# Supplementary material for: Unusual Genomic and Biochemical Features of Paenarthrobacter lasiusi sp. nov—A Novel Bacterial Species Isolated from Lasius niger Anthill Soil
Source: Int J Mol Sci. 2024 Dec 25;26(1):67. doi: 10.3390/ijms26010067 (PMC11719660; doi:10.3390/ijms26010067)
Supplement: Supplementary file 1 [file ijms-26-00067-s001.zip]

Archive with 14 entries (14 files):
- S21 Supplementary File 1.gff
- S21 Supplementary File 2.gbk
- S21 Supplementary Table 1.xlsx
- S21 Supplementary Table 2.xlsx
- S21 Supplementary Table 3.xlsx
- S21 Supplementary Table 4.xlsx
- S21 Supplementary Table 5.xls
- S21 Supplementary Table 6.xls
- S21 Supplementary Table 7.xls
- S21 Supplementary Table 8.xlsx
- S21 Supplementary Table 9.xls
- S21 Supplementary Table 10.xlsx
- S21 Supplementary File 3.gff
- Supplementary Table 11.xlsx
