# Supplementary material for: Unusual Genomic and Biochemical Features of Paenarthrobacter lasiusi sp. nov—A Novel Bacterial Species Isolated from Lasius niger Anthill Soil
Source: Int J Mol Sci. 2024 Dec 25;26(1):67. doi: 10.3390/ijms26010067 (PMC11719660; doi:10.3390/ijms26010067)
Supplement: Supplementary file 1 [file ijms-26-00067-s001.zip › S21 Supplementary File 1.gff]

##gff-version 3
sequence001	ab initio prediction:MetaGeneAnnotator	CDS	502	1233	.	+	0	ID=LOCUS_00010;product=ABC transporter ATP-binding protein;inference=COORDINATES:ab initio prediction:MetaGeneAnnotator,similar to AA sequence:RefSeq:WP_003972825.1;translation=MPVVLENLGKRFGDGAPVLDDVNATIAQGEFVALLGASGCGKSTLLNIMAGLEKPTSGALEVPSDGAAFMFQDASLFPWLTARGNIELALQLADKSSTKASRRDRANQLLELVHLGGAGDKRPHELSGGMRQRVALARSLAQDRQLLLMDEPFAALDAITRDLLHDELERIWKETGRTIVFVTHNVREAVRLGQRVLLLSSRPGRVVAEWDVTEEHRTDAGS…
sequence001	ab initio prediction:MetaGeneAnnotator	CDS	1223	2167	.	+	0	ID=LOCUS_00020;product=sulfate ABC transporter permease;inference=COORDINATES:ab initio prediction:MetaGeneAnnotator,similar to AA sequence:RefSeq:WP_013223442.1;translation=MPSNPITTEERTLPVTESKEHITSPSLKGNASELRDLEAGLDNLQSDLGRKRGIEWKRVLLPVLALVVLILAWQFYVSLGLKRRDQVPGPLDVLNQLVLLWSEGKVQESVWTSLQRGLIGFLISVVVATPVGLLLAQVAPLRRAFGPLISGLQVLPSVAWVPAAIIWFGLTDATVYFVVLMGAIPSIINGLISGVDQIPPQYRSVGTVLGANRLQMALQIILPAA…
sequence001	ab initio prediction:MetaGeneAnnotator	CDS	2371	2883	.	+	0	ID=LOCUS_00030;product=hypothetical protein;inference=COORDINATES:ab initio prediction:MetaGeneAnnotator;translation=MAAVVALLAVTSCAAPAPQPDAEAKAAVQALIERAIDRRNHQVVTGFSSTKEEISQDFVPDVVEGIELEYGQLHQRRDAIAPHGVLLTDSGSEITIKKFTITDAGANIEISEQTQLEHGPVNGVQGPSEGYIYDQKVELAKSGEGWKIVSISPLNPGKPYPTTVVDPDTL;locus_tag=LOCUS_00030;note=MGA_4
sequence001	ab initio prediction:MetaGeneAnnotator	CDS	2994	3611	.	-	0	ID=LOCUS_00040;product=DUF305 domain-containing protein;inference=COORDINATES:ab initio prediction:MetaGeneAnnotator,similar to AA sequence:RefSeq:WP_011730262.1;translation=MNRTHFTVTGAALAALLALAGCASNPGSGSMPGMDHGSSGTSISPSANSSDAGHNAADTMFAQMMIPHHSQAVEMSDVMLAKADIPASITNLAVKIKDAQAPEIEKMTGWLNSWNVPVMGSSGHGGHGMDGMLSEADLQKLRDAHGVEAAKLFLTQMIAHHEGAVTMAKTEIAQGKNPEAVQLGKDIVTAQEAEIREMRDLLTGL;locus_tag=LOCUS_000…
sequence001	ab initio prediction:MetaGeneAnnotator	CDS	4303	4860	.	+	0	ID=LOCUS_00050;product=deaminase reductase;inference=COORDINATES:ab initio prediction:MetaGeneAnnotator,similar to AA sequence:RefSeq:WP_012258313.1;translation=MGLLTFSINVTLDGCVDHQEGIADDETHAHFTRLLDQSGAMLWGRTTYEMMEVYWPLVARGEVEAPPALREWAITLEGKPKYVVSTTRSDFPWTNSHRLVGELGTAVQELKDRTPKGVLLGSGKLATELDRLGLIDEYKFLIHPMITGHGPTLYQGGLPSTRRLELISAEPLSNGAVAMHYRRAV;locus_tag=LOCUS_00050;note=WP_012258313.1 deaminase …
sequence001	ab initio prediction:MetaGeneAnnotator	CDS	4912	5427	.	-	0	ID=LOCUS_00060;product=hypothetical protein;inference=COORDINATES:ab initio prediction:MetaGeneAnnotator;translation=MKISRYTAIAVLLVAIMGVSGCTDTDIPREENDLETSLPWQSAKADTQKTALEIAGLIPKDKVTSVLQKETGVLLSCNRTDHNWNGWTDITLTSGANVEEVIKGLELHYRESRFEVTTRTGIDGDYQVHLLGPAPSEGYLIGRGLTPNVIRIDSGSPCFTLPEGTYPGGDF;locus_tag=LOCUS_00060;note=MGA_7
sequence001	ab initio prediction:MetaGeneAnnotator	CDS	5514	5939	.	-	0	ID=LOCUS_00070;product=hypothetical protein;inference=COORDINATES:ab initio prediction:MetaGeneAnnotator;translation=MNAELTWQQAKANTEKEALEIAALIPKDKVTSIVQKETGVLLSCSKTEHNWNGSTSITLTEGSEAESVVKELETAARAHYTDHRFEVSSDRTIQGTFRVEISDPATSEMYLIREDDPGLIRIASGSPCFTLPEGTYPGGDF;locus_tag=LOCUS_00070;note=MGA_8
sequence001	ab initio prediction:MetaGeneAnnotator	CDS	6157	6573	.	-	0	ID=LOCUS_00080;product=hypothetical protein;inference=COORDINATES:ab initio prediction:MetaGeneAnnotator;translation=MKAELTWQEAKAHTQAMELEITALIPKDAAVSIDQKMKGVLLSCNKTQHNWNGSTTVMVADGTKIEPIVKAIEAHYRANGLNVSVDRNVNENYRIQIDPPAPGESYIVSEGLSPNEIRIASGSECFTLPEGIYPGGDF;locus_tag=LOCUS_00080;note=MGA_9
sequence001	ab initio prediction:MetaGeneAnnotator	CDS	6795	7343	.	-	0	ID=LOCUS_00090;product=hypothetical protein;inference=COORDINATES:ab initio prediction:MetaGeneAnnotator;translation=MRARNGATVVVLLALLMGLAGCAGNPSVSSTESTVPTATDTQEEPLITELTWQEAKAHTQAMELEIAALIPNNPIVSIDQKETGMLLSCNSTHHKWKGSPTITVVEGTNIEPIVKDIEAHYRAKGTKVSADRNVDEDYRIQIDLGAGENYIVAEGLAPNEIRIASGSACFTLPEGIYPGGDF;locus_tag=LOCUS_00090;note=MGA_10
sequence001	ab initio prediction:MetaGeneAnnotator	CDS	7429	7848	.	-	0	ID=LOCUS_00100;product=hypothetical protein;inference=COORDINATES:ab initio prediction:MetaGeneAnnotator;translation=MKAELTWQEAKVQAQAMELEIAALIPKDAVISIDQKKKGMLLSCNKAQHKWKGSTTITVAEGTNIEPMVKDIEAHYQGGLFGVRNRLDIRGSYEVQMIARSGSGENYIVAEGLAPNQIDIDSGSPCFTLPEGIYPGGDF;locus_tag=LOCUS_00100;note=MGA_11
sequence001	ab initio prediction:MetaGeneAnnotator	CDS	7980	9002	.	-	0	ID=LOCUS_00110;product=hypothetical protein;inference=COORDINATES:ab initio prediction:MetaGeneAnnotator;translation=MNESGFTQVQELLLAAAPAMFGALDGIPALARVRANQLNAPSLLRAAEKDLETARKLSGIWQAHHDPNRTKMLENEVAYLKQVEAGQVQLYLYDRDQSRIVQMIGTPGPDTRHVITYVPGTFTGMNIFYTGGVQQVSTYLTSRVPGTVAFVYKDGRFPGEEDTAGGPNLARIGEANDEKLARTSGQQLAGFETGMRTDPYLNGAEQTGIGHSWGLANVTSSEVAGARYDKVVSLAGAGMLPDWKPQATTEYSNRYYYDLLVHGQGVPNPITNTGVVWNGNNP…
sequence001	ab initio prediction:MetaGeneAnnotator	CDS	8896	9900	.	-	0	ID=LOCUS_00120;product=hypothetical protein;inference=COORDINATES:ab initio prediction:MetaGeneAnnotator;translation=MNFDTGVADRPIGACRDAARTLQDQRGGRESISAAALTEFRGVFADCFRENVAAERAARSELVHMLEDVARRVQEAKSAAEVEQRRLDQVTEWALASGWARAGGGFAVDVVPRPAMEATDRPVVSVDTARQGFRAWASGSTAGASSADPDTLDSAVSTFRIQDDSDRGAANRVSAAVSEFEDKCSWAHSDLDAVRGGLRRFLEDNHQDATRLSDIASTFRVAGGSGDLGQITVSNGVLVLATAPMTLSGSALLGYLSTASEAEREGIGHNTRMAADPARHGP…
sequence001	ab initio prediction:MetaGeneAnnotator	CDS	10043	11080	.	+	0	ID=LOCUS_00130;product=alkanal monooxygenase;inference=COORDINATES:ab initio prediction:MetaGeneAnnotator,similar to AA sequence:RefSeq:WP_013096845.1;translation=MHNKRIGFLSFGHWARVPGSLVPTAGEALKQGIELAVAAEELGIDGAFFRVHHFARQQASPFPLLSAIAARTSRIEMGTGVIDMRYENSLYMAEEAAATDLISDGRLQLGVSRGSPEPARNGAANFGYVPEDGEDGGDMARRHTALFRKAIAGHGVAEADPHYAGGATGLLPIQPQSPGLPQRIWWGAGTRKTAVWAAEQGMNLMSSTLLTEDTGVPFDELQAEQIRMFREAWAAA…
sequence001	ab initio prediction:MetaGeneAnnotator	CDS	11077	13794	.	-	0	ID=LOCUS_00140;product=decarboxylase;inference=COORDINATES:ab initio prediction:MetaGeneAnnotator,similar to AA sequence:RefSeq:WP_011086258.1;translation=MSTPSPSPRIGTPSRAWRSRADAWEFLGYALRQLASARHQESGLLSQIDRTFALLAAVEPYWAEPGVNAVAQLRQLVDDGEPHAALQLLGGLSHLPLASSGETAAVPRGDAVDEEAVDQPEPAERPRFEVLVVDTIEPEEAEALKNTMAAQRRPSDAFTYTVNVVPSYEDALVAIMLNPDIQSVVLRPGFSLRSAHLLGSDLQRFLVRHTSADLQDSRPIERILALAEAVSGLRPELDVYLVAG…
sequence001	ab initio prediction:MetaGeneAnnotator	CDS	13823	15301	.	-	0	ID=LOCUS_00150;product=L-asparagine permease;inference=COORDINATES:ab initio prediction:MetaGeneAnnotator,similar to AA sequence:RefSeq:WP_006313426.1;translation=MIPTPASTQTLPSPTDLAASPPSNAFAQEETGYRKTLKPRQIQMIAIGGAIGTGLFMGAGGRLNGSGPALVLVYAVCGFFAFLILRALGELVLYRPTSGSFVSYAREFYGEKMAYTAGWLYFLNWAMTSIVDVTAVALYVKFWGQYWAPINDIPQWLIALIALVVVLSLNLVSVKIFGEMEFWFAMIKVGALVTFLVVGICFIVFGGRTDVGVPGFNVIAENGGMFPMGSVAPLLA…
sequence001	ab initio prediction:MetaGeneAnnotator	CDS	15279	15608	.	+	0	ID=LOCUS_00160;product=hypothetical protein;inference=COORDINATES:ab initio prediction:MetaGeneAnnotator;translation=MDAGVGITSGVSFDSVATTGGSILHNVGLAASQLRLKMAALQSVFVVCGTVTNSRSLPSPTNWLANQIQGPALVPGGQHWCSGGPVMLLAVRACVHVPATPLNGEEAYC;locus_tag=LOCUS_00160;note=MGA_17
sequence001	ab initio prediction:MetaGeneAnnotator	CDS	15642	17258	.	+	0	ID=LOCUS_00170;product=transcriptional regulator;inference=COORDINATES:ab initio prediction:MetaGeneAnnotator,similar to AA sequence:RefSeq:WP_013224529.1;translation=MKALEIDDDGVVTLLSDVLEDLGVGNARLLLAPAEDNRTVRETVIVDAEDDEEIRPGTLVMLIGVRGRAALPALRRIMAGRPTAVAVKGSERELEAAAELLQPTGIGLVAVAPGLRWDKFEGIALDRVRENDVPGETPTSVHRDLFAIAQTTATLTNGHVVIEDPGNRVLAYSPASNDVDELRRLSILARRGPEKYQKLLKESGVYKHLQAIEAPVHVEANLDAGLRERVAI…
sequence001	ab initio prediction:MetaGeneAnnotator	CDS	17263	18174	.	+	0	ID=LOCUS_00180;product=glutaminase;inference=COORDINATES:ab initio prediction:MetaGeneAnnotator,similar to AA sequence:UniProtKB:P57755;translation=MDIQNLLDDIVGAVQPHIGQGDVADYIPQLGAVDPHQFGISVVTRDGEVFSAGDAHVEFSIQSISKVFALALVLASDGDHIWKRVFREPSGNPFNSLVQLESEEGIPRNPFINAGAIVVTDRLLSLTGNAAHAVRDLMRQETSNGSIDTDERVADSELANSHRNASLAHFLASCGNLENRVDEVLESYAKQCALAMTCEDLAIATRFLASNGLGSEGTLVLSPAQTKRINAVMLTCGTYDAAGEFAYRVGL…
sequence001	ab initio prediction:MetaGeneAnnotator	CDS	18190	18990	.	+	0	ID=LOCUS_00190;product=DNA alkylation repair protein;inference=COORDINATES:ab initio prediction:MetaGeneAnnotator,similar to AA sequence:RefSeq:WP_005783729.1;translation=MTPKDGKATKPVKARKPAAPAPGTQPTAVAFLERLKIRQSDIEQAKYQRYFKTGKGEYAEGDFFMGVRMGEVFTLSKEFAAMSLEDIEQLLEQDIHEARAGAVKIMSLQAQKKKTTNERRQSLYELYLRRHDRINNWDLVDLGAGRVVGGWLMDKPRDPLYELARSENMWERRTAIVATSAFIREGQLDDTFAIAEILLHDKEDLIQKAVGGWVRDAGRSSRERLLAF…
sequence001	ab initio prediction:MetaGeneAnnotator	CDS	19008	20357	.	+	0	ID=LOCUS_00200;product=uroporphyrinogen-III C-methyltransferase;inference=COORDINATES:ab initio prediction:MetaGeneAnnotator,similar to AA sequence:RefSeq:WP_003977272.1;translation=MDYPALPGVSKPLKHVTGPPYSFFMAIQDIYPTALRLLGRPVLVVGGGPVAERRAKGLLDAGAKVTVVAPVATENLHGLAASGLLTLEQREYRTADLDGVWFAQTATGTSAVDTQVAADAEAQRIWCVNASDHEASAAWTPAVAVVDDVKIAINAGGDPRRAMALRNAVATALETGDLPLRRHRKPDASGKTPAGSVALVGGGPGDSGLITVRGRRL…
sequence001	ab initio prediction:MetaGeneAnnotator	CDS	20378	21844	.	+	0	ID=LOCUS_00210;product=pyridine nucleotide-disulfide oxidoreductase;inference=COORDINATES:ab initio prediction:MetaGeneAnnotator,similar to AA sequence:RefSeq:WP_012804380.1;translation=MSISTPVGSADRPLRVAVIGSGPAGVYAADILTKSEAVKSGELTVSIDLFDRYPAPYGLIRYGVAPDHPRIKGIVNALHKVLDRGDIRFFGNVDYGTDISIEDLRKHYDAIIFATGAIKDADLNIPGIELEGSFGGADFVSWFDGHPDVPREWPLEAKEIAVLGNGNVALDVARVLSKHADDLLVTEIPDNVYAGLKSSPVTDVHVFGRRGPA…
sequence001	ab initio prediction:MetaGeneAnnotator	CDS	21929	23302	.	+	0	ID=LOCUS_00220;product=MBL fold metallo-hydrolase;inference=COORDINATES:ab initio prediction:MetaGeneAnnotator,similar to AA sequence:RefSeq:WP_011027250.1;translation=MDVVVIETPQLGDRSYLVHDGSVALVIDPQRDIGRVEAAALEAGVRITHVAETHLHNDYVTGGLVLAEKHGADYLVNAEDDVSFTRVHVTDGQVLRIGRLSVRAVATPGHTHTHLSYVVTDDAHDGGPEAVFSGGSLLYGSVGRTDLVSPHDTAALAHEQYASVRRLASQASPDAALYPTHGFGSFCSIGPASHQDSSTLGEQSESNHALTDPSEDHFVSELLANITAYPA…
sequence001	ab initio prediction:MetaGeneAnnotator	CDS	23371	24057	.	-	0	ID=LOCUS_00230;product=GntR family transcriptional regulator;inference=COORDINATES:ab initio prediction:MetaGeneAnnotator,similar to AA sequence:RefSeq:WP_003977010.1;translation=MTLTPSHRPALAEEITAKLRDMIKSGEWPLQQRIPAEPELMASLGVSRGTLREAIKALAHSGMLEVRRGDGTYVRANSEMSGAAQRMYLEHTQEHIVEVRLGLDTQAARLATKHATAEDLAEMRRLLALRHDAWQAEDYPTWARADWEFHERVAVASGNPLLHQLYVSFGGVFHNDLLRQQRKGGFNGIPREGHDELVDALEAHDPDAAVSSVYRNLDFC…
sequence001	ab initio prediction:MetaGeneAnnotator	CDS	24054	25229	.	-	0	ID=LOCUS_00240;product=MFS transporter;inference=COORDINATES:ab initio prediction:MetaGeneAnnotator,similar to AA sequence:RefSeq:WP_011402920.1;translation=MAVVGIVAVVLIGLNLRAGITSAAALFHELQQVLGYGALVASILPSIPLLCFAVAGMGTSWLTRRVGVEKAIAIALALLAGGLLVRGVPVTGALLGGTVLAMSGLAVCNVAMPSFIREHYSERTSMMTGLYTFTMSGGATFAAAVSVPLSQQLGSPSMGLAAWGLLGVAALLGFLPMVLHTHRNSTKSERPRVSMWPLLRTRLGILITAIFTFQAFLAYAVMSWFAYILTSQGLSASESGLQ…
sequence001	ab initio prediction:MetaGeneAnnotator	CDS	25400	26842	.	-	0	ID=LOCUS_00250;product=PucR family transcriptional regulator;inference=COORDINATES:ab initio prediction:MetaGeneAnnotator,similar to AA sequence:RefSeq:WP_013223101.1;translation=MAMSLASLVAVPSLKLRQAGLAETTLNQDISWVAVTELEDPQRFLSGGELVLTTGLRLKSAADQRRFVRQAQRAGAVGIGFGIGLTHESVPEALIAEANRWGLPLVEIPYEIPFIAIGKLVAESHSADHYSNLERLLAGHQILARSLLTGGGLNELLKQLGSMLRTDVVLTQFSAQLYNSVAGKPAPTADGWASYPIPTGRRDACTLWLRQPFVDSGIVS…
sequence001	ab initio prediction:MetaGeneAnnotator	CDS	26986	28416	.	+	0	ID=LOCUS_00260;product=putative aldehyde dehydrogenase;inference=COORDINATES:ab initio prediction:MetaGeneAnnotator,similar to AA sequence:RefSeq:YP_001704930.1;translation=MVQTLQNFINGEFVTPAGTGLLDIVNPATGDIVAKSPISVQADVDAAMTAASDAFKSWKKATPGQRQLMLLKLADAVEAHSDELVEAQHRNTGQVRSLIASEEIAAGADQLRFFAGAARIMEGKSAGEYFEGHTSYVRREPIGVVAQVAPWNYPFLMAIWKIGPALAAGNTVVLKPSDTTPESTLVLARLAGEIFPAGVLNVVLGTGETGAMMVDHKVPGLVSITG…
sequence001	ab initio prediction:MetaGeneAnnotator	CDS	28445	29800	.	+	0	ID=LOCUS_00270;product=4-aminobutyrate aminotransferase GabT;inference=COORDINATES:ab initio prediction:MetaGeneAnnotator,similar to AA sequence:RefSeq:YP_001704934.1;translation=MTTTANELSYRIEQKRNINGAFPGPKSQALAERRSAVVAAGVASGVPVYVEDADGGIIRDVDGNSFIDLGSGIAVTSVGASDPAVVAAVQEAAAHFTHTCFMVTPYEGYVAVAEQLNRLTPGDHAKRTVLFNSGAEAVENAVKVARLATGRDAVVAFDHAYHGRTNLTMALTAKAMPYKTNFGPFAPEVYRMPMSYPFREENPEITGAEAAKRAITMIEK…
sequence001	ab initio prediction:MetaGeneAnnotator	CDS	29926	32358	.	-	0	ID=LOCUS_00280;product=lyase;inference=COORDINATES:ab initio prediction:MetaGeneAnnotator,similar to AA sequence:RefSeq:WP_011030298.1;translation=MNFNGPTVSRRTLFRAGGAAALAGVLLSQAGTSFAATDAGLQELIDRRRLVLTGGQSAAGIPELVSQLEGMGQTTEKWWSSMDKASSRTALWADIPLTGIGQSTAATGNMGLHFNRLYDMALGYAVAGNPYAGNPALAADIVGGLQLLNATAYKPSIKAAGNWWFWEIGVPRKTVDILTLLHAEVPEALRTSLLAAVRWFAPNPNWRGRATSLAETGANRVDKSLACCMRGILDNKPDEIALGRDALSDTVR…
sequence001	ab initio prediction:MetaGeneAnnotator	CDS	32494	33549	.	-	0	ID=LOCUS_00290;product=protein RarD;inference=COORDINATES:ab initio prediction:MetaGeneAnnotator,similar to AA sequence:RefSeq:WP_011029749.1;translation=MRNIASISGVGDIVSTPDQIISSSSATTSTTAGGKSGGTGKAVRSESTAGILFGIGAYGLWGLLPLYFFILMPASAVEIVANRVVWSLIFCALLITITRAWRVFGAAVKDRSVFGPLALAAALIAINWLTYTFGVTTGHAVETSLGYFINPLVSVLLGVFVLKEKLRPLQWAAVGIGFVAVGVLTFSYGQLPWIALILAFSFGLYGFVKKRVGPKVDALTSLSVETVVLAPFAAITMVVLGVSGA…
sequence001	ab initio prediction:MetaGeneAnnotator	CDS	33711	35117	.	+	0	ID=LOCUS_00300;product=pyridine nucleotide-disulfide oxidoreductase;inference=COORDINATES:ab initio prediction:MetaGeneAnnotator,similar to AA sequence:RefSeq:WP_013221998.1;translation=MGAGPAGVYAADILTKSNEVKDGEVEVSIDLFEAYPAPYGLIRYGVAPDHPRIKGIVNALHKVLDRGDIRFLGNVTYGRDLTLHDFRAFYDAVIFSTGAIKDADLNIPGVHLDGSFGGADFVSWYDGHPDVPREWPLDAKEIAVIGNGNVALDVARMLVKHPEELLVTEIPDNVYAGLKKSPVTDVHVFGRRGPAQVKFTPLELRELSHCKDV…
sequence001	ab initio prediction:MetaGeneAnnotator	CDS	35284	36588	.	+	0	ID=LOCUS_00310;product=transcriptional regulator;inference=COORDINATES:ab initio prediction:MetaGeneAnnotator,similar to AA sequence:RefSeq:WP_011027627.1;translation=MVQRRALAGHERLNHSGLLDDEGIVGLRRLVRESWQRSATLQANPDVAEAPLAMDRDELEEYRRQHPLAAIMPVIKKLLVQPSHDSGLLVAVGDDVGRLLWVDGDPVMQRRAEGMMFVAGADWSEASVGTSAPGTALALDRSIQISGAEHFKRSVHPWSCTAVPFHDPDSGAVLGVVDITGTETAVAPHTLSLVEATVAAAQAQLRIERLQLAAAIRDKPRRRSAPSTSTQT…
sequence001	ab initio prediction:MetaGeneAnnotator	CDS	36685	38208	.	+	0	ID=LOCUS_00320;product=aldehyde dehydrogenase;inference=COORDINATES:ab initio prediction:MetaGeneAnnotator,similar to AA sequence:RefSeq:WP_015776830.1;translation=MTVYAQPGTEGSKVTFKDRYENWIGGEWVAPVKGGYFENITPVTGKAFCEVARGTSEDIELALDAAHKVAPSWGKTSATERAAILNKIADRIDENVELLAVAETWDNGKPVRETLNADIPLAADHFRYFASAVRAQEGHLSQLDEDTTAYHFKEPLGVVGQIIPWNFPILMAVWKLAPALAAGNAVVLKPAEQTPTSILVLMELIGDLLPAGVVNVVNGFGVEAGKPLASSSRIR…
sequence001	ab initio prediction:MetaGeneAnnotator	CDS	38242	39261	.	+	0	ID=LOCUS_00330;product=zinc-dependent alcohol dehydrogenase;inference=COORDINATES:ab initio prediction:MetaGeneAnnotator,similar to AA sequence:RefSeq:WP_011015397.1;translation=MTTMQAAVVTKFGTDLEIKEVERPTPGPGQALVRLITSGVCHTDLHAAEGDWPVKPTPPFIPGHEGVGEVVALGEGVTDVAVGDLVGNAWLWSACGDCQYCRTGWETLCESQQNGGYSVDGSFGEYMLVDTRFAARIPEGSDPVEVAPVLCAGVTVYKGLKMTETRPGQWVTISGIGGLGHIAVQYAVAMGLRVAAVDIADDKLALAKEHGAELTVNALHE…
sequence001	ab initio prediction:MetaGeneAnnotator	CDS	39261	39677	.	+	0	ID=LOCUS_00340;product=hypothetical protein;inference=COORDINATES:ab initio prediction:MetaGeneAnnotator,similar to AA sequence:RefSeq:WP_015776831.1;translation=MNNTSLEAAVTLPGEDFSRVALTAASVELLRKLWEQHGPLMFHQSGGCCDGSAPMCYPAGEFLTGDSDVLLGRFDIGSDGQAQPLEFWMSKEQFAYWSHTHLTVDVVPGRGSGFSVESPEGKRFLIRSTLMDWDVPSI;locus_tag=LOCUS_00340;note=WP_015776831.1 hypothetical protein (Brachybacterium faecium DSM 4810) …
sequence001	ab initio prediction:MetaGeneAnnotator	CDS	39835	41388	.	+	0	ID=LOCUS_00350;product=amino acid permease;inference=COORDINATES:ab initio prediction:MetaGeneAnnotator,similar to AA sequence:RefSeq:WP_007053015.1;translation=MNIFRTKSIEQSIADADEPGRKLKRSLSTWDLMIMGVAVAVGAGIFSVGAKAAANFAGPAVTISFAIAAVTCALAIMCYAEFATAIPVAGSAYVFTYATMGEVLAWIIGWNLILELFTAAAVIAKYWGIYLSTVFGLMGVDMPPSVSVGGVDLYWGAFLIVAIFTVLLVLGTKLSARVGNVFTLIKIAVVLFVIVVGFSYVKFSNYTPFVPASQPTDSGAADVMKQSFFGFLTGAAPA…
sequence001	ab initio prediction:MetaGeneAnnotator	CDS	41501	42136	.	-	0	ID=LOCUS_00360;product=TIGR02453 family protein;inference=COORDINATES:ab initio prediction:MetaGeneAnnotator,similar to AA sequence:RefSeq:WP_013224341.1;translation=MSTFEGIPAAAFRFYAELEENNNREWWLEHKTTYDAEVKEPLTALLSELEPQFGPAKIFRPNRDVRFSRDKSPYKTAQGAFAATQEGVGYYVQISADGLLIGGGYHSHTPAQLARFRAAVDAPASGEELQGIIDGVAASGFAIEGEKLKTVPRGFDKDHPRAELLKHKSLSAGVEVGQPEWLSTPAAKDEIAARWEALRPLVDWVSEHAAP;locus_tag=LOCUS_00360…
sequence001	ab initio prediction:MetaGeneAnnotator	CDS	42047	42268	.	+	0	ID=LOCUS_00370;product=hypothetical protein;inference=COORDINATES:ab initio prediction:MetaGeneAnnotator;translation=MLQPPLTVVVLFKLGVETERCCGDAFECAHRRILGMAAPAQPEPKRAMWKTKEHPAAEIRNGVFLEMQWNKDA;locus_tag=LOCUS_00370;note=MGA_38
sequence001	ab initio prediction:MetaGeneAnnotator	CDS	42265	43746	.	-	0	ID=LOCUS_00380;product=catalase;inference=COORDINATES:ab initio prediction:MetaGeneAnnotator,similar to AA sequence:UniProtKB:B1MFQ0;translation=MTAISTTQSGAPVTSDAHSKSVGADGAIILTDHYLVEKLAQFNRERVPERVVHAKGGGAFGTFKTTSDVSAYTKAAFLQPGAETDMLIRFSSVAGENGSPDTWRDPRGFAVKFYTSEGNYDLVGNNTPVFFIRDGIKFPDFIHSQKRLPGSHLRDADMQWDFWTLSPESAHQVTWLMGDRGLPASWREMQGYGSHTYQWINAAGERFWVKYHFKSNQGVKTITGDQAEELAGSDADFYIRDLKENIDAGNFPSW…
sequence001	ab initio prediction:MetaGeneAnnotator	CDS	43761	44237	.	-	0	ID=LOCUS_00390;product=ferric uptake regulation protein FurA;inference=COORDINATES:ab initio prediction:MetaGeneAnnotator,similar to AA sequence:RefSeq:YP_001703206.1;translation=MTDHTAEQEAWAAALHAHGRRVTKQRLAVLAAVQHHPHSPAEGILAAARKELPELTAQSVYVVLSDLTDLQMLRRFEPPHSPALYETRVGDNHHHAVCISCGKVEDVDCAVGHAPCLTPHWDENSKPMTIQIADVLYQGICQDCQSKQQLPVTSVTQK;locus_tag=LOCUS_00390;note=YP_001703206.1 ferric uptake regul…
sequence001	ab initio prediction:MetaGeneAnnotator	CDS	44268	45038	.	-	0	ID=LOCUS_00400;product=hypothetical protein;inference=COORDINATES:ab initio prediction:MetaGeneAnnotator;translation=MSRRLLYRSAFWEIARPRHPLTAGHVLLRLSDPSTEFAYPSATDWLLCHNLIRTALRDVLGVARCPIMFTYRWHPLGAAIGEPVAESSTPTFHLFGRGPGETSTPGHQLLLPAHRRMGEPLERLEATDDAIREVLVRARPPAAATFPDGASTAVEPVLQPGGLVESTDSGRNHAVIQPIRAVESIGDVSPAELLAMGAALGALPVAGGLSGFSCIALESTGNGVPVRVHVLGRSAAEEGNPLEALLCSPEVSLALL;locus_tag=LOCUS_00400;not…
sequence001	ab initio prediction:MetaGeneAnnotator	CDS	45125	46396	.	+	0	ID=LOCUS_00410;product=MFS transporter;inference=COORDINATES:ab initio prediction:MetaGeneAnnotator,similar to AA sequence:RefSeq:WP_011730701.1;translation=MAKLLADITPLKESPAFRRLWLGASVAAIGTQLTLVAVSLEVYRLTQESFYVGLLGIFALVPLVIAGLYGGSISDAYDRRKVAIIASLVLWATTAGLALQAWLEIGNIWILYALVAIQSGAQGINGPARSAIIPLLVRKDLLPAANALSMLTFGLSMTAGPLLAGVLVATIGFGWTYTIDVISFTFALWGLFRLPPLPPSKDAVRPGLRSVVEGFRFLGTRPNVRMTFVIDLIAMICAQPRA…
sequence001	ab initio prediction:MetaGeneAnnotator	CDS	46501	47370	.	+	0	ID=LOCUS_00420;product=protease HtpX;inference=COORDINATES:ab initio prediction:MetaGeneAnnotator,similar to AA sequence:UniProtKB:Q9F2V2;translation=MHKHNNGLKTAALFGVLWAVLLGLGAIIAAGTRSTTPIWIMALIGVGTTAYGYWNSDKIAIRSMAAYPVTEAQAPQLYQIVRELSVRANKPMPRIYLSPTMTPNAFATGRNPKNAAVCCTEGILHLLDARELRGVLGHELMHVYNRDILTSSVAAAVAGVITSVGQMLLIFGSGDRRNANPLATIAMALLAPFAASLIQMAISRTREYDADEDGAQLTGDPLALASALRKIESGVSQLPLPQDQKLVNA…
sequence001	ab initio prediction:MetaGeneAnnotator	CDS	47367	48806	.	-	0	ID=LOCUS_00430;product=hypothetical protein;inference=COORDINATES:ab initio prediction:MetaGeneAnnotator,similar to AA sequence:RefSeq:YP_001701903.1;translation=MSGCPFGHTSDPADADRAGEAADVERSGGTAAVVSSREASDGGTPASAEAGKSRFSRRGLLSLAGVGGAGAVAGLAAGFLGHDVVTAGSASAATSGPHDAVVPFFGQHQAGITTPAQDRLHMAAFDVTTEDRKELIRLLKDWTAAAEAMTTGVPTGRTGAVDGPYDAPPEDTGEALDLPAAKLTLTFGFGAGLFEKDGKVRFGLDGRRPDALIDLPHFPGDDLQPGRTGGDLVVQAC…
sequence001	ab initio prediction:MetaGeneAnnotator	CDS	48803	49990	.	-	0	ID=LOCUS_00440;product=lipoprotein;inference=COORDINATES:ab initio prediction:MetaGeneAnnotator,similar to AA sequence:RefSeq:WP_013229934.1;translation=MFGTFLPASPKYRKTLAVIGAAAAVPLVLTGCTDNTKPASATDGPIQVSSTANECKVSAATAPSGNLTFSVKNEGTEVTEFYLLAEDGLRIIGEVENIGPGISRNLVVTAPAGKYNTACKPGMQGDGIRASFEVTESGNKPSVDADLQKLVDTGTQQYAAYVKDQTEQLVTGTKAFADAFAAGDAAKARDLYAATRMHWERIEPVAESFGDLDPKLDAREADLEPGQEWTGWHRAEKDLFPPAGYT…
sequence001	ab initio prediction:MetaGeneAnnotator	CDS	50034	50906	.	-	0	ID=LOCUS_00450;product=iron transporter;inference=COORDINATES:ab initio prediction:MetaGeneAnnotator,similar to AA sequence:RefSeq:WP_003976536.1;translation=MKETHMTANFLIGLREGLEASLVVVLLMAYLVKTDRRHLIPRLWAGVALAIAVSLAFGAVLTFGPRGLTFEAQEAIGGGLSIVAVGLVTWMVFWMARTARSLGSELRSHVDKAADGAAWGLVLVAALAVGREGLETALFIWAAAQATGETTFPLLGALLGLLAAAGLGYLLHRGVLKVNLGRFFTWTGVGLIVIAGGVLAYGIHDLQEAGILPGLHNLAFDVSAAIPPSSWYGTLLKGTLN…
sequence001	ab initio prediction:MetaGeneAnnotator	CDS	51598	51780	.	-	0	ID=LOCUS_00460;product=hypothetical protein;inference=COORDINATES:ab initio prediction:MetaGeneAnnotator;translation=MAELNAEADAIVRSPYEDMEPDAEYLPHEGYTFLQMHAMNLRGSAFLSIWFQINLLVDRA;locus_tag=LOCUS_00460;note=MGA_47
sequence001	ab initio prediction:MetaGeneAnnotator	CDS	51904	52296	.	-	0	ID=LOCUS_00470;product=hypothetical protein;inference=COORDINATES:ab initio prediction:MetaGeneAnnotator;translation=MGSEQARKEYLDLFTKIQALAPGDWTKVTPDKPGGVCDGPLGTEGTQISFDATRSPLSREEMDVLHDKVKTEFETTGFTVTQHTDGGENFVRRTDVFGPDKFVMGLTTGKYGIALGGNTRCFSDPDGKFR;locus_tag=LOCUS_00470;note=MGA_48
sequence001	ab initio prediction:MetaGeneAnnotator	CDS	52419	52928	.	-	0	ID=LOCUS_00480;product=hypothetical protein;inference=COORDINATES:ab initio prediction:MetaGeneAnnotator;translation=MGAALRNDVTGLNAVHESLDNTAMTTAVGHSMGSLAVMEAAKPGLPVDNLVLVGDVGAPDNVTSVNDLHLKPGGTVYRGSYTVDHTAVIGHGAGSYRKYTTDPGFGAVTFGTDGATAPDGTLEHPTKTHDGQTGGENGIYGYFDRRTESSINQAKISLGLVDQLTNAKR;locus_tag=LOCUS_00480;note=MGA_49
sequence001	ab initio prediction:MetaGeneAnnotator	CDS	52901	53206	.	-	0	ID=LOCUS_00490;product=hypothetical protein;inference=COORDINATES:ab initio prediction:MetaGeneAnnotator;translation=MFTSILRTIVPALWGSFITWAIGLLPALEPHREALLEYGTPLSAIIAAVLIAAWYAFWRWLEPKLPDWLTRAVRIGVEPAKDLGVFSNDQAKSWGLPFATT;locus_tag=LOCUS_00490;note=MGA_50
sequence001	ab initio prediction:MetaGeneAnnotator	CDS	53478	53969	.	-	0	ID=LOCUS_00500;product=UPF0234 protein;inference=COORDINATES:ab initio prediction:MetaGeneAnnotator,similar to AA sequence:UniProtKB:Q9F2U7;translation=MAGESTFDVVSKVDKQEVANALNQSQKEIAQRYDFKGVGAEIDFSGEKILMKANSEDRVLAVLDVFQSKLIKRGISLKSLDQGEPFPSGKEFRLECTIKEGIAQDIAKKINKIIRDEAPKSVKSQIQGDELRVTSKSRDDLQETMNILKKFEEADLQFVNFRS;locus_tag=LOCUS_00500;note=Q9F2U7 UPF0234 protein (Streptomyces coelicolor A3(2)) […
sequence001	ab initio prediction:MetaGeneAnnotator	CDS	54152	54418	.	+	0	ID=LOCUS_00510;product=hypothetical protein;inference=COORDINATES:ab initio prediction:MetaGeneAnnotator;translation=MSSKAVQSISKSASAAAGSIGTAAVAAASAVAAAAVAASIVLSPVPDATSRMDGVHADLLRAVQLNQITPEQAEKFEAKLAGRILGEA;locus_tag=LOCUS_00510;note=MGA_52
sequence001	Aragorn:1.2.38	tRNA	54547	54630	.	+	.	ID=LOCUS_t00010;product=tRNA-Tyr;inference=COORDINATES:profile:Aragorn:1.2.38;locus_tag=LOCUS_t00010;note=Aragorn_1
sequence001	ab initio prediction:MetaGeneAnnotator	CDS	54726	55484	.	-	0	ID=LOCUS_00520;product=voltage-gated potassium channel;inference=COORDINATES:ab initio prediction:MetaGeneAnnotator,similar to AA sequence:RefSeq:WP_011068606.1;translation=MTQARYRDLVEWPLMATALIFLTAYAWQVIGRLDGAAGTPFEVIMWITWGIFALDYFVNLWLAEDRGRWFLWNLHELLIVVLPFFRPLRLLRLVTLLSVLQRTVGETLRGRVATYVAGATAMLILIGALAVLDVEQNAPDAKILTFGDAAWWAVTTITTVGYGDLYPVTPIGRVVAAALMMSGIAVLGIVTASIASWLVQRIEENAEGLAADAEVKAAAAEEPVRA…
sequence001	ab initio prediction:MetaGeneAnnotator	CDS	55521	55742	.	-	0	ID=LOCUS_00530;product=hypothetical protein;inference=COORDINATES:ab initio prediction:MetaGeneAnnotator;translation=MSTLQTTMPHGEVWPELSRHQVVVLQDARGNRIEGTIDGMTNDRSTLWIQLKGGLGRQLIHYLDGYWLEAPAA;locus_tag=LOCUS_00530;note=MGA_54
sequence001	ab initio prediction:MetaGeneAnnotator	CDS	55909	56454	.	+	0	ID=LOCUS_00540;product=thioesterase;inference=COORDINATES:ab initio prediction:MetaGeneAnnotator,similar to AA sequence:RefSeq:WP_011389062.1;translation=MHLLLRTLMLLFTSSKRTPLGVWEESSLPLRVLPTDIDIAMHVNNGMYFSLMDLGRFDLMVRSGIWSKMRKRGWTPVAAGETIAFRKSLQLWQRYSIETRIIGLDTKAIYFEQRMVVDGQIYARAHIATRLVHKGKPVTQEEIIAEFGAPPAGLELPEWIHEWRENNALPGARRPAPHVWS;locus_tag=LOCUS_00540;note=WP_011389062.1 thioesterase (Rhodosp…
sequence001	ab initio prediction:MetaGeneAnnotator	CDS	56451	57251	.	-	0	ID=LOCUS_00550;product=hypothetical protein;inference=COORDINATES:ab initio prediction:MetaGeneAnnotator;translation=MPRILPLFTKALTDSWRSTLAWALGLTGACMLYLPLYPSIGGSSQMQELINALPPQMTKALNYDQIATGPGYTQATLFGLIGFLLMSMASVGWGAAAVGGDEESGLLELTLAHSVTRVQVVLERALAILVRVAALSVLVFLLVLGLNGPAQLKIDVGHLAGAVLLFAALALLSATAALFAGALTGRKVFGVAAGAAVAVLGYVFNAVGRQSPKVEWLLNLSPYHWAYGNSPVANGADWGVIGGLLGISAALIVLAALALQRRDVGV;locus_tag=LOCUS…
sequence001	ab initio prediction:MetaGeneAnnotator	CDS	57244	58269	.	-	0	ID=LOCUS_00560;product=ABC transporter;inference=COORDINATES:ab initio prediction:MetaGeneAnnotator,similar to AA sequence:RefSeq:WP_012258911.1;translation=MTQAIVVEGLRKRFGRREVLHGVDFAVDRGTVFGVIGPNGAGKTTTMRCLLDIIRPSAGTISVLGQDPRRAGTGLRRRIGYLPGELQLENRTTGRRMLEHFAAISGPVELRYINELAERLNLDLDRQTRKLSKGNKQKLGLLQAFMHRPELLVLDEPTSGLDPLVQQQFHAMVREAVDAGATVFLSSHVLSEVQQAADAVAILRDGGIVTVSTVEALRTAAVRQLKFNAIGTPTDDVGALLA…
sequence001	ab initio prediction:MetaGeneAnnotator	CDS	58266	58943	.	-	0	ID=LOCUS_00570;product=putative transcriptional regulator%2C TetR family protein;inference=COORDINATES:ab initio prediction:MetaGeneAnnotator,similar to AA sequence:RefSeq:YP_001702100.1;translation=MRSIAEDLTTRARIRDAAIGLFGREGFARATVRSVASVAGVSPALVIHHFGSKAGLRAACDEHVLAQTATQGREKTDPDTARQLIGDYLEHPDQYADEIAYIRRSLGDESEAGDSFFDAVVRQTHDIITAGIAAGTIREFNNTRATAVVIASNSLAMLMLGRHLSRALDVEAPAPHGIGPDLLRQLALPALEIYTNGFYT…
sequence001	ab initio prediction:MetaGeneAnnotator	CDS	59074	59451	.	+	0	ID=LOCUS_00580;product=thioredoxin;inference=COORDINATES:ab initio prediction:MetaGeneAnnotator,similar to AA sequence:UniProtKB:A0A0H3D4N0;translation=MATVDITGEQFASTIEDNDIVLVDFWAAWCSPCRQFAPTYGAASEKHSDVVFAKVDTEAEQQLAAEAGITSIPTLMAFREKVLVFSQPGALNGPQLEQVIEAVKGLDMEEVHAHVAKARAEAQES;locus_tag=LOCUS_00580;note=A0A0H3D4N0 thioredoxin (Amycolatopsis mediterranei U32) [pid:57.0%25%2C q_cov:96.8%25%2C s_cov…
sequence001	ab initio prediction:MetaGeneAnnotator	CDS	59547	59825	.	-	0	ID=LOCUS_00590;product=hypothetical protein;inference=COORDINATES:ab initio prediction:MetaGeneAnnotator;translation=MSAPIDLQATFIPNEGEFFRVKLALEIAIDEVVNEPGCIRYELTEATEEKLVLTERWESEELLEKHSKGIAVQDLNESLSALLAEPVKLDRL;locus_tag=LOCUS_00590;note=MGA_60
sequence001	ab initio prediction:MetaGeneAnnotator	CDS	59909	61585	.	+	0	ID=LOCUS_00600;product=fatty-acyl-CoA synthase;inference=COORDINATES:ab initio prediction:MetaGeneAnnotator,similar to AA sequence:RefSeq:WP_013230221.1;translation=MLSYTAGDTDVPLLEETIGANFERIAARFPLRDALIEAAATPGGDARRWSYQKLNDDVDRLARALLAMGVAKGERVGIWSPNCAEWTILQYATAKIGAVLVNVNPAYRSHELEFVVKQNGMRMLVAAPSDKNSDYVGMARAAAASCPELREVVFLPGDPANGLTAGVPEAGHEVSYAELLTRADGVGPSAVRDRMAELDPHDAINLQYTSGTTGFPKGATLTHHNILNNGHSIG…
sequence001	ab initio prediction:MetaGeneAnnotator	CDS	61582	62553	.	-	0	ID=LOCUS_00610;product=hypothetical protein;inference=COORDINATES:ab initio prediction:MetaGeneAnnotator,similar to AA sequence:RefSeq:WP_003400956.1;translation=MTIADAPPRVAAAADAAIRWHPGSSFRLDQTMFPLMRGNADPSFAAHSSGYWMAFTAASGPVTLRLSGGGLGAGSFVDAQAWGPGAGEAVAGVPRLLGAGDDWSAFDEPAFHATLPRLVTESRRRNLAVRLPSTGRVVDTLVPTILEQKVTTLEARRGYRYLMYRYGTAAPGMAPAGLLVPPTARQWLAIPSWEWHKAGVGPQRSATVMRALQSAVALERLAQLDSTEAGAKLQTIP…
sequence001	ab initio prediction:MetaGeneAnnotator	CDS	62697	63089	.	+	0	ID=LOCUS_00620;product=glyoxalase;inference=COORDINATES:ab initio prediction:MetaGeneAnnotator,similar to AA sequence:RefSeq:WP_013227906.1;translation=MAAIVHFEIPTDDKERANTFYQSAFGWNLTPMQGMDYTIAITAPSDEKTGAPKEPGAINGALFPRTDALRTPILTIDVDDVDAALAQVESAGGSVVQAKDAVPTMGWYAYFKDTEGNIMGVWQTDPGAGS;locus_tag=LOCUS_00620;note=WP_013227906.1 glyoxalase (Amycolatopsis mediterranei U32) [pid:35.1%25%2C q_cov:95.4%25%…
sequence001	ab initio prediction:MetaGeneAnnotator	CDS	63156	64541	.	+	0	ID=LOCUS_00630;product=putative cystathionine beta-synthase;inference=COORDINATES:ab initio prediction:MetaGeneAnnotator,similar to AA sequence:RefSeq:YP_001701937.1;translation=MKYAQSVLDLIGNTPLIKLNHVTDGIKATVLVKLEYVNPGGSIKDRIAVKMIEDAEKDGRLKPGGTIVEPTSGNTGVGLALVAQQKGYKCIFVVPDKVGEDKRAVLKAYGAEVVVTPTAVAPESPQSYYGVSDRLVKEIPGAFKPDQFSNPAAPGSHFESTGPEIWNDTDGRVTHVVIGAGTGGTITGTGRFLKEVSADRAESDGGRVKIIGADPEGSVYS…
sequence001	ab initio prediction:MetaGeneAnnotator	CDS	64597	65760	.	+	0	ID=LOCUS_00640;product=cystathionine gamma-synthase;inference=COORDINATES:ab initio prediction:MetaGeneAnnotator,similar to AA sequence:RefSeq:WP_003974018.1;translation=MPANNNAGFNTRAVHAGQAFEPRTGAVVPPLHFSTTYAQDGIGNLRSGYEYGRGGNPTRDALQEQLAALEGGSAAFSFGSGLAAEDSLIRALARPGDHIVLGNDAYGGTYRLINRVLGDWGIGNTPVDMSDLDAVAAAVAANKTRIVWVETPSNPMMKITDIEALAAVAHDAGALLVVDNTFASPYLQTPLALGADVVVHSTTKYIGGHSDVVGGALVVKDAELAEKIG…
sequence001	ab initio prediction:MetaGeneAnnotator	CDS	65837	67978	.	-	0	ID=LOCUS_00650;product=phospholipase C precursor;inference=COORDINATES:ab initio prediction:MetaGeneAnnotator,similar to AA sequence:RefSeq:WP_004544960.1;translation=MSSHSPDSVKRSTDGFTGVSRRGFLGTAAAATALAATGSLLPPSVQAAMAKPVPPGNLQSIKHVIVLMQENRSFDHYFGSLRGVRGYADKSVTRLPNGKSVFEQPRATGETVLPFSLRKAAELAGRPGSDIQYLGDLDHSFAGTTTAWNNGWCDKWIPAKSASTMTFYERQDIPLQYELADTFTICDAYHCSVNGSTNPNRTYLWSGTTGNEPGSSKRAVTNAAYGYDHGGY…
sequence001	ab initio prediction:MetaGeneAnnotator	CDS	68117	68653	.	+	0	ID=LOCUS_00660;product=hypothetical protein;inference=COORDINATES:ab initio prediction:MetaGeneAnnotator;translation=MHMPLRSDWSARTCSLARGLDVLGDPWGSLVLREIFFGNGRFDAIKQRLEVADNVLSKRLAWLVESGLLVQRPYQDGARTRLEYVLTPKGEDALPVLNAIIIWAEKHLDAPNEVSHMRVIHTGCGQATSSADTCTHCGIALTAANTSWHSLKRSDQPLPLAVAPRESHASALETEIPA;locus_tag=LOCUS_00660;note=P0A649 putative HTH-type transcriptional regulator (Mycobacterium bovis AF21…
sequence001	ab initio prediction:MetaGeneAnnotator	CDS	68650	70005	.	+	0	ID=LOCUS_00670;product=MFS transporter;inference=COORDINATES:ab initio prediction:MetaGeneAnnotator,similar to AA sequence:RefSeq:WP_013223123.1;translation=MTAPDLTGTPSETTGAPSRRPRRLHPAWIVAAVAFLALVGAAGFRAAPGVLMVPLQQEFGWSTTVLSLAVSINLVLFGLTAPFAAALMERFGIRKVTSLALCLIGLGSALTVFVNQSWQILLTWGVLIGLGTGSMALVFAATIANTWFAKSRGLVIGILTAGSAAGQLVFLPFIAALAQNPGWRGASLLIAAGALAVVPLVLRWLRNSPADVGVLPYGAEVPSAEAADADAGATPPPATGDS…
sequence001	ab initio prediction:MetaGeneAnnotator	CDS	70081	71256	.	-	0	ID=LOCUS_00680;product=glutaryl-CoA dehydrogenase;inference=COORDINATES:ab initio prediction:MetaGeneAnnotator,similar to AA sequence:RefSeq:WP_011728358.1;translation=MSDSTTSPSDILALDSLLTAEELALREKVRDYTAQRIRPNIARWYEDAVFPKDIAPELGELGVLGMHLEGYGCPGRTAVEYGLAAMELEAGDSGIRTFVSVQGSLAMTAIHKWGSEEQKERWLPRMAAGELIGCFALTEPTAGSDPSSMTTFARRTADGWVLDGAKRWIGLASIADVMVVWANTEDGIRGFLVPAGTPGVNATPIEPKLSMRASIQCDVTFDGVGLGPDAI…
sequence001	ab initio prediction:MetaGeneAnnotator	CDS	71274	72800	.	-	0	ID=LOCUS_00690;product=amino acid transporter;inference=COORDINATES:ab initio prediction:MetaGeneAnnotator,similar to AA sequence:RefSeq:WP_011727782.1;translation=MSTETSTPGGGSASGDRSAVVPSKGLHAGILDLGDSVMLGLASTAPVYSLAATLGLIVAVNGNYTPLILILGFIPVLFIAYAFRELNSAMPDCGTTFFWARRAFGPWAGWLGGWGVALAGIVVLANLAQIAGKYLWLLVGDGSLADNTWLVTATGVLFIVFMTYVNHRGIRLGEHVQRTLTYIQYISLGIFAVAIIFRIAGGAPEGQPFDFEWFNPAGAFADPGAVVHGVLLALF…
sequence001	ab initio prediction:MetaGeneAnnotator	CDS	72797	74002	.	-	0	ID=LOCUS_00700;product=glutathionylspermidine synthase;inference=COORDINATES:ab initio prediction:MetaGeneAnnotator,similar to AA sequence:RefSeq:WP_013222139.1;translation=MRRLPSVPRPDWKKKIEEQGLVFSTTTMPDGRKIEYWNESAYYEFTMDEVETLEKTAEDMHIMCLEAAKYLATGAMGDIGIGQQALELAGDSLLAADMDIYGRFDFIYDGKGGPAKMLEYNADTPTGLIEASVAQWFWLQDVFPEKDQWNGIHEALIRQWKKLQFRTGMSTLHVAHSEAEESGEDWMTAAYMRDVASQGGWTTIGINMSDIGWDPNLNRFVDLDNF…
sequence001	ab initio prediction:MetaGeneAnnotator	CDS	74005	74736	.	-	0	ID=LOCUS_00710;product=hypothetical protein;inference=COORDINATES:ab initio prediction:MetaGeneAnnotator;translation=MGPKDNPDAAGNNGSGGDNNADFGAGNNPPKPPPWQVPKPELHPELFAPVEEPAQEQQGNNQDKSRAAGKGKKRPVAAGASQGPAGTPQPGQPLPVIDPFAKERERGAAEAAKKKKRSQRRTVVVGLGVTALLAGTITAIVASNEQEADYAQVCFNEETGERVDDNQCDNSSSAGRSSGIYAWYFYSRGASVPAVGQNRSAYPSYTKNVPSGAKSSTGYSTKGGTVSRGGFGSSSKSGGSSGG;locus_tag=LOCUS_00710;note=MGA_72
sequence001	ab initio prediction:MetaGeneAnnotator	CDS	74888	76387	.	+	0	ID=LOCUS_00720;product=hypothetical protein;inference=COORDINATES:ab initio prediction:MetaGeneAnnotator;translation=MAAPEAHSNGEDGVLLRLPSVRGIGQGRVITGLVLALLLPPAVELLVTVLGFRNFAMIMLLQLAVAVAVAAIGGLWPAVVAAVLGSFLLNYFSADPVGSLSIADLSTLFTVVVFLAVACGVGLAVGLATRRAQEAARSGAEATALSELALRILSSDGSLESFLEKVRGNLGMEAVTLLGSQGITVQGAAPEWRVLASAGPNPPVTHAAADHAAVVDPHYTLLLRGGPLSPHHQRMLAAFGAFVVAVRERQQLVQSRRDNLRLSEGNKMRTSILRAVSHDLRT…
sequence001	ab initio prediction:MetaGeneAnnotator	CDS	76366	77058	.	+	0	ID=LOCUS_00730;product=DNA-binding response regulator;inference=COORDINATES:ab initio prediction:MetaGeneAnnotator,similar to AA sequence:RefSeq:WP_003405305.1;translation=MDRGAAVTLVLIVEDEARIARAMQVTLQAHGYQALTVGNGADALNAAAKQPVKIVVLDLGLPDMDGVEVIRRIRGWSSMPIIVLSARHASEDKVEALDAGADDYVTKPFGLDELLARLRVASRRVVTGEEEPTLATADFVVDLAGKKIVRDGADVRLTPTEWNILELLVRNKGKLVSQQQILTQVWGQAYAKETQYLRVYIAQLRRKLERDPAEPRHLHTEAGMGYR…
sequence001	ab initio prediction:MetaGeneAnnotator	CDS	77089	77742	.	+	0	ID=LOCUS_00740;product=MOSC domain-containing protein;inference=COORDINATES:ab initio prediction:MetaGeneAnnotator,similar to AA sequence:RefSeq:WP_015775764.1;translation=MNTASLLAVCRVHQLLPDPGNVGVTAIDKRPVEGPVKVHKLGLHGDVQADRANHGGEDQALYAYSQDDADYWSGELGRELAPGFFGENLRVTGTETTGAVIGERWRIGLDVELEVTSPRVPCATFQRAIGEPQWVKRFTQAGRVGTYLRVIRAGTISAGDHIHRTFVPKHGVTVGQWFSEPTAELVQALLDAEADGEIRLQDEYHAKFEKVLRRSDL;locus_tag…
sequence001	ab initio prediction:MetaGeneAnnotator	CDS	78180	80354	.	+	0	ID=LOCUS_00750;product=ATP-dependent RNA helicase DeaD;inference=COORDINATES:ab initio prediction:MetaGeneAnnotator,similar to AA sequence:UniProtKB:Q8NR96;translation=MTENLNENFDAQNDESAETAPVAEAVETAAPAEAEAPAAAAAPVETAAAEAAAPAFTEAPAPKADEDEEEGVRFAELGIDGRVLAALQDVGYEKPSPIQAATIPLLLEGRDVVGLAQTGTGKTAAFAVPALSRLAELHDLNGPSRKTQALVLAPTRELALQVAEAFTSYAKHIDDFTVLPVYGGSAYGPQLAGLRRGAQVVVGTPGRVIDHIAKGSLDLSELQYLVLDEAD…
sequence001	ab initio prediction:MetaGeneAnnotator	CDS	80520	81023	.	+	0	ID=LOCUS_00760;product=hypothetical protein;inference=COORDINATES:ab initio prediction:MetaGeneAnnotator;translation=MGLLDNLKKTLGIGDKDHGEKDHSASATPVAAPDPVQVDQTAARQAVEDAAAVEAASSNRDAVEAAAAQATHNQEAADVAGARAARQVEADIDGAQPAQEAQEGAPEGSAGRSSEARRVTEVVVEPGDTMSGIAAQFGVDLGALIASNSDTVPNPDHLYPGQVLRLP;locus_tag=LOCUS_00760;note=MGA_77
sequence001	Aragorn:1.2.38	tRNA	81142	81214	.	+	.	ID=LOCUS_t00020;product=tRNA-Thr;inference=COORDINATES:profile:Aragorn:1.2.38;locus_tag=LOCUS_t00020;note=Aragorn_2
sequence001	Aragorn:1.2.38	tRNA	81275	81349	.	+	.	ID=LOCUS_t00030;product=tRNA-Met;inference=COORDINATES:profile:Aragorn:1.2.38;locus_tag=LOCUS_t00030;note=Aragorn_3
sequence001	ab initio prediction:MetaGeneAnnotator	CDS	81414	82070	.	+	0	ID=LOCUS_00770;product=NAD-dependent dehydratase;inference=COORDINATES:ab initio prediction:MetaGeneAnnotator,similar to AA sequence:RefSeq:WP_011035335.1;translation=MSRIAIIGGHGKVALHLSKILSGEGHDVTSFIRNPDHVPDVTETGASAEVLDVENSTTAELARALSGHDAVVWSAGAGGGNPDRTYAVDRDAAIRSMDAAGQAGVSRYVMVSYLGAAKDHGVPQDNPFFAYAEAKAAADEYLRGTDLDWTILGPGALTDEPATGLIETDPANPEDGTQTSRANVALVAAAVLELPGTAHRTITFKDGAEDVVDALTKD;locus_tag=LOC…
sequence001	ab initio prediction:MetaGeneAnnotator	CDS	82166	83734	.	+	0	ID=LOCUS_00780;product=Na+/H+ antiporter;inference=COORDINATES:ab initio prediction:MetaGeneAnnotator,similar to AA sequence:RefSeq:WP_011028126.1;translation=MDQLALIIGLLLATVVAVGLGDRLRLPYPVLMLLLAVALTFIPGFPEFEISPDLILPIFLPPLLFATAQKSSWAVFRVRWRTLLLMAVALVVVSTATVAGAAWLMIPGIGIPAAIALGAMVAPPDPVAVESVAGRVHMPRRLITVLQSEGLFNDAAAIVIFQAAVAATVSGSEVGPNVILQFVVGAALAILIGIAMGWVTRVITKLVTSMVARSAVTLVVPFAAYILAEELHASGVVAVV…
sequence001	ab initio prediction:MetaGeneAnnotator	CDS	83741	84970	.	-	0	ID=LOCUS_00790;product=transcriptional regulator;inference=COORDINATES:ab initio prediction:MetaGeneAnnotator,similar to AA sequence:RefSeq:WP_011026980.1;translation=MLTGTAPSTQLVRRVNASAMLKAMRGAGVVTGTELMASTELSRATVISICDELVRLGWLQELENQRVAGDYVKGRPARRFVFDNNAAHVLGIDIGATKITTIVADMAGTPLSQVTMPFRTYNVPADERADVLDRIAADAMHKAGITADSVLAVSVGVAAPVNRQGEVLTVQEFWRSFDVRRIVSERHGWHVLLENDANLAALAERWQGTAQGVDNLVVMLAGDRLGSGILES…
sequence001	ab initio prediction:MetaGeneAnnotator	CDS	85201	86475	.	+	0	ID=LOCUS_00800;product=carbohydrate-binding protein;inference=COORDINATES:ab initio prediction:MetaGeneAnnotator,similar to AA sequence:RefSeq:WP_015776454.1;translation=MVSEQSTRKKRLAAMGLGLALLAGLLSGCTGDQGKETIRFTFSKREAIGFMSKLVADYNASQDKTEVVMDTSGVDVVSASFVRGNPPDIALANYNMESSRFVQRGALSDLSGTNAASRIREDLQPLMDQYGKYPDRTSALPYSVMASSVIYNKDIFAANNISVPTTWSQLIAACEKLKAAGVTPFYATWKDDWTIAQGWFDYSVGGQVDTIDFFKKLADEGTEVGPDSP…
sequence001	ab initio prediction:MetaGeneAnnotator	CDS	86498	87412	.	+	0	ID=LOCUS_00810;product=sugar ABC transporter permease;inference=COORDINATES:ab initio prediction:MetaGeneAnnotator,similar to AA sequence:RefSeq:WP_015776455.1;translation=MSILTNKTTSGRDLPRQRSRRSVEPIFYFFLVPSLLLFTLAITIPAIIGIFFSFTDSIGIGDWEFVGFTNYLAIFGDPAILQSYLFTFGFSLVTVIAVNVVAFLLAVGLTSRIRMKSALRTVFVIPMVVSGIIIAYVFNFLFSNSLPAAGAAAGIPWLESSLLANPDLAWIAIVLVTAWPAVPGALLIYIAGLVAVPGDVYEAADIDGASKFQQLVKITLPLVAGYV…
sequence001	ab initio prediction:MetaGeneAnnotator	CDS	87412	88323	.	+	0	ID=LOCUS_00820;product=ABC transporter permease;inference=COORDINATES:ab initio prediction:MetaGeneAnnotator,similar to AA sequence:RefSeq:WP_015776456.1;translation=MTEQATIQTEARQAKPGTAVGSSRPVARAKRERANWSGTAILLLCAVTVLLPLYVTVSMAFKTQGQAVDGNAFSFPAPFSLDGFVQAWTLTNFPVGAAMSLLVTAGTVVATIILAAFASYAIVRNWERKLFRYSFFYLLAAMFIPFPVVALPQIQLTGRLGLDNPFGVILLATMFQLSFSVLLFTAFLRSIPMELEESARIDGATTWQTFWKLIFPLLAPMSATVGIFAFLYA…
sequence001	ab initio prediction:MetaGeneAnnotator	CDS	88402	90156	.	+	0	ID=LOCUS_00830;product=glycosidase;inference=COORDINATES:ab initio prediction:MetaGeneAnnotator,similar to AA sequence:RefSeq:WP_015776457.1;translation=MSTPTTQAHRTDAGRMADPNWWRQAAVYQIYPRSFHDANGDGLGDIKGITAKVPYLKELGIDAVWLSPFYPSALADGGYDVDDYRNVDPKLGTLEDFDEMAAALHAAGIKIVVDIVPNHSSDRHEWFKEALASPKGSAARERYIFRDGKGENGELPPSDWDSVFGGPIWERITEPDGTPGQWYLHIFAKEQPDFNWENPEIREDFLKTLRFWSDRGVDGFRIDVAHGMAKDLSEPLPMKADLEAKA…
sequence001	ab initio prediction:MetaGeneAnnotator	CDS	90215	91132	.	+	0	ID=LOCUS_00840;product=oxidoreductase;inference=COORDINATES:ab initio prediction:MetaGeneAnnotator,similar to AA sequence:RefSeq:WP_011674948.1;translation=MGLGGPWDGTSYGATEIDQAAAVIDSARGIGVELFDHADIYRSGKSEAVFGEVLARSQGLRGNIQLQTKCGIRLGERGLDTHYDLSREAILERVNGSLKRLQTDYVDLLLLHRPDPLMDPHEVSVAVGQLMAEGKVRQLGVSNMSGAQIAFLQDQLETPIVANQLEMSLLRRDWVESTVLVNHAEGAGYSFPHGTLEYCTAHGVELQAYGSLAQGRYTGAKSGELSAAESATAAMLEQVAEAQ…
sequence001	ab initio prediction:MetaGeneAnnotator	CDS	91235	92164	.	-	0	ID=LOCUS_00850;product=taurine dioxygenase;inference=COORDINATES:ab initio prediction:MetaGeneAnnotator,similar to AA sequence:RefSeq:WP_013226150.1;translation=MTVITETKLEFAKLGSRIGAEIRGLDISGDLNQETVAQIRAALNEHKALVFREANILTDEAQVKFASHFGPLTKAHPTVASVEGEENVLPVDSENGSANNWHTDVTFVVNPPQASTLRSIDLPAYGGETLIASSGGAYQDLPEELRNFADTLWAIHTNDYDYSVPKNLEHSNAEERRKEFTRLKFETAHPVVRVHPLTGERGLFIGGFAQRLRIVGLSNTESKDIIRLLQAYVTRPEN…
sequence001	ab initio prediction:MetaGeneAnnotator	CDS	92228	93136	.	-	0	ID=LOCUS_00860;product=ABC transporter permease;inference=COORDINATES:ab initio prediction:MetaGeneAnnotator,similar to AA sequence:RefSeq:WP_013226152.1;translation=MTTTLTHPETAASAPGQTTAFEPSVTAAAGESTTPAPGKARRVAAVLGSAVWKSAAILAFLALWELGPTYLASPSTRVFLPPLHEVLLAWGKLFESGTIQGHIAASLTRSVAGFGAALVAGISLGLLIAWYGRLNSVLNPLLELFRNTAALALLPVFTLLLGIGEESKISIVAYAAFFPVLLNTIAGVKTVDPLLIRAARSLGLNSFRLFQKVILPSAVPTIFTGIRMAGTAS…
sequence001	ab initio prediction:MetaGeneAnnotator	CDS	93136	94026	.	-	0	ID=LOCUS_00870;product=ABC transporter ATP-binding protein;inference=COORDINATES:ab initio prediction:MetaGeneAnnotator,similar to AA sequence:RefSeq:WP_013226153.1;translation=MTSKISLRNVTKEFTVRATKTTAATRLTAIDSLSLDVRDGEFLTLVGPSGSGKTTLLDLLAGLSTPTSGEVLVDGKPVTGPGKDRAVVFQQYALFPWRTASANVSIGLEGVGPEGKKLNRRERAAKASEYLALVGLAGFEDRYPHELSGGMKQRVAIARSLAYEPDVLLMDEPFAALDAQTREQLQDELLRIWKATGKTIVFITHGIDEAVYLGERVAVLSA…
sequence001	ab initio prediction:MetaGeneAnnotator	CDS	94023	95057	.	-	0	ID=LOCUS_00880;product=ABC transporter substrate-binding protein;inference=COORDINATES:ab initio prediction:MetaGeneAnnotator,similar to AA sequence:RefSeq:WP_013226154.1;translation=MKLHLPLLSVAAAVVLALTVSGCGGAAEAGQANQAGNEVKELRYQGSANNVTFPELAADLGYLGDLKLNWVGNTTSGPQDIQSAATNQTDFGGAFSGAVVKLIEAGAPVKAVVNYYGSDEKTFSGYYVKADSTIKEPRDLIGKKIAVNTLGAHHEAVINTWLTKNGLSADEIKQVQLVPLAPNDTEEAIRRGQVDAGTLGGVLQDRAIEAGGLRSL…
sequence001	ab initio prediction:MetaGeneAnnotator	CDS	95434	96297	.	+	0	ID=LOCUS_00890;product=CoA ester lyase;inference=COORDINATES:ab initio prediction:MetaGeneAnnotator,similar to AA sequence:RefSeq:WP_003416052.1;translation=MTSSIAAESIRPTRNIPADIARSWLLVNAMKTELFDESAGSRADAIILDIEDAVDPSQKDAARENVVNWLTAGGQAWVRINDATSPFWADDLAGLRGTPGLLGVMLAKTESADQVTESYHRMDGKTPVVALVESALGIEEANHIARAQGAFRLAFGSGDFRRDTGMAATPEAMAYPRAKLVVASRVGNLPGPIDGPTVGTNHPILREQTGITVTMGMTGKLCLAIDQTTVINEVISPTPSDV…
sequence001	ab initio prediction:MetaGeneAnnotator	CDS	96300	97214	.	+	0	ID=LOCUS_00900;product=hypothetical protein;inference=COORDINATES:ab initio prediction:MetaGeneAnnotator;translation=MLVHGVSWDSSVPVLRLMSPQVEFSEVALAQGASLGLRVAPGLWCLGHAKVHGPGDRTHVPCPGGSPAERGKQCGACFARDDSRLMHDFHRGGSVPSGLRAYLMQPHWLYVATFANGATKVGTASAPRKWNRLAEQGAVHASYVAHAEDGRVVRVLEDLVTRELGLVQQVRSAAKVTGLVEPRTGVELAAVNRQHAGRVRELLGGLAMIGYAVVEEEWERPVLADTLCTARTGLRHPYPATFDGGGHGLRVRSLSGAIALVGLPDASGNEVEGSFVADLGAL…
sequence001	ab initio prediction:MetaGeneAnnotator	CDS	97244	97468	.	+	0	ID=LOCUS_00910;product=hypothetical protein;inference=COORDINATES:ab initio prediction:MetaGeneAnnotator;translation=MLEQFWATAPTSYKVLVFGAMGLIAAGIILSIVGNTSGNQGLALASLPLIGVGLLLHVAGLVVRGQKIRKDYRK;locus_tag=LOCUS_00910;note=MGA_92
sequence001	ab initio prediction:MetaGeneAnnotator	CDS	97499	97948	.	+	0	ID=LOCUS_00920;product=hypothetical protein;inference=COORDINATES:ab initio prediction:MetaGeneAnnotator,similar to AA sequence:RefSeq:WP_015776156.1;translation=MSINPDLQGRSYPAAEVYDVGREKIREFAQAVKATNPAHFDVDAAKALGHSDLVAPPTFAIIVAQRADAQLVQDPESGIDFSRVVHADQRFTHHRAIVAGDRLVAELHVDGVRAMGGGAMITTRSEISTEAGEKVATTTSSILVRGEGQ;locus_tag=LOCUS_00920;note=WP_015776156.1 hypothetical protein (Brachybacterium faecium…
sequence001	ab initio prediction:MetaGeneAnnotator	CDS	97951	98388	.	+	0	ID=LOCUS_00930;product=MaoC family dehydratase;inference=COORDINATES:ab initio prediction:MetaGeneAnnotator,similar to AA sequence:RefSeq:WP_011029785.1;translation=MSPTFEELAVGQEIGTRSIDVTRQDLVKYAGASGDFNPIHWNEAFATSVELPGVIAHGMFTMGAAVQLVSDWAGDPAAVVDYQTRFTKPVLVTDTTGTDNAGAVIDVTGVVGALDADARTARIDLTVVAGGQKVLMKSQAVVRVS;locus_tag=LOCUS_00930;note=WP_011029785.1 MaoC family dehydratase (Streptomyces coelicol…
sequence001	ab initio prediction:MetaGeneAnnotator	CDS	98385	99713	.	+	0	ID=LOCUS_00940;product=MFS transporter;inference=COORDINATES:ab initio prediction:MetaGeneAnnotator,similar to AA sequence:RefSeq:WP_015777113.1;translation=MNQLNDSKQRATATQMLQWRVAVLTSYAASGVAFATWVSRLPAIRDGLDLTPGGIGLLLMCMTVASFISISASGLIVLRLGPKLTSWIGSCMVGAGLVTVGVGASIAANPVVVATGLVVLGLGTASWNTASNVEGAAMERALGRHIMPHLHGAFSLGTVAAAGFGAWAAAVHLAVFWHFLIAGVVVTGSVVTAGFFFRAEKTVAPARAHRSEETDTFQDPSTGPLPIITPGSAETGTAAAPL…
sequence001	ab initio prediction:MetaGeneAnnotator	CDS	99723	100790	.	+	0	ID=LOCUS_00950;product=UDP-N-acetylenolpyruvoylglucosamine reductase;inference=COORDINATES:ab initio prediction:MetaGeneAnnotator,similar to AA sequence:UniProtKB:C7MED8;translation=MTQTLLSELTTSAVGGPAGNFVEARTEAEIIDAVRSADAAGEKLLIIGGGSNLLISDDGYPGTVLKIASEGFTVNSEDSCGGVSVVAQAGHNWDALVQHAVLHAWSGLEALSGIPGATGATPVQNVGAYGADVSQTIAAVRTWDRERNAVQTFTNSELKFGYRDSILKQTTVDGSPRYVVLTVEFQLPLGRMSAPIRYAELARVLGVEAGKRAYSND…
sequence001	ab initio prediction:MetaGeneAnnotator	CDS	100876	101355	.	-	0	ID=LOCUS_00960;product=hypothetical protein;inference=COORDINATES:ab initio prediction:MetaGeneAnnotator;translation=MLFGDLAPFVRPMSRWLATAGWFCTLVGLGAGLIVAVGTGVSLSPSMQAIQTVSLVATATAALLIGTAAASQPVSDRDDDAPEPWFYPAAAAQVRSFLLGSVVMLLGLVGFAAAGLFMPSGPSPQSIAFSQIFLLGSISCGLTFLLLNKVLPIAERRTR;locus_tag=LOCUS_00960;note=MGA_97
sequence001	ab initio prediction:MetaGeneAnnotator	CDS	101441	102565	.	+	0	ID=LOCUS_00970;product=hypothetical protein;inference=COORDINATES:ab initio prediction:MetaGeneAnnotator,similar to AA sequence:RefSeq:WP_012803865.1;translation=MPTPLTPRVMGRLRLASQGLLAGGFPGIADAVRWMTAMQAQDLGMAFWAVGQRVPGVAASDVRAALDAGTVVRSWPMRGTLHLLAPEDLRWILGITSGRLATMVAGRHRELAITADDISHCRDIAYKTVEVLKTGEGAAGATREQLFQAFEEAGQLTKSQRGIHLLGSLCREAWLVQGPMAASGGKAGVQQLFVPFDDWIPESRDLGRDEGIAELLFRYFRGHGPATIRDFAWWSQV…
sequence001	ab initio prediction:MetaGeneAnnotator	CDS	102844	103878	.	+	0	ID=LOCUS_00980;product=hypothetical protein;inference=COORDINATES:ab initio prediction:MetaGeneAnnotator;translation=MVRHPFAPDDGQMQTKKLDEHISKLWPDTSIATTADLSGLGFSDRVLTAGVRSGRLIRLRRGAYVRAQDWHRRKPWEQDLLRIEAHHRGARTTSVYSHASAARLHGCSPWDSGSRVHVTTPFSPAQGSSGDDVEAHGGPLPGAEIVEVLAPWQRPIPITSLERTVVDCARTLDFERALVIADQALRKGADPQVMADYVNKGVITRGARRLWRVLDAMDGRSESVGETRTRVLLDRLGIVGVDLQVEVTTPIGTYRGDFGWRDHKLILEFDGRAKYFDYAPTE…
sequence001	ab initio prediction:MetaGeneAnnotator	CDS	103900	105042	.	-	0	ID=LOCUS_00990;product=aspartate-semialdehyde dehydrogenase;inference=COORDINATES:ab initio prediction:MetaGeneAnnotator,similar to AA sequence:UniProtKB:A0A0C6P4W6;translation=MTTAANPSVGLVGWRGMVGSVLMQRMQEENDFANINPVFFSTSNAGGAAPSFADGAGKLEDAFDIETLAKLPIIVTAQGGDYTKQVHGELRSRGWDGLWIDAASTLRMNDDSIIVLDPINRDVIDAGLSGGVKDFIGGNCTVSCMLMGLGGLFKNNLVEWGTSMTYQAASGGGARHMRELLNQFGTLNNEVSSELEDPASAILEIDHKVLAAQRTGVDATQF…
sequence001	ab initio prediction:MetaGeneAnnotator	CDS	105161	105382	.	-	0	ID=LOCUS_01000;product=hypothetical protein;inference=COORDINATES:ab initio prediction:MetaGeneAnnotator;translation=MLKKPETLFVLGYMLLPLFALISAIVGLTMILGGNKIVGIIILVVVTQVFTFGSFFALRARKAALVQEHKAGS;locus_tag=LOCUS_01000;note=MGA_101
sequence001	ab initio prediction:MetaGeneAnnotator	CDS	105393	105992	.	-	0	ID=LOCUS_01010;product=dihydrofolate reductase;inference=COORDINATES:ab initio prediction:MetaGeneAnnotator,similar to AA sequence:UniProtKB:C7MA29;translation=MSTPSADVPAQLPGVIFTQETAAAMTGIGMIWAQTKAGVIGKDGSMPWHLPEDLKHFSQLTTGHPVIMGRKTWESFPAKYRPLPGRTNIVVTRNSEWASMPEAEGALVVSSLDDALLESQFAPGGQKVWIIGGAQIFEQSMNLANLAVVTIIDADFDGDTFAPELGNDWTFDTMAPAEGWLIAKNGTNYRFTTWRRNER;locus_tag=LOCUS_01010;EC_number=1.5.1.3…
sequence001	ab initio prediction:MetaGeneAnnotator	CDS	105989	106792	.	-	0	ID=LOCUS_01020;product=thymidylate synthase;inference=COORDINATES:ab initio prediction:MetaGeneAnnotator,similar to AA sequence:UniProtKB:C7MA28;translation=MSIPTPYEDLLRDVMANGTHKSDRTGTGTRSVFGRQLRFDLAESFPLITTKRVHFKSVAVELLWFLRGDSNVKWMQDQGVSIWDEWADQDGELGPVYGVQWRSWPTPDGGHIDQISELMANLAANPDSRRHIVSAWNVSELKDMALPPCHAFFQFYVADGKLSCQLYQRSADTFLGVPFNIASYALLTRMVAQQLGLEPGEFVWTGGDVHVYDNHVDQVAEQLTREPYEYPQLKILRKPDSI…
sequence001	ab initio prediction:MetaGeneAnnotator	CDS	106789	108459	.	-	0	ID=LOCUS_01030;product=hypothetical protein;inference=COORDINATES:ab initio prediction:MetaGeneAnnotator;translation=MVAVPTLFFLGPVIGAAVVYLFLRMQVWSRPDAQSVASHGLWVGIIGWMASSLQGAMNAGILHGNPTLSSAPATAEEIGTALAWPILACIGVHALGQLSYPRSKGERRFAKLPVCRVRDFVPRKLAWTTAAIFALAALVIAWIATLPGYTPVAPSGTPPEPQNVNTGYYGQGQDGRIPGWELAAWLGGALLVLAAGTGLLLLLIARRRQLETLDAGDDRTLRAIAANRLLRTVATIAAGLASIAGNFAAQPEPGPSWQSSWFNPLGLANMAVLLVMLWWRVP…
sequence001	ab initio prediction:MetaGeneAnnotator	CDS	108531	109556	.	-	0	ID=LOCUS_01040;product=ADP-ribose pyrophosphatase;inference=COORDINATES:ab initio prediction:MetaGeneAnnotator,similar to AA sequence:RefSeq:WP_015776549.1;translation=MAPGIAFAAARIGTAVEKQLNSDTPVADQTDHPGETVAVVAAGAIPWRVNKGALEVLLIHRPRYDDWSWPKGKLDAGETVPECAAREVWEEIGLQAPLGIPLPPIHYHVAAGLKVVRYWAVKVNGAQLRPDGKEVDSVMWCSPDRAATFLSNPTDVEPLEYLEKAHVRGELDTWPLILIRHAKAKPRSSWTKAEGDRPLAATGQRQAVAVQRLLGVWKPQRIVTSPWVRCV…
sequence001	ab initio prediction:MetaGeneAnnotator	CDS	109508	111757	.	-	0	ID=LOCUS_01050;product=polyphosphate kinase;inference=COORDINATES:ab initio prediction:MetaGeneAnnotator,similar to AA sequence:UniProtKB:Q9KZV6;translation=MQPDPVGTAGSTSKGATLPPRFGSSEVPASRATQDRIDIPEFAPSLEPEGDISPDRFLDRELSWLAFNSRVLELAEDPDLYLLERVNFLSIFASNLDEFFMVRVAGLKRRIATGLAVPSPAGLSPIEVLEQIGDEAHKLQERHARVFAEQIRPALAYEHIHIMHWNELDEDARHRISIMFQEKVFPILTPLAVDPAHPFPYISGLSLNLAVIVSNPISDKELFARVKVPDQLPRLISVDGPR…
sequence001	ab initio prediction:MetaGeneAnnotator	CDS	111849	112820	.	-	0	ID=LOCUS_01060;product=mycothiol acetyltransferase;inference=COORDINATES:ab initio prediction:MetaGeneAnnotator,similar to AA sequence:UniProtKB:Q9KZV0;translation=MSHAHPENWPVLIINGALDAELLKDFTTLAAAAEESDGNPPLSEQTLVMLRGADSGESSVLSFAVYAPDEDSDPATGEDLAGIAVVVEDPDASGVLELAVHPSYRNQGVAGRLLAALQEKRSLDGLSAWSHGNHEAAAELATRFGYGPVRELWKMRLMSSASALPDAGLPDGISLRAFVPGQDEQAWLAANRAAFSHHPEQGSMTLADLEARKSEDWFDPQGFLLAVNADGELLG…
sequence001	ab initio prediction:MetaGeneAnnotator	CDS	113060	113758	.	-	0	ID=LOCUS_01070;product=transcriptional regulatory protein GlnR;inference=COORDINATES:ab initio prediction:MetaGeneAnnotator,similar to AA sequence:UniProtKB:Q05943;translation=MSHILLLTNSTGSSVDILPALELLNHRVHILPAEPTALLETDPTDIVFLDARKDLVGARSLTQLLKATGLSAPLMLILTEGGMAAVSSAWAVDDIVLDSAGPAEVEARIRLAMARAVTGEEETQTEIRAAGVVIDEASYTARVNGQPLNLTFKEFELLKYLAQHPGRVFTRQQLLTEVWGYDYYGGTRTVDVHIRRLRAKLGVDHENLISTVRNVGYRLTLVR…
sequence001	ab initio prediction:MetaGeneAnnotator	CDS	114020	114754	.	+	0	ID=LOCUS_01080;product=hypothetical protein;inference=COORDINATES:ab initio prediction:MetaGeneAnnotator;translation=MKSWSIGVFGLVALAAIVASTFVSREAMVGVGIAASAAVGIGWPHFLAVPAKKTLAAVIGLSGAGSAVAAAYMPAPGFLDGTPAFVALGVMAVFVVQLVRGTGQAQRLESTLGCCAGVLLNCLGAGWIAGARFNGVKEMVLVAGLSAAVALLVGIIRWPDRIVAPLGVVMAGLMGPLAGLVFSDIAVLPAALVGVVVGSVLVCFRRMTTLRRGRLNIAAAVGMGVAPVWAVGALAYFIDKLLIY;locus_tag=LOCUS_01080;note=MGA_109
sequence001	ab initio prediction:MetaGeneAnnotator	CDS	114921	115520	.	+	0	ID=LOCUS_01090;product=hypothetical protein;inference=COORDINATES:ab initio prediction:MetaGeneAnnotator,similar to AA sequence:RefSeq:WP_015776553.1;translation=MPIEIPTDLTPELVPLSWLIGEWEGRGRLGSGDEDSEHFVQHVSFTHNGLPYLQYRAETWLSDDAGATLRPLTVETGFWALERKLEEGDGGPGLIPADIVPVLKTADEVEERRNDDGGFDISVSIAHPGGITELYYGQIKGPQIQLSTDMVMRGSHSKEYSAATRIFGLVDGNLLWRWDVAASGKALEAHASAFLNRVP;locus_tag=LOCUS_01090;note=WP_0157765…
sequence001	ab initio prediction:MetaGeneAnnotator	CDS	115572	116294	.	+	0	ID=LOCUS_01100;product=flavodoxin;inference=COORDINATES:ab initio prediction:MetaGeneAnnotator,similar to AA sequence:RefSeq:WP_013225375.1;translation=MTTNLKPQGYEGLKAVFFNGTLKPSPQLSNTDGLIRISRAIMEKQGVSTTLIRTVDHDIASGVYPDMREHGWATDEWPDLYPAVREADIVVVAGPIWLGDNSSQTKKLIERLYAHSGELNSQGQWAFYPKVGGCLITGNEDGIKHCSMNVLYSLQHVGFTIPPQADAGWIGPVGPGPSYLDEGSGGPESDFTNRNTTFMTWNLLHMAKILRDAGGIPAYGNLPAEWKAGTRFDFENPEYR;locus_…
sequence001	ab initio prediction:MetaGeneAnnotator	CDS	116317	117402	.	+	0	ID=LOCUS_01110;product=folate-binding protein;inference=COORDINATES:ab initio prediction:MetaGeneAnnotator,similar to AA sequence:RefSeq:WP_003974789.1;translation=MTYKSPLLSRPGAVEDTGLDAGVAAHYGEPLREQRALATGTAVVDLSHRGVVTVSGPDRLSWLNTLSSQQLTNLQPGVASELLLLSVQGRIEFDARVIDDGETTWLIVEAAEAGPLAEWLNKMKFMLRVEIQDVSEQWAVVGATTPVEQLSSSLVWEDPWPHVSPGGYAYSIVAEESHPGLERPWFEYLVPFAELERAVDGLPLAGAMAADALRIAAWRPRLGAETDEKTIPHEL…
sequence001	ab initio prediction:MetaGeneAnnotator	CDS	117399	117812	.	+	0	ID=LOCUS_01120;product=hypothetical protein;inference=COORDINATES:ab initio prediction:MetaGeneAnnotator,similar to AA sequence:RefSeq:WP_003977411.1;translation=MSQPTNAAGTEGGADDDALALAHALFDAAREGNTDLLRGYLGAGAPANLTNAAGDSLLMLAAYHGHDEAVQLILHHGADANAANDRGQTPLAGAVFKGYTSVARVLLDAGADPDAGRPTAREAAAMFSRTEILALLG;locus_tag=LOCUS_01120;note=WP_003977411.1 hypothetical protein (Streptomyces coelicolor A3(2)) [pid…
sequence001	ab initio prediction:MetaGeneAnnotator	CDS	117917	118546	.	+	0	ID=LOCUS_01130;product=PadR family transcriptional regulator;inference=COORDINATES:ab initio prediction:MetaGeneAnnotator,similar to AA sequence:RefSeq:WP_013222853.1;translation=MPKAAELTPLGVASLALLAEGPMHPYEMYQLLMARHEDRLVKVRPGTLYHSVGRLEENGLVEATGTEREGNRPERTTYRITDAGHQALDSRLQAMLSTPVNEYPLFPHAIAEAHHLPAHVVIELLEQRVVALNADLDFLVHAEGVVTGKGLERKYWIDITYQQAMRRTEIAWIRGLLEELSSGQLPWDEPRPTPAELSNKPKESLGKRS;locus_tag=…
sequence001	ab initio prediction:MetaGeneAnnotator	CDS	118530	120050	.	+	0	ID=LOCUS_01140;product=MFS transporter;inference=COORDINATES:ab initio prediction:MetaGeneAnnotator,similar to AA sequence:RefSeq:WP_015775824.1;translation=MENVAKPWPALWSLVVGFFMILIDTTIVSVANPRIMEGLNTDINAVIWVTSAYLLAYAVPLLITGRLGDRFGPKNLYLIGLVVFTLASLWCGLSGDVTMLIAARAVQGLGAAMMTPQTMAVITRIFPPDRRGAAMGLWGATAGMAVLVGPILGGVLVDSLGWEWIFFVNVPIGLVAFILVTRFVPKLTTHSHTFDVVGVLLSAVGMFLLVFGIQEGQTYKWGTVSGFISVWGLIITGLVVLV…
sequence001	ab initio prediction:MetaGeneAnnotator	CDS	120128	120877	.	-	0	ID=LOCUS_01150;product=hypothetical protein;inference=COORDINATES:ab initio prediction:MetaGeneAnnotator;translation=MTLEPTSAAIIQLAWARHLGLDDDAFATAAARLASAGADPGDPADRITRVDESARAVVFLRLFGVSALVGPQWALDAAAGVPDTDLAQHVTLLTLTRSHGGHGLGSSALFFADDLPLQQPSDDLMVSPGNPEAILLEGLCPPDDVNEVGLQGLEHRFTIMHPEEEQSTPVACGAYSEWEGILADMGVLVAPPWRRRGLGTLAASIAAHEALAAGLTLQWKADVSNTGALAMARHLGFATGGLHASVRLG;locus_tag=LOCUS_01150;note=MGA_1…
sequence001	ab initio prediction:MetaGeneAnnotator	CDS	120887	121912	.	-	0	ID=LOCUS_01160;product=ATP-dependent 6-phosphofructokinase;inference=COORDINATES:ab initio prediction:MetaGeneAnnotator,similar to AA sequence:UniProtKB:C7MBH7;translation=MKIGILTSGGDCPGLNAVIRGAVLKGIAIHGQEFVGFRDGWRGVVEGDVIDIPRTMVRGIAKQGGTILGTSRTNPFENGGGPDVIKAHMERLGIDAIIAIGGEGTLAAAKRLTDAGLKIVGVPKTVDNDLDATDYTFGFDTAVQIATEAIDRLRTTGESHHRCMIAEVMGRHVGWIALHAGMAAGAHAILIPEQKASIEEITEWVQEAHDRGRAPLVVVAEGFVPDH…
sequence001	ab initio prediction:MetaGeneAnnotator	CDS	122102	122350	.	-	0	ID=LOCUS_01170;product=hypothetical protein;inference=COORDINATES:ab initio prediction:MetaGeneAnnotator;translation=MDKFFSIVRGFGLKRGPQRWLGGVCGGIAAKLNVDVAYVRVAFLLFCLLPGPAFVVYILAWLILPDQHSKIALESFISQRSR;locus_tag=LOCUS_01170;note=WP_011068771.1 PspC family transcriptional regulator (Bifidobacterium longum NCC2705) [pid:42.2%25%2C q_cov:78.0%25%2C s_cov:10.8%25%2C Eval:1.0e-08%2C partial hit],MGA_118
sequence001	ab initio prediction:MetaGeneAnnotator	CDS	122399	122773	.	-	0	ID=LOCUS_01180;product=hypothetical protein;inference=COORDINATES:ab initio prediction:MetaGeneAnnotator;translation=MSTNEPGEARDAQPTEALPKETRPTEALPKPGLQPIPLTPPLEPTFRVEPRDDDEPRQARVGTIVWGLIVIALAALIVISTLGWVALNGTYVLIGLMIGAGAALVVGGLLSARKGSGKPKSSAR;locus_tag=LOCUS_01180;note=MGA_119
sequence001	ab initio prediction:MetaGeneAnnotator	CDS	122775	124268	.	-	0	ID=LOCUS_01190;product=hypothetical protein;inference=COORDINATES:ab initio prediction:MetaGeneAnnotator;translation=MNANSMNPEEPGTPGTAGPSGSSAYTGAPAGTGSEGGKDAPTSGDPAPAQQNFFDWIRSQGVRRGPDRWIGGVASGVAHRFGIDPLIVRGIFIVLALFAGVGVLLYGVAWALLPEPDGRIHVQEAAAGRWSGGMTGALITTIIGLPGLGRGFWGWGWDGLPGLFWTLFWMGGVFYLIYFLVQRNKASKGTPPVGQQNYATARSSSPAYGAPTAYSTTTATGTNTGVPVYGAAAAGTKHHGRPNPSGSYSSGPVPPYGPAGPSNPSDPRPPYGPTPPQGWQPQ…
sequence001	ab initio prediction:MetaGeneAnnotator	CDS	124394	125881	.	+	0	ID=LOCUS_01200;product=hypothetical protein;inference=COORDINATES:ab initio prediction:MetaGeneAnnotator;translation=MTTAVQRPALVRSSDRMIAGVCSGLADHLGWPVKYVRLGMILACFAGGAGVAFYAWLWTMVPTADESAKRNARRPASPIAPAVSLPSPPAPAVGPTAAFDAGLPPAVPGKPSAGGAAAAAGPPAAGGSASPAGTPSGFGATPAADGWGGTAFASWFSFRRIQYGKEILLGTALLLVAAILVARQFGVDVPLGTLIPAAAILGGAAIAWMQLDETRRAGLVDKTKADQAGGWVRLAAGLALVVAGVLVMVSGSGSWEQTWLALLASVAVLGGVALVLLPWGLK…
sequence001	ab initio prediction:MetaGeneAnnotator	CDS	125878	126552	.	+	0	ID=LOCUS_01210;product=DNA-binding response regulator;inference=COORDINATES:ab initio prediction:MetaGeneAnnotator,similar to AA sequence:RefSeq:WP_011029866.1;translation=MNTNPDSGAGRRVRVVIVDDHTIFRSGLKADLDERMDVVGEAGTVEQAIAVIAENRPEVVLLDVHLPGGLGGGGREVIAGSNALLGTTSFLALSVSDAAEDVVSVIRAGARGYVTKTISGKEISDAVIRVADGDAVFSPRLAGFVLDAFGTAPADIADDELDKLSARELEVMRLIARGYSYKEVAKELFISIKTVETHVSAVLRKLQLSSRHELTKWAAERRLL;lo…
sequence001	ab initio prediction:MetaGeneAnnotator	CDS	126668	127897	.	-	0	ID=LOCUS_01220;product=aminotransferase;inference=COORDINATES:ab initio prediction:MetaGeneAnnotator,similar to AA sequence:UniProtKB:Q9L0L5;translation=MSAGTTAARISQRISAIAESATLAVDAKAKALKAAGRPVIGFGAGEPDFPTPDYIVQAAIEAASQPKYHRYSPAGGLPELKKAIAEKTLRDSGYKVDPSQVLVTNGGKQAVYNTFATLVDPGDEVIIPTPFWTTYPEAIRLAGGVPVEVFAGPEQGYLVTVEQLEAAVTDRTKILLFVSPSNPTGAVYSPEQVAEIGKWAAAKGLWVVTDEIYEHLTYDGVEFTSIATAAPELGDKVVILNGVAKT…
sequence001	Aragorn:1.2.38	tRNA	128153	128226	.	+	.	ID=LOCUS_t00040;product=tRNA-Trp;inference=COORDINATES:profile:Aragorn:1.2.38;locus_tag=LOCUS_t00040;note=Aragorn_4
sequence001	ab initio prediction:MetaGeneAnnotator	CDS	128306	128587	.	+	0	ID=LOCUS_01230;product=hypothetical protein;inference=COORDINATES:ab initio prediction:MetaGeneAnnotator;translation=MSEDQVTETAASSSKGRPAKKADRGFFARIALFVRQVIGELKKVVAPTRKELINYTLVVLVFVVIMMVIVSLLDLAFGTGASWVFGGTGAGDR;locus_tag=LOCUS_01230;note=A0A0H3CVU3 protein translocase subunit SecE (Amycolatopsis mediterranei U32) [pid:39.3%25%2C q_cov:84.9%25%2C s_cov:57.5%25%2C Eval:6.9e-10%2C partial hit],inter…
sequence001	ab initio prediction:MetaGeneAnnotator	CDS	128703	129566	.	+	0	ID=LOCUS_01240;product=hypothetical protein;inference=COORDINATES:ab initio prediction:MetaGeneAnnotator;translation=MSEQELEVNETELEEPAESTDDSAAEAAEESEVDSAAPESADADDSEDAFEADVDDESDDASAVADDEDASEESDGDALAAAAAAAPVDPAEEFKGKLRRQEGDWYVIHSYAGYENRVKANLETRIQTLDMEDYIFEIQVPMEEVVEIKNAQRKVINRVRIPGYVLVRMDLTDASWGAVRHTPGVTGFVGNAHNPVPLRLDEVFSMLAPVFEEEQAEQGKPVNKQNQAPVAVDFEVGESVIVKEGPFETLPATISEIKPESQTLVVLVSIFERETPVTLAFN…
sequence001	ab initio prediction:MetaGeneAnnotator	CDS	129697	130128	.	+	0	ID=LOCUS_01250;product=50S ribosomal protein L11;inference=COORDINATES:ab initio prediction:MetaGeneAnnotator,similar to AA sequence:UniProtKB:A0QS45;translation=MAPKKKVTGLIKLQIQAGAANPAPPIGPALGQHGVNIMEFCKAYNAATESQRGNVIPVEITVYEDRSFTFITKTPPAAELIKKAAGVAKGSATPHTVKVAKLTQAQVEEIASTKMEDLNANDIKAAALIIAGTARSMGITVEG;locus_tag=LOCUS_01250;gene=rplK;note=A0QS45 50S ribosomal protein L11 (Mycobacterium smegmati…
sequence001	ab initio prediction:MetaGeneAnnotator	CDS	130260	130967	.	+	0	ID=LOCUS_01260;product=50S ribosomal protein L1;inference=COORDINATES:ab initio prediction:MetaGeneAnnotator,similar to AA sequence:UniProtKB:P48950;translation=MAKRSKAYEAAVAKIEADKVYAPVEAINLAKDTNPSKFDATVEVAFRLGVDPRKADQMVRGTVNLPHGTGKTARVLVFATGDKAEAAIAAGADFVGSDDLIEKIAAGWTDFDAAVATPDLMGKVGRLGKVLGPRNLMPNPKTGTVTPDVTKAVNDIKGGKIDFRVDKHSNLHFIIGKVSFDANKLAENYAAALEEVLRLKPSASKGRYIQKATVATTFGPGITVDPNVTKVLTDA;lo…
sequence001	ab initio prediction:MetaGeneAnnotator	CDS	131007	132182	.	+	0	ID=LOCUS_01270;product=hypothetical protein;inference=COORDINATES:ab initio prediction:MetaGeneAnnotator;translation=MPGGPFSFPACSQREVGRRLWCVSTSNFSARGGLSVERIDVPKSPEAIGAADFRAFHELEEAHELELWGNLDRCATFAEAVLFWQGNSYEERQVFLARLDGTVVGSGTLTLPLSENTTTAGLDVMVSAPYRRRGFGSVILKALEDLARGRGRVSFDAYCGAPIQLVAPGTEVLESKSGAGAVPLDSAPTRFALHHGYSLEQVETSSLLPFPPPEALLRECEAGVAPKAAGYSLLTWPDSCPEDLVDAFARLKGLMSTEVPLAGLGWEGEDWDAARVRQDEVT…
sequence001	ab initio prediction:MetaGeneAnnotator	CDS	132179	133330	.	+	0	ID=LOCUS_01280;product=hypothetical protein;inference=COORDINATES:ab initio prediction:MetaGeneAnnotator;translation=MTVDEAKTVHIEQLWVPDTVDSPDATDFLAAVEVGRRVRMETWGSDDLAYTPLEKLLEFSDPYERQIILVAKLNGDIVGTVDIALPLADNMDLAEFTLDILPEFQGRGVGRQLLEAAEQLARAEGRTMVLVDTNHPATSLTEIPEDQLIPGSGAGFVPVSSREVDFAKQAGYTLQHIEQFSSCALPLDSKLAAALQLEADDANGGRYALHHWTDRCPEPWLEAVAALENAAGEVVREDGEEEAPEVEASGMVFDPVVLRETEDAALAQGRRTVVTAVEHVES…
sequence001	ab initio prediction:MetaGeneAnnotator	CDS	133631	134233	.	+	0	ID=LOCUS_01290;product=50S ribosomal protein L10;inference=COORDINATES:ab initio prediction:MetaGeneAnnotator,similar to AA sequence:UniProtKB:C7MFH1;translation=MTTPSKVSAVAEITNDFKESNAAVLTEYRGLTVAQLKELRVALGQDTKFSVVKNTLSAIAAKEAGVEAFNDQLAGPTAIAFIKGDAVAAAKSLTDFAKANKQLVIKTGVFEGKALDAAGVAALAALESRELQLARVAGVLKAPASAAARIIDALRLKLEEEGGASAPAAEEAPAEEAAEEAAAEEVAAPAEAAEAATEEN;locus_tag=LOCUS_01290;gene=rplJ;note…
sequence001	ab initio prediction:MetaGeneAnnotator	CDS	134310	134687	.	+	0	ID=LOCUS_01300;product=50S ribosomal protein L7/L12;inference=COORDINATES:ab initio prediction:MetaGeneAnnotator,similar to AA sequence:UniProtKB:C7MFH0;translation=MAKLSNEELIEAFKELTIIELSEFVKLFEETFEVTAAAVAVAGPAAGGAAEAAEEKTEFDVVLEAAGDKKIAVIKEVRAITSLGLKEAKDLVDSAPKAVLEGATKEAAEKAKAQLEEAGATVTLK;locus_tag=LOCUS_01300;gene=rplL;note=C7MFH0 50S ribosomal protein L7/L12 (Brachybacterium faecium DSM 4810) …
sequence001	ab initio prediction:MetaGeneAnnotator	CDS	134758	135240	.	-	0	ID=LOCUS_01310;product=hypothetical protein;inference=COORDINATES:ab initio prediction:MetaGeneAnnotator,similar to AA sequence:RefSeq:WP_012803676.1;translation=MTGKVKDGAERFLNDAAARGLDVDVVERPAANSLEEAAGILGISPADIVKSLVVKHRDGSFLFALIPGDRQISWPKLRALVGVNKLSLPHPDVALAATGYERGTITPLGSTTPWPVYADATITGRRISMGAGAHGRSAFVDADALTAALGATVADISEPS;locus_tag=LOCUS_01310;note=WP_012803676.1 hypothetical protein (Brachybacter…
sequence001	ab initio prediction:MetaGeneAnnotator	CDS	135252	136451	.	-	0	ID=LOCUS_01320;product=acetyl-CoA acetyltransferase;inference=COORDINATES:ab initio prediction:MetaGeneAnnotator,similar to AA sequence:RefSeq:WP_015777092.1;translation=MTNSADDNDVVILAASRTPQGRLNGQLAGFTAADLGAHAITAALAASGAKAEQVDAVIMGQVLQAGAGQNPARQSAIAAGIGWNIPAVTINKVCLSGLTAVIDAARMIRSGDATVVVAGGQESMTRAPHLLPGSRQGWTYGAIQALDVAAHDGLTDAFDGQSMGLSTETKNVTLGIDRTSQDEIAAASHQRAAAAIADGTFDVEIAPVSVKQRKGEPVVLTTDEGVRPN…
sequence001	ab initio prediction:MetaGeneAnnotator	CDS	136846	140352	.	+	0	ID=LOCUS_01330;product=DNA-directed RNA polymerase subunit beta;inference=COORDINATES:ab initio prediction:MetaGeneAnnotator,similar to AA sequence:UniProtKB:Q9L0L0;translation=MVASSTSNNETANTASTDGATRRLSFAKIHEPLDVPNLLALQTDSFDWLVGNERWQARVAKAVEEGDLSVATTSGLADIFEEISPIEDFQGTMSLSFSEPEFADPKYTMAECKDRDATYSAPLYVKAEFMNNNTGEIKQQTVFMGDFPLMTEKGTFVVNGTERVVVSQLVRSPGAYFERTADKTSDKDIFTAKIIPSRGAWFELEIDKRDQVGVRLDRKRKQ…
sequence001	ab initio prediction:MetaGeneAnnotator	CDS	140458	144357	.	+	0	ID=LOCUS_01340;product=DNA-directed RNA polymerase subunit beta';inference=COORDINATES:ab initio prediction:MetaGeneAnnotator,similar to AA sequence:UniProtKB:Q8CJT1;translation=MSSESSFGLMQIGLATAEDIRGWSYGEVKKPETINYRTLKPEKDGLFCEKIFGPSRDWECYCGKYKRVRFKGIICERCGVEVTRAKVRRERMGHIELAAPVTHIWYFKGVPSRLGYLLDLAPKDLEKVIYFAAYMITSVDTESRHAELPNLQVEHDLEKKQMVDNRDSDIATIARDLEDELARLEGEGAKAADKKKARDSADRQMANVRKRADADIERLEQ…
sequence001	ab initio prediction:MetaGeneAnnotator	CDS	144774	145148	.	+	0	ID=LOCUS_01350;product=30S ribosomal protein S12;inference=COORDINATES:ab initio prediction:MetaGeneAnnotator,similar to AA sequence:UniProtKB:P0A4A3;translation=MPTINQLVRKGRTPKVSKTKAPALKGSPMRRGVCTRVYTTTPKKPNSALRKVARVRLNGGVEVTAYIPGVGHNLQEHSIVLVRGGRVKDLPGVRYKIVRGALDTQGVKNRKQARSRYGAKMEKK;locus_tag=LOCUS_01350;gene=rpsL;note=P0A4A3 30S ribosomal protein S12 (Streptomyces coelicolor A3(2)) [pid:87.0%…
sequence001	ab initio prediction:MetaGeneAnnotator	CDS	145150	145620	.	+	0	ID=LOCUS_01360;product=30S ribosomal protein S7;inference=COORDINATES:ab initio prediction:MetaGeneAnnotator,similar to AA sequence:UniProtKB:A0A0H3CW16;translation=MPRKGPAPKRPLVSDPVYGSPLVTQLINKVLVDGKKSTAERIVYGALEGARAKSGGDPVAALKKAMDNVKPSLEVRSRRVGGATYQVPVEVKPGRSTALALRWLVGYSKARREKTMTERLQNEILDASNGLGAAVKRREDTHKMAESNKAFAHYRW;locus_tag=LOCUS_01360;gene=rpsG;note=A0A0H3CW16 30S ribosomal protein S7 (Amy…
sequence001	ab initio prediction:MetaGeneAnnotator	CDS	145690	147804	.	+	0	ID=LOCUS_01370;product=elongation factor G;inference=COORDINATES:ab initio prediction:MetaGeneAnnotator,similar to AA sequence:UniProtKB:B1MGH8;translation=MAQDVLTDLNKVRNIGIMAHIDAGKTTTTERILFYTGVNHKIGETHDGASTTDWMEQEKERGITITSAAVTCFWDKNQINIIDTPGHVDFTVEVERSLRVLDGAVAVFDGKEGVEPQSETVWRQADKYNVPRICFVNKMDKLGADFYFTVDTIISRLGAKPLVMQLPIGAENDFIGVVDLLEMRALVWPGDAKGDVTMGASYEVQEIPADLQAKAEEYRAQLVETVAESSEELMEKYLEGEEL…
sequence001	ab initio prediction:MetaGeneAnnotator	CDS	148036	149226	.	+	0	ID=LOCUS_01380;product=elongation factor Tu;inference=COORDINATES:ab initio prediction:MetaGeneAnnotator,similar to AA sequence:UniProtKB:C7MFG2;translation=MAKAKFERTKPHVNIGTIGHVDHGKTTLTAAISKVLYDQYPDLNEQRDFASIDSAPEERQRGITINISHVEYQTEKRHYAHVDAPGHADYIKNMITGAAQMDGAILVVAATDGPMAQTREHVLLARQVGVPYLLVALNKSDMVDDEELLDLVEMEVRELLSSQGFDGDEAPVVRVSGLKALEGDPVWVKSVQDLMAAVDESVPDPVRDRDKPFLMPIEDVFTITGRGTVVTGRAERGTLAIN…
sequence001	ab initio prediction:MetaGeneAnnotator	CDS	149381	153577	.	+	0	ID=LOCUS_01390;product=hypothetical protein;inference=COORDINATES:ab initio prediction:MetaGeneAnnotator;translation=MNGLLVLVLLAMTGAIAYALGLRNGSKSRPPYPTTNTSAEPDPVGGSNAYRAGYLAGHVAGWRDAEARRDPAAETTTQVPDLHIGAPFPSATPAATMPLQPPTSVTRPYSIVPPAPRQQASYQPAPRQAAPQPPVPRQPMVASVQQPPVPRETPEAAAARKEKRDQQNINITLYVASLLLVAAGALFVGTSLPELFRFMGIWFITALFYIAGLVIHAKVPRLRPAAVAFVGTGLALIPVTGLAMYNFALHDGPAAWLVTSLLGIAIYSYTAVRLDNKVLAFL…
sequence001	ab initio prediction:MetaGeneAnnotator	CDS	153606	153734	.	+	0	ID=LOCUS_01400;product=hypothetical protein;inference=COORDINATES:ab initio prediction:MetaGeneAnnotator;translation=MEFLIVLAVIAAIGGGVVWGRKNFRTEIDRAKRIRRANKNNQ;locus_tag=LOCUS_01400;note=MGA_141
sequence001	ab initio prediction:MetaGeneAnnotator	CDS	153766	155199	.	-	0	ID=LOCUS_01410;product=beta-glucosidase;inference=COORDINATES:ab initio prediction:MetaGeneAnnotator,similar to AA sequence:UniProtKB:Q9L2L6;translation=MTVQDQGSVEDLAARLRPGFVLGVAAAAFQIEGSLTADGRGPSGWDAFAEKPGAIVDGDSPTIACDHYNRADEDIALMQELGVDSYRFSLSWPRIQPGGKGAVNPRGLDFYDRLIDKLLAAGISPMATLFHWDTPLELEHAGGWMNRETAERFAVYCAAVAERFGDRVEYWVTMNEPVSVTLQGYALGVHSPGRQLLFDSLPAAHHQLLGHGLAVRALRGAGVKGQIGVSNMHSPVQPASSSLGDR…
sequence001	ab initio prediction:MetaGeneAnnotator	CDS	155583	155891	.	+	0	ID=LOCUS_01420;product=30S ribosomal protein S10;inference=COORDINATES:ab initio prediction:MetaGeneAnnotator,similar to AA sequence:UniProtKB:C7MFF7;translation=MAGQKIRIRLKSYDHEVIDVSARKIVETVTRAGATVVGPVPLPTEKNVYCVIRSPHKYKDSREHFEMRTHKRLIDIIDPTPKAVDSLMRLDLPADVNIEIKL;locus_tag=LOCUS_01420;gene=rpsJ;note=C7MFF7 30S ribosomal protein S10 (Brachybacterium faecium DSM 4810) [pid:95.1%25%2C q_cov:100.0%2…
sequence001	ab initio prediction:MetaGeneAnnotator	CDS	155909	156559	.	+	0	ID=LOCUS_01430;product=50S ribosomal protein L3;inference=COORDINATES:ab initio prediction:MetaGeneAnnotator,similar to AA sequence:UniProtKB:C7MFF6;translation=MTATRNVKGLLGTKLGMTQVWDENNKLIPVTVVQADSNVITQLRNAEVDGYVAVQIGYGQIDPRKVTKPLAGHFEKAGVTPRRHVVELRTADAASYELGQELSVEIFEAGQKIDVVGTSKGKGFAGVMKRHGFHGVGASHGAHKNHRKPGSIGGASTPSRVFKGLKMAGRMGAERHTTLNLTVHAVDAEKSLLLIKGAVPGARGQVVLVRTAVKGA;locus_tag=LOCUS_01430…
sequence001	ab initio prediction:MetaGeneAnnotator	CDS	156564	157181	.	+	0	ID=LOCUS_01440;product=50S ribosomal protein L4;inference=COORDINATES:ab initio prediction:MetaGeneAnnotator,similar to AA sequence:UniProtKB:A0A0H3CW20;translation=MTSTVKVDLPAEIFDVQTNVPLLHQVVVAQLAAARQGTHKTKTRAEVSGAGRKPFKQKGTGRARQGSIRAPHMTGGGVVHGPTPRDYSQRTPKKMKAAALRGALSDRARNGRIHVIAELVAGTKPSAKDALASLRSVTERKNLLVVIERANDVAALSVRNLQDVHVLYADQLNTYDVLISDDVVFTKAAFEAFVADKAKNEEASK;locus_tag=LOCUS_01440;gene=r…
sequence001	ab initio prediction:MetaGeneAnnotator	CDS	157178	157483	.	+	0	ID=LOCUS_01450;product=50S ribosomal protein L23;inference=COORDINATES:ab initio prediction:MetaGeneAnnotator,similar to AA sequence:UniProtKB:C7MFF4;translation=MSVTTIKDPRDVVLAPVVSEKSYGLIDEGKYTFLVDPRSNKTEIKLAVEKIFSVKVDSINTINRAGKRKRTKFGWGQRKSTKRAIVTLKEGTIDIFGGPLA;locus_tag=LOCUS_01450;gene=rplW;note=C7MFF4 50S ribosomal protein L23 (Brachybacterium faecium DSM 4810) [pid:73.7%25%2C q_cov:94.1%25%…
sequence001	ab initio prediction:MetaGeneAnnotator	CDS	157513	158352	.	+	0	ID=LOCUS_01460;product=50S ribosomal protein L2;inference=COORDINATES:ab initio prediction:MetaGeneAnnotator,similar to AA sequence:UniProtKB:A0QSD4;translation=MGIRKYKPTTPGRRGSSVADFAEITRSTPEKSLLRPLHKTGGRNNSGKITTRHKGGGHKRQYRLIDFRRHDKDGINARVAEIEYDPNRTARIALLHYVDGTKRYIIAPNKLSQGDFVEAGPDADIKPGNNLPLRNIPVGTVIHAVELRPGGGAKMARSAGASVQLVAKEGRFAQLRLPSGEIRNVDVRCRATVGEVGNAEQSNINWGKAGRMRWKGVRPTVRGVAMNPVDHPHGGGEG…
sequence001	ab initio prediction:MetaGeneAnnotator	CDS	158365	158646	.	+	0	ID=LOCUS_01470;product=30S ribosomal protein S19;inference=COORDINATES:ab initio prediction:MetaGeneAnnotator,similar to AA sequence:UniProtKB:Q9L0D6;translation=MPRSLKKGPFVDQHLFVKVARENDKGTKNVIKTWSRRSMIIPDMLGHTIAVHDGRKHIPVFVTESMVGHKLGEFAPTRTFRGHVKDDRKGKRR;locus_tag=LOCUS_01470;gene=rpsS;note=Q9L0D6 30S ribosomal protein S19 (Streptomyces coelicolor A3(2)) [pid:83.9%25%2C q_cov:100.0%25%2C s_cov:1…
sequence001	ab initio prediction:MetaGeneAnnotator	CDS	158686	159051	.	+	0	ID=LOCUS_01480;product=50S ribosomal protein L22;inference=COORDINATES:ab initio prediction:MetaGeneAnnotator,similar to AA sequence:UniProtKB:C7MFF1;translation=MEAKAIARHIRVTPMKARRVVNLVRGKQANEALAILKFAPQAASEPVFKVLQSAMANARVLADRDGVAFDDSDLFISEAFVDEGPTMKRFQPRAQGRAYRIRKRTSHITLVVATPEKEEAR;locus_tag=LOCUS_01480;gene=rplV;note=C7MFF1 50S ribosomal protein L22 (Brachybacterium faecium DSM 4810) [pid:66.7%…
sequence001	ab initio prediction:MetaGeneAnnotator	CDS	159052	159873	.	+	0	ID=LOCUS_01490;product=30S ribosomal protein S3;inference=COORDINATES:ab initio prediction:MetaGeneAnnotator,similar to AA sequence:UniProtKB:C7MFF0;translation=MGQKVNPHGFRLGITTDHVSHWFADSTKPGQRYKDFVREDIKIRQLMSTGMERAGIAKVEIERTRDRVRVDIHTARPGIVIGRRGAEADRIRGELEKLTGKQVQLNILEVKNPEMEAQLVAQGIAEQLTSRVAFRRAMKKAMQSAQRAGAKGIRVACSGRLGGAEMSRSEFYREGRVPLHTLRANIDYGFYEAKTTFGRIGVKVWIYKGDVTAKELAQQAAAAPSRGRAGDRPGRPGG…
sequence001	ab initio prediction:MetaGeneAnnotator	CDS	159874	160290	.	+	0	ID=LOCUS_01500;product=50S ribosomal protein L16;inference=COORDINATES:ab initio prediction:MetaGeneAnnotator,similar to AA sequence:UniProtKB:A0A0H3CX48;translation=MLIPRRVKHRKQHHPGRSGAATGGTKVSFGEYGIQALSPAYVTNRQIESARIAMTRHIKRGGKVWINIYPDRPLTKKPAETRMGSGKGSPEWWVANVKPGRVLFELSGVNEEVAREALRLAIHKLPLKARIVRREGGE;locus_tag=LOCUS_01500;gene=rplP;note=A0A0H3CX48 50S ribosomal protein L16 (Amycolatopsis medit…
sequence001	ab initio prediction:MetaGeneAnnotator	CDS	160293	160613	.	+	0	ID=LOCUS_01510;product=hypothetical protein;inference=COORDINATES:ab initio prediction:MetaGeneAnnotator;translation=MAVGSKDLAPAQLDGFDNERLVEELRKSKEELFNLRFQSATGQLENHGRLRAVKKDIARIYTVLRERELGIRAEVAAPVVEAKEEKKSKKAAKAEKAEVEAGEDAK;locus_tag=LOCUS_01510;note=C7MFE8 50S ribosomal protein L29 (Brachybacterium faecium DSM 4810) [pid:72.3%25%2C q_cov:61.3%25%2C s_cov:84.4%25%2C Eval:1.2e-19%2C partial hit],M…
sequence001	ab initio prediction:MetaGeneAnnotator	CDS	160610	160906	.	+	0	ID=LOCUS_01520;product=30S ribosomal protein S17;inference=COORDINATES:ab initio prediction:MetaGeneAnnotator,similar to AA sequence:UniProtKB:Q9L0D1;translation=MSEKETVTEAAASAEQRGYRKTRRGYVVSDKMEKTIVVQVEDRVKHALYGKVIRRTSKVKAHDEENTAGIGDLVLISETRPLSATKRWRLVEILEKAK;locus_tag=LOCUS_01520;gene=rpsQ;note=Q9L0D1 30S ribosomal protein S17 (Streptomyces coelicolor A3(2)) [pid:71.4%25%2C q_cov:100.0%25%2C s_…
sequence001	ab initio prediction:MetaGeneAnnotator	CDS	161259	161627	.	+	0	ID=LOCUS_01530;product=50S ribosomal protein L14;inference=COORDINATES:ab initio prediction:MetaGeneAnnotator,similar to AA sequence:UniProtKB:Q9L0D0;translation=MIQQESRLKVADNTGAKEILTIRVLGGSGRRYAGIGDVIVATVKDAIPGGNVKKGDVVKAVIVRTKKERRRADGSYIKFDENAAVILKNDGDPRGTRIFGPVGRELRDKKFMKIVSLAPEVL;locus_tag=LOCUS_01530;gene=rplN;note=Q9L0D0 50S ribosomal protein L14 (Streptomyces coelicolor A3(2)) [pid:95.1%25…
sequence001	ab initio prediction:MetaGeneAnnotator	CDS	161631	161990	.	+	0	ID=LOCUS_01540;product=50S ribosomal protein L24;inference=COORDINATES:ab initio prediction:MetaGeneAnnotator,similar to AA sequence:UniProtKB:C7MFE4;translation=MAKIKKGDLVQVITGAKQERGGDRGKQGKVLRVFPDTNRVLVEGINRVTKHTKVGQSQRGTKTGGIEVVEAPIHVSNVALVDPSTKKPTRVGFRLDTVERDGATKTVRIRVSKATGKDI;locus_tag=LOCUS_01540;gene=rplX;note=C7MFE4 50S ribosomal protein L24 (Brachybacterium faecium DSM 4810) [pid:58.3%25…
sequence001	ab initio prediction:MetaGeneAnnotator	CDS	161990	162568	.	+	0	ID=LOCUS_01550;product=50S ribosomal protein L5;inference=COORDINATES:ab initio prediction:MetaGeneAnnotator,similar to AA sequence:UniProtKB:C7MFE3;translation=MTETLETPVKIVPRLKTKYAETIKKSLQDEFSYANVNQVPRLVKVVVNMGVGDAAKDSKLIDGAVRDLTLITGQKPQVTKARKSIAQFKLREGMPIGAHATLRGDRMWEFVDRLVSLALPRIRDFRGLNGKQFDGNGNYTFGLTEQVMFHEIDQDSIDRVRGMDITVVTTAKTDDEGRALLKALGFPFKTEN;locus_tag=LOCUS_01550;gene=rplE;note=C7MFE3 5…
sequence001	ab initio prediction:MetaGeneAnnotator	CDS	162644	163042	.	+	0	ID=LOCUS_01560;product=30S ribosomal protein S8;inference=COORDINATES:ab initio prediction:MetaGeneAnnotator,similar to AA sequence:UniProtKB:P49399;translation=MTMTDPVADMLTRLRNANSAYHDTVTMPYSKLKARVADILKAEGYIAGWKEEEAEVGKKLTIDLKFGPNRERSIAGVRRISKPGLRVYAKSTNLPHVLGGLGIAILSTSSGLLTDKQAGKKGVGGEVLAYVW;locus_tag=LOCUS_01560;gene=rpsH;note=P49399 30S ribosomal protein S8 (Streptomyces coelicolor A3(2)) [pid…
sequence001	ab initio prediction:MetaGeneAnnotator	CDS	163061	163597	.	+	0	ID=LOCUS_01570;product=50S ribosomal protein L6;inference=COORDINATES:ab initio prediction:MetaGeneAnnotator,similar to AA sequence:UniProtKB:P46786;translation=MSRIGRLPITVPAGVEVKLDGSVISVKGSKGELSHTVASPIEVSLEENTLTVTRPNDERNSRSLHGLTRTLIANMIQGVTEGYEKKLEIVGTGYRVQAKGSDLEFALGYSHPVNVSAPEGITFVVEGPTKLSVAGINKQQVGEVAANIRKLRKPDPYKGKGVRYAGEVIRRKVGKAGK;locus_tag=LOCUS_01570;gene=rplF;note=P46786 50S ribosomal p…
sequence001	ab initio prediction:MetaGeneAnnotator	CDS	163601	163984	.	+	0	ID=LOCUS_01580;product=50S ribosomal protein L18;inference=COORDINATES:ab initio prediction:MetaGeneAnnotator,similar to AA sequence:UniProtKB:C7MFD9;translation=MAIAINKKRSNKSKSAARSRRQLRIRKRITGTAVRPRLVVNRSARHVFVQVVDDSKGVTVAYASTLEADLRAFDGDKTAKAKRVGELVAERAKAAGVEAVVFDRGGNKYHGRIAAVADGAREGGLAL;locus_tag=LOCUS_01580;gene=rplR;note=C7MFD9 50S ribosomal protein L18 (Brachybacterium faecium DSM 4810) [pid…
sequence001	ab initio prediction:MetaGeneAnnotator	CDS	163981	164685	.	+	0	ID=LOCUS_01590;product=30S ribosomal protein S5;inference=COORDINATES:ab initio prediction:MetaGeneAnnotator,similar to AA sequence:UniProtKB:A0A0H3CX58;translation=MTVENNEKDIQVTEAVAAEATETAPATDDRRGARRGERGDRGQGRGDRGGRGGRDGGREAEKSQFVERVVTINRVAKVVKGGRRFSFTALVVVGDGNGMVGVGYGKAKEVPAAIAKGVEEAKKSFFRVPRVGSTIPHRVQGEAAAGVVLLRPASAGTGVIAGGPVRAVLECVGIHDILSKSLGSSNAINIVHATVAALKQLEEPASVAARRGLPLDEVAPAALVRALQNQKAGV…
sequence001	ab initio prediction:MetaGeneAnnotator	CDS	164688	164894	.	+	0	ID=LOCUS_01600;product=50S ribosomal protein L30;inference=COORDINATES:ab initio prediction:MetaGeneAnnotator,similar to AA sequence:UniProtKB:P46789;translation=MAKNLTPSDAKLEITQIKGVIGAKQNQIATLRSLGLKRIGHTVVRTADAVTVGMLNTVPHLVNVEEAK;locus_tag=LOCUS_01600;gene=rpmD;note=P46789 50S ribosomal protein L30 (Streptomyces coelicolor A3(2)) [pid:56.1%25%2C q_cov:83.8%25%2C s_cov:95.0%25%2C Eval:2.2e-08],MG…
sequence001	ab initio prediction:MetaGeneAnnotator	CDS	164894	165376	.	+	0	ID=LOCUS_01610;product=50S ribosomal protein L15;inference=COORDINATES:ab initio prediction:MetaGeneAnnotator,similar to AA sequence:UniProtKB:C7MFD6;translation=MAENKTAAEAAEKQNALKVHHLRPAPGAKTAKTRVGRGEGSKGKTAGRGTKGTKARYQVKAGFAGGQLPLHMRLPKLRGFKNPFRVEFQVVNLEKLNELFPEGGAVTVESLVEKGAVRKNQPVKVLGTGDITVKVDVTAHAFSASATEKIAAAGGSTTAL;locus_tag=LOCUS_01610;gene=rplO;note=C7MFD6 50S ribosomal protein L15 (Brach…
sequence001	ab initio prediction:MetaGeneAnnotator	CDS	165562	166872	.	+	0	ID=LOCUS_01620;product=protein translocase subunit SecY;inference=COORDINATES:ab initio prediction:MetaGeneAnnotator,similar to AA sequence:UniProtKB:P46785;translation=MLSAFGRAFRTPDLRRKLLFTLGIITIFRLGAFIPSPGVNYQNVQQCLNNGDTSQGIYQLVNLFSGGALLQVSIFALGIMPYITASIIVQLLRVVIPRFQQLYEEGSSGQSKLTQYTRYLTIALGLLNATTLVSLARSGQLLPGCNLPIIPDESIITTLLLIITLTAGTGLIMWMGELVTERGVGNGMSLLIFTSIAAGFPRSLGSIWETKGAGTFFIVLAIGLLTVALV…
sequence001	ab initio prediction:MetaGeneAnnotator	CDS	166878	167447	.	+	0	ID=LOCUS_01630;product=adenylate kinase;inference=COORDINATES:ab initio prediction:MetaGeneAnnotator,similar to AA sequence:UniProtKB:C7MFD4;translation=MLIIGPPGSGKGTQAERISERLGVVAISTGDIFRANVKGETPLGIEAKKYMDAGDFVPDSVTNKMVRDRLGQDDVENGFLLDGYPRTTAQVDYLDQILAEGQQELDVVLQLTADDEELVARLLGRAKETGRSDDNETVIRHRLDLYHEQTEAVVAKYAERGILTQVDGIGGIDEVTDRVLTAIESAKAV;locus_tag=LOCUS_01630;gene=adk_1;EC_number=2.7.4.3;note=…
sequence001	ab initio prediction:MetaGeneAnnotator	CDS	167641	168468	.	+	0	ID=LOCUS_01640;product=methionine aminopeptidase;inference=COORDINATES:ab initio prediction:MetaGeneAnnotator,similar to AA sequence:UniProtKB:C7MFD3;translation=MAFGQPRIEYKSNEQMRTMHQAGLVLSRALDAAVAAAKAGVTTKNLDDVFAAVLNEAGAKSNFLGYHGFPATICTSVNEEVVHGIPGGRVLQDGDIISIDGGCIVDGWHSDSARTVIVGTADPEDQRLSDVTEAAMWRGIAALATGKFVGDIGNAIDDYVSSVQGKPLGILEDYVGHGIGSEMHMAPDVLNYRTGHRGPKIRPGLCLAIEPMLVRGDIETATLADDWTVVTTDGKRS…
sequence001	ab initio prediction:MetaGeneAnnotator	CDS	168531	169877	.	-	0	ID=LOCUS_01650;product=ABC transporter substrate-binding protein;inference=COORDINATES:ab initio prediction:MetaGeneAnnotator,similar to AA sequence:RefSeq:WP_015776951.1;translation=MRTNLDRRHFLGLAGLGAGAAALAACGGPSTAGTADAVDTATIDFSGVKPAASIDFWTNHPGKSQDVEKAIIEKFHAKFPDIKVNLVTAGANYEEIAQKFQTSQAAKTGLPGLVVLSDVWWFRYFSNGSIIPIDGLVKQLDIKIDDFQKSLVDDYKYDNKQWALPYGRSTPLFYYNKDHFKAAGLPDRAPATWQEFAEWAPKLKATSGAQYAYIYP…
sequence001	ab initio prediction:MetaGeneAnnotator	CDS	169926	170834	.	-	0	ID=LOCUS_01660;product=glycerol-3-phosphate ABC transporter permease;inference=COORDINATES:ab initio prediction:MetaGeneAnnotator,similar to AA sequence:RefSeq:WP_015776952.1;translation=MSAPSPAAVVVPSHEAEPPPRTRPFSPANLLQTVAAGYVPLIIATLVVALPLLWMLLSSFKQPGEIVTMDLKILPESLNLENYATAMTTVPFAQFFANSLIVTVVGSTVKVILAILTAYALVFVRFPFKNVIFVLILVALMVPAQVSILPNYILIAGIGGKNTLWGIILPGLGTAFGTFLLRQHFLTLPPSILEAAEIDGAGHWRRLWQIIV…
sequence001	ab initio prediction:MetaGeneAnnotator	CDS	170831	171820	.	-	0	ID=LOCUS_01670;product=glycerol-3-phosphate ABC transporter permease;inference=COORDINATES:ab initio prediction:MetaGeneAnnotator,similar to AA sequence:RefSeq:WP_015776953.1;translation=MTAPLIHKSSTAPAEGPDAAAPAPPVATPGPNRERRRWSGRSRKDFVVFLAMALPNLVLIGTFTYWPLINNIYYSTLDWTLGSASATVVGLQNYVTFFTSEDASKVLGTTAVFTVITVGGSMILGLLVALALNSKVRGTTFARSAVFAPYVLPGVGVGLVWLFIFDPGYGVLAWILRGLGQQSPQWINDPQLSLVMVIIVYVWKNLGYCAVV…
sequence001	ab initio prediction:MetaGeneAnnotator	CDS	172060	173010	.	+	0	ID=LOCUS_01680;product=hypothetical protein;inference=COORDINATES:ab initio prediction:MetaGeneAnnotator,similar to AA sequence:RefSeq:WP_011028819.1;translation=MNSITDVAGVRVGHVQRVGDGWLSGVTVVLPPVGTVGSVDVRGGGPGTHETDALDPTTLVSTVDAVVLTGGSAFGLVSAAGAQRWCEEHGRGFAVPGTVVPIVPAAAIFDLGRGGDVHARPDADMGYQAAAAAFASGDHAAVARGNVGAGTGAVVARGQYKGGIGTSSITLDGGVIVGALAVVNALGTPVFSGSGPQHSAGLAVPPQGLNTTLVVIATNAVLDVAECKRTASAGHAG…
sequence001	ab initio prediction:MetaGeneAnnotator	CDS	173109	173426	.	+	0	ID=LOCUS_01690;product=hypothetical protein;inference=COORDINATES:ab initio prediction:MetaGeneAnnotator;translation=MSWFQGGQANKKRPLDLRCLLEDSGKQQLAEDMAKKDGVIEIEGVVTEALPNAMFRVELTNKHVVLAHISGKMRQHYIRILPEDRVVVELSPYDLTRGRIVYRYK;locus_tag=LOCUS_01690;note=A0A0H3CV44 translation initiation factor IF-1 (Amycolatopsis mediterranei U32) [pid:87.7%25%2C q_cov:69.5%25%2C s_cov:100.0%25%2C Eval:2.7e-30%2C par…
sequence001	ab initio prediction:MetaGeneAnnotator	CDS	173808	174185	.	+	0	ID=LOCUS_01700;product=30S ribosomal protein S13;inference=COORDINATES:ab initio prediction:MetaGeneAnnotator,similar to AA sequence:UniProtKB:A0A0H3EBK4;translation=MARLAGVDIPREKRLEIALTYIYGVGKTRAHETLAATGISADVRVKDLTDAELVQLRDYIEGNYKVEGDLRREVAADIRRKVEIGSYEGLRHRKGLPVRGQRTKTNARTRKGPKRTVAGKKKAGR;locus_tag=LOCUS_01700;gene=rpsM;note=A0A0H3EBK4 30S ribosomal protein S13 (Bifidobacterium bifidum PRL2010)…
sequence001	ab initio prediction:MetaGeneAnnotator	CDS	174237	174638	.	+	0	ID=LOCUS_01710;product=30S ribosomal protein S11;inference=COORDINATES:ab initio prediction:MetaGeneAnnotator,similar to AA sequence:UniProtKB:P72403;translation=MPPKTRGAVRKPRRKDKKNIALGQAHIKSTFNNTIVSITDPNGAVISWASAGEVGFKGSRKSTPFAAQMAAEAAAKRAQEHGLRKVDVFVKGPGSGRETAIRSLQAAGLEVGSIQDVTPSAHNGCRPPKRRRV;locus_tag=LOCUS_01710;gene=rpsK;note=P72403 30S ribosomal protein S11 (Streptomyces coelicolor A3(2)) […
sequence001	ab initio prediction:MetaGeneAnnotator	CDS	174788	175798	.	+	0	ID=LOCUS_01720;product=DNA-directed RNA polymerase subunit alpha;inference=COORDINATES:ab initio prediction:MetaGeneAnnotator,similar to AA sequence:UniProtKB:P60312;translation=MLIAQRPTLSEEVVSENRSRFIIEPLEPGFGYTLGNSLRRTLLSSIPGAAVTSIRIDGVLHEFTTVPGVKEDVTEIILNIKNLSVSSEHDEPVVAYLRKQGPGVVTAADIAPPAGVEFHNPDLHIATLNSKGKFELELTIERGRGYVSAAQNKSGDSEIGRIPVDSIYSPVMKVTFRVEATRVEQRTDFDKLIVDVETKQAIAPRDAVASAGTTLVELFGL…
sequence001	ab initio prediction:MetaGeneAnnotator	CDS	175865	176425	.	+	0	ID=LOCUS_01730;product=hypothetical protein;inference=COORDINATES:ab initio prediction:MetaGeneAnnotator;translation=MPTPTKGPRLGGGPAHERLMLANLAAALFEHKRITTTVTKAKRLKPYAERLVTFAKRGDLASRRRVLGLISDKGVVHELFTDIAGAVANRDGGYTRITKIGNRKGDNAPMAVIELVLEPVSPKQAVVAEATNAAAKAAPAAEAPAAEEEVVETEAAETEEAPAAESDAAEAEAAETEEAPAAEDKK;locus_tag=LOCUS_01730;note=C7MEZ4 50S ribosomal protein L17 (Brachybacterium faecium DSM 4810) …
sequence001	ab initio prediction:MetaGeneAnnotator	CDS	176458	177348	.	+	0	ID=LOCUS_01740;product=tRNA pseudouridine synthase A;inference=COORDINATES:ab initio prediction:MetaGeneAnnotator,similar to AA sequence:UniProtKB:O86776;translation=MNERKPAAPVMGGGGFLRVRLDLSYDGGPFSGWALQPGLRTVQGSLEEALTLLLQRPVRVTVAGRTDAGVHARGQVVHLDLTEAEWLSLPRGHELDPAVALLRRLRGALSRILGDLTGAVEVHDAGLAPEGFDARFSALWRRYSYRIADGPERWDPVLRSITLWHKSAVDVSVMNHGVQALLGLQDFRSYCKPREGATTVRELQKFSFARGSDGVIVATVQADAFCHNMVRSL…
sequence001	ab initio prediction:MetaGeneAnnotator	CDS	177472	178350	.	-	0	ID=LOCUS_01750;product=hypothetical protein;inference=COORDINATES:ab initio prediction:MetaGeneAnnotator;translation=MSTHAWLIIAAIILPLAYFVWSLATIDRKGIVAIHSNLGSGFAQGAGVTIQRPPLLLGVARKLTPGSYEAKLDHWLALAGRPKAMPLTKLIAIKPVLAAAGAIFSILLFAANPVPSIGIFGLLLVGFLYFIPDLLVYNQGSKRQEAIKIEFPNTLDQMLISVEAGLGFESAMERATAQGTGPLAQELMRTLQDIQVGRPRQEAYEALAERSTVTDVRSFVLAVIQADKYGIGIANVLRAQAKQARIKRRQNAEEKAMKLPVKVLFPLLFCIFPVLFIILLGP…
sequence001	ab initio prediction:MetaGeneAnnotator	CDS	178363	179304	.	-	0	ID=LOCUS_01760;product=type II secretion system protein F;inference=COORDINATES:ab initio prediction:MetaGeneAnnotator,similar to AA sequence:RefSeq:WP_013530286.1;translation=MDTPVLFISAIGACGAALLILVVVVLKPRNGSIPLERRRMGFVPDESALGRVSQSAVQVVDTALGRSGGPYNREVLYNAGIKQAPADFTVLVAISTVTLGILAMLLTNPLIAILIALATPFAAKVLLVYRTEKRRSKFEVQLTDTIQMLIGGLRVGHSIMRSLEAAAQESQAPASEELGRIVNEVRIGKDARQAIEDCAVRMDSEDFRWIGQAIQINREVGGD…
sequence001	ab initio prediction:MetaGeneAnnotator	CDS	179307	180764	.	-	0	ID=LOCUS_01770;product=type II secretion system protein E;inference=COORDINATES:ab initio prediction:MetaGeneAnnotator,similar to AA sequence:RefSeq:WP_012256416.1;translation=MKLSERLSKKNPDAIAEVIAHTNGGQEDGDQTAQSAVRAIPPASGPMLGGTPSTPAVDALAGLKERAASALFERMGSRIGDTSSSEEELRSFAVEELSGVIDDEQVPLTPEERRRLIREIADEVMGFGPLQRLLEDPSVTEVMVNRYDQIYVERHGHLAFTDLQFSSDAHLRKVIERIVSKVGRRIDESSPLVDARLEDGSRVNAIIPPLAVNGPSLTIRKFS…
sequence001	ab initio prediction:MetaGeneAnnotator	CDS	180761	181960	.	-	0	ID=LOCUS_01780;product=transcriptional regulator;inference=COORDINATES:ab initio prediction:MetaGeneAnnotator,similar to AA sequence:RefSeq:WP_012259630.1;translation=MSRFVAITAVRDFESRVRQAISGALHGDLQTLSPEILHGGTDDVFKQLTGAPPEVMILGPGVNPDDALKLATVFDLQYPEISLLLVSEPSPDVVLRAMHAGIRDVVTPEIDVHELRVLLERACLAAASRRRGMQTVSESGQERGRVIAVMSPKGGVGKTTVATNLAVGLGAVAPMGVVIVDLDLQFGDVASGLLLEPEHSITEAVHGPASQDSMVLKAFLTVHPSGIYALCA…
sequence001	ab initio prediction:MetaGeneAnnotator	CDS	181957	182724	.	-	0	ID=LOCUS_01790;product=hypothetical protein;inference=COORDINATES:ab initio prediction:MetaGeneAnnotator;translation=MKTRLLGGIAALLLAVIGTVLLVTYVQGADKRAQEGLDPVNVLVVKERIPAGTKAEEIQSKVKTETLPQSAVAPGTISVLSDQAGKVTAADLQPGEQLLGMKLVSPKELAPGTVPVPEGLQESTFVLAPERILGGRIEAGDTVTVYASFKLDEAVSAGANLPAGLTGWKNFTELLYHDVLVTAVQQAAPDAEKSAGTDKGVALPNGSAYVTVALSDANAAKMVFGAEFGTLWLSKQTDKTVKSDPPTTTFGGLVQ;locus_tag=LOCUS_01790;note…
sequence001	ab initio prediction:MetaGeneAnnotator	CDS	182778	183821	.	-	0	ID=LOCUS_01800;product=hypothetical protein;inference=COORDINATES:ab initio prediction:MetaGeneAnnotator;translation=MRRLKQLRLKGSRICTGVGSDERGAATIIVAGLMVVLLGFAALAVDVGALYAEKAQLQNGADAAALAIATDCANGACGNSSATANSFANSNANDSSSGSTVAFPTGTTVRVVTNARDQSSGANSFSLYFARVLGMDTATVDATAEASWGAPSAATTLPWTVSECVFKKYLSATQLASLNSTGNFSGDPIPTHVTLRYDTNAPAIGGCVAQNGYQPGGFGWLDTNSGCSADIRISAVVMGQPGNHFPNGATCNSVLSHIMDEPALIPLFKTAAQNGNKTKYTL…
sequence001	ab initio prediction:MetaGeneAnnotator	CDS	183809	184210	.	-	0	ID=LOCUS_01810;product=hypothetical protein;inference=COORDINATES:ab initio prediction:MetaGeneAnnotator;translation=MDRKERGAVAIEMAILLPLLLLILLGIIEFGRVLNVQVSLTEAAREGARYAAVHYQDGNLDVAGKALSAAPTLDGLGVSVSDNASSCAPGTNVRVTTSVSLPSMSGFLDAGFFGAPGIFPLNMTGIGVMRCGG;locus_tag=LOCUS_01810;note=MGA_182
sequence001	ab initio prediction:MetaGeneAnnotator	CDS	184322	184516	.	-	0	ID=LOCUS_01820;product=hypothetical protein;inference=COORDINATES:ab initio prediction:MetaGeneAnnotator;translation=MSAFMFTITSYIAGVKDRFTKEEKGATMVEYGIMVAFIALLVLAAVTLLGPQIANLFTRVDAAI;locus_tag=LOCUS_01820;note=MGA_183
sequence001	ab initio prediction:MetaGeneAnnotator	CDS	184840	185484	.	-	0	ID=LOCUS_01830;product=hypothetical protein;inference=COORDINATES:ab initio prediction:MetaGeneAnnotator;translation=MTDVLALPLLLALPGLLLSPLAESLIHARLPRLGGLPSPRVRITTAAVTALLFGLLAWRFGFSAELPAFLFLALCGVQLSRIDFTLHLLPNPLVLLLLTGGAGLLAAAAVLAPAWSDLLRALAGGAILFAGYLILGLFSPGSIGMGDVKLAAPLGLYLGYLGWAQVLYGGLLGFVVGGLLTVLMLRLRRAEKPRETAHGPAMVIAALAVAMVMA;locus_tag=LOCUS_01830;note=MGA_184
sequence001	ab initio prediction:MetaGeneAnnotator	CDS	185772	186215	.	+	0	ID=LOCUS_01840;product=50S ribosomal protein L13;inference=COORDINATES:ab initio prediction:MetaGeneAnnotator,similar to AA sequence:UniProtKB:C7MEW8;translation=MRTYTPKPGDINRQWHVIDATDVVLGRLASQTATLLRGKHKPTFASHMDMGDFVIIINAEKVALTGAKLEQKRAYRHSGYPGGLTSVNYAELLESNPVRAVEKAIKGMLPKNSLAAQQLGKLKVYRGAEHPHAAQQPKTFEITQVAQ;locus_tag=LOCUS_01840;gene=rplM;note=C7MEW8 50S ribosomal protein L13 (Brachybacterium fa…
sequence001	ab initio prediction:MetaGeneAnnotator	CDS	186254	186763	.	+	0	ID=LOCUS_01850;product=30S ribosomal protein S9;inference=COORDINATES:ab initio prediction:MetaGeneAnnotator,similar to AA sequence:UniProtKB:Q53875;translation=MAQNEELTAEAVEAEETLTSYTSESSNAAEDAPKKERPALTVAGAAVGRRKEAVARVRVVPGSGKWTINGRTLDNYFPNKLHQQDVNEPFKILDLEGAYDVIARIHGGGISGQAGALRLGVARSLNEIDVDNNRATLKKAGYLSRDARVIERKKAGLKKARKAQQYSKR;locus_tag=LOCUS_01850;gene=rpsI_1;note=Q53875 30S ribosomal protein …
sequence001	ab initio prediction:MetaGeneAnnotator	CDS	186940	188277	.	+	0	ID=LOCUS_01860;product=phosphoglucosamine mutase;inference=COORDINATES:ab initio prediction:MetaGeneAnnotator,similar to AA sequence:UniProtKB:C7MEW4;translation=MRGLANGLLTAELAMQLAQAAAVVLGHDRATNGKRPRAVVARDPRASGEFLAAAVEAGLSSSGIDVYDAGVLPTPAAAYLVADLDADFGVMLSASHNPAPDNGIKFFARGGQKLPDDVEDAIEAQLGQEPQRPVGADVGRIQRFSDAEDRYIVHLLGTLPKRLDGLKVVLDCAHGAASGCSPQVFKDAGADVVVIGAEPDGLNINEGVGSTHLGPLKEAVVKHGADLGIAHDGDADR…
sequence001	ab initio prediction:MetaGeneAnnotator	CDS	188341	189123	.	-	0	ID=LOCUS_01870;product=hypothetical protein;inference=COORDINATES:ab initio prediction:MetaGeneAnnotator;translation=MLALSACAPDNATPPTAVADASTGSPSPTVPAPSASPDVTPADVAATPAPSATPSSAAANRFSLTDPTSPWVVVNKHMPLNPQDFIPADLVQPNIRLAVSGEAALVNSTTATAAEKMFAAAAAEGVIMTLASGYRSYSTQVATYNGYVASTGQAAADRASARPGHSEHQTGWSFDIGDGGGACSFQPCFADQPAAVWAKANASRFGFVVRYPWMFHDTTGYFYESWHLRYIGVEAATDMAARGIATLEEYFGLEAAPDYL;locus_tag=LOCUS_01870…
sequence001	ab initio prediction:MetaGeneAnnotator	CDS	189188	190159	.	-	0	ID=LOCUS_01880;product=pantothenate kinase;inference=COORDINATES:ab initio prediction:MetaGeneAnnotator,similar to AA sequence:UniProtKB:C7MEW3;translation=MSVTLQRTEANGDGASPFVELDRQTWSRLAAQMEQPLNEEDIFRLRGLGDPLDMKEVREVYLPLSRLLHLYVQASHQLHAATTTFLGEQTQRTPFVIGVAGSVAVGKSTIARVLREMLRRWPGTPNVELITTDGFLYPLAELKRRHLLERKGFPESYDRRGLLRFVSEVKGGAEEVRAPWYSHVTYDIVPGKEVVVRRPDVLIVEGLNVLAPARPRMDGKQGLAVSDFFDFSIYVDAKTSYIE…
sequence001	ab initio prediction:MetaGeneAnnotator	CDS	190299	192182	.	+	0	ID=LOCUS_01890;product=glutamine--fructose-6-phosphate aminotransferase [isomerizing];inference=COORDINATES:ab initio prediction:MetaGeneAnnotator,similar to AA sequence:UniProtKB:Q8NND3;translation=MCGIVGYVGNSSRKAAGHSALDVVVEGLRRLEYRGYDSAGVAVVADGTISSRKKSGKLSNLISELEANPIPESLTGIGHTRWATHGGPTDRNAHPHLSDGGRLAVIHNGIIENFAELKQELLGKGVTFESETDTEVAAALLGDIFRTQLNDGGGSLTEAMRLACQRLEGAFTLLAVHADQPDVVVAARRNSPLVVGLGEG…
sequence001	ab initio prediction:MetaGeneAnnotator	CDS	192187	192534	.	+	0	ID=LOCUS_01900;product=holo-[acyl-carrier-protein] synthase;inference=COORDINATES:ab initio prediction:MetaGeneAnnotator,similar to AA sequence:UniProtKB:O86785;translation=MIVGIGVDVVDIERFGKQLERTPGLRDRLFVPAERELNTRSLAARFAAKEAVAKVLGAPAGMNWQDCWIGLDENGPTVQVKGTVLAVAEAKGVKRWHLSISHDGGIATATVLAEG;locus_tag=LOCUS_01900;gene=acpS;EC_number=2.7.8.7;note=O86785 holo-[acyl-carrier-protein] synthase (Streptomyc…
sequence001	ab initio prediction:MetaGeneAnnotator	CDS	192552	194129	.	+	0	ID=LOCUS_01910;product=bifunctional NAD(P)H-hydrate repair enzyme;inference=COORDINATES:ab initio prediction:MetaGeneAnnotator,similar to AA sequence:UniProtKB:O86783;translation=MISAFTGQQIRDAEKPLLDSGEGAVLMQRAAYGLAQEVARQIKRKRKLTGASVTVLAGKGNNGGDGLFAAAFLARRGMRTTAVLAALEVHPEALAAFAAAGGRTLSLEPGNAEELAVMCAGDDAIIDALLGTGARGGLRGAAAEMIASLQELRPSLVVACDLPSGLDAGTGEVHWPVLDADVTVTFGGIKAGLMTDPGEGCAGRVELVSIGIEAGLRSMG…
sequence001	ab initio prediction:MetaGeneAnnotator	CDS	194198	196504	.	+	0	ID=LOCUS_01920;product=glycogen operon protein GlgX homolog;inference=COORDINATES:ab initio prediction:MetaGeneAnnotator,similar to AA sequence:UniProtKB:A0R6D2;translation=MEVWPGSAYPLGATFDGTGTNFALFSEKAEKVELCLFDDDGGEVRVDVTEVDGYVWHCYLPQVQPGQKYGYRVHGPYDPDAGQRFNPNKLLLDPYAKAIHRQIDWDPSLFSYNLGDPESRNDEDSAAHMMLGVVINPFFDWDGDKLLRIPYHKSVIYEAHVKGLTQMHPEVPEEQRGTYAGVAHPAVISHLQKLGITAIELMPVHQFVNDGILQDKGLNNYWGYNT…
sequence001	ab initio prediction:MetaGeneAnnotator	CDS	196501	198813	.	+	0	ID=LOCUS_01930;product=malto-oligosyltrehalose synthase;inference=COORDINATES:ab initio prediction:MetaGeneAnnotator,similar to AA sequence:RefSeq:WP_013224464.1;translation=MKTPISTYRLQIRPGFTLQDAAGLTGYLRSLGVDWVYVSPILTAEQGSDHGYDVTDPSTVDPSRGGPEGLDALARSAREQGLGILADIVPNHMGVASPKQNSWWWQLLKEGRGSKYAEAFDVDWDFGGGKIRVPVLGSDDDLDELKVVDGELRYYDHAFPLAEGTYADGDSPKDVHARQHYELVGWRRADAELNYRRFFAVNTLAGVRVEIPWVFDEAHEEVVRW…
sequence001	ab initio prediction:MetaGeneAnnotator	CDS	198872	200644	.	+	0	ID=LOCUS_01940;product=malto-oligosyltrehalose trehalohydrolase;inference=COORDINATES:ab initio prediction:MetaGeneAnnotator,similar to AA sequence:UniProtKB:A0QX61;translation=MLEHAAGKDRYDVWAPNAGSVRLVAGGQEYDMEQQHDGAASGWWRAPADAVAQGADGVSYGYLVDGEGPFPDPRSRRQPDGVHGLSAIFDPAAHQWQDAGWKGRALKGSVIYELHLGTFTPEGTLDAAVGKLDYLVDLGVDFIELLPVNGFNGVHNWGYDGVLWYAVHEPYGGPAAYQRFVDAAHAAGLGVIQDVVYNHLGPSGNYLPKYGPYLKSGEGNTW…
sequence001	ab initio prediction:MetaGeneAnnotator	CDS	200721	201758	.	+	0	ID=LOCUS_01950;product=glyceraldehyde 3-phosphate reductase;inference=COORDINATES:ab initio prediction:MetaGeneAnnotator,similar to AA sequence:RefSeq:WP_013224864.1;translation=MTYSAAENRYETMPYRRVGRSGLKLPAISLGLWHNFGDDKRFDEQRAILRRAFDLGVTHFDLANNYGPPDGSAETNFGRHLKDDFKPYRDELIISTKAGYYMWPGPYGEWGSRKNLISSLDQSLERMGLDYVDIFYSHRPDPETPLEETMGALDYAVRSGKALYAGISSYTPEQTLEAARILKELGTPLLIHQPSYSMLNRWTENGSPNLYEALDQVGAGS…
sequence001	ab initio prediction:MetaGeneAnnotator	CDS	201926	203011	.	+	0	ID=LOCUS_01960;product=inositol 1-phosphate synthase;inference=COORDINATES:ab initio prediction:MetaGeneAnnotator,similar to AA sequence:RefSeq:WP_003975032.1;translation=MSSHPIRVAIVGVGNCAASLVQGVQYYRDADPKATIPGLMHVEFGQYHVNDVQFVAAFDVDSKKVGLDLADAIGASENNTIKIADVPATGVTVQRGHTLDGLGKYYRETIVEAPEESVDIVAALREAKVDVMVCYLPVGSEQAAKFYAQCAIDAGVAFVNALPVFIAGTKEWADKFTEAGVPIVGDDIKSQIGATITHRVMAKLFEDRGVTLDRTYQLNVGGNMDFKN…
sequence001	ab initio prediction:MetaGeneAnnotator	CDS	203113	204801	.	-	0	ID=LOCUS_01970;product=formate--tetrahydrofolate ligase;inference=COORDINATES:ab initio prediction:MetaGeneAnnotator,similar to AA sequence:RefSeq:WP_000149407.1;translation=MSEQKVLSDLEIAHNATMLPIEQIAERAGIAVDALELYGPYKAKINPAKLQLPQGKKPGKVVLVSAMSPTPAGEGKSTTTVGLADSLARAGNNVMIALREPSLGPILGMKGGATGGGYSQVLPMDDINLHFTGDFHAVTSANNALMALVDNHIFQGNALGIDPRRMTFKRVLDMNDRALREVVIGLGGPAQGVPRQDGFDITVASEIMAVFCLSTDLDDLRSRLG…
sequence001	ab initio prediction:MetaGeneAnnotator	CDS	204902	206146	.	-	0	ID=LOCUS_01980;product=D-inositol 3-phosphate glycosyltransferase;inference=COORDINATES:ab initio prediction:MetaGeneAnnotator,similar to AA sequence:UniProtKB:Q9FCG5;translation=MPLIRRVAFLSLHTSPMEQPGAGDAGGMNVYVRALAMALAETGVEVEIFTRSTKANQPVVEHPGPGVCVHNVMAGPRRKIPKEELPELLHQMVGEIDRIRHEQLHGRYDAIHSHYWVSGVAGLELSELWGVPLVHTMHTMAKVKNLVLQSGERPEPRRREEGEQRIVDGAARLVANTPAEAEELVSHYGADRDRIDVAPPGVDLNVFTPSFRKKSRALRG…
sequence001	ab initio prediction:MetaGeneAnnotator	CDS	206174	206776	.	+	0	ID=LOCUS_01990;product=acetyltransferase;inference=COORDINATES:ab initio prediction:MetaGeneAnnotator,similar to AA sequence:RefSeq:WP_015886775.1;translation=MLFALQKTLLLPAMAMPKQPRYVDNAASVAAVTDEQTFHIREATTADWPGIWSVLEPVIREGETFTWDRDTSEDSARAKWVKEAPGQTFVAVDKGSGEVLGTGEFHANQGGGGSHVANAGYMVGVKHSGKGIARALCAYSLVEAKAAGFYAMQYNAVVESNVRAVWLWQSMGFTILATVPEAFNHPEIGYVGLHVMYRKL;locus_tag=LOCUS_01990;EC_number=2.3.1.-…
sequence001	ab initio prediction:MetaGeneAnnotator	CDS	206781	208160	.	-	0	ID=LOCUS_02000;product=6-phospho-beta-glucosidase;inference=COORDINATES:ab initio prediction:MetaGeneAnnotator,similar to AA sequence:RefSeq:WP_013223244.1;translation=MRLMIAGGGGFRVPLVYRALCAGPFAGLVDTLVLYDVDALRVAAIEAVLRNMPIAAGSRPDVVVSTDLAHALEGTDVVFAAMRPGGTAGRIADERVALGLGLLGQETTGAGGISYALRSIPRMLELADAMRRHCPDAWLINFTNPAGMVTEALRPLLGGKVIGICDSAGGLVQRAARAAGAQLEDGRLDGVGYYGLNHLGWLYRLAPGGTDLLPGLLNDDQALGSMEEGRL…
sequence001	ab initio prediction:MetaGeneAnnotator	CDS	208216	209301	.	+	0	ID=LOCUS_02010;product=sugar kinase;inference=COORDINATES:ab initio prediction:MetaGeneAnnotator,similar to AA sequence:RefSeq:WP_011028415.1;translation=MPQRRYDPLAAVRSDGDHQCDLLLTGTVFQDIIFTGLPHSPEPGTEVWSEGMGSCPGGVANQAIAAARLGLRTNLAATFGDDGYGDYNWQILESQEHVDLSLSRTIPGWHSPVTVSMCVNQDRSMVTHGHPAPISSSELIGQPPKALAAVADLGEELEPWMMAAKKAGTKLFGVVGWDPTGEWSERRLEQLGNFHAFLPNAPEAMAFTGKADPWAALYSLADRVPVAVVTLGPQGAVAVDSETGE…
sequence001	ab initio prediction:MetaGeneAnnotator	CDS	209372	210622	.	+	0	ID=LOCUS_02020;product=alanine racemase;inference=COORDINATES:ab initio prediction:MetaGeneAnnotator,similar to AA sequence:UniProtKB:O86786;translation=MTYEAAADIGIGSRASIAKSAVLERSAVIDLDAVRHNVRQFVAIASPASVMAVVKADAYGHGAVQVARAALDAGAAWLGVAHISEALALRAAGVDAPLLAWLHTRESNFQAAVAAGIDVGISGWELDAVVAAAREQERPARVHLKVDTGLGRNGCTIEDWDQLVGQAMDYQDQGLLRVVGIFSHLAVADEPHRPETDEQLAVFREAIAMAEDAGVDTEVRHIANTPATLSRPDSHFDLVRVGLGVY…
sequence001	ab initio prediction:MetaGeneAnnotator	CDS	210619	211203	.	+	0	ID=LOCUS_02030;product=hypothetical protein;inference=COORDINATES:ab initio prediction:MetaGeneAnnotator;translation=MNQPQWERTVKVTTADQTHALAAALGGVLEAGDLVVLTGELGAGKTTFTQGLGEGLGVRAGIISPTFVLVRIHPNLPDGPRPGGPDLVHVDAYRLDSAAEVDDIDLENTMDSAVTVVEWGRDRVEHLSDSRLEIDLHRSVGGTNTAATGGVLDFDTEDDDEPRTIVFRGFGPRWAGAPHLLEEAESRSAEEGGN;locus_tag=LOCUS_02030;note=WP_015776314.1 bifunctional tRNA (adenosine(37)-N6)-threonyl…
sequence001	ab initio prediction:MetaGeneAnnotator	CDS	211203	211874	.	+	0	ID=LOCUS_02040;product=tRNA (adenosine(37)-N6)-threonylcarbamoyltransferase complex dimerization subunit type 1 TsaB;inference=COORDINATES:ab initio prediction:MetaGeneAnnotator,similar to AA sequence:RefSeq:WP_013222662.1;translation=MLILAIDTSAVASAALISDDAMEGVVDSFATEDTRSHAEVLAPGIEKLLAGAGVTGADIDAIVTGVGPGPFTGLRSGIATARTLAFVWNKPLYGLMSLDAIALEVAESTASVSEFLVATDARRKEVYWARYTVADGRLPELVDGPHVGFAAELPDFPVFGAGAG…
sequence001	ab initio prediction:MetaGeneAnnotator	CDS	211871	212359	.	+	0	ID=LOCUS_02050;product=ribosomal-protein-alanine acetyltransferase;inference=COORDINATES:ab initio prediction:MetaGeneAnnotator,similar to AA sequence:UniProtKB:O86792;translation=MTGAAEISLRDMTEADIPVVEALERRLFPVDAWPLQMFFDELAQPETRRYVVAEVAGEIVAYAGLMCIEPIADVQTIAVVPEFEGQGIGSAVLTELIEEARRRRAADVLLEVRADNPRAQKLYVRFGFEQIHVRPRYYRDGTDALIMRLPLNDPTSSEGAQA;locus_tag=LOCUS_02050;EC_number=2.3.1.128;note=O86792 ri…
sequence001	ab initio prediction:MetaGeneAnnotator	CDS	212356	213501	.	+	0	ID=LOCUS_02060;product=tRNA N6-adenosine threonylcarbamoyltransferase;inference=COORDINATES:ab initio prediction:MetaGeneAnnotator,similar to AA sequence:UniProtKB:O86793;translation=MTATFPQELKQPLVLGIESSCDETGVGIVRGTTLLTNTVSSSMDEHVRFGGVIPEIASRAHLDAFVPTLQESLHEAGVTLEDIDAIAVTSGPGLAGALMVGVCAAKALAVATGKPLYAINHLVAHVGVGLLDGKPDAGAAAGLGSAAGLGAGQLPENLGALLVSGGHTEILRIRSITDDVELLGSTIDDAAGEAYDKVARILGLGYPGGPAIDKLA…
sequence001	ab initio prediction:MetaGeneAnnotator	CDS	213535	214686	.	-	0	ID=LOCUS_02070;product=putative glutamate--cysteine ligase 2;inference=COORDINATES:ab initio prediction:MetaGeneAnnotator,similar to AA sequence:UniProtKB:A0A0H3D0W9;translation=MQIDFAPSRQSTLGVEWELALVNARTGELVSVANDVLKGVAANHPDLNEDDEHPHIKRELLLNTVELVTGICETVKDAKEDLSRSLAAVREVTDPMGVEVFCAGSHPFSPPLLQPVTDKERYAKLIERTQWWGRQMVIYGVHVHVGIDRRDKVLPILDGLVNYFPHFQALSASSPYWAGEETGYASQRALMFQQLPTAGLPFQFETWEAYESYVQDMFTTG…
sequence001	ab initio prediction:MetaGeneAnnotator	CDS	214966	215238	.	-	0	ID=LOCUS_02080;product=hypothetical protein;inference=COORDINATES:ab initio prediction:MetaGeneAnnotator;translation=MVIEISGIQGQHGVVDGCRAAEAPAKLSNGHACSDTGRQAKHNVVETARGKALRRRYYVKPNGAAEAAMLQDRCFAFDQASPLVDPSQDQ;locus_tag=LOCUS_02080;note=MGA_209
sequence001	ab initio prediction:MetaGeneAnnotator	CDS	215146	216003	.	+	0	ID=LOCUS_02090;product=hypothetical protein;inference=COORDINATES:ab initio prediction:MetaGeneAnnotator;translation=MAVAELRRGLSRPAAIDNAVLALDPGDLDDHIWDRHTLFESGFTSMPQDDRTSGEFLIGEFGQVDTVMVYPGLGAALTGEHPERSAQWLTGMELVVELAPHAAAVGAADSYRPGCFDQAEAAARNRPGVVRVPASETPGSFRTVLHKARRPLHPGRFRDALPQLAAGTHWMRGRLWIASAPATRIAVQGIGPRVWLESTGKWLADSADAAPIGTSAGRPGPDVDSVLDWHPSHGDRGTVLAMTGRSEEIDARVIRGLLDECQLTEAEMELDFGVWDDPLELR…
sequence001	ab initio prediction:MetaGeneAnnotator	CDS	216033	216155	.	+	0	ID=LOCUS_02100;product=50S ribosomal protein L36 2;inference=COORDINATES:ab initio prediction:MetaGeneAnnotator,similar to AA sequence:UniProtKB:Q93JH3;translation=MKVRNSLRALKKIPGAQIVRRRGRTFVINKNNPRMKARQG;locus_tag=LOCUS_02100;gene=rpmJ2;note=Q93JH3 50S ribosomal protein L36 2 (Streptomyces coelicolor A3(2)) [pid:80.0%25%2C q_cov:100.0%25%2C s_cov:100.0%25%2C Eval:4.8e-11],MGA_211
sequence001	ab initio prediction:MetaGeneAnnotator	CDS	216195	217007	.	+	0	ID=LOCUS_02110;product=shikimate 5-dehydrogenase;inference=COORDINATES:ab initio prediction:MetaGeneAnnotator,similar to AA sequence:RefSeq:WP_003896853.1;translation=MPILNKDMSLCISLAARPSNIGTRFHNYLYDLLGLNFVYKAFAPADITLAVAGIRGLPIRGAAVSMPYKEAVIPLVDVMDPSAKAIDSVNTIVNDDGVLTAYNTDYIAIARLLKDHEVPSSHTVLLRGAGGMAKAVAAALRDAGFTAVTVVARNETAGRALADLYGFGWQDDVNGSTADLIINVTPLGMAGADEAAQSYDDATIAAAQVVFDVVALPSETPLITAARSAGKP…
sequence001	ab initio prediction:MetaGeneAnnotator	CDS	217012	218238	.	-	0	ID=LOCUS_02120;product=hypothetical protein;inference=COORDINATES:ab initio prediction:MetaGeneAnnotator,similar to AA sequence:RefSeq:WP_012804479.1;translation=MPHAPQEQIAPLLTTEGWELLASLGPYKEADAFRVNADLRKAGHSPELVAAVLTQSRLRTRAEAKFGEFARQMLFTQAGLEQATRLNVAARHAERFATAGVAHVADLGCGLGADSLAMASMDIAVTAVEMDETTAACATINLIPFPHATVVHADATSVELDGIDGVWLDPARRTTSTSGTKRIWDPEAFSPPLSFVESLAATGRAIGVKMGPGIPHDSVPKGCEAQWVSVEGDVTEV…
sequence001	ab initio prediction:MetaGeneAnnotator	CDS	218306	218668	.	+	0	ID=LOCUS_02130;product=hypothetical protein;inference=COORDINATES:ab initio prediction:MetaGeneAnnotator;translation=MEDNAAAQPSRITKYARPALIAGTVIAVVCIALLIIILALDSFNAAAYSVTGKSVNDATDEAREIRDLYSGARIGGIIALVISGVVAVLSAVVLYRNRGNAPVDGDDDGEDYDLDDLTGR;locus_tag=LOCUS_02130;note=MGA_214
sequence001	ab initio prediction:MetaGeneAnnotator	CDS	218861	219157	.	+	0	ID=LOCUS_02140;product=10 kDa chaperonin;inference=COORDINATES:ab initio prediction:MetaGeneAnnotator,similar to AA sequence:UniProtKB:P0A345;translation=MSVSIKPLEDRIVVRPLEAEQTTASGLVIPDSAQEKPQEGEVVAIGPGRFDDNGNRVPVDVTVGDVVIYSKYGGTEVKTGGNEYLVLSARDVLAIVVK;locus_tag=LOCUS_02140;gene=groS;note=P0A345 10 kDa chaperonin (Streptomyces coelicolor A3(2)) [pid:80.2%25%2C q_cov:98.0%25%2C s_cov:93.1%25%2C Ev…
sequence001	ab initio prediction:MetaGeneAnnotator	CDS	219242	220855	.	+	0	ID=LOCUS_02150;product=60 kDa chaperonin 1;inference=COORDINATES:ab initio prediction:MetaGeneAnnotator,similar to AA sequence:UniProtKB:P40171;translation=MAKQLAFNDAARRSLEAGIDKLANTVKVTLGPRGRNVVLDKKWGAPTITNDGVTIAREVELDDPYENLGAQLAKEVATKTNDVAGDGTTTATVLAQALVKEGLRNVAAGAAPGEIKRGIEVSVEAVAARLLENAREVEGTQVASVAAISAQSDEVGELLAEAFGKVGKDGVITIEESSTTQTELVLTEGMQFDKGYLSPYFVTDAERQEAVLEDALILINQGKISSLQDFLPLLEKALQANKP…
sequence001	ab initio prediction:MetaGeneAnnotator	CDS	220958	221944	.	-	0	ID=LOCUS_02160;product=membrane protein;inference=COORDINATES:ab initio prediction:MetaGeneAnnotator,similar to AA sequence:RefSeq:WP_013224571.1;translation=MIVQLRLCVPAELSESVLKCCLEQNGAAETALHKGASVEPPGDVITVQIARESAEELIERLHSLNLPELGSISVSSPDLVLSTRADAAEASAPGESADSVIWDEVSRQTGEDSKLTWSYLAFLIIAAQLAAIGIVTDSTIAVVGAMVVGPEFGPLAALSVGLVERKWRLVRSSLLALGVGFPVAMAVTAAAAWLSVPLGLFPADALDQGSAVEFIYHPGPYSLIVAALAGAAGMLSMISHR…
sequence001	ab initio prediction:MetaGeneAnnotator	CDS	222279	224228	.	+	0	ID=LOCUS_02170;product=acyltransferase;inference=COORDINATES:ab initio prediction:MetaGeneAnnotator,similar to AA sequence:RefSeq:WP_015776647.1;translation=MVVSYHVWIGRVSGGVDVFLLISAFLMTLQFTGRYKQRRPMDLLRHWLHLFRRLLPAVVVVLLATLAASFVFLPATRWVEVVNQGWASLFYYENWLLQGLAVDYYAADHSLASPLQHFWSLSIQGQVFILWPVIFASVAFLCRRFSLRYRATLAYVFAIIFVISLAYSIIFTANNQAVAYFDTFARLWEFALGTLLALVLPGLNFAKPVRVVMGWIGVAAMLSCGILLQVQTAFPGFVALWP…
sequence001	ab initio prediction:MetaGeneAnnotator	CDS	224228	226306	.	+	0	ID=LOCUS_02180;product=acyltransferase;inference=COORDINATES:ab initio prediction:MetaGeneAnnotator,similar to AA sequence:RefSeq:WP_015776644.1;translation=METQGSAAASGTTETTTPDRRFRPEVQGLRALAVVMVAAYHIWLGKVSGGVDVFLLISAFLLTLSFTRKLEANRPLRLVQHWLHVFKRLLPAVVVVLLAVLAGTWALIPQSRWPDVLTEAWASLLYRQNWQLAAFAVDYYAQQHVDASPLQHFWSLSVQGQVFIVWPLIFAGIALLQPHLARRFPRSKAVGHRQLLFVAFAVVFVASLLFSIEETYSNQAYAYFDTRARLWEFALGSLLALA…
sequence001	ab initio prediction:MetaGeneAnnotator	CDS	226547	228058	.	+	0	ID=LOCUS_02190;product=inosine-5'-monophosphate dehydrogenase;inference=COORDINATES:ab initio prediction:MetaGeneAnnotator,similar to AA sequence:UniProtKB:C7MAG5;translation=MTQPEHNPFGFIGLTYDDVLLLPGHTDVIPSEADTTSRISKRITVQTPLLSAAMDTVTESRMAIAMARQGGLGVVHRNLSIDDQAEHVDRVKRSESGMITNPLTINPEATLQELDELCSRYRVSGLPVVDPEGRLLGIVTNRDTRFIPESEFPTRRVSDTMTKMPLITGHVGISREEASHKLATNKIEKLPLVDEQGRLKGLITTKDFTKAEQYPLATKDDEGR…
sequence001	ab initio prediction:MetaGeneAnnotator	CDS	228152	230029	.	+	0	ID=LOCUS_02200;product=ABC transporter permease;inference=COORDINATES:ab initio prediction:MetaGeneAnnotator,similar to AA sequence:RefSeq:WP_012258301.1;translation=MSEKPAEPRHPESVRLNKAPPRKLALRPYARAVGQVLKVSFKASPAAVVMKVLGSLISATLPLVTTYFAALTTTALAAGYAGDPDAGPRAVLYVVVTAALGLFWGAFSSVDRYIQQLMSFRVGAIVGDMMYERFLALDFWRYDDKETVDLYDRAKRFSDSYARVLDRIAAIFTQLVSVILAIGALLLVSWWIAVIVLVAIVPSVYLQFKLSREQIAHWNTQVDSRRQRRMIEQ…
sequence001	ab initio prediction:MetaGeneAnnotator	CDS	230101	231237	.	+	0	ID=LOCUS_02210;product=guanosine monophosphate reductase;inference=COORDINATES:ab initio prediction:MetaGeneAnnotator,similar to AA sequence:RefSeq:WP_007052748.1;translation=MTYEIEIGRGKRGRRAYSLDDIAIVPNRRTRDPKDVSVSWQIDAYKFETPVIAAPMDSVMSPDTAIAFGRLGGLGVLDLEGLWTRYEDPQKVLDEIAGLADETSSPAVTRRMQDLYMAPIQPELISSRLAEIRAAGVTVAGSLTPQRTQEHYKTVVAAGVDIFVIRGTTVSAEHVSKNHVPLNLKQFIYELDVPVIVGGAAGYTPALHLMRTGAAGVLVGFGGG…
sequence001	ab initio prediction:MetaGeneAnnotator	CDS	231328	233082	.	+	0	ID=LOCUS_02220;product=FAD-dependent oxidoreductase;inference=COORDINATES:ab initio prediction:MetaGeneAnnotator,similar to AA sequence:RefSeq:WP_003974200.1;translation=MSNIAGGPQGNSQGALSPESRAASIEVLKATAEAGKELDILIVGGGVVGAGAALDAVTRGLTVGIVEARDWASGTSSRSSKLIHGGLRYLEMLDFGLVQEALQERGLLIQQIAPHLVRPVPFLYPLTRRFWERPYVGAGILLYDTLGLTSGHSRGVPMHKHLFRRGTLRAAPSLKDDAFVGSIRYYDAQVDDARLVVNLVRTAAHYGAYAANRVRVVDFLREGERVVGA…
sequence001	ab initio prediction:MetaGeneAnnotator	CDS	233131	233619	.	+	0	ID=LOCUS_02230;product=PTS fructose transporter subunit IIA;inference=COORDINATES:ab initio prediction:MetaGeneAnnotator,similar to AA sequence:RefSeq:WP_013226342.1;translation=MAEPLDRYDAELTTPDTVILELVAQDKIDAAAQLATKLHAAGRITNLEGFLEQVHSREHQLATGLPGGIGLPHARSEYVDRISIAVGVTKFGHALDFGATDGPATLILLIATPASSFSDHLEVLATLARSLSKESFRESLRRAHDPEVISELINSSLVFFDH;locus_tag=LOCUS_02230;gene=fruB;note=WP_013226342.1 PTS fr…
sequence001	ab initio prediction:MetaGeneAnnotator	CDS	233680	234537	.	+	0	ID=LOCUS_02240;product=SURF1-like protein;inference=COORDINATES:ab initio prediction:MetaGeneAnnotator,similar to AA sequence:UniProtKB:Q9RJ39;translation=MLKTALKPRWIAGLVFALVLSGVFVLLSQWQLSRSTQHEPPAPSSIEEVKPLVDVLKPGEFFHGSVSDQMVSATGSYDPDKQVLVEGRLYNNQKGYWIVSAFAVNDAPKLTGVGASPQTWIPVARGWVADASQAGPPPSGTITLTGRLIPSEAPVPNVDAGPGRASAVSTAELINDWEVSSYPGFIAATSEMADGVAVPVSDTMKALNIPAQPPAEQVNWLNLFYAVEWVVFAGFSIFIWWRLV…
sequence001	ab initio prediction:MetaGeneAnnotator	CDS	234534	235034	.	+	0	ID=LOCUS_02250;product=hypothetical protein;inference=COORDINATES:ab initio prediction:MetaGeneAnnotator;translation=MIEPKPAIQPEQSGNKPKKRRFGGTEAQIRSALKFYKVMAYLTGAMLLLLCAELIARYAFGVSLFAGGTDAVTGKPFGFGFAESEPKGVIGGFNISTTVLIVHGWMYVVYLVSNFRLWSLMRWPFSKMILLALGGVIPLLSFFVEKRFHAEVEAELAANPQASKRY;locus_tag=LOCUS_02250;note=WP_003973585.1 membrane protein (Streptomyces coelicolor A3(2)) [pid:34.1%25%2C q_cov:74…
sequence001	ab initio prediction:MetaGeneAnnotator	CDS	235144	236733	.	+	0	ID=LOCUS_02260;product=GMP synthase [glutamine-hydrolyzing];inference=COORDINATES:ab initio prediction:MetaGeneAnnotator,similar to AA sequence:UniProtKB:Q9L0H2;translation=MTTPTAPQTSQKPVLVVDYGAQYAQLIARRVREANVYSEIVPHTFTTEQLLAKNPAAIILSGGPSSVYAEGAPFVGPDLFEAGVPVFGICYGFQAMANALGGKVAQTGLREYGATEALLVGDARSILDGVPASQNTWMSHGDSVHEAPEGFEVLATTAGAPVAAFANDEKRLYGVQWHPEVKHSVLGQHVLENFLFKGAGLSPNWTTGNILEEQVDRIREQIGDSK…
sequence001	ab initio prediction:MetaGeneAnnotator	CDS	236949	241058	.	+	0	ID=LOCUS_02270;product=hypothetical protein;inference=COORDINATES:ab initio prediction:MetaGeneAnnotator;translation=MSLGLGQEEGSEELRKWLSGLKPVTGADTMLRFVKTPEGAIDLSNAHPSGLAQLLAGRRTRLSTLIRDRQQYLVAARAARNIRSKIFELSNDRGIEAGYLSAGTVVWTSAVGGKPQRVSAPVMLTSIVLTVRPGEDDFELQLTEQARMNPALVRHLKTVHGIVFDVNAVARMAYNTARLDPQPVLDRLATLVQPIHGAEVEFNLLVTTLADLSGNLDDPWINMNNPTVAALASAANGGDIEPEPIKAGRFADLDQRDPADELLLLDADTDQQYVVDAVRAGD…
sequence001	ab initio prediction:MetaGeneAnnotator	CDS	241097	241687	.	-	0	ID=LOCUS_02280;product=hypothetical protein;inference=COORDINATES:ab initio prediction:MetaGeneAnnotator,similar to AA sequence:RefSeq:YP_001701827.1;translation=MALLLCAAAGIAVQQLTPAAEQRVNVLVAARDLPGGASLAASDFTAIPVSRDLAISTAFDDPGVLVGRQLAAPLARGQIPTESSLLGPGLLTGAPLGTAAVPLRMADPSSIQLLSPGQLVTVVLTSAGSYDESRESQVLAGPVAVLWTSAQGGKPGEWLGTGDSDGLVVVAADPQQAEKLAGASTQGKLFFVLVSP;locus_tag=LOCUS_02280;note=YP_001701827.…
sequence001	ab initio prediction:MetaGeneAnnotator	CDS	241961	242233	.	-	0	ID=LOCUS_02290;product=hypothetical protein;inference=COORDINATES:ab initio prediction:MetaGeneAnnotator;translation=MPTYAYACKDCDHAFDIVQSFSDSSLTECPECKGALRKKFNSVGVVFKGSGFYRTDSRDAKGSTVSAAPAAPAATSSTPAATPAPAAAAS;locus_tag=LOCUS_02290;note=WP_013230041.1 FmdB family transcriptional regulator (Amycolatopsis mediterranei U32) [pid:80.0%25%2C q_cov:66.7%25%2C s_cov:60.6%25%2C Eval:1.1e-23%2C partial hit]…
sequence001	ab initio prediction:MetaGeneAnnotator	CDS	242387	242989	.	-	0	ID=LOCUS_02300;product=hypothetical protein;inference=COORDINATES:ab initio prediction:MetaGeneAnnotator;translation=MATKEDIRSSRRLHRRSLTPEQIAAAGTSIARHGTEWAASRTSAAGTFAVYVGVAFEPPTLPLIQALHDAGHRILLPVCEPGRQLSWVYWTPSTVFVRSSYAPIDEPEGERLESSVVADAAGIFMPATAVDREGNRIGQGGGYYDRLLQGLDASGQRPPTIAVVYDDDLLPSGSIPAEPFDRPVREVLTPSGLIRLDGPE;locus_tag=LOCUS_02300;note=C7MC46 5-formyltetrahydrofolate cyclo-ligase (Brachyba…
sequence001	ab initio prediction:MetaGeneAnnotator	CDS	243121	244026	.	+	0	ID=LOCUS_02310;product=UTP--glucose-1-phosphate uridylyltransferase;inference=COORDINATES:ab initio prediction:MetaGeneAnnotator,similar to AA sequence:UniProtKB:Q9RKA6;translation=MTLDNNAVRKAVIPAAGLGTRFLPATKAMPKEMLPVVDKPAIQYVVEEAVKVGLHDVLMITGRSKRALEDHFDRVPALEATLAEKGDTAKLEAIQSATNLGDIHYVRQGDANGLGHAVLRAKQHVGYEPFAVLLGDDLIDPKDDLLSEMIAVQQKTGGSVVALIEVEPSKISAYGCADVEDEGEDGYVRIKQLVEKPSPEEAPSNLAVIGRYVLHPAV…
sequence001	ab initio prediction:MetaGeneAnnotator	CDS	244033	244659	.	+	0	ID=LOCUS_02320;product=N-acetyltransferase GCN5;inference=COORDINATES:ab initio prediction:MetaGeneAnnotator,similar to AA sequence:RefSeq:WP_012804925.1;translation=MYGSAIWPVTLESGDLLLRPIRYRDKREWSEVRSRNSEWLAPWEASNPAPGGRLPSYRQMVASLNDQARQSTALPFVIVERTPGFREPKIVGQLTVSSIVWGSAMMATLGYWVDKDRAGHGIAPTAVAMATDHCFRVLGLHRMEINIRPENAPSLRVVEKLGFRDEGYRERYLHINGEWADHRSFALTSDEVPEGLLRRWLSGQTGRS;locus_tag=LOCUS_02320;no…
sequence001	ab initio prediction:MetaGeneAnnotator	CDS	244955	245668	.	+	0	ID=LOCUS_02330;product=hypothetical protein;inference=COORDINATES:ab initio prediction:MetaGeneAnnotator;translation=METMHRTAPASPQGSPAAASAPLKASSTPFTIRYARFTLALSGLALLLTAIVSGVLCLFGTGSFWLPLVSVIGAVVAVVVLRRLALRDLRERRARRAAQAAPIPTPARYLPKEEPAEPKATTVFDAEAASREANRPTVDELRQAALAVAVAAGDHSARAAKDSKGASWNPVEVPKPTYVDAAKAARPAPEPLDLPEAPKPVGKPILKQTAEQTEPAVSVKSQSALSNLDDVLQRRRA;locus_tag=LOCUS_02330;note=MGA_234
sequence001	ab initio prediction:MetaGeneAnnotator	CDS	245678	246478	.	+	0	ID=LOCUS_02340;product=nucleotide-diphosphate-sugar epimerase;inference=COORDINATES:ab initio prediction:MetaGeneAnnotator,similar to AA sequence:RefSeq:WP_011027790.1;translation=MTSICVAGGTGQVGREVVRLAVAAGHTVSVLSRHVPATGSEERLDGATYFAADVTTGEGLAAALAGADVVIDCLEGQFGKAKKQFADGGARLLTAAHLAGVARAVALSIINCDLSTYSFYVSKADKERAYAGSPLQTIVVRATQFHSLVAMVFAAGARLRLIPAFNRTSFQTISPADVAASLLEAAMSEPGSPSHSVRTVGGPEVLTMRQMAEDWKHVT…
sequence001	Aragorn:1.2.38	tRNA	246515	246588	.	+	.	ID=LOCUS_t00050;product=tRNA-Ala;inference=COORDINATES:profile:Aragorn:1.2.38;locus_tag=LOCUS_t00050;note=Aragorn_5
sequence001	ab initio prediction:MetaGeneAnnotator	CDS	246702	247199	.	+	0	ID=LOCUS_02350;product=hypothetical protein;inference=COORDINATES:ab initio prediction:MetaGeneAnnotator;translation=MTARDVGYQHPFLLDQRGERRFDNGLTTTGEPHKDHPAITVTDAPLYQRSVQQSVHPVCHRAGSDKSLLNQFARGEFMGWVRPSQSGKDIKFPPLEIVQCVGFPARGVQTLRDPANAAEDLKRRSIDLGKSALPPLDEQVDAVGRGVMGCFHTTEYILTSRYLRG;locus_tag=LOCUS_02350;note=MGA_236
sequence001	ab initio prediction:MetaGeneAnnotator	CDS	247242	248024	.	+	0	ID=LOCUS_02360;product=methyltransferase;inference=COORDINATES:ab initio prediction:MetaGeneAnnotator,similar to AA sequence:RefSeq:WP_001122123.1;translation=MPIDFSSPANRNTYALRVADQTWTQGITALIDPQGLRVADIGCGGGIYSTSWLELGAESVVGVDFSAQMIEDAVTRADESPDLTFLVADATATGLADHSADLVFQRALVHHLDEPVLAYREAKRILSPAGRLMIQDRTMTDVRRPGSPTHLRGYFFELYPRLLDFEAARRPKEQQVEADLRSAGFSNPERHALAERRRTYASIDELSDDLAARTGRSILHELSTPELERLIDYISARVHA…
sequence001	ab initio prediction:MetaGeneAnnotator	CDS	248086	250527	.	-	0	ID=LOCUS_02370;product=hypothetical protein;inference=COORDINATES:ab initio prediction:MetaGeneAnnotator;translation=MTSVQDGPSMPDGPSTPAPVSESSANPDILPPPVLADGVELIGETRGSGYKQAPSLVRRSDGQTIQLTRLLYVILEAVDGKRGLEEIAQHAKSAVGKDVSAANARTLIDTQLLPLGLLRLADGSQPQVRKANPLLGMRFRYSVTDPERTRKITAPFAALFNPLIVIAVTAAFLVTCWWVLMVKGLASATHEAFANPGLVLLILVVTVLSAGFHEFGHAAAARRGGATPGAMGAGLYLMWPAFYTDVTDSYRLGRGGRIRTDLGGLYFNAIVAVAIMGIWWAT…
sequence001	ab initio prediction:MetaGeneAnnotator	CDS	250535	251284	.	-	0	ID=LOCUS_02380;product=hypothetical protein;inference=COORDINATES:ab initio prediction:MetaGeneAnnotator;translation=MSAESATSGLSDEELMAEGATPLPDKEVASVLDLNADLNLGISAAAPIDLGVAANANVAAPIDAAASANVLSLGSESQALADQGTLITQGVTGDATAHSVQDSGIDQGTAAPADGSGTAAPAEPTTTDPATAGTTLPTETSDGALPAGVLPAGTTPDLGGTAAGAAGALNGNLLNVDVNLDANAGIAAPINGAVAANANVAAPIDAAVGANIGSIDSNAVAVAQQDAIINQDINGNATAGAEQQSTMKQ;locus_tag=LOCUS_02380;note=MGA_2…
sequence001	ab initio prediction:MetaGeneAnnotator	CDS	251894	252244	.	-	0	ID=LOCUS_02390;product=hypothetical protein;inference=COORDINATES:ab initio prediction:MetaGeneAnnotator;translation=MTADPIRICVDGVEIQHSALTQLATVNYGHFTAMQIRDGQVRGLAKHIKRLQNAHTELFGNVVHPATILERIQQAASAAPNSYLRVTLFETEPGAVHIVTAIRAPVDAPTDSTMRS;locus_tag=LOCUS_02390;note=WP_011036395.1 hypothetical protein (Xanthomonas campestris pv. campestris str. ATCC 33913) [pid:34.8%25%2C q_cov:90.5%25%2C s_cov:43.0%25…
sequence001	ab initio prediction:MetaGeneAnnotator	CDS	252241	253038	.	-	0	ID=LOCUS_02400;product=transcriptional regulator;inference=COORDINATES:ab initio prediction:MetaGeneAnnotator,similar to AA sequence:RefSeq:WP_011727063.1;translation=MNYGIRRVPGLRREELAMLAGVSNTYYTRLEQGQSTNASEAVVDAIARALNLNTDERAHLFNLARPRTTKRRTLSKPDKARPGTLRLIQSMAGTPAVVLGRRSEVLAWNRIGHRLVAGHVDFNSPGNPVTRPNMTKMLFLDQHTRELYTRWREEATRAVSSLRLVAGNSTDDPELASLVGELTMNSEEFAGMWARHPVENCMSGLKYMHHPEVGDLELNFEVLTPPDDSGHR…
sequence001	ab initio prediction:MetaGeneAnnotator	CDS	253190	254725	.	+	0	ID=LOCUS_02410;product=MFS transporter;inference=COORDINATES:ab initio prediction:MetaGeneAnnotator,similar to AA sequence:RefSeq:WP_011030556.1;translation=MDIRRVWESEDTAKGRAHLHRKITQMTTQPDVTTGPTVIDTPPRNKAVGMTGRQRLALIVLLAASFTLAVDFSILNVALPAIGADVGFSLENLQWIATAFALCAAGLTLLFGRVADIAGRRKMFVLGMALLGAASLAGGLAADPAILLIARVGQGVATAIVVPAALSLLLASFPEGPLRDKALGLNGSLMAAGFTTGAILGGLLTDLLSWRWAFFINVPVAIAVLIIAPVVLAESKPATKLR…
sequence001	ab initio prediction:MetaGeneAnnotator	CDS	254882	255424	.	+	0	ID=LOCUS_02420;product=hypothetical protein;inference=COORDINATES:ab initio prediction:MetaGeneAnnotator;translation=MQDSFPAGGFMGNSFDGMWQAVDEFRSRFEKRSGTRAGRGELRTAVLALLAERPMHGYQIIREIDERSKGSWKPSAGSVYPTLQLLADEGFVSSEESNGRKIYSLTEAGREYLADSETSSPWESTGTGSGPGFGALPKAGMALAQAAAQVGRTGTPKQVQEAVTVLEDARRRLYSILAQD;locus_tag=LOCUS_02420;note=WP_013223869.1 transcriptional regulator (Amycolatopsis mediterranei U32) …
sequence001	ab initio prediction:MetaGeneAnnotator	CDS	255430	257136	.	+	0	ID=LOCUS_02430;product=ABC transporter;inference=COORDINATES:ab initio prediction:MetaGeneAnnotator,similar to AA sequence:RefSeq:WP_015945404.1;translation=MASVRRDRADPAPGAGDTRARYRRILCFAAWHLAVTWWFELLLPRVGLRRIGERNRARRMRTFAQRFHDLAVELGGLMIKVGQFMSSRLDVLPPEITAELEGLQDEVPPVPFPAIRSLAEAELGAPLGAVFASIEEVPIAAASLGQAHRAQLLPPNAADTGLSSVVFKVQRPGIQSIVDVDLAALRRVGGWLSRIRLVSDRADVSALIKEFEKTSLEEIDYLNEAANSERFAADFADDARVT…
sequence001	ab initio prediction:MetaGeneAnnotator	CDS	257196	257720	.	+	0	ID=LOCUS_02440;product=hypothetical protein;inference=COORDINATES:ab initio prediction:MetaGeneAnnotator;translation=MTDTPERRSPEPGRMTGPILVGVMPGQHPVVVEQAAQMAALSGRPLVCAYADATVYPVDGSAGGPSAPIDPDGVDEETEAIPGSLKASLAAQLAGAGVEWSLVPLAGEPAHALAREAHELGAAMIVVGTRDHTLTAALKEMTSGSVARHLFHRQDRPVLVVPVNPRVPADDDDD;locus_tag=LOCUS_02440;note=MGA_245
sequence001	ab initio prediction:MetaGeneAnnotator	CDS	257764	258150	.	+	0	ID=LOCUS_02450;product=putative fluoride ion transporter CrcB;inference=COORDINATES:ab initio prediction:MetaGeneAnnotator,similar to AA sequence:UniProtKB:Q7NIH2;translation=MAAGGVLGALARYGLGLVIPAPGGWPLPTLAINLTGALALGALLEGLSRRGPDVGSRRVIRLALGTGFLGAYTTYSTLAVDAVHLFAAGTAPAALGYLAASLVGGVAATTAGIWLGSWQHRLTKGRNP;locus_tag=LOCUS_02450;gene=crcB_1;note=Q7NIH2 putative fluoride ion transporter CrcB (Gloeobact…
sequence001	ab initio prediction:MetaGeneAnnotator	CDS	258147	258518	.	+	0	ID=LOCUS_02460;product=putative fluoride ion transporter CrcB;inference=COORDINATES:ab initio prediction:MetaGeneAnnotator,similar to AA sequence:UniProtKB:B1MBA0;translation=MTVILLALAGGLGAAARFVVDGLVRARFRTALPWGTILINVSGSLVLGFLAGLVMRGQAPESLLLIAGTGFLGGYTTFSTASLETIRLVQSGRTGLALVNGLGTMGASVLAAATGAWIAALLP;locus_tag=LOCUS_02460;gene=crcB_2;note=B1MBA0 putative fluoride ion transporter CrcB (Mycobacterium …
sequence001	ab initio prediction:MetaGeneAnnotator	CDS	258563	259093	.	+	0	ID=LOCUS_02470;product=ferritin;inference=COORDINATES:ab initio prediction:MetaGeneAnnotator,similar to AA sequence:UniProtKB:A0A0H3CXA9;translation=MAKKTFNELLSAQVANEFAASQQYIAVAVYFDGEDLPQLARHFYRQSLEERNHAMMMVQYMLDRNVHVEIPGVAPVRNNFANAKEPIALALEQEKQVTRDIEEMFRAARAEGDALGEQFMLWFLKEQVEEVASMTTLLNITERAENLFDIENYVARETVGDGGNDASAPGAAGGAL;locus_tag=LOCUS_02470;EC_number=1.16.3.2;note=A0A0H3CXA9 ferritin (Amycol…
sequence001	ab initio prediction:MetaGeneAnnotator	CDS	259127	260278	.	-	0	ID=LOCUS_02480;product=cell division protein ZapE;inference=COORDINATES:ab initio prediction:MetaGeneAnnotator,similar to AA sequence:RefSeq:WP_010895676.1;translation=MTPALGVGPRSLRNARLAMVDDIADDAGRSGFELEYSQRLAAERLAAFGAQLTGRRRALCRKAPRSLYLHGPVGRGKTWLMDSFYSKLPVRKRRVHFHDFFRSLHAGTHGFSAGNGTMIQKSVDALLADIDVLFFDEFHVHDVGDGMFIARLLRDAAKQRIPLVVTSNYAPDELLPNPLWHEHFVPTIQAIKEMMDIVKISGASDFRRLVAGAAKPEGPPEGFRSGRIITP…
sequence001	ab initio prediction:MetaGeneAnnotator	CDS	260275	261270	.	-	0	ID=LOCUS_02490;product=magnesium transporter CorA;inference=COORDINATES:ab initio prediction:MetaGeneAnnotator,similar to AA sequence:RefSeq:WP_011030090.1;translation=MTIIDNAVYVDGVRTATPNSLEQTFETLSVHGGMAWIGLYRPTQEEMAAVAAEFGLHELAVEDAVSAHQRPKLERYDHSLFTVLRPARYLDETETVEFGELHVFTGPNFVVTIRHAETGGVARVRKRLEERPDLLRHGPEAVLYALVDQVVDDYAPVIAGLENDIDEIEDQLFSGDSAVSRRIYELAREVIQFQRAIHPLPEMMVLLEKGFEKYGVDIELQRSLRDVEDHA…
sequence001	ab initio prediction:MetaGeneAnnotator	CDS	261281	261706	.	-	0	ID=LOCUS_02500;product=hypothetical protein;inference=COORDINATES:ab initio prediction:MetaGeneAnnotator;translation=MDWLSHISQINWLAVLLAFVSSMVIGFVWYMPAVLGGRWMQAIGKTEDDLKNIDGGAGIWVPMMVAAAVTSILLAILITALDLNTFLAGGFFALVIALVFRSGGHVIHNGFAGRPTAVTLIDSGHDIAAMTVAGAIIGAMQ;locus_tag=LOCUS_02500;note=MGA_251
sequence001	ab initio prediction:MetaGeneAnnotator	CDS	261717	262223	.	-	0	ID=LOCUS_02510;product=AsnC family transcriptional regulator;inference=COORDINATES:ab initio prediction:MetaGeneAnnotator,similar to AA sequence:RefSeq:WP_003973649.1;translation=MDLKILLELIRDPRIQIAELSEALGIARNTAQSRIRRLLRSGVLQAAGREVDLEKVGYDVVAFVTIEVTHRELDGVIGALRLIPQVLEVHEISGRGDLWCRVVATDTHNLQSALRAVLRTKGVIRTETVLALHTHIPYRTEPLIGRMAAAPTRGKSEGKSAGAAAQAD;locus_tag=LOCUS_02510;note=WP_003973649.1 AsnC fami…
sequence001	ab initio prediction:MetaGeneAnnotator	CDS	262408	263649	.	+	0	ID=LOCUS_02520;product=hypothetical protein;inference=COORDINATES:ab initio prediction:MetaGeneAnnotator;translation=MEMTVLSELRMRPATAARWGWDASTTARLVLAGMVIFTLLVGANLATPLYPLLQARIGMSSLDVTIAFSSYVLALVAVLMVAGHWSDHIGRRAALVLAVIVGLVGGVIFANADTLVSLSMGRALQGVAVGLATGASSAALRELLPQRPDWASRFTLLSSAGGVAAGPAIGGLLSLLPDPTRTPYYVHSAVLLAALIPLWLLKARPAMAPAEGPKPLKVLAPRKPSISKDARGAFWMAAATGFLSFAVFGFCLSLAPGYFATVVHADSRPLIGLLAGVTLGAS…
sequence001	ab initio prediction:MetaGeneAnnotator	CDS	263659	264165	.	-	0	ID=LOCUS_02530;product=AsnC family transcriptional regulator;inference=COORDINATES:ab initio prediction:MetaGeneAnnotator,similar to AA sequence:RefSeq:WP_003894042.1;translation=MSNPTKNVRSTTGSTEPLDAIDERILAALVDDARISNKQLAELVGIAPSTALMRTRALSERGIIEGFEAVLSLPAIGRSVQALIAVRLRAHDRDQIDRFTARVPKLPAVISTFHTTGSVDYLLHIAVANTDDLRNWLLDNLATDPVVGHTETTMVFQHIPGNRGPLPE;locus_tag=LOCUS_02530;note=WP_003894042.1 AsnC fami…
sequence001	ab initio prediction:MetaGeneAnnotator	CDS	264220	264861	.	-	0	ID=LOCUS_02540;product=hypothetical protein;inference=COORDINATES:ab initio prediction:MetaGeneAnnotator,similar to AA sequence:RefSeq:WP_010887833.1;translation=MTQVTKTRELSSPERLQAFTDAVVAIALTLLILPLMESVGELGDHDGTTAQWLADERYALLGFALSFVLIAVFWRHHHRLFIQVRQVDSGLLWLTVLWMFTIVWMPVATALSTQMRADWAQPLVYIGTLFATSLMLVLARVHLRSHPDLHAMDDGEARDGIRAGSIVSGLFLAALLLALAIPSAGNLPLLLMLLSEPLQRLARRRDRQRPAAR;locus_tag=LOCUS_02540;n…
sequence001	ab initio prediction:MetaGeneAnnotator	CDS	264893	266104	.	-	0	ID=LOCUS_02550;product=MFS transporter;inference=COORDINATES:ab initio prediction:MetaGeneAnnotator,similar to AA sequence:RefSeq:WP_011726670.1;translation=MGNTQMWDGHAKGSPGYRRVLAALALAGVATFAQLYSTQAVLPLMASDLHITAAEAALSISLATVGLAATVLPWSFVADRIGRVRAMAIGIAAATVLGLMVPLAPTLPLLLGLRTLEGMALGGIPAIAIAYLNEEVTKIHTALAAGSYVAGTTLGGLAGRLVAGPVGELWGWRAAALAVSLLATVSAVLFLVLVPKQRRFSPSPAMGFRGALGTLGGHSRNPKLLALYLQAFLLMGGFVAVY…
sequence001	ab initio prediction:MetaGeneAnnotator	CDS	266223	267197	.	+	0	ID=LOCUS_02560;product=transcriptional regulator;inference=COORDINATES:ab initio prediction:MetaGeneAnnotator,similar to AA sequence:RefSeq:WP_011029934.1;translation=MEPDHHQLIQLLPLLPVLAQLGRTEHMTETAELLGVPQSTVSRAVARASAIVGMDLLIRDGRGIRLTPAARTLLPYIEAALEDFQAGLDRVRLESDVVRGRIGVSFQHTFGEATLPLLVSAFRGRHPHTVFELRQGPRDDCLQELAAGETDFALIAPMAPDGKGIRSLPLYREPLRAVVHYRHPLAERPSVRLSELRHEPYVTLPTGVGLRALGEALFREAGFRPRIAFEVQ…
sequence001	ab initio prediction:MetaGeneAnnotator	CDS	267172	268215	.	-	0	ID=LOCUS_02570;product=oxidoreductase;inference=COORDINATES:ab initio prediction:MetaGeneAnnotator,similar to AA sequence:RefSeq:WP_003976251.1;translation=MSGSLFGTPFIAAPMAGGTSTPALLRAVHEGGGMGFLAAGYKSPEAMVGEIAATRNLNIRFGMNVFVPNPQQLRPSPEAVARLEAYRHELEPEAARYGVTLPPLRLDDDDAWQDKIDALLADPVELVSFAFGLPGKAVVQALQKAGTTVVSSVTGVQEALAAAEEGPDAIAVQHGSAGAHTAAFLPRTNEPADAPAARTTAELVAQVRAAVGLPLIAAGAIMDNAGLRDVLAAGAEAAQVGTA…
sequence001	ab initio prediction:MetaGeneAnnotator	CDS	268257	269192	.	+	0	ID=LOCUS_02580;product=ATPase%2C BadF/BadG/BcrA/BcrD type;inference=COORDINATES:ab initio prediction:MetaGeneAnnotator,similar to AA sequence:RefSeq:YP_001701117.1;translation=MNNLDSAQHSPAREDVLSGTVIGLDIGGTKTRGVRFENGTPVQDGSAGSANVQNVSREQAAANLAELFGRIGGGVVGEVYAGAGGIDTDEDAQALADLIAPHAPGARITVVHDSRLLLAAGGASTGVAVIAGTGSAAWGRNDAGEEARAGGWGYLLGDEGSGYWLGREAVRHSLRRMNQGLEPDQLSRALLESCGVEEPGKLIALFHSPDTGRRFWAQQARLV…
sequence001	ab initio prediction:MetaGeneAnnotator	CDS	269245	270159	.	-	0	ID=LOCUS_02590;product=hypothetical protein;inference=COORDINATES:ab initio prediction:MetaGeneAnnotator,similar to AA sequence:RefSeq:WP_011027140.1;translation=MNVMRTLPQRGLPTVGAWCFLDSFGPDRVAMSVLPHPHCGLQTVTWPLEGAVRHRDSVGSDVVVRPGELNIMTAGHGISHSEFSVLPATTESGSSPLVAEIPVSRGLQLWVALPEEHRHQAPSFEQVRDLPVATGPGYAATVMVGEFAGQSSPATMFSPIVGADIVGAGRLELPLRPDFEHAVLVLDGGVAIDGQDIGAGPLAYLGAGRTNLAVDAQPDTRFMLLGGEPFGEDLLMW…
sequence001	ab initio prediction:MetaGeneAnnotator	CDS	270327	272123	.	+	0	ID=LOCUS_02600;product=beta-galactosidase;inference=COORDINATES:ab initio prediction:MetaGeneAnnotator,similar to AA sequence:UniProtKB:O86616;translation=MNNALLSYHDAVLYRSGEPYRILAGAIHYFRVHPELWQDRLRRLKAMGANTVDTYVAWNFHQPRPDQAPDFTGWRDLGRFIDLAAEEGLDVIVRPGPYICAEWDNGGFPAWLTGTPGIGLRCMDPGFTAAVEEWFAHLLPIITPRQASVGGPVVAVQIENEYGSYGDDHEYIRWNRRVLEERGITELLFTADGGTDYFLDGGSVEGTWATATLGSRGDEAVATWQRRRPDEPFFNVEFWGGWFD…
sequence001	ab initio prediction:MetaGeneAnnotator	CDS	272160	272612	.	+	0	ID=LOCUS_02610;product=DNA mismatch repair protein MutT;inference=COORDINATES:ab initio prediction:MetaGeneAnnotator,similar to AA sequence:RefSeq:WP_000540529.1;translation=MTLQFDTRPAAYAVIVRDGRILLAYWKQDDKEGWTLPGGGLDFAEHPVDGCRREVFEETGYEAKIERMLGIDVGHWQDETRPDGTVTDFEALRLVYEATVVGGELTHEVDGSTTHAAWIPLEDVGKLNRVSLVDTALRLHRERPEDGKLN;locus_tag=LOCUS_02610;note=WP_000540529.1 DNA mismatch repair protein MutT…
sequence001	ab initio prediction:MetaGeneAnnotator	CDS	272893	273993	.	+	0	ID=LOCUS_02620;product=putative ribosome biogenesis GTPase RsgA;inference=COORDINATES:ab initio prediction:MetaGeneAnnotator,similar to AA sequence:UniProtKB:Q9ZBT9;translation=MEYGFTGRTAELFRANAAPDARATPGRVVRLDRNRVLVASRDGLLHLPYPAHGLVPATGDWVWLGHNNAGEPAVVEVLPRHSALSRKRTFEASSEEQILGSNIDIVAVVVPVDRPLTHNRLERTLVAAWDSGATPLVVITKADLAHLADDVVGEVILQAAGVEVVTTSAEQGDGLDELMRHIPGGATLVLLGPSGAGKSTLINALAGREIQQTGAVRAGDGK…
sequence001	ab initio prediction:MetaGeneAnnotator	CDS	274148	275242	.	+	0	ID=LOCUS_02630;product=proline/glycine betaine ABC transporter ATP-binding protein;inference=COORDINATES:ab initio prediction:MetaGeneAnnotator,similar to AA sequence:RefSeq:WP_013229698.1;translation=MAEAMIEFKSVTKQYQGGQPAVDALSMSIDEGSITVFVGPSGCGKTTSLRMINRMVEPTSGTITVAGDDVSRVPAAQLRRSMGYVMQSSGLLPHRSVLDNIATVPRLNGVSKAAARKRAAELLDVVGLASVLGKRYPSQLSGGQQQRVGVARALAADPPVLLMDEPFSAVDPVVRDELQQELLRLQRELAKTIVFVTH…
sequence001	ab initio prediction:MetaGeneAnnotator	CDS	275242	275982	.	+	0	ID=LOCUS_02640;product=glycine/betaine ABC transporter permease;inference=COORDINATES:ab initio prediction:MetaGeneAnnotator,similar to AA sequence:RefSeq:WP_013229697.1;translation=MEWFLANSGMVLGLAGQHLVLAIVPMILGLLISIPLAQLARRNAALRSVVATATSLLYTIPSLALFIILPTILGTRILDPINVVVALTIYAVALLVRAAMDAFDSVDDDLRNAAVAMGFKPLPRFFQVDLPLSLPVMFAGLRVVSVSNISLVSVAALLGVGNLGVLFTDGLQRTFITEVVVGIIAILVLALIMDAILVILERLLTPWTRAAGGKSQR…
sequence001	ab initio prediction:MetaGeneAnnotator	CDS	275979	276722	.	+	0	ID=LOCUS_02650;product=ABC transporter permease;inference=COORDINATES:ab initio prediction:MetaGeneAnnotator,similar to AA sequence:RefSeq:WP_015776966.1;translation=MNIFAETIAWLTDPIHWRGSGGIPTRTFEHLQYSALVLLIAAVIAVPIGLFIGHTGRGRVVAVAVAGALRALPTLGLLVLFALLAGSGLMPPVWALVILTVPPLLAGTYAGISSVDAVVVDAARAMGMTELQILFRVELPNGLQVMFGGIRTAVLQVIATVSVVAYLPLGGLGRYLFDGLVLQDFPRMLGGSLLIAGLAIAVDLILAGVQRLVLSPGLTLDSSGRQKAADDLT…
sequence001	ab initio prediction:MetaGeneAnnotator	CDS	276719	277675	.	+	0	ID=LOCUS_02660;product=putative amino acid ABC transporter%2C substrate binding protein;inference=COORDINATES:ab initio prediction:MetaGeneAnnotator,similar to AA sequence:RefSeq:YP_001701015.1;translation=MKNPVPMTLTRRGLGGLAAGLGVALALSACGGSPLATPSTSAPSGSAAGGSLVVGSADFPESQVIAEIYVGALNAAGLTATSKPNIGSREIYFKAVQDGSIDLVPDYSGNLLSYVDTEASEVSAEDVYKALSGKLPDGLAVLEASKAEDKDAMVVTKATAEKYQLKSIEDLAKVCKDFTMAAPATFETRSYGF…
sequence001	ab initio prediction:MetaGeneAnnotator	CDS	277796	279016	.	+	0	ID=LOCUS_02670;product=aminotransferase AlaT;inference=COORDINATES:ab initio prediction:MetaGeneAnnotator,similar to AA sequence:RefSeq:WP_003314686.1;translation=MANFKQSTKLHNVLYDIRGPILQAAQQMEAEGHRILKLNIGNPAPFGFEAPDAILVDMIRHLPNAQGYSDSRGIFSARTAVSQYYQTRGIQNIHVDDIYLGNGVSELITMSLMALLEDGDEVLIPTPDYPLWTASVALAGGRPVHYLCDEDSGWQPDLEDLEAKITPRTKGIVVINPNNPTGAVYPEETLKKIVALAEKHGLVLFSDEIYEKILYEDAVHVNLAGLTGDDVLCLTF…
sequence001	ab initio prediction:MetaGeneAnnotator	CDS	279071	279922	.	+	0	ID=LOCUS_02680;product=hypothetical protein;inference=COORDINATES:ab initio prediction:MetaGeneAnnotator;translation=MAEVEFAKSPASVLRVGPGFSLAEVDPESTPGYDGAKSDGKSLLSAQDSRLAELQEKLFAEGKFGSTKRLLLILQAMDTAGKGGIVGHVVAAMDPQGVQLTAFKAPTEEEKAHDFLWRIEKHVPDAGMVGVFDRSHYEDVLIHRVHAWADPAELERRYAAINAFEAGLAEQGTTIVKVMLNISKQEQKKRLIARLDDPSKHWKYSRGDLTERAYWDDYMDAYSVAFQKTSTDIAPWHVVPANKKWYARIAVQQLLLDALEGMQLNWPKADFDVAAERKLVEE…
sequence001	ab initio prediction:MetaGeneAnnotator	CDS	279938	280195	.	-	0	ID=LOCUS_02690;product=hypothetical protein;inference=COORDINATES:ab initio prediction:MetaGeneAnnotator;translation=MTENNSAAPTPDSLDALSYEEAREQLVAVVGRLEAGGASLEESLALWERGEALAKRCEDWLEGARKRLASARDASNDGGAAASTD;locus_tag=LOCUS_02690;note=C7MEU1 exodeoxyribonuclease 7 small subunit (Brachybacterium faecium DSM 4810) [pid:57.5%25%2C q_cov:81.2%25%2C s_cov:70.2%25%2C Eval:9.9e-17%2C partial hit],MGA_270
sequence001	ab initio prediction:MetaGeneAnnotator	CDS	280237	281514	.	-	0	ID=LOCUS_02700;product=exodeoxyribonuclease 7 large subunit;inference=COORDINATES:ab initio prediction:MetaGeneAnnotator,similar to AA sequence:UniProtKB:C7MEU0;translation=MSAEATPESTLPGTAAETSPDNPWPLQLLSRKLKAHIERAPAAWIEGQVIELNRRGGNAFLTLRDVDAEISLPASVWSTVLDRQKVPLERGSRVVALVKADFWVKTGRLNMSVKDIRPVGLGDLLARIERLRQALAAEGLFADSRKRKLPLLPHRIGLITGRDSDAKKDVLRNAALRWPAVEFDVREVAVQGNTAVSQIIAALKKLDADPHVDVIVLARGGGALED…
sequence001	ab initio prediction:MetaGeneAnnotator	CDS	281719	282576	.	+	0	ID=LOCUS_02710;product=hypothetical protein;inference=COORDINATES:ab initio prediction:MetaGeneAnnotator;translation=MRTFVSALGVILALVLTAVAVPAAWVDQNIVQEDGFTRIAGGLGSDPDFQARLADAAVGSFESSVNLPGPIKSLAAGVLEQAASGMQSWSDYPQAWEETVRNSHKLNFGAAGQPEESGASTALVLDIAPLVRLIRDHFAEATRVRLDVPSERLISLGEPSHRQLVERVATFAPLWWVAALGALVSALLALFVARRRPAVLTFLGLGGLAVAGLWWAGLNVAAGAVGNLSNGNELAGLFASKFLSAVQSGFGSWATVAALVSAALLVIGFVVWIISARRPSPY…
sequence001	ab initio prediction:MetaGeneAnnotator	CDS	282601	283686	.	+	0	ID=LOCUS_02720;product=4-hydroxy-3-methylbut-2-enyl diphosphate reductase;inference=COORDINATES:ab initio prediction:MetaGeneAnnotator,similar to AA sequence:UniProtKB:C7MET9;translation=MTSTAISIPMPSVPRRRRSPEEVQAAAPVTGPKKVLLAAPRGYCAGVDRAVIAVEKALEHYGPPVYVRKQIVHNVHVVSSLEEQGAIFVEETDEVPEGALVIFSAHGVSPAVVQSAEDRGLRTIDATCPLVTKVHREAVRFAKDDYDILLIGHEGHEEVEGTAGEAPEHIQIINGPHEVDKVTVRDPEKTIWLSQTTLSVDETMETVRLLKD…
sequence001	ab initio prediction:MetaGeneAnnotator	CDS	283762	284991	.	-	0	ID=LOCUS_02730;product=hypothetical protein;inference=COORDINATES:ab initio prediction:MetaGeneAnnotator,similar to AA sequence:RefSeq:WP_004137617.1;translation=MDGFGLVLALLMLLIGAAVGLAAGYVVFRRRGAGLEEDFDAVSSRLSEVTAQLAAADAERRLLFTQNRELSAARNSDGSVLRALAPVAEKLTAVQQQVSLLERDRVEQYGQLAQQLQDARSSDEQLLRSTHALASALRSNSARGQWGEVQLRRVVEASGMLRHVDFHEQVYSGRTENTLRPDLVVQLPGDKQLVVDAKVPLASYLAAQEQLHGDGAFGESVTQTSTHDSKTLLAQHA…
sequence001	ab initio prediction:MetaGeneAnnotator	CDS	285101	286192	.	+	0	ID=LOCUS_02740;product=ribosome-binding ATPase YchF;inference=COORDINATES:ab initio prediction:MetaGeneAnnotator,similar to AA sequence:UniProtKB:A0R2T0;translation=MLVALTIGIVGLPNVGKSTLFNALTRNQVLAANYPFATIEPNVGVVNLPDPRLAKLAEIFGSQKLLPAPVSFVDIAGIVKGASEGEGLGNKFLANIREAEAIAQVVRVFDDPDVIHVDGKVDPRSDMETINTELILADLQTIENAIPRIEKEVKIKKREAAELAAIKAAQAVLERGDTIFSSIKSDKLEMEHLKELGLLTAKPFIYVFNADEGILGDPAKQEELRALVAPADAV…
sequence001	ab initio prediction:MetaGeneAnnotator	CDS	286224	287330	.	-	0	ID=LOCUS_02750;product=hypothetical protein;inference=COORDINATES:ab initio prediction:MetaGeneAnnotator;translation=MASIQKRENGSWRARYRDEAGKEHARHFPRKIDAQRWLDEVTASVVTGSYVDPKSGRVTLASFFEDWSTRQLWAAGTSKAMSLAVRSCTFANVEFRTLKRSHVEAWVKKMSQDGLAPGTVKTRFNNVRSVLRGARNDRMLASDPADGVSLPRARKAEHAMSIPSPADVGALLGASEPWFRPFVAMCAFAGLRLGEAAAIQLGDIDFLRRTLAVQRQIQRAGKGEVSITLPKYGSERLVHIPDGLVQILAAHVQHVGVHGEQKWLFIGDQGLPPHQNTSGYWW…
sequence001	ab initio prediction:MetaGeneAnnotator	CDS	287308	287880	.	-	0	ID=LOCUS_02760;product=hypothetical protein;inference=COORDINATES:ab initio prediction:MetaGeneAnnotator;translation=MATRDEQIGQNIARLRGDRSQQWVADRMREKGWKWAQATVWNIEKGERPLRLAEAEDLAKIVEAGIERILQAPDVLGHEDQLQIWTKDIDGSFLKIADLTEELLGQLELLGYALEDLPESMDSSNYWVDLAMKAKLKTPEQAVLRGRAEREMQAGGLKAADVIGQYGSIEEWFRNSSAPGRDQDGEHTEA;locus_tag=LOCUS_02760;note=MGA_277
sequence001	ab initio prediction:MetaGeneAnnotator	CDS	287985	288176	.	+	0	ID=LOCUS_02770;product=hypothetical protein;inference=COORDINATES:ab initio prediction:MetaGeneAnnotator;translation=MTLAIATLLTLAETAARLRKTESQLRWMIHNGTAPRSAKIGGRRMFRESDLAEYINQAFDSAA;locus_tag=LOCUS_02770;note=MGA_278
sequence001	ab initio prediction:MetaGeneAnnotator	CDS	288330	288614	.	+	0	ID=LOCUS_02780;product=hypothetical protein;inference=COORDINATES:ab initio prediction:MetaGeneAnnotator;translation=MQSLTHILDRFKEQPTVTADELERYRSEVTNTRYAQAVLDLARAGKLRPEVLADATYSAWLASENPKHTFAGGQWAELFRLAHQPDHEFFEVLS;locus_tag=LOCUS_02780;note=MGA_279
sequence001	ab initio prediction:MetaGeneAnnotator	CDS	288850	290205	.	+	0	ID=LOCUS_02790;product=hypothetical protein;inference=COORDINATES:ab initio prediction:MetaGeneAnnotator;translation=MNDKPWFSKELYEDDSAPAQGAPPKVGLKLRRATELKLPPHTKWLGRGWLPRREITVLVGSEGIGKSLLWILMAMLVTTGRAFPMFNWAARKPADVIVIVTEDSASEVEARLRTAGADISRIHFYCAEDDGTGTPVFSSGNNGDMLLLHGLIEQMDEKPAFLVVDAWLDTVAGNLNIRDTQQARSALHPWKDLATRHDLAVLLVTHTNRMDTTSTRDLMGGTAALRQKARMVLFAARPPGQDDSGQYLWVGPDKANTTGIVDAVKFQVRVEQVRDQTDDDPG…
sequence001	ab initio prediction:MetaGeneAnnotator	CDS	290459	290650	.	+	0	ID=LOCUS_02800;product=hypothetical protein;inference=COORDINATES:ab initio prediction:MetaGeneAnnotator;translation=MSRSSASYESEIRYWRDMALRLNQRLQSLNNTPTRERSHGRGLHKDLTATQAVNNVTRDRGRN;locus_tag=LOCUS_02800;note=MGA_281
sequence001	ab initio prediction:MetaGeneAnnotator	CDS	290654	290830	.	+	0	ID=LOCUS_02810;product=hypothetical protein;inference=COORDINATES:ab initio prediction:MetaGeneAnnotator;translation=MPYDYTPRQIELYDIPAQVTTYRLKFEHAQQEATHWMRRARSAEAQLSMYQQREKAAN;locus_tag=LOCUS_02810;note=MGA_282
sequence001	ab initio prediction:MetaGeneAnnotator	CDS	290830	291045	.	+	0	ID=LOCUS_02820;product=hypothetical protein;inference=COORDINATES:ab initio prediction:MetaGeneAnnotator;translation=MFKSQPDFFDRNIQDGKRMTVRPATLTAPDGQQSAGVAIFNGPHLKFCISAADAIRVANDIADTLESHQIK;locus_tag=LOCUS_02820;note=MGA_283
sequence001	ab initio prediction:MetaGeneAnnotator	CDS	291062	291850	.	+	0	ID=LOCUS_02830;product=hypothetical protein;inference=COORDINATES:ab initio prediction:MetaGeneAnnotator;translation=MSVSLAQIQNIMTTTETVGAKVPAEITQALKQATTVREKANAMTADHNSLPAAVLAAINANRDPAADPEVQRITTIQALSDGVRAQVTNLADAEVLTAVQGNVDALIESWQEPFNKAAADIAKAAESLGNIDLTDASDVLHRGGDAAEQWTIATGAERTIREILDAFALLAHQTSFASLTRHHLVLRMAEVTLDQWESHQLVERKLSAWEAHHLGLNLSLATRETLPQRIAQLAAERQTRATDAVNHENGKGSNNWLTKYTQ;locus_tag=LOCUS_028…
sequence001	ab initio prediction:MetaGeneAnnotator	CDS	291875	292630	.	+	0	ID=LOCUS_02840;product=hypothetical protein;inference=COORDINATES:ab initio prediction:MetaGeneAnnotator;translation=MLNPNLTNVVIASLRAAGITPPELTPIRPFPKSQANMEDLVEILLASEYEDPYQDPKAVALASQLYIQSLGQLDQGHYQRERKRQAADLEAHTDTLLGQLQDAFNKTATSLTKHAEHIKGAEHPAIIDVRTADRGTAMAATNVIQELMALENIIKAWADLWTALGENSYGVDRGKPFTFMTPNAQQWEDLRGKPTIWEAVRSGIALTLADSPAHVSERFQAMLNNEQAALEALRESKHTSLLPAEGYPIYR;locus_tag=LOCUS_02840;note=MGA…
sequence001	ab initio prediction:MetaGeneAnnotator	CDS	292851	293624	.	+	0	ID=LOCUS_02850;product=hypothetical protein;inference=COORDINATES:ab initio prediction:MetaGeneAnnotator;translation=MGQIDDLSKGNLGAIWDAIRELRYATNQNHMAIGRNGLSVYDGGSITIENGGFRVTGSATISGTLNADGVISMSGTFTASGEVNLNGPTDINGPTTITGDITSAGHFTQTGPTDLNGTTTVAGDTTVTGDFNVNGPMKTTSTLSVEGVTTLKNDLNVTTGKVKAGGMTMDPGLFGGSLQFSAGGYLSGTASGPQLTGPAGNSFVFTRSGKAGLQAAAIDLIGAVEVQGALKVTSPGTVTGVTPNVYMDSAGNLRKIN;locus_tag=LOCUS_02850;no…
sequence001	ab initio prediction:MetaGeneAnnotator	CDS	293621	293962	.	-	0	ID=LOCUS_02860;product=hypothetical protein;inference=COORDINATES:ab initio prediction:MetaGeneAnnotator;translation=MTPSQTPVASAEPFLAAPVPTTALPPVFTDESAKAKYLNGVKNSLNAWRDGVRPSDETLLVGAAQACSLFAQGMTYTEIGALAGENDIRRTNGVAVAVYASRNFCTEYNTDNL;locus_tag=LOCUS_02860;note=MGA_287
sequence001	ab initio prediction:MetaGeneAnnotator	CDS	294101	294367	.	+	0	ID=LOCUS_02870;product=hypothetical protein;inference=COORDINATES:ab initio prediction:MetaGeneAnnotator;translation=MAYIIYQGQNIAIPGNVKIDELADGLKAMQNSVAYSWLTLNLAGTEPKRVRLMVGPGIPIGIVSDPLDGHEPNLSDDSLEVFLKESGR;locus_tag=LOCUS_02870;note=MGA_288
sequence001	ab initio prediction:MetaGeneAnnotator	CDS	294462	294755	.	+	0	ID=LOCUS_02880;product=hypothetical protein;inference=COORDINATES:ab initio prediction:MetaGeneAnnotator;translation=MSEPTQTSPDLLSTHQLELIANALTAKGAARACHRCGAMNWNLENGLVMQSVQAPTAGTVFGGPTVPMAMLVCTNCGVVNFHALGALGLLRHPAFGL;locus_tag=LOCUS_02880;note=MGA_289
sequence001	ab initio prediction:MetaGeneAnnotator	CDS	294757	295245	.	+	0	ID=LOCUS_02890;product=hypothetical protein;inference=COORDINATES:ab initio prediction:MetaGeneAnnotator;translation=MGETSDRKDIVPSPAPFGGGELNLVEHIAQSSNVVMNVRNDYVVTTRDKIDLALRRKLPLFLRRTGWVAPVSLLSALVMSIVTSDFTDFLNVSKDAWATVFVVGAILAGIWLARNLILAFKSATLEDVLNEIVNTHDLNDRTPLQGVATDSRGHESRTTANP;locus_tag=LOCUS_02890;note=MGA_290
sequence001	ab initio prediction:MetaGeneAnnotator	CDS	295300	295434	.	+	0	ID=LOCUS_02900;product=hypothetical protein;inference=COORDINATES:ab initio prediction:MetaGeneAnnotator;translation=MAKFDPEGFQRMMAELDAKDRAGVVMRSPYEDMEPDPEYLPQKP;locus_tag=LOCUS_02900;note=MGA_291
sequence001	ab initio prediction:MetaGeneAnnotator	CDS	295650	296033	.	+	0	ID=LOCUS_02910;product=hypothetical protein;inference=COORDINATES:ab initio prediction:MetaGeneAnnotator;translation=MSPRVYAPQMTQGSEQPEFYTLDDLAAILKLSRSTVYRRRKEDNWPHLQIGAELRFTPEDFEAIQRLYRKPEVTPKMHRRPNVGTKADRARAKAQSAKSPQQVRKGAISGRNSQPQEPLEINDPNNP;locus_tag=LOCUS_02910;note=MGA_292
sequence001	ab initio prediction:MetaGeneAnnotator	CDS	296097	296261	.	+	0	ID=LOCUS_02920;product=hypothetical protein;inference=COORDINATES:ab initio prediction:MetaGeneAnnotator;translation=MANERITEDLVEAELRRLGFYDDEDAVIVEKQQSAVESIRTHCPRHIEVCDHRD;locus_tag=LOCUS_02920;note=MGA_293
sequence001	ab initio prediction:MetaGeneAnnotator	CDS	296492	296716	.	+	0	ID=LOCUS_02930;product=hypothetical protein;inference=COORDINATES:ab initio prediction:MetaGeneAnnotator;translation=MQSVGADDEWVAEAYMETGYSKLSQADFERILLDYAVFSLSRSIEDEGDVSSTTSSGGRSVAVRIPLSWVMCSG;locus_tag=LOCUS_02930;note=WP_003690807.1 hypothetical protein (Neisseria gonorrhoeae FA 1090) [pid:58.8%25%2C q_cov:45.9%25%2C s_cov:12.4%25%2C Eval:9.3e-07%2C partial hit],internal stop codon at [296477:29…
sequence001	ab initio prediction:MetaGeneAnnotator	CDS	297434	299395	.	+	0	ID=LOCUS_02940;product=hypothetical protein;inference=COORDINATES:ab initio prediction:MetaGeneAnnotator;translation=MLKVLVRFAAVAITALIALVAGVYASAADLDGLPDSDYVLSVRFDGSPLSRDQIISKLDTYANETGVGIVRVASAPDDFLNKRVAFAFGSKEIQNADIDWFSPTMSGSMSTSSNLGTTSLNGVYGLSGNDSQAVSFRTWMTSELKADAVLTKKTSVGLLSYALLTVGAWVPVSAAILLLGATILSWFVLRARGRELRVMAGMRLSHVVFADLRSLFGALALPALGTYLIAVSVVLATGFGRFGYYTATLALFSGVLAAFTIVVALLLGLLTLPSVRDIAARR…
sequence001	ab initio prediction:MetaGeneAnnotator	CDS	299401	300120	.	+	0	ID=LOCUS_02950;product=ABC transporter ATP-binding protein;inference=COORDINATES:ab initio prediction:MetaGeneAnnotator,similar to AA sequence:RefSeq:WP_000571333.1;translation=MHLRADSVSVVIDGKPVLDSVSVEAKPGRMLVLAGSSGSGKTTLLNVLGLLGRVGSGHVVVGNEDATKWSDSKRRRFWRNHVAFVFQDYGLIEEASVGYNVTVGRRGLLGLRPPESERLGQVLKHVLLSGREKEQTARLSGGEKQRVGLARAMFRAADIVLADEPTASLDRRNRELVINFLKEEARRGATVVVATHDEDLMAAGDDVVLLGQHPSGSPARPS…
sequence001	ab initio prediction:MetaGeneAnnotator	CDS	300240	300509	.	+	0	ID=LOCUS_02960;product=hypothetical protein;inference=COORDINATES:ab initio prediction:MetaGeneAnnotator;translation=MFEGQVDFDDDGSSWRPWVRALPPDVVAAIARDLENIGDHDIIASLSANLSPAGSWEADATYATEYLHRARRFAATVASDRRGFAYMIG;locus_tag=LOCUS_02960;note=MGA_297
sequence001	ab initio prediction:MetaGeneAnnotator	CDS	300559	301326	.	-	0	ID=LOCUS_02970;product=hypothetical protein;inference=COORDINATES:ab initio prediction:MetaGeneAnnotator,similar to AA sequence:RefSeq:WP_003411101.1;translation=MPTPDLLTAELTLTGRITTASNATFLGTIGELVVVYKPRAGESPLWDFPSGTLAHREAAAYKVSEVFGWNIVPHTWLRDGPLGEGMVQAWQEEDPSQNPVDLVPAEAVPGSDWKQVLRGQGEDGQMVALVHEDSAALRRMAVFDVVVNNADRKGNHILAMTEGHRHGVDHGLTFHHEHKLRTVLWGWVGDPLIDEELDGVRRVSDALNGQLGRDLEELITPAEAGALADRCATLLKE…
sequence001	ab initio prediction:MetaGeneAnnotator	CDS	301326	301877	.	-	0	ID=LOCUS_02980;product=hypothetical protein;inference=COORDINATES:ab initio prediction:MetaGeneAnnotator,similar to AA sequence:RefSeq:WP_003977160.1;translation=MPTRVHEFAWPDRVVIGTIGLPGERTFYLQVRAGKQIVSIALEKQQSALLAEKIDEILDQLITVGGNPFSVPTGTPIELVDNDPLEAVEEQFRTGAISLGWDPTTAQVVIEAYPISELDDEDDEALDMDDATDGEMLLVRMPVGTARAFAKRTREIVGAGRPLCPLCGNPMDAEGHVCPSPGF;locus_tag=LOCUS_02980;note=WP_003977160.1 hypothetica…
sequence001	ab initio prediction:MetaGeneAnnotator	CDS	301902	302594	.	-	0	ID=LOCUS_02990;product=phosphoglycerate mutase;inference=COORDINATES:ab initio prediction:MetaGeneAnnotator,similar to AA sequence:RefSeq:WP_013226474.1;translation=MATVILVRHGRTTANASGLLAGRAPGINLDQIGRDQAAVTGDRLAPVPLVGVVSSPLERCQQTAQLILDRQDGSPYSPIEPALTECDYGQWQGRKLSDLATEDLWQVVQSQPSAAVFPGGESMAAMQARSVAAIRRHDAAFEAEHGPESVWVAVSHGDVIKSILADALGMHLDLFQRISVDPASVSIVRYGSPRPTVVATNTVAGDLSWLSRAVPSGDAPVGGGAGHTTP;loc…
sequence001	ab initio prediction:MetaGeneAnnotator	CDS	302900	304537	.	+	0	ID=LOCUS_03000;product=ABC transporter substrate-binding protein;inference=COORDINATES:ab initio prediction:MetaGeneAnnotator,similar to AA sequence:RefSeq:WP_011014806.1;translation=MRFSRTSKALGVAAIIALAATGCGGGGSNNSGSSAGDPNKVIIADGSEPQRPLMPADINEVGGGKIATLIFSGLVSYDPSGKPVNELAESIEAPDAKNFTIKLKKDQKFTNGEAITAKTFVDSWNFGAAAKNAQLSATFFESIKGYDETSAEGSTVETMSGLKVVDDTTFTVELKQPESDWPLRLGYTAFMPIPAAALADPKTYGEKPVGNGPYKM…
sequence001	ab initio prediction:MetaGeneAnnotator	CDS	304748	305677	.	+	0	ID=LOCUS_03010;product=ABC transporter permease;inference=COORDINATES:ab initio prediction:MetaGeneAnnotator,similar to AA sequence:RefSeq:WP_003857497.1;translation=MATYILKRFLQLIPVFLGATLLVYFLVFSLPGDPIAALFGDKPVNEAVAAKLRAQYNLDQPFIVQYLLYLKSIFTFDLGQDFSGRPIAAVLGEVFPVTARLAVMALIFEAVFGIAFGLVAGLRKGKLFDGTVLIASLIVIGIPIFVLGFILQFFIGVQLGWAKPTVSAAATVQDLILPAIVLGLASFAYVLRLTRTSVIENMNADYVRTATAKGLSRFRVINVHILRNSLIPV…
sequence001	ab initio prediction:MetaGeneAnnotator	CDS	305667	306650	.	+	0	ID=LOCUS_03020;product=ABC transporter permease;inference=COORDINATES:ab initio prediction:MetaGeneAnnotator,similar to AA sequence:RefSeq:NP_601198.1;translation=MTPENNLTGQDTAPRHIEHFVADLEETPLQATDKVKEDSAPSSLWGEAWKNLRKQPLFIISAIMILAVVVVSLFPGLFSQIDPTSEACQLSNSDGGPAAGHPLGFTQQGCDVYARVIFGTRSSVTVGLFTTIGVVLFGGIIGALAGYYGGWADALLARLTDIFFALPLILGAIVMMQLPVFRANRTVWTLVLILIVFGWPQIARITRGAVIEVRNADFVVAARSLGVSKFRSLLRH…
sequence001	ab initio prediction:MetaGeneAnnotator	CDS	306647	308377	.	+	0	ID=LOCUS_03030;product=ABC transporter ATP-binding protein;inference=COORDINATES:ab initio prediction:MetaGeneAnnotator,similar to AA sequence:RefSeq:WP_012804729.1;translation=MKGEAMNSSVHIKEEVAGSERPLLEIKNLAINFATSNGEVNAVRNAHLTVMPGETVAIVGESGSGKSTSALAAIGLLPGNGRVAGGEILFDGEDIAHASEKRMIELRGNSIGMVPQDPMSNLNPVWKIGFQVKETLKANGLPSGPEDVAKVLSEAGLPDAARRAKQYPHEFSGGMRQRALIAIGLSCQPRLLIADEPTSALDVTVQRQILDHLDKMTSELGT…
sequence001	ab initio prediction:MetaGeneAnnotator	CDS	308531	309382	.	-	0	ID=LOCUS_03040;product=hypothetical protein;inference=COORDINATES:ab initio prediction:MetaGeneAnnotator;translation=MRKAPATFRMLAPLIAVGVLLVGCGQNQTPQESVPTRSAAPGPAQTSAAEKPLRSAPSPTALNLPVGSLYKNPANNRNELVLADVRHTAVLIGDSQAMPKDSWPQQGIAALGYKLHVVGMGGTGFVATNGKTGNYIDALQRGEWVLPYGEPPLIVIEGGGNDATQRATDAQITSNAERLLAALTKRYPGSKLAMIGTLARGASYGGARRTEVDALVGRIAAKHGIPFVSAGDWLTRYNAVGDLQDGVHLKPSGHAKLGAVLARELTALGLTARPDSEAATPA…
sequence001	ab initio prediction:MetaGeneAnnotator	CDS	309664	311580	.	+	0	ID=LOCUS_03050;product=GTP-binding protein;inference=COORDINATES:ab initio prediction:MetaGeneAnnotator,similar to AA sequence:RefSeq:WP_012804730.1;translation=MSETITNTASRSDLRNVAIVAHVDHGKTTLVDAMLKQTNSFASHGEVEDRVMDSGDLEREKGITILAKNTTVAYNGPSSNGETITINVIDTPGHADFGGEVERGLSMVDGVVLLVDSSEGPLPQTRFVLRKALAAHLPVILLVNKTDRPDARIDEVVHESMDLLLGLASDLADEVPDLDLDKVLEVPVVYAAAKVGRASLDQPANGSAPENEDLEPLFKTIIEHIPAPTYNPDGVLQA…
sequence001	ab initio prediction:MetaGeneAnnotator	CDS	311614	312027	.	+	0	ID=LOCUS_03060;product=hypothetical protein;inference=COORDINATES:ab initio prediction:MetaGeneAnnotator;translation=MKRGAAGTVRGIAAAVPAALFVAAAGTALHRQSLPVSGVEVPWGVAAALLLLASVQLWLGAWARSIAPTAVAGVVSYAAVGVVSSAGPAKQLVLGDVVGNVWVFGIGAVTMLMLVVVSRLRFGRPAAAVVAEPLSRR;locus_tag=LOCUS_03060;note=MGA_307
sequence001	ab initio prediction:MetaGeneAnnotator	CDS	311963	312211	.	-	0	ID=LOCUS_03070;product=hypothetical protein;inference=COORDINATES:ab initio prediction:MetaGeneAnnotator,similar to AA sequence:RefSeq:WP_013223223.1;translation=MTSPHLPPGQFLRSAEPGIRVVVRYRIDDGLTDALGYLLKTSESSCTVRTRTSDVDIPLAMVIAAKEVPPPPPRRASRIVGD;locus_tag=LOCUS_03070;note=WP_013223223.1 hypothetical protein (Amycolatopsis mediterranei U32) [pid:52.3%25%2C q_cov:79.3%25%2C s_cov:85.5%25%2C Eval:1.7…
sequence001	ab initio prediction:MetaGeneAnnotator	CDS	312275	312673	.	+	0	ID=LOCUS_03080;product=ferredoxin;inference=COORDINATES:ab initio prediction:MetaGeneAnnotator,similar to AA sequence:RefSeq:WP_003973842.1;translation=MSARHDAGSITPAIAGTNRGEVWDVTYVIAQPCVDVKDKACIEECPVDCIYEGERSLYIHPDECVDCGACEPVCPVEAIYYEDDTPEEWADYYKANVEFFDDLGSPGGAAKVGNTGKDHPFIAALPPQNQDH;locus_tag=LOCUS_03080;note=WP_003973842.1 ferredoxin (Streptomyces coelicolor A3(2)) [pid:88.7%25%2C q_cov:80.3%25…
sequence001	ab initio prediction:MetaGeneAnnotator	CDS	312688	313836	.	+	0	ID=LOCUS_03090;product=aminotransferase;inference=COORDINATES:ab initio prediction:MetaGeneAnnotator,similar to AA sequence:UniProtKB:C7MBI8;translation=MISAAPAFGLNLPDYPWEAMAPYVATASRHPGGVVNLSIGTPVDPTPGLIREALANASDAHGYPTVHGTEALRQAVVDWFASRRGVPGLDPKDVMPTVGSKELVAWLPFLLGLSAGDVVVRPTVAYPTYDIGASLAGATAVAADDLDALDPATRAKVRLIWINSPGNPTGSVRGVESLRRIVAQAREIGAVVASDECYAELGWGEWDAQRGGEAVPSILDPRVSGGSTDGLLSVYSLSKQSNLAGY…
sequence001	ab initio prediction:MetaGeneAnnotator	CDS	314069	315352	.	+	0	ID=LOCUS_03100;product=citrate synthase;inference=COORDINATES:ab initio prediction:MetaGeneAnnotator,similar to AA sequence:UniProtKB:A0A0H3DIU0;translation=MTETTSATLRHAGGELELPRIKVVEGNEGYDVSKLLKQTGAVAYDPGFMNTAATTSAITYIDGDAGILRYRGYPIEQLAQHSSFLEVSYLLIYGNLPTPTELEEFDQKIRRHTLLHEELKGFFGGFPRDAHPMPVLSSAVSALSTFYQDSLDPFNAEHVEVSTIRLMAKLPVIAAYAHKKSIGQPMLYPDNSMNLVENFLRLSFGLPAEQYEMDPVVVKALDLLLILHADHEQNCSTSTVRL…
sequence001	ab initio prediction:MetaGeneAnnotator	CDS	315420	316436	.	-	0	ID=LOCUS_03110;product=UDP-glucose 4-epimerase;inference=COORDINATES:ab initio prediction:MetaGeneAnnotator,similar to AA sequence:RefSeq:WP_005482282.1;translation=MKILVTGGTGYIGSHTVLSLQEAGHDVVVLDNLVNSSEESLRRVSELTGKSAAFHKVDLVDEPAVESVFDQHQIDAVIHFAGLKAVGESVQEPLAYYYNNIVGTLNLLRAMDKHNVRSIVFSSSATVYGEHNPIPYIEKMEIGANNPYGRTKEQIEDILSDLGNADDRWHIALLRYFNPVGAHPSGRIGEDPQGIPNNLVPFIAQVAVGRREKLMVFGGDYDTPDGTAQRDYIH…
sequence001	ab initio prediction:MetaGeneAnnotator	CDS	316517	317143	.	+	0	ID=LOCUS_03120;product=transcriptional regulator;inference=COORDINATES:ab initio prediction:MetaGeneAnnotator,similar to AA sequence:RefSeq:WP_010887646.1;translation=MPKIVDAEARRQEVVQAVFRIIASDGLERASLREVADEAGLAVGSVRHYFASSDELLAFSFGAVIDRIAGRLEAALSAVEAEPLGSKEQHAAVLNLLGQFLPLDEELAVDACVWMAFRHAARIKPVLAAEAERSHRAVAAVVGRLIMLLSPGEAEAHQTLVAEAERLLATLDGLCMHALLQPEWMTAEMCSDVLAAHLRSLEALPAAH;locus_tag=LOCUS_03120;n…
sequence001	ab initio prediction:MetaGeneAnnotator	CDS	317248	317859	.	+	0	ID=LOCUS_03130;product=hypothetical protein;inference=COORDINATES:ab initio prediction:MetaGeneAnnotator;translation=MHESGGPGWRITMDTSGPMLIALYLRDIAGLDDAGTPLLSHAAPKVRHADHSHLTSDVGGIQALKTEWEAWWESLVKSYPKPSSELAPPSFKAFGNSPALQRVLQAHFGSALGWATDRIDEYADLEAAREANGVTHVLNEMVEDRLLEVGRSSRDFELTIIELPLNEPRAWYLEPNTMIMSHRLLSEPDVFRSYVQPVVELLA;locus_tag=LOCUS_03130;note=MGA_314
sequence001	ab initio prediction:MetaGeneAnnotator	CDS	317861	318703	.	-	0	ID=LOCUS_03140;product=hypothetical protein;inference=COORDINATES:ab initio prediction:MetaGeneAnnotator,similar to AA sequence:RefSeq:WP_012804736.1;translation=MRRFRRAIVAVLALALVAGAIYAIVAVLQRSETLVTERCVAVVGSDSHELATDQAANASLISAISVKRGLPPRAASIALATAMQESRLRNINYGDDAGPDSRGLFQQRPSQGWGTEAQVMDPVYATNAFYDGLVKVPGFETMEITQAAQAVQRSAFPRAYAQHEPMGRAFASALTGHSESSLNCELRMPEAAGDPAAVVDELSTAFGTQAATVQGRTVQLDIAGTQAWAVAHWAVAN…
sequence001	ab initio prediction:MetaGeneAnnotator	CDS	318717	319742	.	-	0	ID=LOCUS_03150;product=2%2C3%2C4%2C5-tetrahydropyridine-2%2C6-dicarboxylate N-succinyltransferase;inference=COORDINATES:ab initio prediction:MetaGeneAnnotator,similar to AA sequence:UniProtKB:A0A0H3CY50;translation=MTETASSAAPAQAPVNNRSAYGFGLATIATSASGEATVLDVWYPAPALGVAADSLRDVENADPALTALADESKDTDRGTEQKVVFAQIDLDAAPADTADAYLRLHLLSHRLVTPNSINLDGVFGKLPNVVWTNFGPAAVDGFELTRARLRKRGNVVVYGVDKFPRMVDYVVPSGVRIADADRVR…
sequence001	ab initio prediction:MetaGeneAnnotator	CDS	319828	320949	.	+	0	ID=LOCUS_03160;product=succinyl-diaminopimelate desuccinylase;inference=COORDINATES:ab initio prediction:MetaGeneAnnotator,similar to AA sequence:RefSeq:WP_011030079.1;translation=MTLNPAPALLDLRQDVALLTAAIIDFNSVSGNETELADAVESALRAIPAYTVIRDGDAIIARTELGRSERVILAGHLDTVPLPTVEGSLGTVPATWESGVPGEGVLYGRGTTDMKGGVAVQLALAATMFDDGKQPDKDVTFVFYDHEEVEAVKSGLGRLVRNHGDLLQGDFAILLEPTHGTVEGGCNGTSRFEATTIGETAHSARAWMGVNAIHAAAPI…
sequence001	ab initio prediction:MetaGeneAnnotator	CDS	321010	321912	.	-	0	ID=LOCUS_03170;product=glutamate ABC transporter permease;inference=COORDINATES:ab initio prediction:MetaGeneAnnotator,similar to AA sequence:RefSeq:WP_011030446.1;translation=MTSVLYDVPGPKARLYSLIGSAVGILIILGVLAIAVTTLAQQGIFDADRWEIFYGPMAPDVWSLIGQGILSTLAAAAVAAVIAFPLGIALCLLRISLIAWIRIPTQVVLEFLRGMPVVLMMLFILLVFATGQFQAVVVGLTLYNAAIFAEILRAGIQSLPKGQREAGLAIGLRSFQSRMSIEFPQAVRRMLPSLVAQLVVLLKDTSLGYIVGYEELLRKIQIM…
sequence001	ab initio prediction:MetaGeneAnnotator	CDS	321909	322559	.	-	0	ID=LOCUS_03180;product=amino acid ABC transporter permease;inference=COORDINATES:ab initio prediction:MetaGeneAnnotator,similar to AA sequence:RefSeq:WP_013224234.1;translation=MDAVIASLPQYWDGFLRTLYLSVISGIIALIVGTILAAMRVSPVAALRGFSTFYVEVARNTPLTIIFFFAAIVLPRLGVKFEQFEVAAIIALSSYTAAFIAEAVRSGVNSVPVGQAEAARSIGMTFIQVLGFIVLPQAVRTVIPPLINILIALVKNSSVAGAFFVLELFGYGRKLSNDYGDQVLWILLGVAFFYLLITVPLGLLAHFVERKVAIAR;locus…
sequence001	ab initio prediction:MetaGeneAnnotator	CDS	322651	323529	.	-	0	ID=LOCUS_03190;product=glutamate-binding protein;inference=COORDINATES:ab initio prediction:MetaGeneAnnotator,similar to AA sequence:RefSeq:WP_003894111.1;translation=MKAFITRRKSLLVAASAALALSLSACGGGGSSTTPPVASASFDAGTTMEKLNKAQKITIGTKFDQPLFGQKGLDGKPVGFDVEMGKAIAAKLGIPADKIEWVETVSQNRESFIEQGRVDLVIATYTINDARKEKVAFAGPYYEAGQALLVNKDDNSITKPEDVKGKKVCSVTGSTPAKTIAEKYGAEVVPAATYTACLEPLRNKQVVAVTTDNVILAGYVDKEPDAFKLASD…
sequence001	ab initio prediction:MetaGeneAnnotator	CDS	323604	324359	.	-	0	ID=LOCUS_03200;product=arginine ABC transporter ATP-binding protein;inference=COORDINATES:ab initio prediction:MetaGeneAnnotator,similar to AA sequence:RefSeq:WP_003973246.1;translation=MTTQASGDALVSLNGVNKHYGQLHVLKDINLQVRKGEVVVVIGPSGSGKSTLCRAINRLETIDDGAIAIDGKKLPEEGKDLAHLRADVGMVFQSFNLFAHKTILENVTLGPIKVKKVAKGTADKEAMALLERVGVGHQAPKLPAQLSGGQQQRVAIARALAMKPKVMLFDEPTSALDPEMINEVLDVMIQLAKEGMTMIVVTHEMGFARKAAD…
sequence001	ab initio prediction:MetaGeneAnnotator	CDS	324523	325359	.	+	0	ID=LOCUS_03210;product=cytokinin riboside 5'-monophosphate phosphoribohydrolase;inference=COORDINATES:ab initio prediction:MetaGeneAnnotator,similar to AA sequence:UniProtKB:Q9FBL8;translation=MSISQHPVPHPDANGRVKATHVPLPSEIAPAKHKGSLELRRKQADTGMSDQHLLDTSGAGQFIHTDPWRVLRIQSEFVEGFGALADLGPAVSVFGSARTKPGTEYYEMAVEVGRKLAEAGVAVITGGGPGSMEAANKGAVEGNGVSVGLGIELPFEQGLNQWVDLGINFRYFFARKTMFVKYAQGFVVLPGGLGTLDELFEAMVLV…
sequence001	ab initio prediction:MetaGeneAnnotator	CDS	325378	325719	.	+	0	ID=LOCUS_03220;product=hypothetical protein;inference=COORDINATES:ab initio prediction:MetaGeneAnnotator;translation=MDPVSFFLVFVAIVLVGAALFVGAGIVRGRSMGAGLDDPTPNLPPVLLPSDAKPSDVDTVRFALGLRGYRMDQVDQVLDELRDQLQAKDREIERLKALTPQRPGDDENTRAKQ;locus_tag=LOCUS_03220;note=MGA_323
sequence001	ab initio prediction:MetaGeneAnnotator	CDS	325797	326993	.	+	0	ID=LOCUS_03230;product=hypothetical protein;inference=COORDINATES:ab initio prediction:MetaGeneAnnotator;translation=MAGWPWWLQVAVAFVVARLVSACIFMAAAVQQGTNPWFAPAPDYWNFITIWDGRWYQEAVDDGYPTVLPIDQNGVVKENAWAFYPLFPLLARGLSAVTGLGTLPALTAIAMVAGLAAALVIHQLFREFAGRRTAMWGVIFVSTFPVSPILQVPYAESLNLLLLAASLLLVVRRHYLAAIPVVLLMALSRPAGVPFAAMVGLLFVWRLWQRFGPARNVQGISGSNQPLSTRSLLSLGALVGATCIAALAWPAIAWAATGDPAAYTRTETAWRGHDLVPFKPWF…
sequence001	ab initio prediction:MetaGeneAnnotator	CDS	327112	327387	.	+	0	ID=LOCUS_03240;product=hypothetical protein;inference=COORDINATES:ab initio prediction:MetaGeneAnnotator;translation=MPGQGGLPSVAAGCNCYADPARPGWAYLGQMEGIFLMAAMKPRTGDGPMEVTKEGRSLIMRVPLEGGGRLVVELNASEAENLKECLVGVTE;locus_tag=LOCUS_03240;note=WP_013222969.1 DUF3117 domain-containing protein (Amycolatopsis mediterranei U32) [pid:77.8%25%2C q_cov:59.3%25%2C s_cov:98.2%25%2C Eval:4.5e-17%2C partial hit],MG…
sequence001	ab initio prediction:MetaGeneAnnotator	CDS	327465	328097	.	-	0	ID=LOCUS_03250;product=putative O-methyltransferase;inference=COORDINATES:ab initio prediction:MetaGeneAnnotator,similar to AA sequence:UniProtKB:P9WJZ7;translation=MSADKSTSWSYAEDLPAEDDVLLRARERSFELGVTPISPGVGAVLTVLAAASKAQTVVEVGSGAGVSGVCLLRGLSPQAVLTTIDVDVEHLKAAREAFLESGSPANRTRTISGRAADVLPRLTDSAYDLVFIDADKPNFPKYVEQAVRLLKSGGTLVINDALDKDRVSNPAARDATTVVLRQIGKAIRDDERLASAMLPTGDGLLVAVKK;locus_tag=LOCUS_03250;E…
sequence001	ab initio prediction:MetaGeneAnnotator	CDS	328334	328957	.	+	0	ID=LOCUS_03260;product=RNA polymerase sigma factor SigE;inference=COORDINATES:ab initio prediction:MetaGeneAnnotator,similar to AA sequence:RefSeq:WP_003973830.1;translation=MPASHAAPVQTSEGLEAVAEWVMPSWEEVVANHSAKVYRLAYRLTGNKFDAEDLTQEVFVRVFRSLENFKPGTLDGWLHRITTNLFLDQARRKSRIRFDALAEDAESRLPGREPGPEQSFEHNNLDLDVQRALEELPPDFRAAVVLCDLEGLSYDEVAEALGVKLGTVRSRIHRGRTMLREKLAHRDPRPAEARKPRLKMPRIASIH;locus_tag=LOCUS_0…
sequence001	ab initio prediction:MetaGeneAnnotator	CDS	329034	329327	.	-	0	ID=LOCUS_03270;product=hypothetical protein;inference=COORDINATES:ab initio prediction:MetaGeneAnnotator;translation=MVIPGHHVSSDAQGSGAHSEGASCDRSETKAPGQSTGLGPAPGILCRFAGQPLRVLDQARSEVLAGFGHGRTPEPFKVLPFTAYRGAAVRTFLQVFR;locus_tag=LOCUS_03270;note=MGA_328
sequence001	ab initio prediction:MetaGeneAnnotator	CDS	329391	329876	.	+	0	ID=LOCUS_03280;product=hypothetical protein;inference=COORDINATES:ab initio prediction:MetaGeneAnnotator;translation=MDAMDPTFKAGSTMSLTASQLDALRDQGWACPELLAMGFHVVSAQASMRNGHPAVEIHLESNGHYATITEEHLPPDRQSAGQSGTAQLSVTQGTPWKAVYAMPAAVISYASDLPPESADDAVPEIVRAGDSMTRAGHREGSESWYGRLLRGLQTLLRPAGL;locus_tag=LOCUS_03280;note=MGA_329
sequence001	ab initio prediction:MetaGeneAnnotator	CDS	329908	330300	.	+	0	ID=LOCUS_03290;product=translocase;inference=COORDINATES:ab initio prediction:MetaGeneAnnotator,similar to AA sequence:RefSeq:WP_012804744.1;translation=MFGINGPEFILLLIIGVLVIGPSRLPEYTQKLANLVKEVRRMASGAREQIKEEVGIDIDEVDWKKYDPRQYDPRRIIKDALLEDDTKPVSAGAPVAAAAASAADTKPKPPARIIERLADGEAAPFDTEAT;locus_tag=LOCUS_03290;note=WP_012804744.1 translocase (Brachybacterium faecium DSM 4810) [pid:36.6%25%2C q_cov:98.5…
sequence001	ab initio prediction:MetaGeneAnnotator	CDS	330348	331475	.	-	0	ID=LOCUS_03300;product=iron-sulfur cluster carrier protein;inference=COORDINATES:ab initio prediction:MetaGeneAnnotator,similar to AA sequence:UniProtKB:Q9FBK6;translation=MSTVSAEALRAALATVIDPELRRPITELGMVESVSADDAGAVHVAVLLTIAGCPLRETITEDATAALSRVPGVTGVDVELKVMTPAQREALKEQLRGPGGQRGIPFTKPGSLTKVYAVASGKGGVGKSSVTVNLACALAAQGLRVGIVDADVHGFSVPALMGITQKPTQVDDMILPPVAYGVKVISIGMFVAGNTPVAWRGPMLHRALEQFLTDVYFGDLDALFLDL…
sequence001	ab initio prediction:MetaGeneAnnotator	CDS	331480	332211	.	-	0	ID=LOCUS_03310;product=hypothetical protein;inference=COORDINATES:ab initio prediction:MetaGeneAnnotator;translation=MEAALADNNATRSPKSTGRSGSSLDTPLSGRQRILPKFSPNPDAFGNATEGFARFMGTPTFLVYMTVFCVFWLAWNSFAPTEWQFDRMELGFTLLTLMLSLQASYAAPLLLLAQNRQDDRDRVSLQQDRQRAERNLSDTEYLTRELASLRIALREVATRDYVRAELRSLLEDIIDAQEELREHDPATEGSESSGDKVKEKLKEKRDKSRGPRTQQIPKVRPPRTAGPQHSTAKQTPENPESRA;locus_tag=LOCUS_03310;note=WP_01103008…
sequence001	ab initio prediction:MetaGeneAnnotator	CDS	332192	333475	.	-	0	ID=LOCUS_03320;product=magnesium transporter;inference=COORDINATES:ab initio prediction:MetaGeneAnnotator,similar to AA sequence:RefSeq:WP_012804747.1;translation=MSTHPSRVFVARLLGLDVFDPLGDRLGRLRDVVVLSRGTRGAPHVVGIVVEVPGKKRVFVPMTRITSIDQTQIICTGLVNLRRFEQRGAETLVVAEMFDRRVTLADGSGDATIEDIAMDQHRSKDWFVSKLFVRRGHSLSPLSRLRRNETLIIDWADAQTGAHNEPQAATQFVATHEDLKPADFAEALQEMSDKRRFEVASELQDERLADVLQELPEDDQVEILSALDVERAADVL…
sequence001	ab initio prediction:MetaGeneAnnotator	CDS	333552	334361	.	+	0	ID=LOCUS_03330;product=hypothetical protein;inference=COORDINATES:ab initio prediction:MetaGeneAnnotator,similar to AA sequence:RefSeq:WP_015776382.1;translation=MSNIFGGPKAVEESRSVPQGDTVGSYTSYLDAQKAVDYLADQQFPVQLVSIVGNDLKMVERVTGRLSYPRVALSGALSGMWFGLFVGVMLSFFTPGGGPFSIITSVLMGAAFFMLFGIVTYATQRGKRDFTSTSQVVATNYDVIVAIEAAHEARRLLHQLPMNPSQAGAPQATNYNQHSAPLQQPGQAPERPSTWNDPYGQRGNGEAGAPESGNTHAGAAPSNQQPPAAVRYPDLPD…
sequence001	ab initio prediction:MetaGeneAnnotator	CDS	334448	336031	.	-	0	ID=LOCUS_03340;product=Xaa-Pro aminopeptidase;inference=COORDINATES:ab initio prediction:MetaGeneAnnotator,similar to AA sequence:RefSeq:WP_012804748.1;translation=MNDAENTQNMDSANSQPLQERVNNRSQRPTSDAFKAFMASNWAPAPQVTPARDAVADHAARRRRTISELFKGERLVIPAGPLKVRSNDCDYRFRPHSGFAHLTGLGLDHEPDAVLILEPVAEGKGDDGGHHTATLYFRPLAGRDTEQFYADSRSGEFWIGARPTLAEFEARLGLPTAHIAELEMAITKNVGAPEIGGISIRLVRKVDENIDALVDTARYNTAKDPETLDLGELDA…
sequence001	ab initio prediction:MetaGeneAnnotator	CDS	336112	336957	.	+	0	ID=LOCUS_03350;product=metal-dependent phosphoesterase;inference=COORDINATES:ab initio prediction:MetaGeneAnnotator,similar to AA sequence:RefSeq:WP_012804749.1;translation=MRIDLHAHSNVSDGTETPAGVIISAVSAGLDAVALTDHDSTDGWEQAAAAALEHGIEFVPGMEISCRTEQGISVHLLSYLHDPAHPGLLEEITKSKDARLTRAEHMVTLLSEDYPLTWDDVIHHVAPGATVGRPHIADALVAAGVVADRTEAFTSILTSHSRYFVQHYAPNPAVAVELVRAAGGVPVFAHPVASSRGRIVGEGTYREMIDAGLLGLEVDHRDNPED…
sequence001	ab initio prediction:MetaGeneAnnotator	CDS	336957	337565	.	+	0	ID=LOCUS_03360;product=UPF0056 membrane protein;inference=COORDINATES:ab initio prediction:MetaGeneAnnotator,similar to AA sequence:UniProtKB:A0A0H3CYB4;translation=MDLQLLASVIVTLFVIMDPPGTVPIFMSLTAQMSPKDRNRSAFQALLVATGVIVVFAIFGQSILNYMHISLAALQGAGGLLLVLIALQLLTGSTSGEENAAKYKNVAFVPLGTPLMAGPGAIVAVMVFVQQSEDLSGYLAVGLGIAVVLASLYLAMRFAGVVQRVLGENGVELVTRIAGLLLSAIAVQMIADSVTAFVKGVA;locus_tag=LOCUS_03360;gene=marC…
sequence001	ab initio prediction:MetaGeneAnnotator	CDS	337576	338454	.	-	0	ID=LOCUS_03370;product=site-specific DNA-methyltransferase;inference=COORDINATES:ab initio prediction:MetaGeneAnnotator,similar to AA sequence:RefSeq:WP_011057322.1;translation=MTETVWAPDGGNLVVHADNAEFLPTLPDGAFTLIYVDPPFNTGRVQRRQETRMVRNSDGDGDRVGFKGRSYDTIKGALHSYDDAFSDYWSFLEPKLVEAWRLLADDGTLYLHLDYREVHYAKVMLDAIFGRECFLNEIIWAYDYGARAKNRWPTKHDNILVYVKNPTKYHFDNAEVDREPYMAPGLVTPAKRELGKLPTDVWWHTIVSPTGREKTGYPTQKP…
sequence001	ab initio prediction:MetaGeneAnnotator	CDS	338463	340199	.	-	0	ID=LOCUS_03380;product=DNA helicase;inference=COORDINATES:ab initio prediction:MetaGeneAnnotator,similar to AA sequence:RefSeq:WP_012804750.1;translation=MSELHTHEVLTDSTGTETIEPEETIVSDETPHEIEEKSFADYNVRADIVESLADAGITHPFPIQAMTLPVALSGHDIIGQAKTGTGKTLGFGIPALQRVSGRDDAGYEKLAVPGAPQALVIVPTRELAVQVANDLQTASRKRNARIATIYGGRAYEPQIDALQKGVEIVVGTPGRLIDLYKQKHLSLKNVKMVILDEADEMLDLGFLPDVETLIAGTPAVRQTLLFSATMPGPVIAMARRYMTQP…
sequence001	ab initio prediction:MetaGeneAnnotator	CDS	340476	342011	.	-	0	ID=LOCUS_03390;product=exoribonuclease R;inference=COORDINATES:ab initio prediction:MetaGeneAnnotator,similar to AA sequence:RefSeq:WP_012805183.1;translation=MILEMRDNLIFVSHHRIAPNVDDSSDQLAAALAALRTELELPGAYPAGAVEEAREAVADLKLPERDLRDIPFVTIDPATSTDLDQALYIERTGDGYKVLYAIADVPSFVAPGGALDTETRRRGQTFYAPDGRIPLHPEVISEHAGSLLAEQDCGAFVWDFVLDAQAEAVTVTVGRATVRSRAKLSYKGVQEEIDDGTAPPVLQLLKEVGLKRVELERLRGGASLNMPEQEIVQAADGGGY…
sequence001	ab initio prediction:MetaGeneAnnotator	CDS	342045	342728	.	-	0	ID=LOCUS_03400;product=thiamine-phosphate synthase;inference=COORDINATES:ab initio prediction:MetaGeneAnnotator,similar to AA sequence:UniProtKB:B1MIS1;translation=MTQPESLASARLYLCTDARKRQGDFEDFIDAAFEGGVDIIQLRDKSIEAVEELELLAILRSVAERHGRLWAVNDRADIASVSGAPVFHVGQKDLPLTVARTFLPSPAAIGLSTHTPEQVNAAIAASTGDGGLDYFCVGPVWATPTKPGREAVGSDLVTYAAEAMKRADEATGGAVQLPWFAIGGIDLSNVEQVLAAGASRIVVVRAITEAGDPTAAAKSLLQALDSI;locus_t…
sequence001	ab initio prediction:MetaGeneAnnotator	CDS	342868	344121	.	+	0	ID=LOCUS_03410;product=glycine/D-amino acid oxidase;inference=COORDINATES:ab initio prediction:MetaGeneAnnotator,similar to AA sequence:RefSeq:NP_601243.1;translation=MADAIHADVAIIGGGIIGLGIAHQARRLARSVVLIDPHPASGATFAAAGMLAPVSELHYQEEDLLELMVESSRLWPSFVDTLTGGGDAAGYRTTPTLAVGADAADRRALADLRAVQKAAGLGVEPLALRDARAREPLLSPQISCAFDIPADHQVDPRRLADCLLAGLAAHSPDDPTWVTGANNGFALEALAQRVLWDEGRAAGVELDSGVSVVAAETVVANGLGAAGLAGLP…
sequence001	ab initio prediction:MetaGeneAnnotator	CDS	344118	344354	.	+	0	ID=LOCUS_03420;product=thiamine biosynthesis protein ThiS;inference=COORDINATES:ab initio prediction:MetaGeneAnnotator,similar to AA sequence:RefSeq:WP_003976708.1;translation=MNIKLNGSDHAVADDASVSTLVTAITGRVLDHRGQAADGGKLGVAVARNSEVVPRSQWAATALADGDELELVTAVQGG;locus_tag=LOCUS_03420;note=WP_003976708.1 thiamine biosynthesis protein ThiS (Streptomyces coelicolor A3(2)) [pid:44.9%25%2C q_cov:100.0%25%2C s…
sequence001	ab initio prediction:MetaGeneAnnotator	CDS	344358	345155	.	+	0	ID=LOCUS_03430;product=thiazole synthase;inference=COORDINATES:ab initio prediction:MetaGeneAnnotator,similar to AA sequence:UniProtKB:C7MFT5;translation=MTTTSTAPSTDALVIDGVDFGSRLIMGTGGAPSLDGLGAALLASGTELTTVAMRRYSPAETGSLFQLLVDHNIRVLPNTAGCFTAKDAVMTAELAREALETDWVKLEVIADEHTLLPDAVELVEATEQLVNRGFKVFAYTNDDPVLALRLENLGATAVMPLGSPIGTGLGILNPHNIELIVSRASVPVVLDAGIGTASDAALAMELGCDAVLLATAVTRAQNPVQMGEAFKHAVIAGRLAKKAGR…
sequence001	ab initio prediction:MetaGeneAnnotator	CDS	345227	345529	.	-	0	ID=LOCUS_03440;product=hypothetical protein;inference=COORDINATES:ab initio prediction:MetaGeneAnnotator;translation=MLSLVVVVLAAIATGFIVWANDKRHGRYGVALPVGVSTAVAALSWIAFISAGLGYQPGVTWIPWVLPIVIGTAAAAAVVVYLGRTRTKHDTEALTKALRL;locus_tag=LOCUS_03440;note=MGA_345
sequence001	ab initio prediction:MetaGeneAnnotator	CDS	345567	345791	.	-	0	ID=LOCUS_03450;product=ATP-binding protein;inference=COORDINATES:ab initio prediction:MetaGeneAnnotator,similar to AA sequence:RefSeq:WP_003973809.1;translation=MEVKIGIQNVGREIVLESALDADAVAKIVAEAVSKGSELRLTDEKGRQVIVPGSVLGYVEIGAEEVRRVGFGAL;locus_tag=LOCUS_03450;note=WP_003973809.1 ATP-binding protein (Streptomyces coelicolor A3(2)) [pid:54.7%25%2C q_cov:100.0%25%2C s_cov:79.8%25%2C Eval:4.6e-14],MGA_…
sequence001	ab initio prediction:MetaGeneAnnotator	CDS	345842	346396	.	-	0	ID=LOCUS_03460;product=TetR family transcriptional regulator;inference=COORDINATES:ab initio prediction:MetaGeneAnnotator,similar to AA sequence:RefSeq:WP_003973808.1;translation=MLNAALEVFVANGFHGAAMDEIAETARVSKPVLYQHFPSKRELYMALLDSHLATLTDLMLSALNSTTDNKERVKAVMRAYYRFIADDDQAHRLVFESDLINDPDVSSRLETFNKTFADAVAHVIAEDTKLPPLEAQLLGRGLAGMAQVSARYWLETDGNLDLDVASDLIYRLAWRGISRFPKES;locus_tag=LOCUS_03460;note=WP_00397…
sequence001	ab initio prediction:MetaGeneAnnotator	CDS	346583	347785	.	+	0	ID=LOCUS_03470;product=adenylyltransferase/sulfurtransferase MoeZ;inference=COORDINATES:ab initio prediction:MetaGeneAnnotator,similar to AA sequence:RefSeq:WP_013223024.1;translation=MASIAAVRTAAPTVLPPLVEPAAELTPAEVERYSRHLIIPEIGAVGQRRLKNAKVLVIGAGGLGSPALLYLAAAGVGTLGIVDDDNVDLSNLQRQVIHGVKDVGTPKIESARNAIAELNPLVDVVLHNVRLDSSNALDLFAQYDLILDGADNFATRYLVNDAAAILGKPYVWGSIFRFDGQVSVFWAEHGPTYRDLYPEAPPAGSVPSCGEGGVF…
sequence001	ab initio prediction:MetaGeneAnnotator	CDS	347824	348813	.	+	0	ID=LOCUS_03480;product=oxidoreductase;inference=COORDINATES:ab initio prediction:MetaGeneAnnotator,similar to AA sequence:RefSeq:WP_013227729.1;translation=MSEELAETLQHPIGSGFGHGSTAREVIDGIDLSGKSAIVTGGYSGLGLETVRALASAGAAVTVPARRLEHAKEVLAAAGLADAVTVEEMDLADQASVKAFALRYLAGHGSLDILINNAAIMASPEQRVGPGWEAQFATNHLGHYTLVNALWPALAASGDARVISLSSTGHKLSPIRFDDVNFDGGYDKWRAYGQAKTANALFAVELDRLGKDSGVRAFAVHPGGIMTELQRHLPKEEMVAAGW…
sequence001	ab initio prediction:MetaGeneAnnotator	CDS	348823	350142	.	-	0	ID=LOCUS_03490;product=glutamyl-tRNA reductase;inference=COORDINATES:ab initio prediction:MetaGeneAnnotator,similar to AA sequence:UniProtKB:C7MGZ9;translation=MVLFSLVATHADIDLETVAQLSNGSSGLASAALTDSPVVSGAVVLATCNRYEVYGETSNGADVEAARSALVSQISELSGLNEQLVSRSFATHTGPEVTRHLFAVSAGLDSAVVGEREIAGQVRRALITAQQEGTASSGLVRLFQAASKTAKDVGAQTALGSRGLSIVSVALDLATDLAENDDWSTKKVVVFGTGAYAGATMSLLRERGCTAISVYSSSGRAEAFVATRGGTALDAETLP…
sequence001	ab initio prediction:MetaGeneAnnotator	CDS	350301	351416	.	+	0	ID=LOCUS_03500;product=uroporphyrinogen decarboxylase;inference=COORDINATES:ab initio prediction:MetaGeneAnnotator,similar to AA sequence:UniProtKB:A0A0H3D4L8;translation=MTSSSAASQSTASNAPAGALGPNHPLKDGRTPDSPLITAYRGGKPSRRPVWFMRQAGRSLPEYLKVREGVAMLDSCLRPELAAEITLQPVRRHDVDAAIFFSDIVIPLKLAGVGVDIVPGVGPVLDKPVRTAADVAALPTLTWEALEPIREAVRLTVAELGKTPLIGFAGAPFTLAAYMVEGKPSRDHLGPRTMMHADPETWNALANWAADTSGMFLQAQLEAGASAA…
sequence001	ab initio prediction:MetaGeneAnnotator	CDS	351422	352921	.	+	0	ID=LOCUS_03510;product=protoporphyrinogen oxidase;inference=COORDINATES:ab initio prediction:MetaGeneAnnotator,similar to AA sequence:RefSeq:WP_015776652.1;translation=MRGGHPTPSALPAGPRAVVVGGGVSGLLAARELAMAGMSVTVLEATGAWGGCVGSHVVAGLQLDSGAESYATRSSAVADLARELGLGDRIVAPHPGGAWVQLPDGPQELPKTGVLGIPANPWDPEVRRSLGFFGALRASWDRWLPASLGTASDVTSVASLVRTRMGRKVLERLVSPVVGGVHSADPALLDVDMVAPGLRAGIRTHGSLSAAVSAQRKVAAVRSGKDAAAQQ…
sequence001	ab initio prediction:MetaGeneAnnotator	CDS	352994	353695	.	+	0	ID=LOCUS_03520;product=hypothetical protein;inference=COORDINATES:ab initio prediction:MetaGeneAnnotator,similar to AA sequence:RefSeq:WP_013224514.1;translation=MSHTSAESVTKTAGTDEQFFTLWTVFKRSADILRSGDAVQEFEALTETLADGGVVLRGSYDVSAMRSDADIMVWLHGAKPEDLQSAVRSIRRSKLFAGTEIVWSAMGVHREAEFAKSHVPAYARGVEPSTWLCVYPFVRSYEWYILPAEERGKMLRDHGLLGREFPQVISNTVSSFALGDWEWILGLEAPELVDLVDLMRHLRATEARNHVREEIPFYTGRRVSAAEIAEVLA;loc…
sequence001	ab initio prediction:MetaGeneAnnotator	CDS	353692	354915	.	+	0	ID=LOCUS_03530;product=ferrochelatase;inference=COORDINATES:ab initio prediction:MetaGeneAnnotator,similar to AA sequence:UniProtKB:C7MH03;translation=MSEFPISTEPNSVTERGRQEPKQYDAVLLASFGGPEGQEDVIPFLRNVTRGRGIPDERLEEVSHHYRAFGGISPINQQNRELKAAIEAELAQRGIELPVLWGNRNWDPYIAPVLQDAYDAGHRRILMLTTSIYSCYSSCRQYREDIGVALTETGLDGKLEVDKIRQYFDHPGVVQPFLEGTAAGLEEIRGKLAAAGEADPDSKIRVLFATHSIPTRDAEAAGRSDDEPREFAEGSAYAAQHLANAKAI…
sequence001	ab initio prediction:MetaGeneAnnotator	CDS	354912	355910	.	+	0	ID=LOCUS_03540;product=porphobilinogen deaminase 1;inference=COORDINATES:ab initio prediction:MetaGeneAnnotator,similar to AA sequence:UniProtKB:Q9WX16;translation=MTVRIGTRASKLALTQTQQTADKLAAVGGFPVDLVHIRTEGDVKTGSLSQMGGTGVFVAALRDALLADTCDVAVHSLKDLPTGAALGLSIAATPKRVDVRDVLCARDGMTLAELPGGAKVGTGSPRRAAQLRAARPDIEVLDIRGNVDTRLGRVPGLPGNTTSEVVPGKSCDLDAVVLAAAGLERMGRLDTVSEFFETDVMLPAPGQGALAIECRTEDAPRQAGTTEGSNAVLAQ…
sequence001	ab initio prediction:MetaGeneAnnotator	CDS	355897	356772	.	+	0	ID=LOCUS_03550;product=hypothetical protein;inference=COORDINATES:ab initio prediction:MetaGeneAnnotator;translation=MPHPKPLEPKALAGRRILVTRTADRARALASLLTGAGAEPVVLPLIDFERAEDQSPLDAAVDRLSAGGFDWLVVSSITTVRVLLEQAAERGVALAHLVPAGTRVATIGESSRRALESVGLAVALAPTEAQSAEGLLGLWTMAPEQVFLPQADIAAPGLREGLAAKGADVTAVTAYHTVDYPARTERRLTAELPSAVVVQDHAPRMVSPAEAREAFDAGTMDAVVLASPSGARRIARDFPELGRCQVIAIGRPTAAAASQLGLTVAATAKEPTPDGIVAALES…
sequence001	ab initio prediction:MetaGeneAnnotator	CDS	356769	357749	.	+	0	ID=LOCUS_03560;product=delta-aminolevulinic acid dehydratase;inference=COORDINATES:ab initio prediction:MetaGeneAnnotator,similar to AA sequence:UniProtKB:P54919;translation=MSFPNHRPRRLRTTPAMRRLTAENRLAPADLILPAFIREGLTDPSPISSMPGVVQHTTDSLKRAAAEAVQLGVGGIMLFGVPAVRDAQGTASLDPDGVLNKAIRDVKAEVGDDLVIMGDVCLDEFTDHGHCGVLDAEGYVDNDATLEIYGQMAVAQADAGAHVLGPSGMMDGQIAVIRQALEESGHKNTAVLAYAAKYASAFYGPFREAVDSQLKGDRRTYQMDA…
sequence001	ab initio prediction:MetaGeneAnnotator	CDS	357749	358828	.	+	0	ID=LOCUS_03570;product=oxidoreductase;inference=COORDINATES:ab initio prediction:MetaGeneAnnotator,similar to AA sequence:RefSeq:WP_011088246.1;translation=MTSVSSDPTAPVAANQILLGLNTFGDAGLDADGNPKEHAQVLRELLEEAKLADAVGIHAFGVGEHHRRDFAVSAPEVFLAAAAAVTSRIRLGSAVTVLSSDDPIRVFQRFSTVDALSNGRAEVMLGRGSFVESFPLFGLDLADYEVLFEEKLELFDKVRAQKPVHWEGRTRPNVNGLQVYPKLQHHLLPAWIGVGGTPESVLRCAEYGYPIIFAIIGGEPRRFAPLVNLYREAMGKYGHPMRQ…
sequence001	ab initio prediction:MetaGeneAnnotator	CDS	358872	360191	.	+	0	ID=LOCUS_03580;product=glutamate-1-semialdehyde 2%2C1-aminomutase;inference=COORDINATES:ab initio prediction:MetaGeneAnnotator,similar to AA sequence:UniProtKB:Q9F2S0;translation=MTSNTPVSDQLFDRARSLMPGGVNSPVRAFGSVGGNPKFMVSAKGAYLTDADGKEYVDLVCSWGPALLGHAHPAVIDAVHAAVDRGLSFGASTPDEANLAAIVKERVSAVERLRMVSTGTEATMTAVRLARGYTGRNLIIKFAGCYHGHLDGLLAAAGSGVATLALPGSAGVTEATAAETLVLPYNDLAAVEAAFAAHGENIAAVITEAAPANMGVVTPG…
sequence001	ab initio prediction:MetaGeneAnnotator	CDS	360292	360477	.	-	0	ID=LOCUS_03590;product=hypothetical protein;inference=COORDINATES:ab initio prediction:MetaGeneAnnotator;translation=MLGTGAADDGEEEADGGACAGVWAEPPLPAEQPDAMARKAPAAAMLIPRDAIVWVLRMVNR;locus_tag=LOCUS_03590;note=MGA_360
sequence001	ab initio prediction:MetaGeneAnnotator	CDS	360617	361591	.	+	0	ID=LOCUS_03600;product=beta-N-acetylhexosaminidase;inference=COORDINATES:ab initio prediction:MetaGeneAnnotator,similar to AA sequence:UniProtKB:Q9CI66;translation=MVAAKATGVEPATMEALNSYHVGNVYLSGRSKAGTAPAASVVSSLTSTVSAATTGGLPLSVATDQEGGFVQVLSGPGFSQMPTALVQAGAGPAKLRADAAVWGKELRSVGVNVNLAPVLDTVTSPEFAPSNAPIGHFQREYGFTPHDVSVLGNAFADGMKDAGVAPVVKHFPGLGRVVPNTDVSSEVRDTATGRNDPALEPFHAAIKAGARWVMVSNAYYDKIDPANIAPFSPTI…
sequence001	ab initio prediction:MetaGeneAnnotator	CDS	361678	362415	.	-	0	ID=LOCUS_03610;product=ABC transporter ATP-binding protein;inference=COORDINATES:ab initio prediction:MetaGeneAnnotator,similar to AA sequence:RefSeq:WP_011731624.1;translation=MSEFVSGTLTAKNIHLSFGSNHVLRGIDLHVEKGTTASVIGPSGSGKSTLLRVMNRLIEPDQGDILLDGRSVLKDNPDELRRRIGMVFQQFNLFPHKTVAENISLALRKLRGMSKEQARDEALNQLDLVGLKHKADSRPANLSGGQQQRVAIARALAMKPEVMFFDEATSALDPELVKGVLALMTDLAKGGMTMVVVTHEMGFSRNVSDVVTFMDAGVVVES…
sequence001	ab initio prediction:MetaGeneAnnotator	CDS	362412	363176	.	-	0	ID=LOCUS_03620;product=hypothetical protein;inference=COORDINATES:ab initio prediction:MetaGeneAnnotator;translation=MDILNQLAESFFDWKAIGEVLPKMFAVGLPNTIVLAVVSGVIGTALGMLLALMGISRNAAARWIARIYTDILRGLPPVLTILVIGFGFGPIIRELTGSTSPYPMAIAALSLMSGAYIGEIFRSGIQSVDKGQLEATRALGFSYGSSMRLVVVPQGIRRVLPALVNQFIALIKESSLVFMLGLLATEREIFQIGKDAAANTGNLSPYVAAAIFYLALTIPLTHFVNWIDRRMRTGRPEKKEPDEAAAVVGKGAQA;locus_tag=LOCUS_03620;note=…
sequence001	ab initio prediction:MetaGeneAnnotator	CDS	363189	364139	.	-	0	ID=LOCUS_03630;product=hypothetical protein;inference=COORDINATES:ab initio prediction:MetaGeneAnnotator;translation=MKFKAPKWLSVAPVAAALVISLAACGGGTSTPSGTPTDALAGSDQKSLDSFTTADVTPLDKIDKSKLGLITDGTLRVGTLSDAPPNIFIDPSGKFTGYDNELLRAIGDKLGLKVEFASTDFSALLSQVGNKQFDVGSSSISTTDARRKTVGFTNGYDFGYMAVVTKKDSKVTGFADIKEGLRIGVVQGTVQDDYMTNTLKIEPVRFPDYNTVYGNVKNGQIDAWVAPSQQAEGQVKEGDNTKIAEKVVNTQNFTAYAVNKDNKPLIDALNSGLDAVIADGTW…
sequence001	ab initio prediction:MetaGeneAnnotator	CDS	364479	365189	.	-	0	ID=LOCUS_03640;product=3'-5' exonuclease;inference=COORDINATES:ab initio prediction:MetaGeneAnnotator,similar to AA sequence:RefSeq:WP_011030642.1;translation=MSSWNTLSRAAFDLETTGKNSRSARIVTASITVVDERGELIAEHEWLADPGVEIPLEASEVHGISTEKARAEGRPAAEVTREVAEVLQRLFDDGTPVIAFNASYDFTVLAAESARYGVPQLSRFPVLDPYVMNKQVDRYRKGKRTLTALCEEYGVDLTNAHTSAADALATLRVLDAMAGKFPKLQMPASTLHQLQVDWAASQAADFQQYLRRSKPTAVIEGEWPVLPPEDASRGGF;loc…
sequence001	ab initio prediction:MetaGeneAnnotator	CDS	365256	365672	.	+	0	ID=LOCUS_03650;product=hypothetical protein;inference=COORDINATES:ab initio prediction:MetaGeneAnnotator;translation=MRMEYVTAVLAVVDLVPSGSAVSYGDVAELLGAGGPRQVGSVMSHYGSPVAWWRVLRASGEAPAGHEADALRHYLAESTPLHGAYQAFMLTGEGRWRVDLAAARWAPTDAEFDQLDVISDQLERQLHILSVPDDEMTV;locus_tag=LOCUS_03650;note=WP_011030102.1 6-O-methylguanine DNA methyltransferase (Streptomyces coelicolor A3(2)) [pid:53.4%25%2C q_cov:73.9%25…
sequence001	ab initio prediction:MetaGeneAnnotator	CDS	365669	369001	.	+	0	ID=LOCUS_03660;product=DNA helicase;inference=COORDINATES:ab initio prediction:MetaGeneAnnotator,similar to AA sequence:UniProtKB:A0A0H3CX88;translation=MTATSTKPRQASATLRLLPPRETHYAAPVLSPDQQAVVSLPQGSGPVLVPGGPGTGKSTMLVESAVRRVREDGLDPASILILAPARHAAAGLRDTFTGRLDRSLSTTPARTWASYAFDVIRRAKAEGILPLARPPKLLSGPEQDLIIKELLEGHSRPGFHLPWPEDLTAALPTRGFRHEIRQLFDRIIESGRTAEDLVGLAYECGRPDWMAAAELYSEYRDVLDLRMPEAFDPAGIITTARQIFQD…
sequence001	ab initio prediction:MetaGeneAnnotator	CDS	368998	372504	.	+	0	ID=LOCUS_03670;product=ATP-dependent DNA helicase;inference=COORDINATES:ab initio prediction:MetaGeneAnnotator,similar to AA sequence:RefSeq:WP_013223039.1;translation=MTIELLDGSASSIPGAEDVPEPRFTPSQLADILGEKNHPTDEQSAIIASSLTPRLVIAGAGSGKTATMADRVVWLVANGWVRPEEVLGVTFTRKAAGELASRIRTKLATLQRIATEDDGSIGFPEGLMGADDLEPKVSTYHSYASGIVSDYGLRLGIERDVVLLGGAQSWQLASEVVEAYDGDYEHFTAAKSTLVNAVIQLAGECAEHLQDPAAVREWVLERVHAFEELPY…
sequence001	ab initio prediction:MetaGeneAnnotator	CDS	372508	373719	.	-	0	ID=LOCUS_03680;product=hypothetical protein;inference=COORDINATES:ab initio prediction:MetaGeneAnnotator;translation=MPGLAPTATAYSPDDDADFDSALLLDAEGKRWRVRSPRHPEASTRLETEFMVLRAFAPAIRAELPFHVPTIAGTVRQGALTTFVYAHLQGGMLSIEELSAGTPALAREVGAALAAIHDLPLTLVTNADLPSYSANEFRQRKLNELDQAATTGKIPATLLRRWEHALEDVALWRFNTSVVHGDLHEDNLMVQDDSVTAVTGWTDLRIGDPADDFAWLVASNESSFVEAVLSHYTQARRETPDYHLLRRAALLAEFALAQYLVKAMAAGHQSMTAEAESMLQTL…
sequence001	ab initio prediction:MetaGeneAnnotator	CDS	373937	374926	.	+	0	ID=LOCUS_03690;product=hypothetical protein;inference=COORDINATES:ab initio prediction:MetaGeneAnnotator;translation=MSYTESPALANHLMDTVLPVRPAMVDRGSAARMKPGMVEELVASGSARAMVISERRALVTENGLWFGDATTLWNALQEADAGAVTAIYLGTTLTRSSLAEGTPVLLFTVNQPPAPGTLTVPSDVQWAGFREVAARLDAIDTALFIEASAISNWHANHTHCPKCGNPTDIEAGGWVRRCPKDNSEHYPRTDPAIIVTVVGPDGRLLLGGGGPADARNYSTLAGFVEPGESLEQAVVREIGEEVGVRVTACQYLGSQSWPFPASLMLGFTATTDDAVARPDGVE…
sequence001	ab initio prediction:MetaGeneAnnotator	CDS	374923	377055	.	+	0	ID=LOCUS_03700;product=DNA helicase;inference=COORDINATES:ab initio prediction:MetaGeneAnnotator,similar to AA sequence:UniProtKB:Q9FCK0;translation=MTADLFDASTSLEERILGGLDEEQREVASTLTGPLCVLAGAGTGKTRAITHRIAYGVHSGVYSPQRLLAVTFTARAAAEMRSRLRDLGVANVQARTFHAAALRQLQFFWPQAIGGTLPSLLDHKANMIAEASRRLRLSTDRASIRDLAAEIEWAKVSMLTPANYLENAQGRGTPGGFDLTAVSRVFQAYEDIKTDRNVIDFEDVLLITVGILQEDPKVAATVREQYRHFVVDEYQDVSPLQQRLLDLWLG…
sequence001	ab initio prediction:MetaGeneAnnotator	CDS	377055	377678	.	+	0	ID=LOCUS_03710;product=metal-dependent hydrolase;inference=COORDINATES:ab initio prediction:MetaGeneAnnotator,similar to AA sequence:RefSeq:WP_003973782.1;translation=MGRPPSAAAGIPLVTEDGAPVVVRRSARRRRTVAAFWEDGNAVVAIPASFTTSQEREWVGRMLSKLKKQGERQAGAGRRRPATDQALASHAEHLSRTYLGGRAVPTSVRWVGNQNSRWGSATPADGSIRLSNKLQPMPQWVIDYVLVHELAHLLVAGHNADFWRLVEAYPETQRAKAFLEGVAFATSRGLPTGPDSNGHAEAASDDC;locus_tag=LOCUS_03710;no…
sequence001	ab initio prediction:MetaGeneAnnotator	CDS	377745	379181	.	-	0	ID=LOCUS_03720;product=hydrolase;inference=COORDINATES:ab initio prediction:MetaGeneAnnotator,similar to AA sequence:RefSeq:WP_003973777.1;translation=MTSNPNNPSNDDENPQDPLAEMLQNLMGGQGMGNIDPAELAKAAGLPNDPQLLQQMFAQVQAMMSSSSDGPVNWQLAHENARRVAAAGSDPSVSAHQAKEIDEALRLAELWLDPVTDLSATGLIGRAWSRAEWVEATLGTWKRLTEPVANSIANALSNALTQQMPEEMKSMMGGASSMLQNMGGAIFGMQLGQAIGALSAEVVSSTDIGVPLADLEMALLPANVSKFGEGLSLPENDVRLFLAVREAA…
sequence001	ab initio prediction:MetaGeneAnnotator	CDS	379394	380530	.	+	0	ID=LOCUS_03730;product=hypothetical protein;inference=COORDINATES:ab initio prediction:MetaGeneAnnotator,similar to AA sequence:RefSeq:WP_012804763.1;translation=MLTSPSPEGSLDPRQTHDADPSSVPAAPPRDSRFMVMVISGLLAVGLGVGAAALPVPYVIESAGPTFNTLGKDGDKPVITISGRESFPASGNLDLTTVVMTGGPKSPATIFDVFRAWVDPSKAIYPEELIYPKGTTAEQTVQQGEIAMETSQENAVAAALRELDIPFEQRLTVAGLSDPSPSTGKIQEGDRLISINGKTITSMGVIQAELAAAAGAPAAVVVDRKGTQVTETVTPTK…
sequence001	ab initio prediction:MetaGeneAnnotator	CDS	380657	383653	.	+	0	ID=LOCUS_03740;product=UPF0182 protein;inference=COORDINATES:ab initio prediction:MetaGeneAnnotator,similar to AA sequence:UniProtKB:C7MDW1;translation=MSRPASSNPPGRSPLRRGALTPTLIVVAVAVVGFIFFANVWTDVLWYQQLGFFEVYLRENLARIITFLIGFAMMFAAVFFAIRIAYRSRPVYAPDAESRDNLNRYQAQLEPVRRVVMIGLPILFGLFAGSAAASQWQKALLFFNQEPFGQTDPLFNLDISFYLMTLPFLGFVTGFLISIAVVAGIAGILTHYLYGSIRLMERGIFTSRAAQIHIAVTGAIFLVLLGINFWLDRYTTVQSNSGRWAGA…
sequence001	Aragorn:1.2.38	tRNA	383788	383862	.	+	.	ID=LOCUS_t00060;product=tRNA-Met;inference=COORDINATES:profile:Aragorn:1.2.38;locus_tag=LOCUS_t00060;note=Aragorn_6
sequence001	ab initio prediction:MetaGeneAnnotator	CDS	384413	385207	.	+	0	ID=LOCUS_03750;product=GntR family transcriptional regulator;inference=COORDINATES:ab initio prediction:MetaGeneAnnotator,similar to AA sequence:RefSeq:WP_015064405.1;translation=MVNEDPHPDVERLLLQRDSPVAVYQQVADVLTEQVSRLEPGARIPTEESLMEEYGISRTTVRKAIEKLVVKGLLIRRQGKGTFVMAQRPVKMLNRLAPFMETFTAAGMKTVKGLIEYKWMEKDQSVPAKLVSEDNLVLVIRRSYSSAGWPYAIAEIFIPSHIGRHISLADAERNSIYQVIQDRTLKPLQRAEITVTMHAPPEHLADALNVRGFPMVPRLE…
sequence001	ab initio prediction:MetaGeneAnnotator	CDS	385319	386107	.	-	0	ID=LOCUS_03760;product=phage shock protein A;inference=COORDINATES:ab initio prediction:MetaGeneAnnotator,similar to AA sequence:RefSeq:WP_005811261.1;translation=MVKQSIFGRISQLAKANINALLDQAEDPQKMLDQMVRDYTNNIAEAESAVAQTIGNLRMLQADYNEDIKNAQDWGNKALAASRKADEYRAAGDAADAQKFDNLAKVAIQRQMTAESEARTAEPSIASQTEVVDKLKTGLDQMKNKLNQLTAKRNELVARSKTAAAQSQVHDALKSIDIMDPTSEVGRFEEKIRREEAKVLGQQELASSSLDAQFNQLEDLGEQTEIEARLAALKSG…
sequence001	ab initio prediction:MetaGeneAnnotator	CDS	386208	388265	.	-	0	ID=LOCUS_03770;product=hypothetical protein;inference=COORDINATES:ab initio prediction:MetaGeneAnnotator,similar to AA sequence:RefSeq:WP_003899282.1;translation=MRSIFKRVLAVMGVAGLLALPAGAAFAADPVTIPSGQNIVDDANVLGSRKGEVQDAIQKTLKDHKYNLYVVTVDSFTNPSDPKAWTKAVADNRGMGKPDAILAISTAGQYNFALNSGSAIYSKQSAIAQNAVVPNLAGGKKDYAQAAIDTAAAIGDAAGGGSGTVPSGNAGVGVLVGVGVVAAGGAGTYLYLRNRRKKAGTKAVSASYGPQGEQLDPLAGLSIPELRQKSGSLLIEA…
sequence001	ab initio prediction:MetaGeneAnnotator	CDS	388586	390226	.	+	0	ID=LOCUS_03780;product=serine protease PepD;inference=COORDINATES:ab initio prediction:MetaGeneAnnotator,similar to AA sequence:RefSeq:WP_010886101.1;translation=MTENPAQGTAPENREPSEPRATPGEHNDANATQQQPAWTSEQGGSAQGAAQPTTPIPAYQPSAGQHQPSAPNPHYYGAPQQGPAQAAQPSAQPQDPTQRPAYPSQQPFYGGGRANNPGSHFSSAQGPQQGPGSQHTPGHSSAVATKRKPAFGVGTLVASMLAAGLIGGGVVAGSNALWDNNTSPAAATGSQSSTVIVNNKDDVNVITAAAAKASPSVVTIKATSGNEGGTGSGIILD…
sequence001	ab initio prediction:MetaGeneAnnotator	CDS	390487	391290	.	+	0	ID=LOCUS_03790;product=electron transfer flavoprotein subunit beta;inference=COORDINATES:ab initio prediction:MetaGeneAnnotator,similar to AA sequence:RefSeq:WP_011027565.1;translation=MKIVVLVKHVPDAQFDRHITGPDNTTDRDESILSELDEYALEAALQLAEERGGPKAGNEVIALSMGPSGAVNAVKKSLQIGAYSGVHLSDEALAGSDAAATSLALAAAIGHLSADGRPVDLVLTGMASTDGETSLVPAQLAERLSYPQVTFASSLEVTGGQVRARRDAGHFSETVEAGLPAVVSVTDQINEPRYPNFKGILAAKKKKITSLTLS…
sequence001	ab initio prediction:MetaGeneAnnotator	CDS	391304	392257	.	+	0	ID=LOCUS_03800;product=electron transfer flavoprotein subunit alpha;inference=COORDINATES:ab initio prediction:MetaGeneAnnotator,similar to AA sequence:RefSeq:WP_011027564.1;translation=MANALVFIDNPGAALKKSSLELLTIARSLGETAVAITGELTDDVAATLGAYGASTVYQPSLANLDEYLVGPKAAYLAAAVNASGATAVLLDNSPEGKEIAGRLGIKLSAGVITDVVGVEADGTAHKSVLAGSYTTTAKATTPVTVLSVKANNVEPVAAAESVAPTTATVEVPADVAANSARIAARTEKPVSGRPDLSEARIVVAGGRGVDGDF…
sequence001	ab initio prediction:MetaGeneAnnotator	CDS	392263	393042	.	+	0	ID=LOCUS_03810;product=GlcNAc-PI de-N-acetylase;inference=COORDINATES:ab initio prediction:MetaGeneAnnotator,similar to AA sequence:RefSeq:WP_012258474.1;translation=MPTDVPSAKSPFDASTERVERVLCFTAHPDDIDFGAAGTIAAWTAAGVQVSYCIMTDGDAGGFDPVDRERIIELRAEEQKRAAALVGVTDIHYLHERDGYLEPTHGVIKQVVQLIREIRPDIVLTMHPERNWDRLQKSHPDHLAAGEAVTRAVYPAVENPFAYPELAEAGLEAYKLPWLWFISSPEARENHFVDVSAHVSAKLDAIRVHASQHPDVAAMERVVRGLMHHNGHR…
sequence001	ab initio prediction:MetaGeneAnnotator	CDS	393117	393662	.	+	0	ID=LOCUS_03820;product=gluconokinase;inference=COORDINATES:ab initio prediction:MetaGeneAnnotator,similar to AA sequence:UniProtKB:Q9RT56;translation=MAKTAQQPVLVIMGVSGSGKSTVAGVLAGKLGWDLAEGDDLHPEANVAKMQSGLALTDEDRWPWLGIISDWIRQRTDAGIPAIITCSALKKKYRDVLRGEGVVFVFLQGSKDKISDRLASRHGHFMPPSLLESQFDALEEPTDDENYISLCVSASPAEEADEVIERLGLRPAGANTGTSAS;locus_tag=LOCUS_03820;EC_number=2.7.1.12;note=Q9RT56 gluconokinase …
sequence001	ab initio prediction:MetaGeneAnnotator	CDS	393659	395062	.	+	0	ID=LOCUS_03830;product=gluconate:H+ symporter%2C GntP family protein;inference=COORDINATES:ab initio prediction:MetaGeneAnnotator,similar to AA sequence:RefSeq:WP_013223067.1;translation=MKALETAAEVQQWTGHDTQLLVVAALGIALIVVLIAKLKMHPFLALVLGSAFVGLASGVELGKVITNFEDGVGGVLKEVGLLIALGAMLGKLLADSGGANRVVDTLLAKASGNKLVWMITLVAVIIGLPMFFEIGLVLLLPVIVLVTQRSKMKLMRIAIPALAGLSVLHGLVPPHPGPLIAISAVKAELGTTLGLGILVAIPTVIICGPLFS…
sequence001	ab initio prediction:MetaGeneAnnotator	CDS	395151	395945	.	-	0	ID=LOCUS_03840;product=hypothetical protein;inference=COORDINATES:ab initio prediction:MetaGeneAnnotator,similar to AA sequence:RefSeq:WP_011027262.1;translation=MFANDIATDLAEGRVLELAEIYALDAVSDEERAIIDDFVKTAPEGPEFHERVRQARETLAAGFAPEEEPPAGLFDNILDRIAKDAPAAPASAPETPAVAGPAVDELAAARAKREERRSGGARRWIVGAAAAAAIAIGGIGVGSYVSAQNDPVNQVLQAQDVQKQSAAVPGGGTATISASSAKDSFVVLMDGVAPAPEGKVYQLWTLPKDGSAPVPQGTMDAQTLSKPAVVKGLSSAS…
sequence001	ab initio prediction:MetaGeneAnnotator	CDS	395983	396744	.	-	0	ID=LOCUS_03850;product=hypothetical protein;inference=COORDINATES:ab initio prediction:MetaGeneAnnotator;translation=MQGQPLARIFTEGAYVSVQQTSVMVTRHCLAAPATPTSHAAGFKRDNICWTVMDIPNKPSAPVFEPADTATDLNSQLTGLLNLVAAGDQQAFAEFYRLTSRRVFGMAKRVLIDPDLSEDATQEVFIQVWQGAAKFDRAAGSPLAWLMTIAHRRAIDRVRAVQSATDREAKYGASSLDPDRDLVAEEADSNLEAEAVSRCLATLTDTQRESVRLAYYGGLTYREVAEHLGAAVPTIKSRIRDGLLRLKTCLGVG;locus_tag=LOCUS_03850;note=Q…
sequence001	ab initio prediction:MetaGeneAnnotator	CDS	396778	397245	.	-	0	ID=LOCUS_03860;product=putative tRNA (cytidine(34)-2'-O)-methyltransferase;inference=COORDINATES:ab initio prediction:MetaGeneAnnotator,similar to AA sequence:UniProtKB:A0A0H3D9F5;translation=MFRILFHTPEIPGNTGNAIRLAAITGAELHLVEPLGFDFSDAKLRRAGLDYHDLAVVTVHKDIDAAWSALQPERVFAYTADGETSYTDISYREGDVLMFGPESVGLPEWLKQDPHVTARVRLPMKPSLRSLNLANAASIAVFEAWRQNGFAGAKL;locus_tag=LOCUS_03860;gene=cspR;EC_number=2.1.1.207…
sequence001	ab initio prediction:MetaGeneAnnotator	CDS	397289	398233	.	-	0	ID=LOCUS_03870;product=hypothetical protein;inference=COORDINATES:ab initio prediction:MetaGeneAnnotator;translation=MAEGSSSHYQVLRVSVTATDKEIKVAYRKAARKAHPDHGGEAEMFRRVTLAYETLIDPQRRAEYDRRYASGASAASQPRPGDYTGAPAPGPGSTTHIKRPQAQRNTAGDPPVYVPGFEDPNEVPLISAAEAARQVHGIPRKRGIFGAEARIQREMRTVQLISRQVLTAIPAARLINGLRSPSDNNHIDHAVLSGYRLALVGSMLLPKGAYAWDGQSLRHGGRSVAPPQLAHIVRHMQDIFPELNVTGWVVLHSPDGNLHEPVIDQYGKGQSTHNPVEVVNGA…
sequence001	ab initio prediction:MetaGeneAnnotator	CDS	398501	399286	.	+	0	ID=LOCUS_03880;product=hypothetical protein;inference=COORDINATES:ab initio prediction:MetaGeneAnnotator,similar to AA sequence:RefSeq:YP_001704613.1;translation=MLETDGFAALADVVDQTLAGAEVAALVVVGGDGMVHLGVNALAGLDIPLGIVPSGTGNDVARLLNLPLHDVTAACRQTLSALAAGGRKVDVGRVTVEGRTAYFAGVLSAGFDAAVNERANSWRWPRGKSRYNLAMLRELGSFRPIEYSVTVDGKQWTQRALLISVANGQSIGGGMRITPDAAPDDGWLDLFVVRPLSRLRFLAVFPKVFAGKHTGHPAVQIRRVRQVRLEAAGVVSY…
sequence001	ab initio prediction:MetaGeneAnnotator	CDS	399369	400037	.	+	0	ID=LOCUS_03890;product=hypothetical protein;inference=COORDINATES:ab initio prediction:MetaGeneAnnotator;translation=MSGNVRRRLAGSAAIGVVGVLLASCSVNVPDPEAPKPSPSESTLSTPTITPGHDAEAVAAKDLPMTAGGTLATGDPVTVSSRMEEVPGWSLVHSGLQGEVRYKRADGCALAIRVSVNQGPLVVPGDDDASTKALFHYLDAGIATETLKPTSLRWGQENDKPQHSVEFLALDSSSGGAAATVLARLFSAPASSVYISLACPNPGALASARAEMDSKLAVVPPS;locus_tag=LOCUS_03890;note=MGA_390
sequence001	ab initio prediction:MetaGeneAnnotator	CDS	400097	400783	.	+	0	ID=LOCUS_03900;product=ArsR family transcriptional regulator;inference=COORDINATES:ab initio prediction:MetaGeneAnnotator,similar to AA sequence:RefSeq:WP_013226228.1;translation=MCMGTSSDLPWLRRIAAVASLGEENRRALYEYVVSARDAVGRDEAAAALDLPRSTASFHLDRLVTGGLLRSEFRKPTGKAGPGSGRPSKLYRPALEEVSASVPERNYDLAGELMASAIAHSQAENVLVSRALLDVAHASGREAGRPGDFIGALADLGYQPAPDDGGGYLLLNCPFRRLSRNHADVVCPMNGAFLRGAAETSGLAAGTVVAGTDPGHCCAR…
sequence001	ab initio prediction:MetaGeneAnnotator	CDS	400841	402064	.	+	0	ID=LOCUS_03910;product=cysteine desulfurase;inference=COORDINATES:ab initio prediction:MetaGeneAnnotator,similar to AA sequence:RefSeq:WP_011030274.1;translation=MPVYLDHAATTPLSAEALAVMTRELARTGNPSSLHSAGRRARRAVEDARETLAAAAGAHPSEVIFTSGGTEADNLAVKGLFWARRDQNPRRTRILCSAVEHHAVMDTVEWLERHEAAEVVWLPVDSEGTIRLDVLQREIERDPDSVALITVMWANNEVGTIQPVAEVVGLAKPHGIPVHSDAVQAFGSVPVDFRGSGLSAMSVSGHKLGGPVGVGALFLGRAVTLTPVQHGGGQERD…
sequence001	ab initio prediction:MetaGeneAnnotator	CDS	402080	403318	.	-	0	ID=LOCUS_03920;product=ferredoxin;inference=COORDINATES:ab initio prediction:MetaGeneAnnotator,similar to AA sequence:RefSeq:WP_003976335.1;translation=MATERMVISGGGLAGATAARTLRTEGFDGPITLLCAENRIPYLRPPLSKEFLLGKAGEDSVPVVPSGWYEENGVELLLGNAATAVHPASHRITLPSGHHLEYAKLLIATGARPRTIPLPGAELGGVMTFRTFDDSLRLQSLLQDGGRKVVMIGSGWIGMELAAAARTYGNDVTLLGLEDIPLSAAIGPELGRYFQHLHLEQGVSFRLPASAARIEGRDGTAEAVVTDSGERLPADIVIIAVGVVPDT…
sequence001	ab initio prediction:MetaGeneAnnotator	CDS	403477	404616	.	+	0	ID=LOCUS_03930;product=tRNA-specific 2-thiouridylase MnmA;inference=COORDINATES:ab initio prediction:MetaGeneAnnotator,similar to AA sequence:UniProtKB:O86583;translation=MRVLAAMSGGVDSAVAAARAVEAGHDVVGVHLALSRMPGTLRTGSRGCCTIEDSRDAWRACDVLGIPYYVWDFSERFKEDVVQDFIDEYAAGRTPNPCMRCNERIKFAALLEKAIALGFDAVCTGHYAKVIEDADGNRELHRAADWAKDQSYVLGVLTHEQLKHSMFPLADTPSKAEVRAEAERRGLSVANKPDSHDICFISDGDTRGWLAEKIEMTTGDIVDETGTK…
sequence001	ab initio prediction:MetaGeneAnnotator	CDS	404704	406335	.	+	0	ID=LOCUS_03940;product=hypothetical protein;inference=COORDINATES:ab initio prediction:MetaGeneAnnotator;translation=MTVAFPKKGPGDVKAGQMVTVTVLAEGPIGAAGAAPLTARVRIPVERLRRGPTGHRYAIHIRKWRGTNVSPVTLTRQGDPWQLVDEPPPHGLRELLDDTRFLAQHVYGVAMSTLDIFESTLGRRMPWNPEGRVVLKARDLVTATDTGYQRGSNVIRFGSVDRMGYKVPTALYRDIVAHEVTHAILDGFRPAWADELATMEQLAMHEALADIVAILSVFSSREVVYRQLEAAGGGFEAGQVVDDLVMMRSLFDFARDLFARGPLREPFVGAVSDQWQELPEPH…
sequence001	ab initio prediction:MetaGeneAnnotator	CDS	406359	407186	.	-	0	ID=LOCUS_03950;product=hypothetical protein;inference=COORDINATES:ab initio prediction:MetaGeneAnnotator,similar to AA sequence:RefSeq:WP_010941377.1;translation=MDKAALCVGINQFASLPQSSWLQGCVNDAKDLAAVLANTYGFEDSAITVLCDEQATKQSVMAELNKLVDAAETGQTTHLVFTFSSHGTQIPDTNGDEEDSLDEAFACHDITSNGDAWDPNTVISDDELAAVFARLPEGVLMDVVLDTCHSGTGLKSLDLLPGRRPRFLPAPTPEAAIANEDKELRSLRDLVKSAKLSTPALMAACRSDQTAADALIEGRYNGAFTYNFLKSLQGDGT…
sequence001	ab initio prediction:MetaGeneAnnotator	CDS	407433	409061	.	+	0	ID=LOCUS_03960;product=peptide ABC transporter substrate-binding protein;inference=COORDINATES:ab initio prediction:MetaGeneAnnotator,similar to AA sequence:RefSeq:WP_015775833.1;translation=MALNKKALHGVIALAGISAFALTACTGPSGGGSSSAPAAAGPIAYGTTDKVTSLDPAGSYDNGSFMVMNQIYSFLLNSKPGSADPVPDLAESSSFTAPSEYTVKLKSGLKWANGHTLDSKDVKFSFDRQVAINDPAGPASLLTNIESVSAPDATTVVFKLKNANDQTFGQVLSSPAAPIVDDEVFPADKILSDDEIIKANAFYGQYTI…
sequence001	ab initio prediction:MetaGeneAnnotator	CDS	409194	410285	.	+	0	ID=LOCUS_03970;product=peptide ABC transporter permease;inference=COORDINATES:ab initio prediction:MetaGeneAnnotator,similar to AA sequence:RefSeq:WP_015775832.1;translation=MTTLIEVPEAEPGIVAPKSKSKAGGGLGRYIVVRFFLIIPTVFILVTLVFFLMRVIGDPITAAQGGRLPPDVLAQRIHDAGYDRPVLVQYFEYLGQLLTGNFGTTITDRRPVVEVLTTFGAATLELSINALIVALAVGIPFGLIAAQHRDKTPDAVLRFFAILCYATPVFFSGLLLKLTFSVWLGWFPVAGRASTRTELTMGGLAAPSGIYWLDALRSGNFTALG…
sequence001	ab initio prediction:MetaGeneAnnotator	CDS	410288	411319	.	+	0	ID=LOCUS_03980;product=peptide ABC transporter permease;inference=COORDINATES:ab initio prediction:MetaGeneAnnotator,similar to AA sequence:RefSeq:WP_015775831.1;translation=MSTPTLTPPRQPLFSRLPVVSHLRKSVGLQRGMLIVGVVLSGLFILTSIFAPLLAPYGYSQLSDGSGSFPTQQAPGGKHLLGTTVGGYDVLSRVIWGSQTAVTVIIVSVAMSLFLGVALGLLSGYFGGWLDRILVVVADAIYAFPTLLLAIVISIVISRGQSSFWGGIFSCAFSITVVFVPQYFRVIRAETIRLKAEPFVESAKVLGASSLRIIGRHIFKNATRT…
sequence001	ab initio prediction:MetaGeneAnnotator	CDS	411316	413022	.	+	0	ID=LOCUS_03990;product=ABC transporter ATP-binding protein;inference=COORDINATES:ab initio prediction:MetaGeneAnnotator,similar to AA sequence:RefSeq:WP_015775830.1;translation=MTTNLGNVSDQAVVGEPVLTIDRLQVTFATDGGDVHAVKDVSLDVKAGEVVAIVGESGSGKTVTAKTILGLLPETAISSGAVVINGNNVITVSKSALRKIRGRDVAMVFQEPSTALNPVFTVGWQIAEGIRAHTTDGKRVSAKEAKKRATEALRKVGIPDPETRVNYYPHQFSGGQKQRVVIAAALALNPGLIVADEPTTALDVTVQAEILQLLRDLRDNYG…
sequence001	ab initio prediction:MetaGeneAnnotator	CDS	413102	413758	.	-	0	ID=LOCUS_04000;product=oxidoreductase;inference=COORDINATES:ab initio prediction:MetaGeneAnnotator,similar to AA sequence:RefSeq:WP_013227430.1;translation=MKIAVLGTGMVGHALAGKLVTLGHEVTMGSREAGNPKGTEWAAKAGAGASAGSFAEACAQSNLIINATPGTVSLSVLAEAGDATMDGKILLDVSNPLDSSKGFPPPLTVCNTDSIAETIQRAHPGVRVVKSLNTVTAPVMVDPGRLPGPHDIFMAGDDADAKAVVSGLLQEFGWTPPHIRDLGGLDAARAMEMWLPLWLRIFMQQPQGKMFNIGIVSE;locus_tag=LOCUS_04000;no…
sequence001	ab initio prediction:MetaGeneAnnotator	CDS	413919	414308	.	+	0	ID=LOCUS_04010;product=chorismate mutase;inference=COORDINATES:ab initio prediction:MetaGeneAnnotator,similar to AA sequence:RefSeq:WP_012709705.1;translation=MTEYNNVLPDDADSFNPAASSLAGQVDRAVMDELLSIRSSIDNIDATLVFLLAERFKATQKVGVLKATHKLPAGDPGRESAQIARLRRLAEDAHLDPAFAEKFLNFIISEVIRHHEAIAEDHQISSQQA;locus_tag=LOCUS_04010;note=WP_012709705.1 chorismate mutase (Sinorhizobium fredii NGR234) [pid:66.3%25%2C q_co…
sequence001	ab initio prediction:MetaGeneAnnotator	CDS	414312	415346	.	+	0	ID=LOCUS_04020;product=hypothetical protein;inference=COORDINATES:ab initio prediction:MetaGeneAnnotator,similar to AA sequence:RefSeq:WP_011030277.1;translation=MSSANDLRASATALGPWPGGDPAEANRIIRGELGDPHLPFLPELPDRGVGADAVGRTGSLLVDLAIDVQPHGWRLVDRPGKDAQRARSALSTDINILADIAGAEDISATALKVQMLGPMSLAASLYLHNGERALLDYGARRDVAESLAAGVGDYVRRLSAAVPGAGIVVQVDEPDIASIVAGTIPTASGYRNLRSIPGEEVTGAWRLVIDALNAAGVVETVVSVPEIEAPIDRVFTA…
sequence001	ab initio prediction:MetaGeneAnnotator	CDS	415343	416068	.	-	0	ID=LOCUS_04030;product=hypothetical protein;inference=COORDINATES:ab initio prediction:MetaGeneAnnotator;translation=MNGPIYQLALGEDFKRLAPELQEYFSLSAGSGTYGIGEGTFDVVGCRQKWLRPLLALTGSEQAFFPEYGEGIPFRIENHAHVDPFGRPALTARREIYFPSGTRLFHDTTSAIPTSGEQRVPRVEARLVDHVGRYRRLVTDLDVGVTQEGRLRGVSKASRLLLGPLRIPLPAALDARAYAEQWWDGTEGKHRIQVKVIQPQIGLVLVYAGRFDYRLAPYLPGTAPGTTLPRYAEPDRWEERI;locus_tag=LOCUS_04030;note=MGA_404
sequence001	ab initio prediction:MetaGeneAnnotator	CDS	416080	417351	.	-	0	ID=LOCUS_04040;product=lipoprotein;inference=COORDINATES:ab initio prediction:MetaGeneAnnotator,similar to AA sequence:RefSeq:WP_013223048.1;translation=MLLALLGLVPLVVFPAWSTVLLVSLGLLLLLVVDLIVAVSPAKLGLERRQPGNVTLEGQVESVVMVSNPTRRTLRAHLRDAWQPSAGAINPVQSITVPSGERRRLTVALVPRRRGDLESPHLTIRSMGPLGLAARQRTRLLPGRLRVLPPFHSKRHLPSKLRKLRELDGKAAVQIRGAGTEFDSLRDYVRGDDVRSIDWRATARRTSVVVRTWRPERDRRVVVVLDTSRTAAARINDEPRLDTGIE…
sequence001	ab initio prediction:MetaGeneAnnotator	CDS	417405	418445	.	-	0	ID=LOCUS_04050;product=MoxR-like ATPase;inference=COORDINATES:ab initio prediction:MetaGeneAnnotator,similar to AA sequence:RefSeq:WP_013223047.1;translation=MSSQPNSYTDSNSQHAGGAAPQQAPERPAGEDPARQSLLNVRAEVGKAVVGQDATVTGMLIALLCGGHVLLEGVPGVAKTLLVRALSTALSLDTKRVQFTPDLMPGDVTGSLVYDSHSSEFTFREGPVFTNIMLADEINRTPPKTQASLLEAMEERQVSVDGVSRPLPAPFIVAATQNPVEYEGTYPLPEAQLDRFLLKLTMPLPGRAEEIEVIRRHAGGFDPRNLAAAGVRPVAGAIELS…
sequence001	ab initio prediction:MetaGeneAnnotator	CDS	418442	419644	.	-	0	ID=LOCUS_04060;product=hypothetical protein;inference=COORDINATES:ab initio prediction:MetaGeneAnnotator,similar to AA sequence:RefSeq:WP_013223046.1;translation=MTTIPQERTQHSDGPAPADGSSRRAFPDWFRKNLAWISIGALLAGLVAYLAVSSVTGNGDKRPLSARNPAPDGAMATAEILGRHGVSVTPTDTLEETKAALSANPEATVLLYDPRGFLDQDQVHEVAATADRLVLVKPRLRSLSGLGPDFRPGGVVPEATTVTEPRCDQEDAKAAGKISVQGPVFWGPVVCYPIRDGGPGVYAASADGRVVVIGSTEVLDNGHLASEGNAALALRTL…
sequence001	ab initio prediction:MetaGeneAnnotator	CDS	419641	420279	.	-	0	ID=LOCUS_04070;product=hypothetical protein;inference=COORDINATES:ab initio prediction:MetaGeneAnnotator,similar to AA sequence:RefSeq:WP_013223045.1;translation=MVPDRDEARRWAAEELAKTQYPDARPGWVDQMWRDFLDWLSSFDGELSGPGPDLAVPTILALAVAVIIVAIFVVRPRLNARRKAADTDIYGDDHSMDADGYRRRAATAADDGDWPAAVVDLFRALVRSAEERDVIDVRAGRTADEAAAQLGSVFGAAQSRLDAAARVFDAVRYGEAGATKADYFTLRELDADVIAMRPDYAGQATAGFAVPR;locus_tag=LOCUS_04070;no…
sequence001	ab initio prediction:MetaGeneAnnotator	CDS	420321	421286	.	-	0	ID=LOCUS_04080;product=hypothetical protein;inference=COORDINATES:ab initio prediction:MetaGeneAnnotator;translation=MFGSALIVQAIGAVLIGAVTVGMVQMTSSLETVNSEEEFLEAMGPVFAVMAGALGISVLIGFLGSVLQGVLVVPVARSVLNRRTGFKQMWMLAGRRVWPLLGVAALLTVGGLLAVAAVAGIAVLLFTAMGPAALLVVLPVGLGSIVLFVWIGLKLMLAPAAIVVERTGVYDGLLRSWQLTRNNWWRIFGITLVVAIMVGIIAQIVQIPASLAATAIGGVVSPHPDQETVASTMVVTTVISSAIGALVGSVTFAFQASVLALLYMDLRMRRDGLDVELMRLME…
sequence001	ab initio prediction:MetaGeneAnnotator	CDS	421812	422486	.	+	0	ID=LOCUS_04090;product=DNA-binding response regulator;inference=COORDINATES:ab initio prediction:MetaGeneAnnotator,similar to AA sequence:RefSeq:WP_003975799.1;translation=MKARILVVDDDEALAEMIGIVLRNDGFEPVFCADGGQALEIFRSSKPDLVLLDLMLPGSDGIEVCRQIRGESDVPIVMLTAKSDTSDVVRGLESGADDYVPKPFKPAELVARVRARLRPGEQKAPETLRIADVTIDVAGHLVTRGGERISLTPLEFDLLVALARKPWQVFTRELLLEQVWGYRHAADTRLVNVHVQRLRSKIERDPEAPEVVLTVRGVGYKAGS;lo…
sequence001	ab initio prediction:MetaGeneAnnotator	CDS	422458	424434	.	+	0	ID=LOCUS_04100;product=two-component sensor histidine kinase;inference=COORDINATES:ab initio prediction:MetaGeneAnnotator,similar to AA sequence:RefSeq:WP_011028715.1;translation=MVSDIKQVPESAAGEAGTAKGDAAPEVSGTSGVADPTPATSATPEPPESSPEQSPRQVRNLSWFLTRGRIWTRRALILVLRVSRLVSTGIRHIRPGLRFLWRSLLRRWRRSLEFRTVLTTLLLAVTSFAIVGAYLSNQIANNLFQERLAQAESESRYNVKQVQDTFDGAQVTDQSSVITLVYDTLTAVEGRGSVIQRRYVFEAKPEQTKPRNRWVESRAS…
sequence001	ab initio prediction:MetaGeneAnnotator	CDS	424431	426149	.	+	0	ID=LOCUS_04110;product=lipoprotein LpqB;inference=COORDINATES:ab initio prediction:MetaGeneAnnotator,similar to AA sequence:UniProtKB:A0QTK4;translation=MTSTRFRRTKAVVAILAMLVLLLTSCAQIPRSGPVGKSKDEGAGNPNAPVFFPAAPRAGSSPETIIEDFYMAGSGYEDDYPVARQYLTQAQSVTWKPDKRAIVFREAHVVKTATENEYLYELDLAYSVDADGVATQFPPGTKETIPLTVEQVEGEWRISKVPDGTAIAEETFKVIYGANPIYFYDPTFTYAVPDYRWFIKKNTVKSMTSALLAGPAPYLRGAVVSAFPSGMKLARESVPVVSGAAQ…
sequence001	ab initio prediction:MetaGeneAnnotator	CDS	426239	427240	.	+	0	ID=LOCUS_04120;product=hypothetical protein;inference=COORDINATES:ab initio prediction:MetaGeneAnnotator;translation=MTSFPPTPKAARRRRREDPDLRAPVTGRARRRGLDRQPIGRLLFALQKTLAELLALLVPVECVCCNAEDTVLCGSCAKRVRQLCREPFRAEQEAPALVDVDGTAKIGVVAAGPYRDELAQCLLSFKHYGQWRLAGVLANCLGKAVDSATGGRQGYRLVPVPTSASAFAKRGFSPVHLLLLWMRLRRMHPQCPALDALVKTPRPIRHGLSRFLPGNPAAWFANVVLGRDAGTDQGGQKGLGRGGRASRVRGSMRVRHRWSKELKGARCILIDDVLTTGATLAE…
sequence001	ab initio prediction:MetaGeneAnnotator	CDS	427383	428111	.	+	0	ID=LOCUS_04130;product=ribosomal subunit interface protein;inference=COORDINATES:ab initio prediction:MetaGeneAnnotator,similar to AA sequence:RefSeq:WP_015776077.1;translation=MEFMISGRNLTVSDRFREYAGEKISKIESLGDKVQRVDAKVSKETNPRQTPGQLTVEVTVLGRGPVIRAEATAADKFAAFDLAYNKLLERLRRAKDRKKVHHGRHTPKAVREATATLEPASASEPLYVEASNHQESEPQTDERSPYEIENDIPAGDSPVLIRRKVFPAASLTLDDAVDSMELVGHNFYLFLDKESNAPSVVYRRSGWTYGVITLDSTCEPGE…
sequence001	ab initio prediction:MetaGeneAnnotator	CDS	428141	429430	.	+	0	ID=LOCUS_04140;product=hypothetical protein;inference=COORDINATES:ab initio prediction:MetaGeneAnnotator,similar to AA sequence:RefSeq:WP_013531089.1;translation=MTASLSLSQARRIALAAQGLAKERPTGPVTPRAVGRTFARLQLVQIDSVNVVARSHYLPFFSRLGNYDPDILHIMAGRKPRKMMEYWAHEASFIRPEHFHDLLLWQKRAWVGAHHLDPLERQGMEERILAALASGRPMTASELTVKLGHVHDAARDQWGWNWNMVKRVLEHLFEEGKVSAASRTQQFERKYTLTARVVSDLPPAVLDPEASLDRLIEAAAQAHGIGTVRCFSDYFRT…
sequence001	ab initio prediction:MetaGeneAnnotator	CDS	429473	432214	.	+	0	ID=LOCUS_04150;product=protein translocase subunit SecA;inference=COORDINATES:ab initio prediction:MetaGeneAnnotator,similar to AA sequence:UniProtKB:P0A4G6;translation=MASLIEKLLRTGDKKTLKQLRNYADSINALEDSFKSFTDAELREETDRLRARHQDGDTLEALLPEAFAAVREASSRTLGMRHFDVQLMGGAALHLGNIAEMKTGEGKTLVATAPAYLNALTGKGVHVVTVNDYLAEYQSELMGRVYRFLGLTSGCILSNQDPTVRREQYAADITYGTNNEFGFDYLRDNMAWDASELVQRGHNFAIVDEVDSILIDEARTPLIISGPAQG…
sequence001	ab initio prediction:MetaGeneAnnotator	CDS	432321	432743	.	-	0	ID=LOCUS_04160;product=hypothetical protein;inference=COORDINATES:ab initio prediction:MetaGeneAnnotator;translation=MTVTTPSRPASRQSGRGTSAVRGSNGTDVDVRLVARSIAQAALEVLAGTRPLQQLSRSLDPECYLALQHRAALTRKHAARVRGSQQPHSSPMVRSVRVCSISESICEASIVVAEEQRCRAVAMRLERLDGVWQVTALEIG;locus_tag=LOCUS_04160;note=MGA_417
sequence001	ab initio prediction:MetaGeneAnnotator	CDS	432896	433669	.	-	0	ID=LOCUS_04170;product=hypothetical protein;inference=COORDINATES:ab initio prediction:MetaGeneAnnotator;translation=MAHTLRRDLALAASLLGLGLLLAFVGSILFSQWLAAENHQQQSSLEHLLGIAASAVGTSVVAWWALSFFLAFLATAMQRRGQSKMAGTISKFSASFMLRLAAAVLGLNLLASGIAQAATQPEPGWHATDTVASNSTGASWTPTALSARSAGTAAPVRTVTPQVEAINPGWRPQPPVVDPGLLSRPASRQDASAGKADVIVQPGDSLWSIAASRLGPFATDVDIALSWPKWYDANRSTIGADPTMLHPGQVLQPPAPG;locus_tag=LOCUS_04170;no…
sequence001	ab initio prediction:MetaGeneAnnotator	CDS	433810	434382	.	+	0	ID=LOCUS_04180;product=hypothetical protein;inference=COORDINATES:ab initio prediction:MetaGeneAnnotator;translation=MRWDSLFSDLEAQFSAERALESESEITERARVELGSVELNDRLRGVAGSGIKVMLVDGTVLRGGLSHIGSEWIVLTEGARQWLIPHGSVLSYQGLGRLAIKETSHVQRSLGIASALRALSRGRVPLVVYLAVRKGDGHKLDGVIDRVGKDHFDLAVVAPGEERRAGSVAAVVTVPFDSLTAISSNSGQGF;locus_tag=LOCUS_04180;note=MGA_419
sequence001	ab initio prediction:MetaGeneAnnotator	CDS	434379	434600	.	-	0	ID=LOCUS_04190;product=DNA-binding protein;inference=COORDINATES:ab initio prediction:MetaGeneAnnotator,similar to AA sequence:RefSeq:WP_015776072.1;translation=MPRFLTLADVAEQLQINSPQAYALVRSGELKAIQVGGRGQWRIEETMLEQYIQDRYAEASRMIEESRSKTAQR;locus_tag=LOCUS_04190;note=WP_015776072.1 DNA-binding protein (Brachybacterium faecium DSM 4810) [pid:62.1%25%2C q_cov:90.4%25%2C s_cov:83.5%25%2C Eval:2.0e-17],MGA…
sequence001	ab initio prediction:MetaGeneAnnotator	CDS	434756	435400	.	+	0	ID=LOCUS_04200;product=flagellar protein FlgA;inference=COORDINATES:ab initio prediction:MetaGeneAnnotator,similar to AA sequence:RefSeq:WP_015776071.1;translation=MGPNAAVAAARLRKPSWKDPRLLVGILLVLLSIAGVVALVGAADKTIQVYAARENIAVGQRVTEADFFIVKVRLDAVESSYVTVESGLPPDKVALQRVAKNQLIPQDSLGTADILNRKPVAISVDEELPTQAVPGARVDVWIAMPGTDRSFAEPELLLPGAEIAQVMEGSTTLGASKTKVVLVLVTDEQMPRLLGAQANDAKVSVVWNPAGLAR;locus_tag=LOCUS_0420…
sequence001	ab initio prediction:MetaGeneAnnotator	CDS	435397	436695	.	+	0	ID=LOCUS_04210;product=pilus biosynthesis protein CpaE;inference=COORDINATES:ab initio prediction:MetaGeneAnnotator,similar to AA sequence:RefSeq:WP_015776070.1;translation=MSIPVITVGAAEEDVVGGLERLHGPVTVVRRCSELAEMIAACQSGLALAAVVAEGCRELTSTLIDRLAAVGVSVVALTDDPEEARRLQSIGVVAAAPGIDPSALADHISQAVGRVASAAGPGYGFADPSADLASVPAPEALEEPPRGQGEIIAVWGPTGAPGRTLVAVNIAAELAADGKSVILVDADSYGASVSAVLGLLDESAGLAQACRLADQGLLNDKALESA…
sequence001	ab initio prediction:MetaGeneAnnotator	CDS	436753	441609	.	+	0	ID=LOCUS_04220;product=NAD-glutamate dehydrogenase;inference=COORDINATES:ab initio prediction:MetaGeneAnnotator,similar to AA sequence:RefSeq:WP_011028707.1;translation=MSSGSSVEDRSDAAVVREGFFGDYYEHLAEEDSRAYSPELLMSRASHHRTVAQSRRPGNAVVEISAESDRSVVYIVTDDMPFLVDSVNAELVRQNCAIRLVMHPLFVVTRDRVSGELAKISRVPSNVGISSGDTAALPSVAHLLGDGDNASHMESWIAVEIDRVNDEVREQLVSGLQRVLGDVRAAVEDWPKMRSKALELAEALGGVSHPEQVAELRQAQDLLRWLDNGN…
sequence001	ab initio prediction:MetaGeneAnnotator	CDS	441642	443111	.	+	0	ID=LOCUS_04230;product=histidine kinase;inference=COORDINATES:ab initio prediction:MetaGeneAnnotator,similar to AA sequence:RefSeq:WP_003973732.1;translation=MAIFTDPIREHADFGPGDAEWLHLLVGDWQMVADLAFADLALWFPHPELGYIALAHVRPSTSHTVFHADFVGEGIRSDLRPLVDKAWNSRSIERSSETSWSSEMALRVEAVPMVRNGRTLAVVTSHMDLSSSRMPSRLELTYRQCAYDLLRMGTLGLWPDFASPTGSRRGAPRVGDGLIRLDADGIVQYASPNGVSAFRRLGEVESLEGRSLAEVTAGLLKDRRMVDETLPLVVTGRMPWR…
sequence001	ab initio prediction:MetaGeneAnnotator	CDS	443314	443562	.	-	0	ID=LOCUS_04240;product=transcriptional regulator WhiB;inference=COORDINATES:ab initio prediction:MetaGeneAnnotator,similar to AA sequence:UniProtKB:Q7AKG4;translation=MDWRNRAACLDKDPELFFPVGNTGPALLQIEEAKSVCRRCPVVDTCLQWALESGQDAGVWGGMSEDERRALKRRAARARRAS;locus_tag=LOCUS_04240;gene=whiB;note=Q7AKG4 transcriptional regulator WhiB (Streptomyces coelicolor A3(2)) [pid:82.1%25%2C q_cov:81.7%25%2C s_cov:78.…
sequence001	ab initio prediction:MetaGeneAnnotator	CDS	443959	444303	.	+	0	ID=LOCUS_04250;product=hypothetical protein;inference=COORDINATES:ab initio prediction:MetaGeneAnnotator;translation=MALLGAAAWYAFELLTGAPVLTFWGAIFTLGLLLAFSAWLFAVGHFLFRGYRWTRAAALVAQLFVLTIGFPTMTGGLVLPGLAMIVPALVAIVFLFQKDVIAYASRTGGASAAL;locus_tag=LOCUS_04250;note=MGA_426
sequence001	ab initio prediction:MetaGeneAnnotator	CDS	444264	448463	.	-	0	ID=LOCUS_04260;product=hypothetical protein;inference=COORDINATES:ab initio prediction:MetaGeneAnnotator;translation=MTLECTLVHSPGAARNSVPTELSIAVPAGTSGVHVQSLIAEAHGTGLLTVQGQEVSALTVGIPPLVSGAILVDGPAQPQHPDAGSVPLVLLAHSGPAAGSVFRLHRGRFIIGRGPVDISVPDSAMSREQAVLEVSGTAVTLSQVVGAAPLYVCGKAARRSPISSESLIRCGNSTFSISTHKGVLSPLSSLAGCSVAEPLDVVHASPTTRRLPLALAAGLPLIAGVALVAVTGAWMYLGFTALSAVSLLVPLLTGRKGRKERVAALSRAVQEDIARRRRCSPS…
sequence001	ab initio prediction:MetaGeneAnnotator	CDS	448660	449250	.	+	0	ID=LOCUS_04270;product=acetylglucosamine-1-phosphate uridylyltransferase;inference=COORDINATES:ab initio prediction:MetaGeneAnnotator,similar to AA sequence:RefSeq:WP_015776120.1;translation=MIVVAESADVSDKAVIGDGSKIWHLAQVREQAELGVNCIVGRGAYIGTGVKMGDNCKVQNYALVYEPAELEAGVFIGPAVVLTNDTYPRAVGPDGSQKSAHDWAPVGVTIREGASIGARAVCVAPVTIGRWATVAAGAVVAKDVPDFALMVGVPAKRHGWVGKAGFPLKRSGENWVCPETGATYVEQNEILREVEA;locus_tag=L…
sequence001	ab initio prediction:MetaGeneAnnotator	CDS	449247	450338	.	+	0	ID=LOCUS_04280;product=aminotransferase DegT;inference=COORDINATES:ab initio prediction:MetaGeneAnnotator,similar to AA sequence:RefSeq:WP_015776119.1;translation=MSPEFIPPAKPIIGEDERKAVDAVLASGQLAQGSEVASFEQEFSQVLLDGRAAVAVNSGTSGLHLGLLAAGIGAGDEVIVPSFTFAATANSVALTGATPVFADVDPDYYTLDPASVESKITDRTAAIMPVHLYGHPFDVDAIGALASKHGVKVFEDAAQAHGAAVNGRKVGTFGDFAMFSLYPTKNMTSGEGGMVSTGLADVERRLRLLRNQGMERQYENELVGFNCRMTNIHAAI…
sequence001	ab initio prediction:MetaGeneAnnotator	CDS	450338	451324	.	+	0	ID=LOCUS_04290;product=dehydrogenase;inference=COORDINATES:ab initio prediction:MetaGeneAnnotator,similar to AA sequence:RefSeq:WP_015776118.1;translation=MANLRAGLIGLGMMGRHHARVIRELEGVDLVAVADSFGDPHNVANGLTVCGSVDELIEQGIDMAVAAVPTVLHEEVALKLAEAGVHCLVEKPIANDSVSGRRIAEAFDSRGLIGAVGHIERFNPSLQSLRDRLGNGDLGEVYQISTRRQGPFPSRIADVGVVKDLATHDIDLTAWLAQSNFVNIVAHTTSRSGRQHEDMVTAIGHLKSGVVTNHIVNWLSPMKERTTVVLGERGAYIADTISAD…
sequence001	ab initio prediction:MetaGeneAnnotator	CDS	451510	452694	.	+	0	ID=LOCUS_04300;product=UDP-galactopyranose mutase;inference=COORDINATES:ab initio prediction:MetaGeneAnnotator,similar to AA sequence:RefSeq:WP_015776101.1;translation=MNADLVVVGSGFFGLTIAERAATELGLKVAVLDRRHHIGGNAYSENEEKTGIEVHRYGAHLFHTSNERVWEYVNRFTKFTSYQHKVYTNHKGEVYPMPINLGTINQFFRSALSPSEAKALISEQAGELAGTDPQNLNDKGIQLIGRPLYEAFIKHYTGKQWQTDPKDLPAEIISRLPVRYNYDNRYFNDTYEGLPVDGYTAWIERMADHPNIEVILNADFFDDGEYGRSSV…
sequence001	ab initio prediction:MetaGeneAnnotator	CDS	452691	454697	.	+	0	ID=LOCUS_04310;product=glycosyl transferase;inference=COORDINATES:ab initio prediction:MetaGeneAnnotator,similar to AA sequence:RefSeq:WP_015776100.1;translation=MTATTNESQETAMTAEHASEASTQESLRIVQRVIFPANRDLDTLPLYVDPDTSKVQKDDGGSSAVVQAVGMARKLHPEDILDRGSVQVRRGERLSFGSYFNAFPASYWRKWTIATKTVLHLETEGEGTVIVYRSNARGASQRVDSVLVEGSASNDFELTLAPFGDGGWYWFDLIAGGDGMTLKTAHWAVPDEGRPQGRVTLGVTTFNRADYCLETIKSIDADAGLREILAELIIVDQ…
sequence001	ab initio prediction:MetaGeneAnnotator	CDS	454700	455557	.	+	0	ID=LOCUS_04320;product=transport permease protein;inference=COORDINATES:ab initio prediction:MetaGeneAnnotator,similar to AA sequence:UniProtKB:E3D8U1;translation=MANTTDTYAVPGVGAGLLDVYRRRYLLKLIVRKELRVRYRGSVLGLAWSYVKPLVQYVVLFFALGIVLRVGDQIPNYALYMFSGVIVINFFTEAFSNATRSIVSNAALVKKIYLPRELFPVASVWVAAVHFLPQLVVLLAAALLSGWHPDVMQLFGALLGFVIVAVTATGLGLLAGAINVFFRDAENIVDMLMMVITWTSPVLYDWTMIRRLAAPWVLFVYQLNPITVAVELFHWA…
sequence001	ab initio prediction:MetaGeneAnnotator	CDS	455558	456286	.	+	0	ID=LOCUS_04330;product=ABC transporter ATP-binding protein;inference=COORDINATES:ab initio prediction:MetaGeneAnnotator,similar to AA sequence:RefSeq:WP_015776098.1;translation=MGAAVIVKGLKKTFNLRHSHSLKETLVWLVKGRKGDLTRKFDALHDVSFEIQPGETVALLGFNGSGKSTLLKLISGVILPDKGTVRTKGRVAGLIEVGAGFHPDLSGRENVYLNAAILGMTEQEINEKFDDIVAFSEIEQFIDTEVKFYSSGMFLRLAFAVAVHTQPDIFLVDEILAVGDEPFQKKCLAKIKQLSDEGRTLVVVSHDLDMIARICDRGVVLS…
sequence001	ab initio prediction:MetaGeneAnnotator	CDS	456489	458732	.	-	0	ID=LOCUS_04340;product=hypothetical protein;inference=COORDINATES:ab initio prediction:MetaGeneAnnotator;translation=MTAGTSGATAQRRPQASRRYFMQHDWHWGIVTAAIAAVASIIPRLFNPTFYYWDDMMQSFLPLWRHMGEEIRSGRFPLMEPGGWVGGNVVAEVGYGIFNPVNIVNSVIVSNFENLSLASYFIIIQFIALLAFGTYMLARDYGSNRPLALAAGVAIPFSGFTLFYEAARWPGGLMAFAWITVFWWSVRRYARRNTSPFLPFLLGFLTMTAGNPYGAIGVILVLGAVAVELMLMRHWRRLIPIVIVGALVGLTAVLVYFPLPLSSAVTVRQQNEILNDLFLSPD…
sequence001	ab initio prediction:MetaGeneAnnotator	CDS	458844	459872	.	-	0	ID=LOCUS_04350;product=membrane protein;inference=COORDINATES:ab initio prediction:MetaGeneAnnotator,similar to AA sequence:RefSeq:WP_013222165.1;translation=MTGSIAETPSNDNDLNQDQPPAKSTKSKLVDFARRALVVLVFAAAVYFIATQWPQVQATVFALQWWQILLSLLALIPGVLLGMYMWRVVMSSLLKSVDIEPPGLVLNQIYLVGQIGKYLPGSVWAFVLQMELGRKNGIARAQVFVASLVSTGITIGAALVVGASSLPILVQREPNLQWLYVILPVVILAMNPNVVTFLVNTVLKVFRRPPLPERIQANTMVKAFILGVLMYLCFGLHLWIL…
sequence001	ab initio prediction:MetaGeneAnnotator	CDS	459869	460624	.	-	0	ID=LOCUS_04360;product=hypothetical protein;inference=COORDINATES:ab initio prediction:MetaGeneAnnotator;translation=MTFDQAGQPDLSVVIPVYNGERILAATMARLTGYLTSGNSEIIIVENGSTDKTLEVARQHAVDTPHVTFHVLQSQKGMGNALRTGIEASSGRRVLLTADDLPFGTDDLDEDKKLDPKPHIVIGSKAHKDSNIQRSPLRGLTTFGFKTLRQIILASRVGDSQGTLIVDGDWLRSMVERFDDPGFLFSTQVVYAAEKQGYTIVEVPVTLAPDDDPSETTIRTADVVKMFKGLLAMRRRRREFAAAPSTGTHAS;locus_tag=LOCUS_04360;note=WP_…
sequence001	ab initio prediction:MetaGeneAnnotator	CDS	460862	463948	.	-	0	ID=LOCUS_04370;product=hypothetical protein;inference=COORDINATES:ab initio prediction:MetaGeneAnnotator;translation=MSKHQKNDGGTGRRAHKVTTFWAAAVLAVAGMTAVVSSTPAHADQQRQVIGTGLTKSAGSVLDPLGHVWVSDSVAGFCRMSEPANGQPGAIEKDTCLGGSAQGTGPKVPGVAVVLDPTPASIGSGDETAFIPDSAQGSSHLIRAVWDPPSDLFEYSSTLSILDGDVRPNAVSDGPDGNIYLSFANARSIIKIVDPTIMHPSIETIASVTTKALGLVAAGWDSNGHVSVYVLETTGMKAFSAPDDGDMTNYVPLASYNVGVASSIHYDYDTNVIYTGTGIAAT…
sequence001	ab initio prediction:MetaGeneAnnotator	CDS	463948	464481	.	-	0	ID=LOCUS_04380;product=hypothetical protein;inference=COORDINATES:ab initio prediction:MetaGeneAnnotator;translation=MDMPRRAIVQLGLVGLVLTGCSVKVVENVEPFKLGVTNVGDAVKPRVERPEPVKRYQFECRGPNGLPLIILSSLEEVWANTQYKKFSDVVVTFVGPQPWVLTAEENAAVNVAVAAGAAGTRNDIILAIIKACTRSNPPTISTALYGLGGVPIVKGALTLAPMAPQSAVLTKWLKEVA;locus_tag=LOCUS_04380;note=MGA_439
sequence001	ab initio prediction:MetaGeneAnnotator	CDS	464560	465348	.	-	0	ID=LOCUS_04390;product=hypothetical protein;inference=COORDINATES:ab initio prediction:MetaGeneAnnotator;translation=MRALYPLATALLLFVSGCSASTSPQPTATPTPTATSAPTPTPSGTAERPTTDPGSGSGQGAGAPDDSGRFSYLCTSLDGVPDVTLSSLAEVWASTGYLRLASCQARYEGPDPYEATDDEARIIAIAEPGVNPSDGLDAYLAALGLCTRVSDDAASELFGQSPRTLLQAASELCPRGPQGKIIALWASGARAADGQYAVSADGLTPGTFHLRKAPPQGCTWSVAGADGKVKSTGGAAEGQSGITLAEKDVLTSDKCGIWEKIE;locus_tag=LOCUS_043…
sequence001	ab initio prediction:MetaGeneAnnotator	CDS	465474	466820	.	-	0	ID=LOCUS_04400;product=hypothetical protein;inference=COORDINATES:ab initio prediction:MetaGeneAnnotator;translation=MAFTVSTAQVSISPSLDVNPYMAGYGTLDGGREATSSDPYESLWARAIVLWENGSPNLIMSVDILALPRSIHQRARERILALAAWSDSDILIQSTHTHNGPVVIDTLHPFMCYGLSDLSMVETYSQQLEDDLVDAARSALNAAQTSVTLDYKVTTASIAYNRAGLSYLENTVPVIVMRKGNGVPRAVIFNYACHPVAAGMRTLFDGDFPAGACNYIENNNPGCFALFLQGAAGDQNPMGVPSWELRDEYATTLGAAVSTAMQSAGRTIGSPLQTSYKEIQIP…
sequence001	ab initio prediction:MetaGeneAnnotator	CDS	467058	469685	.	-	0	ID=LOCUS_04410;product=hypothetical protein;inference=COORDINATES:ab initio prediction:MetaGeneAnnotator;translation=MAKGPQPAPSATSQPAPPQGPQPAPTGPGAVQPEKDSQPAIPPTAPAEPKAGTAVEPSNLPTQPAGEPLNEAAAQAPGPQALPGSGQDAETKNAAMRTAIPAGGAEMGQRSPRVIAAAQGKGAPTPADAQTLEDAPVQPLETDTGHWRPSIGIAGQDVSAHQGNVNWQSQWNQGSRWAYVKATEGNYYLNENYAQQYNGSRNVGMVRGAYHFAIPNWSSGADQARYFVANGGDWTADGYTLPPVLDIEYNPYAGRTINGFYFGNTCYDMSKAQLGQWAADFG…
sequence001	ab initio prediction:MetaGeneAnnotator	CDS	470051	471085	.	+	0	ID=LOCUS_04420;product=hypothetical protein;inference=COORDINATES:ab initio prediction:MetaGeneAnnotator;translation=MTNPGIIGGDVDAVKIVEGEVRELIRRRGLDPLEQAADVRRLVEAAVSDYDERALLGPLPPLGHLETARRHVFDAVAGFGPLQPLLDDPSIEEVWINAPHEIYVARNGESELTAISLTEQQVRDLVERMLKSSGRRLDLSSPFVDAALPDGSRLHVAIPDITRKHWAVNIRKFIARASRLEHLVELGSLTPQAARFLGAAVASGLNILVSGATQAGKTTMLNCLAANVGSRERVITVEEIFELQLPLRDVVGLQCRQPNLEGEGEIPLRRLVKEALRMRPDR…
sequence001	ab initio prediction:MetaGeneAnnotator	CDS	471004	472572	.	+	0	ID=LOCUS_04430;product=serine recombinase;inference=COORDINATES:ab initio prediction:MetaGeneAnnotator,similar to AA sequence:RefSeq:WP_003903979.1;translation=MAAQRAAIYARISEDRTGARLGVQRQLEDCRALAESRGMTIVEEFTDNDTSAYSGKPRPGYRKMLSAMEAGSIDVVLAWHTDRLHRNNLELEEYITYSENADASTLTVKAGKLDLSTPSGRMTARILGAVARQESEHKAERIRRKAQEIALAGKWTGGSRPFGWQIVDGVPAIDEVEAAIIREAHSHVLAGLSLGSFIDSLAERGVKTARGGSWSYATLRQMLMRPRNAGLAEWKGEIV…
sequence001	ab initio prediction:MetaGeneAnnotator	CDS	472711	473310	.	-	0	ID=LOCUS_04440;product=serine recombinase PinE;inference=COORDINATES:ab initio prediction:MetaGeneAnnotator,similar to AA sequence:UniProtKB:P03014;translation=MAKLIGYARVSTKAQETDRQEIDLVAAGVRRDDLYVDHGVSGAKASRAALDKAMAALHDGDTLVVTTLDRLGRSTVNMLKLAEEIRDKGAGLRVLNLGGSDVDTSTPMGAMIFTVMAALGQMELEIKRERINDSVSKRRAAGKNLGGRTEVFSDRQIKSAHRLIQSGEPAAQVARDMGMSRATLYRRMDALGLTDKATA;locus_tag=LOCUS_04440;gene=pinE;EC_numb…
sequence001	ab initio prediction:MetaGeneAnnotator	CDS	473504	474016	.	+	0	ID=LOCUS_04450;product=hypothetical protein;inference=COORDINATES:ab initio prediction:MetaGeneAnnotator;translation=MQNMPWWVYLLQGSVGALIALIGVCIAFLLTRRHDLDRDKKAREAEEAKDRKERTAKSIGDVLQAALDLRDRDTTRDLCHALIHFSVREAEHTDASDWASEKAGDLWKFEGEENFKAIAWEAGFITSLLRGWAADGYADGYFKSLAQAGRERARKRAAAASRDEEAAAEA;locus_tag=LOCUS_04450;note=MGA_446
sequence001	ab initio prediction:MetaGeneAnnotator	CDS	474192	474881	.	-	0	ID=LOCUS_04460;product=hypothetical protein;inference=COORDINATES:ab initio prediction:MetaGeneAnnotator;translation=MSTTTTSTHTKPSVATATQALADAEAKLAAHLSAQAQAEQDARSATAEQKRIEQCIADDDQTVGLDDLTKADTSLRFHNLQATAKGKAAHEAELAVRTAKSAVVMAKLDAGEYGISMDALRADAVALAKKHAKELAAHQAKCDLHNEGVRQLLDDVADTDAVTDDGTGNPASPLAWGYEDGKAANPRWVTVNEERVPLAPSYRIERVQKYTDWVSGHGEAAAEQYCQMI;locus_tag=LOCUS_04460;note=MGA_447
sequence001	ab initio prediction:MetaGeneAnnotator	CDS	474934	475521	.	-	0	ID=LOCUS_04470;product=hypothetical protein;inference=COORDINATES:ab initio prediction:MetaGeneAnnotator;translation=MARDEWHQERRPRDGKLKRIDGRTMDTGTGRLGYCRQHEAEHLRPSPEVEALNRHRLGMGLEAVGECWRPKDSVPSLSNGAGLFDPEGSNGKVHWPFHRAIWDLLIGGHQQRRELDHLTGCAVQARCANPAHIQPVTHDVNMSRRQARNTARKAGRIFDHRTCGPPINWIAATTPAVVAFATEFNLPLPSPKEAA;locus_tag=LOCUS_04470;note=MGA_448
sequence001	ab initio prediction:MetaGeneAnnotator	CDS	476052	477314	.	+	0	ID=LOCUS_04480;product=hypothetical protein;inference=COORDINATES:ab initio prediction:MetaGeneAnnotator;translation=MDLMGADYAEQVPHAHVATRTRVPQSASRDPGGAGTRTGSYPQSMINKGSGASRYADAVAGMDDFGQAVKGLIMELLRHHKVKFHTVDYRVKTEESARLKLEAPDSGYQGFTSLHDLLGLRVTCYFADHVDRVAEIIEKEFNCDEKKSVDKGEQLGVREFGYRSVHRVARMNRRRSVLAEYDRYKSLRFEIQIRTVVQHAWAEIEHDLGYKASTIPEPMSRRFSMLAGVLELVDYEFKSLRDELDEYEKGADDAAMAQAPKMMLDLATLGSTLRYDTSLTTL…
sequence001	ab initio prediction:MetaGeneAnnotator	CDS	477361	477696	.	+	0	ID=LOCUS_04490;product=hypothetical protein;inference=COORDINATES:ab initio prediction:MetaGeneAnnotator;translation=MCTVHANSAHDAVTKICTLPLLAGANISSAFVVPTVASCIDLVVHCGRHSTGRRQVTEVLSLGRRVENGIIESSPVFGMMGGQLQPKANSMPAVEKFARSGFDVAALLELN;locus_tag=LOCUS_04490;note=WP_015776058.1 pilus assembly protein CpaF (Brachybacterium faecium DSM 4810) [pid:53.7%25%2C q_cov:97.3%25%2C s_cov:26.5%25%2C Eval:5.3e-26%2C…
sequence001	ab initio prediction:MetaGeneAnnotator	CDS	477696	478547	.	+	0	ID=LOCUS_04500;product=type II secretion system protein F;inference=COORDINATES:ab initio prediction:MetaGeneAnnotator,similar to AA sequence:RefSeq:WP_015776057.1;translation=MAPLLGSLCGLGVFLVWWSTWEQPAGKKKARPRRLDLLLVSAGIEKVTAGGLLATCAGFGLLALLVFFVVTASLPIAVCFAIFGSWVPFAVVRRRAKKRRAALRVLWPDVVDHLRSAIRAGLALPEALIQLGHNGPDELRSLFLDFGADYRSGGQFDAALSRLKERLADPVADRIVEALRMTREVGGSDLGRMLGTLAEFLRDSARTRSELEARQSWTINAAR…
sequence001	ab initio prediction:MetaGeneAnnotator	CDS	478544	479485	.	+	0	ID=LOCUS_04510;product=pilus assembly protein TadB;inference=COORDINATES:ab initio prediction:MetaGeneAnnotator,similar to AA sequence:RefSeq:WP_015776056.1;translation=MSSVTALAVLCGLVLGAGLWLTIVRLPFLRRTTLAERIEPQLKSRNLESRLLRAPTQNLTPFGPLERILRPTIRDAMSYFSQFNVGSAALAKRLARAGSPKTTLDYRAEQLLWAGAGFVLAVLVVAVRAAAGQFSPALLVVAVIGSSLAGYLLRDYVLGQHIKRREAKMLSEFPSLAELMALAVAAGESAMGAMDRVTRSSSGELSAEFAIVIADARSGKPLPEALQGFS…
sequence001	ab initio prediction:MetaGeneAnnotator	CDS	479579	479818	.	+	0	ID=LOCUS_04520;product=hypothetical protein;inference=COORDINATES:ab initio prediction:MetaGeneAnnotator;translation=MKKIAQSTVAALVLILGCGSWLAAAVGRTATAAEDHERGDVPGWVMITLMSAVLVAGLLALAAPALNDLFNQAIHKVAK;locus_tag=LOCUS_04520;note=MGA_453
sequence001	ab initio prediction:MetaGeneAnnotator	CDS	479845	480249	.	+	0	ID=LOCUS_04530;product=hypothetical protein;inference=COORDINATES:ab initio prediction:MetaGeneAnnotator;translation=MNIRSRSVALATAEERGSAVVDFVLVGTLLTLLFLSIIQVTLVLHIRNTLIDAAASGARYGSLADRTPADATARASELIGSALDADFPREVTSAEATIDGIRTLEVTVRAPLPLVGLIGPVGLLEVKGHAVLPG;locus_tag=LOCUS_04530;note=MGA_454
sequence001	ab initio prediction:MetaGeneAnnotator	CDS	480230	480766	.	+	0	ID=LOCUS_04540;product=hypothetical protein;inference=COORDINATES:ab initio prediction:MetaGeneAnnotator;translation=MRYSRANVLGALWKALRERLADALCLRTGSEADRVPNAIPRGAQEGSAVVEFTFLALLLMVPVVYFVVTVGQLQGGSFAVVGAADQAAKVFVAQSDPAGAQTAAEQSVLIALKDYGYTPDRASLEISCDRSDCSSAGATVSVAVRLDVPLPMMPFADSGHLTAGRVSATATQVVGRYR;locus_tag=LOCUS_04540;note=MGA_455
sequence001	ab initio prediction:MetaGeneAnnotator	CDS	480808	481218	.	+	0	ID=LOCUS_04550;product=hypothetical protein;inference=COORDINATES:ab initio prediction:MetaGeneAnnotator;translation=MTVLIIGFVALSLLLATAVMAASAVYLEHKKLLSLADGAALAAADSYVAGEIGDGGSPSTALADNRVLAAAGSYLVKSHAFESHDHLTVEAETGRGPGDTAVVVLTSIAHPPVISFLLPDGIAVEAKSTARSRLTQ;locus_tag=LOCUS_04550;note=MGA_456
sequence001	ab initio prediction:MetaGeneAnnotator	CDS	481282	482400	.	+	0	ID=LOCUS_04560;product=peptide chain release factor 2;inference=COORDINATES:ab initio prediction:MetaGeneAnnotator,similar to AA sequence:UniProtKB:C7ME34;translation=MADIDFPAEIRALRATYSSIENVTDVDALKAEIAELSEQAGAPDLWDDPAAAQVITSRLSHRQSEVERLSKLASRIDDLEVLVELGQDEGDEASMAEAAKELASIRKALEELEVVTLLSGEYDEREAVVTIRAGAGGVDAADFAEMLMRMYLRWAERHGYPTTVMDTSYAEEAGLKSATFEVKAPYAFGTLSVEAGTHRLVRISPFDNQGRRQTSFAAVEVIPLIEQTDSIE…
sequence001	ab initio prediction:MetaGeneAnnotator	CDS	482641	483405	.	+	0	ID=LOCUS_04570;product=cell division ATP-binding protein FtsE;inference=COORDINATES:ab initio prediction:MetaGeneAnnotator,similar to AA sequence:RefSeq:WP_003975843.1;translation=MIRFENVTKVYEQNARPALDSVSLEINRGEFTFLVGASGSGKSTFLRLILKEDKASSGSVYVAGQNVANISSWRVPKLRRGIGVVFQDFRLLPQKNVFANVAFAMQVIGKSRSIIRETVPEVLKTVGLEGKERRMPHELSGGEQQRVAIARAVVNRPGILLADEPTGNLDPITSMGIMGVLDKINQNGTTVVMATHDDDIVNEMRRRVVELKNGKVIRD…
sequence001	ab initio prediction:MetaGeneAnnotator	CDS	483402	484316	.	+	0	ID=LOCUS_04580;product=cell division protein FtsX;inference=COORDINATES:ab initio prediction:MetaGeneAnnotator,similar to AA sequence:UniProtKB:Q9L1S7;translation=MRLLFILGEIGSGLRRNLSMVISVVLVTFVSLTFVGAAGMLQMQINQMKGYWYDKVQVAVFLCNDGSTAVGCASGPATQEQQDNLKAMLESPAVKQYINDFQFESQAEAYTHFKEQFSNSPIVDSVSEDQLPASFRINMKNPEKYQIISETFSSQPGVETVSDQRQVLERIFSWMNGASVAAIGVAAVMIFCAVLLITTTIRLSAFSRRRETGIMRLVGASKMVIQLPFILEGVIA…
sequence001	ab initio prediction:MetaGeneAnnotator	CDS	484372	485787	.	+	0	ID=LOCUS_04590;product=metalloendopeptidase;inference=COORDINATES:ab initio prediction:MetaGeneAnnotator,similar to AA sequence:RefSeq:WP_015776047.1;translation=MTTLDPTSLRRRLASGQARILGAVLAVGLAVSLLSGAPTAQADNLDDQQAALEAESARVQASLEFVDANIAKAAGDLVIYQGRLPGAQQALLEAQGRVASAVKEVEALAARVELAQQNKAKITEQLESDKQKITDTKKLIGQIASQAYKSGGVPTNIALLFGSSESGSLTESMDLADQAMRSQNAAMTKLTQQNATNVNSQARLVAVEEEIQDLKAKADAALEREKSARDEAASKKA…
sequence001	ab initio prediction:MetaGeneAnnotator	CDS	485853	486323	.	+	0	ID=LOCUS_04600;product=SsrA-binding protein;inference=COORDINATES:ab initio prediction:MetaGeneAnnotator,similar to AA sequence:UniProtKB:Q9L1S9;translation=MPKESGRKVVATNRKARHNYHVLDTYEAGIALMGTEVKSLREGHASMVDGFCTFYNDELWMEGIHIPEYNQGSWTNHAARRRRKLLLHREELDKISQKIRESGFTVVPLQLYFLDGRAKVEIALARGKKDYDKRQTLREQQDKRESLRELRERNRR;locus_tag=LOCUS_04600;gene=smpB;note=Q9L1S9 SsrA-binding protein (Streptomyces coelic…
sequence001	Aragorn:1.2.38	tmRNA	486426	486793	.	+	.	ID=LOCUS_tm00010;product=transfer-messenger RNA;inference=COORDINATES:profile:Aragorn:1.2.38;locus_tag=LOCUS_tm00010;note=Aragorn_7
sequence001	ab initio prediction:MetaGeneAnnotator	CDS	486969	487955	.	+	0	ID=LOCUS_04610;product=serine protease;inference=COORDINATES:ab initio prediction:MetaGeneAnnotator,similar to AA sequence:RefSeq:WP_013230294.1;translation=MSTEPEFEQQLPDEDEALDAYSRLVIRVAESVTPHVAAIEMTSTGRRGQVRVGSGSAVVFTGDGYLLTNAHVVAGIQSGRAVFADGKHTDVELVGADPLSDLAVVRGLKSTPPPARLGNADSLRVGQLVIAVGNPLGLAGSVTAGVVSGLGRSIPVRAGEHRRVIEDVIQTDAALNPGNSGGALADTKGRIVGINTAVAGLGLGLAVPINRTTQRIIASLLRDGRVRRAYLGLVSTPIPLDA…
sequence001	ab initio prediction:MetaGeneAnnotator	CDS	487961	488290	.	-	0	ID=LOCUS_04620;product=hypothetical protein;inference=COORDINATES:ab initio prediction:MetaGeneAnnotator;translation=MEMAQRHGIPSRLSEADLREMQDNPPAWLVQSRANRTGKRPVWVHLTCAVCGYSEAVRPKKWWPDFSFVFCGTHRNSELPKLFLGEVRSEYEGVGSRFVGVVDVPENQA;locus_tag=LOCUS_04620;note=MGA_463
sequence001	ab initio prediction:MetaGeneAnnotator	CDS	488373	489821	.	+	0	ID=LOCUS_04630;product=MFS transporter;inference=COORDINATES:ab initio prediction:MetaGeneAnnotator,similar to AA sequence:RefSeq:WP_011729823.1;translation=MTDAAALQPSTPLQKRVLVVAIVASFIAILDGFVVNLALPAIGRELGGGLVIQQWVVDAYLLTLGALILVAGSLSDHFGRARILEWGLAGFALTSVMCGLAWTGEVLVISRALQGIAGALLVPSSLAMIITSFSGPAQSKAIGQWSGWTSAAAIVGPLIGGVSVDMLSWRVIFFINVVPAALIWPMLAGLRASDAARDKSKKIDYLGAFLAMVGLGGPVYAFIEQGRMGWGSPLVWAPLVVG…
sequence001	ab initio prediction:MetaGeneAnnotator	CDS	489839	490552	.	-	0	ID=LOCUS_04640;product=DtxR family transcriptional regulator;inference=COORDINATES:ab initio prediction:MetaGeneAnnotator,similar to AA sequence:RefSeq:WP_011728504.1;translation=MKTSTPSSSIEDYVKVIYSYTEWQDKPITSSQLAQRLGVANSSVSEMVRKLKDQGLVDHQPYSAIRLTSEGMRLALSMVRRHRLIETYLVEELGYSWDEVHDEAEMLEHAVTDTFIERMSAKLGHPVRDPHGDPIPSADGTVELPHAYQMIELDQGHAGRITRISDENPDLLRYLAAQDIALDAPVEVMGRKPFGGALVVKIGSGPDRREFDLADEVASA…
sequence001	ab initio prediction:MetaGeneAnnotator	CDS	490562	491392	.	-	0	ID=LOCUS_04650;product=ubiquinone biosynthesis protein;inference=COORDINATES:ab initio prediction:MetaGeneAnnotator,similar to AA sequence:RefSeq:WP_015776698.1;translation=MSTPSPGAANSTAGIPGPAGPRGPKLHATRRHELGQSFQDGGEHYDRVRPGYPMDSLEWILPHGARTAADIGAGTGKFTSLLLQRDLDVAAVDPSRDMLEQLRNIYPQVNALVGTAEATGLTDSAFDVVSVAQAWHWCDPLPASTEIARILRPGGTLGLIWNQLDTSIPWVHRLSRIMHAGDVHKPGFRPVIGPEFHGLERHLTSWEDPLTPEDIMELAKSRSYYL…
sequence001	ab initio prediction:MetaGeneAnnotator	CDS	491471	492877	.	-	0	ID=LOCUS_04660;product=putative aminotransferase/cysteine desulfurase;inference=COORDINATES:ab initio prediction:MetaGeneAnnotator,similar to AA sequence:RefSeq:YP_001701265.1;translation=MSTVTLNANTIPSFAEATTASVAAARPLAAVTGAELQAPLIQGGHVRYANLDYGASAPALTVVSAYLNEVLPYYASVHRGAGFASQISTSVYENSRNIVREFVGGRADDSVIFTRNTTDSLNLLAGCLPVVDGQAAGEVLYLDIEHHANLLPWQGVPHRSVVAAPTLAATLDKLRSELAQGGVSLLAVTGASNVTGEILPIAQLASLAHEF…
sequence001	ab initio prediction:MetaGeneAnnotator	CDS	493206	494018	.	-	0	ID=LOCUS_04670;product=histidinol-phosphatase;inference=COORDINATES:ab initio prediction:MetaGeneAnnotator,similar to AA sequence:RefSeq:WP_015775973.1;translation=MTHPVSTYNDDLRLAHVLADSVDAQTMDRFKALDLQIETKPDLTPVTDADKAAEEAIRGQLSRSRPRDAVLGEEFGSSGHGSRRWIIDPIDGTKNFVRGVPVWATLIALVDEGEPVVGVVSAPALGKRWWAAKDMGAYMGRSLASATRLKVSNVSRLADASMSYSSLSGWKERGNLDEFMGLTEDIWRTRAYGDFWSYCLVAEGAVDIACEPELNLYDMAALVPIVTEAGGRFTS…
sequence001	ab initio prediction:MetaGeneAnnotator	CDS	494073	495188	.	-	0	ID=LOCUS_04680;product=putative ribosome biogenesis GTPase RsgA;inference=COORDINATES:ab initio prediction:MetaGeneAnnotator,similar to AA sequence:UniProtKB:Q9K4A8;translation=MARDARSWDESDVRIRPNKKGSRPRTKDRPSHDDAVIGRIITVDRGRYRAIVGEDSDNERLVIAARARELRRNPVVPGDFVALVGDVSGSPDTLARLVRVEERRTLLRRSADDTDPIERVVVANADQLVVVVAAANPEPRTGFIDRALVAAYDAGIEPLLLITKADVKDPAELLANYLSLDFPVIISRTADSEAGGIDARSDDGLSARLDRDAVAQLRSHLG…
sequence001	ab initio prediction:MetaGeneAnnotator	CDS	495191	496561	.	-	0	ID=LOCUS_04690;product=3-phosphoshikimate 1-carboxyvinyltransferase 1;inference=COORDINATES:ab initio prediction:MetaGeneAnnotator,similar to AA sequence:UniProtKB:Q9K4A7;translation=MTGTTPANTDPTATRTELPLWSAPYARGPVNASVTVPGSKSLTNRYLVLAALADGPSRLRAPLHSRDSALMIQALRQLGATVTEEPGHGDYGPDLLITPLDPLATSAETAIDCGLAGTVMRFVPPLAALRRGATVFDGDPHARNRPMGTIIEALVALGVPVAAEGGRTPSALPFTVEGTGEVRGGHLVIDASASSQFVSALLLVGARFTEGLHLEH…
sequence001	ab initio prediction:MetaGeneAnnotator	CDS	496568	497083	.	-	0	ID=LOCUS_04700;product=hypothetical protein;inference=COORDINATES:ab initio prediction:MetaGeneAnnotator;translation=MSVIRFLARPMLASSFVVAGLDKLRNADDTAKQLSPVLRRASESLPFKADEKTLARVIGGAQLGAGTLLGLGKLSRFAATVLVVTSALNSYVEWRSADISTKEGRIARKARLLKNISLTGGVLLASVDTEGRPSIAWRAEHLAADAKKVTGKQIKRADKAVRKAVDNAVGA;locus_tag=LOCUS_04700;note=YP_001705507.1 hypothetical protein (Mycobacterium abscessus) [pid:35.9%25%2C q_cov…
sequence001	ab initio prediction:MetaGeneAnnotator	CDS	497264	498067	.	+	0	ID=LOCUS_04710;product=ECF RNA polymerase sigma factor SigR;inference=COORDINATES:ab initio prediction:MetaGeneAnnotator,similar to AA sequence:UniProtKB:Q7AKG9;translation=MTLVKDRAVLSEPGYGSQLVSPKLTVDLATMSTIEPAAAAMYEAADSSAEGTAEAPAAVDVATETSEQRRARFERDAMQYVDQLYSAAMRMARNPSDAEDLVQEAYTKAFSAFHQYKPGTNLKAWLYRILTNTYINLYRKRQREPLQSNSDTIEDWQLAKAESHTSAGLRSAEAEALDHLPDSDVKNALQAIPEEFRLAVYFADVEGYAYKQISEIMNTPIGTVMS…
sequence001	ab initio prediction:MetaGeneAnnotator	CDS	498064	498324	.	+	0	ID=LOCUS_04720;product=hypothetical protein;inference=COORDINATES:ab initio prediction:MetaGeneAnnotator;translation=MSDCQGLGDCDDTRMQRIYEYLDGALTREDLTEIKQHLDTCEECAEQYDLECLIRTMVKRSCTESAPENLKNSILDRIHSIKPVDA;locus_tag=LOCUS_04720;note=MGA_473
sequence001	ab initio prediction:MetaGeneAnnotator	CDS	498598	499212	.	-	0	ID=LOCUS_04730;product=hypothetical protein;inference=COORDINATES:ab initio prediction:MetaGeneAnnotator;translation=MPPVFAHGALRLYLLALLEAGPKHGYELIKALGDRFGGTYSPSAGTIYPRLGKLEEEGLVATETEGRRTKYFITDAGRAELDGRRAELADVEDTISASVRRLADNLREDIRTNMRGLRADLAATAEAARSSASAAASRSRTGGHTPESQRILKEAELMVQSFRDDIRVELRQHGASHPLTPVALETVRTVLDQARISIRNSLRS;locus_tag=LOCUS_04730;note=WP_003973705.1 PadR family transcriptional regulat…
sequence001	ab initio prediction:MetaGeneAnnotator	CDS	499212	500060	.	-	0	ID=LOCUS_04740;product=hypothetical protein;inference=COORDINATES:ab initio prediction:MetaGeneAnnotator;translation=MSEELWTVTGPQTIEVDHVRSLKLGIVKGRFDVVTHDEDFVRIEISEITGDPLTVTLVDGRLEVRHQLQGPQGWFRNLMGTVNNTSTNSVVVGIALPNGVDVEAGTVSGDGMVSGTSGRTRLNTVSGSVMADGTSGELHVNTVSGEVIARNHDGVLTAKSVSGEVTASGTFKNVRANTVSGDLSFDLQDYTNDLGANSVSGDLTIRLPHDVGLDIVAKSASGSVVIDDQMYAQPGSNVHTIVGPDERLMLVRTNTVSGKTYIMHASAPTPDHDHPASGEAGL…
sequence001	ab initio prediction:MetaGeneAnnotator	CDS	500171	500647	.	-	0	ID=LOCUS_04750;product=hypothetical protein;inference=COORDINATES:ab initio prediction:MetaGeneAnnotator;translation=MESFPLPCPMEGTEGLAARWQDEAGRRFSDTHENRLVIGLSGRDLEFGLSTARSRLNLANILDGASHSSVEVFVVGPPPTLDPARNKRLAELNTAFADVTTRRNHHYVDTFSPLLNHEQWRTDLAANGGTPGQAGYGLIAWLVLHRGWFQWLNIAQPE;locus_tag=LOCUS_04750;note=WP_015775967.1 lysophospholipase (Brachybacterium faecium DSM 4810) [pid:44.7%25%2C q_cov:96.2%2…
sequence001	ab initio prediction:MetaGeneAnnotator	CDS	500552	500851	.	+	0	ID=LOCUS_04760;product=hypothetical protein;inference=COORDINATES:ab initio prediction:MetaGeneAnnotator;translation=MGVAETPARFILPTRREPLGPLHGTGERETLHYDGVLGRTGKHSSEPTQCAGIPQAREQFISYSCNAQLPVFHGYLFTLVTVLARFRLNSRFGNRYLSH;locus_tag=LOCUS_04760;note=MGA_477
sequence001	ab initio prediction:MetaGeneAnnotator	CDS	500909	504703	.	-	0	ID=LOCUS_04770;product=alpha-ketoglutarate decarboxylase;inference=COORDINATES:ab initio prediction:MetaGeneAnnotator,similar to AA sequence:RefSeq:WP_011030150.1;translation=MPEQPSHRLPEEFGGNEWLVDELYERYQQDKNSVDAKWWPLFESFASADGTSSNGTSAAPAAANPPTQVLPVVAPAAAAPAPAPAAPAAATETAPAAPAPAKKEPATVARDGAKKPAGGNATQPIPAQLPKSTKAPTAPEEDVVSVLRGPAKAIATNMVTSLEVPTATSVRAVPAKLLIDNRVVINSNLARARGGKVSFTHLIGYAVVRALSQFPSMNVYYDEI…
sequence001	ab initio prediction:MetaGeneAnnotator	CDS	505187	506539	.	+	0	ID=LOCUS_04780;product=membrane protein;inference=COORDINATES:ab initio prediction:MetaGeneAnnotator,similar to AA sequence:RefSeq:WP_013226803.1;translation=MEWILLLAGFALILGTGFFVAVEFSLVALDQSSVQRAVDNGDQAAAPLLKCLKSLSTQLSSCQLGITLTTLLTGFVMEPSVGQLLVGPLGLLGLPPEVVHSVALIVAMAFATLLSMLIGELVPKNMAIALAFPLGKRLARPQLMFTAVFKPAIVVLNGFSNKVLNLFGLEAKEEISGARTPAELASLVRRSAELGTLDAGTANFVARTLNFSGRTAADVMTPRIRMETIDADQSVADILDA…
sequence001	ab initio prediction:MetaGeneAnnotator	CDS	506536	507606	.	+	0	ID=LOCUS_04790;product=membrane protein;inference=COORDINATES:ab initio prediction:MetaGeneAnnotator,similar to AA sequence:RefSeq:WP_013226804.1;translation=MSDWVGILWLVVLLIGNAFFVGAEFAVMSARRSQIEPLAEAGSKRAQTTLRAMENVSLMLACAQLGITVCSLLILQVAEPAIHHLLAEPLELVGVPVELADIIAFAIALLFVTFLHVTFGEMVPKNISVSVADKAALLLAPPLMFIARLVNPVIWTLNWLANHILRLMKIEPKDEVSSSFTLEEVQSIVQESTRHGLVDDETGLLSGALEFSEHTAAHIMVPLDKLMVLKTASTPVDLEKA…
sequence001	ab initio prediction:MetaGeneAnnotator	CDS	507747	508715	.	+	0	ID=LOCUS_04800;product=metal ABC transporter substrate-binding protein;inference=COORDINATES:ab initio prediction:MetaGeneAnnotator,similar to AA sequence:RefSeq:WP_013230420.1;translation=MRRSAVRLSLAASAGLAALLLSSCAGPAGAGNQSQSGAIEVVTSTNVYGDIVKAVGGDKVDVKAIITKTSQDPHSYEASAQDKLVISKAKLVVENGGGYDEFLHKIADETKIGHENMISAVEVSGLAPEEESHSADAHSDEPHAHDHGDFNEHVWYSLDTMGKLADAVAAKLGSLDAGSAATFTGNADAFKAKLNGLTTTLNNVKAANEH…
sequence001	ab initio prediction:MetaGeneAnnotator	CDS	508868	509683	.	+	0	ID=LOCUS_04810;product=ABC transporter ATP-binding protein;inference=COORDINATES:ab initio prediction:MetaGeneAnnotator,similar to AA sequence:RefSeq:WP_013230419.1;translation=MTPVVSLRGASLQFGKRTLWRDLDLDINPGEFFAVLGPNGSGKTSFLKVLLGLQELHSGTVSLGGHPVERGSKRIGYIPQQKAFAPDTPLRARDLVGLGIDGHRWGVRLSSGKVNQRIDDLLEQVGASDYAKVPVGQLSGGEQQRLRVAQALASEPQVLLCDEPLLSLDLHHQQGVSALINKQCHERNSAVVFVTHEINPVIDYVDRVLYLAGGQFRVGTPQ…
sequence001	ab initio prediction:MetaGeneAnnotator	CDS	509684	510574	.	+	0	ID=LOCUS_04820;product=helicase;inference=COORDINATES:ab initio prediction:MetaGeneAnnotator,similar to AA sequence:RefSeq:WP_013230418.1;translation=MDLDSVFRTIFNFENYSELLVLVQNSIWAGAVLGLLGGLVGTFVMKRDLAFAVHGISELSFAGAAFALLIGADIIFGSLIGSVAAAVLLGFMGVRARDKNSIIGVIMPFGLGLGILFLALYEGRAANKFGLLTGQIVSVDTVQLQVLAGTAVVVMLALVAIWRPLSFASVDPEMAEARGVPVRGLAIGFMVLLGVSVALSIQIVGALLVLALLITPAAAALKVTTSPKLVVVLSVAFAMTATVGGILLA…
sequence001	ab initio prediction:MetaGeneAnnotator	CDS	510571	511038	.	-	0	ID=LOCUS_04830;product=transcriptional repressor;inference=COORDINATES:ab initio prediction:MetaGeneAnnotator,similar to AA sequence:RefSeq:WP_007449657.1;translation=MPHGTSSTTTGPATPASSGVKEQRVTKQRLAVSAALDELDDFVSTQELYRLMQNKGISVSLATAYRILQSLADDGLIDVLRNGEGEAVYRRCAVTGHHHHLLCRNCGKAVEVEAPAVETWAARTAAEHGFTEVAHTVEIFGLCPECTAKKAAGKL;locus_tag=LOCUS_04830;note=WP_007449657.1 transcriptional repressor (Strepto…
sequence001	ab initio prediction:MetaGeneAnnotator	CDS	511133	511786	.	+	0	ID=LOCUS_04840;product=MBL fold metallo-hydrolase;inference=COORDINATES:ab initio prediction:MetaGeneAnnotator,similar to AA sequence:RefSeq:WP_003972584.1;translation=MKLTKYTHACVRLEKDGSVLVIDPGAFSEAEEALKGAHAVLITHEHNDHIDSPAVLAALRSNDSLEVHAPAGVAAALKENSDVAARVHVAEPGSDFQAGGFGVRTFGGQHAVIHPQIPVVANIGYLVDGNVFHPGDSFVVPDGLDVKTLLVPIHAPWSKVGEVLDFVISVRAPKAFPVHDALLNELGRGLVEGHVTRIGARYGTTYQALAPRDSVEV;locus_tag=LOC…
sequence001	ab initio prediction:MetaGeneAnnotator	CDS	511783	512865	.	-	0	ID=LOCUS_04850;product=cysteine synthase;inference=COORDINATES:ab initio prediction:MetaGeneAnnotator,similar to AA sequence:RefSeq:WP_011731115.1;translation=MSNSCIQDRAWANEAIRTIEAENNRSADTHLYAVPLPEHWGVQLYLKDESTHRSGSLKHRLARSLFLYGLVNGWITEGTTIVEASSGSTAVSEAYFARLIGLPFIAVMTRTTSPEKIALIEDFGGTCLFVDHASEVYAVAEETAKTSGGYYMDQFTHAERATDWRGNNNIAESIFEQLSLEEHPVPEWIVVGAGTGGTSATIGRYLRYNRYSTRLAVVDPENSAFYPAWRDGDASTATGL…
sequence001	ab initio prediction:MetaGeneAnnotator	CDS	512937	513854	.	+	0	ID=LOCUS_04860;product=sulfurtransferase;inference=COORDINATES:ab initio prediction:MetaGeneAnnotator,similar to AA sequence:UniProtKB:B1MEA7;translation=MDTLISAAGLRRRQESGERTVLLDVRWVLGRSDGHSEYLAAHLPGAVFVDLPSELADHAQPERGRHPLPAPERFQAAARSWGINDGDTVVAYDNSGSMAAARVWWMLRNAGFDSVYLLDGGLSAWRAKGYPVEEGEVRPAVGNVSLGDGAMPVITEEEAAQWSRHGTLLDARAGERYRGEVEPIDPRAGHIPGAVSAPTTENVAADGTFLPAEQLRRRFEDLGLANSSDVAVYCGSGVTASHEIA…
sequence001	ab initio prediction:MetaGeneAnnotator	CDS	513851	515005	.	+	0	ID=LOCUS_04870;product=NADP-dependent alcohol dehydrogenase;inference=COORDINATES:ab initio prediction:MetaGeneAnnotator,similar to AA sequence:RefSeq:WP_004534096.1;translation=MTPGRPVPPPLAKPISLDPDWTGVETSTLAAAYGATAPDSGLVPLTVARRVPTEDDVEIAIEFCGLCHSDVHATRGEWRVPPYPLVPGHEIVGRVTRVGTGVQDFAPGDRVGVGCMVDSCRECESCLDGLEQYCERGNIGTYGAADPRHGDAVTQGGYSTSVVVDRRFVLRIPDALDPAAAAPLLCAGITTYSPLRYFDVEEGDTVGVVGLGGLGHMAVKI…
sequence001	ab initio prediction:MetaGeneAnnotator	CDS	515002	515430	.	+	0	ID=LOCUS_04880;product=HIT family protein;inference=COORDINATES:ab initio prediction:MetaGeneAnnotator,similar to AA sequence:RefSeq:WP_011730854.1;translation=MSTLFTRIIDGEIPGRFVWKDDEVVAFMTIAPLTQGHTLVVPREEVDSWTHASPELLAKVMDVAQRIGKVQEKLFDAKRVGVLMEGFEVEHLHVHVWPAYSTADFEVHNVDHNPDPAIMDATAVKLRAALRSAGHGDAIPAD;locus_tag=LOCUS_04880;note=WP_011730854.1 HIT family protein (Mycobacterium smegmatis str. MC2 1…
sequence001	ab initio prediction:MetaGeneAnnotator	CDS	515495	519442	.	-	0	ID=LOCUS_04890;product=ATP-dependent helicase;inference=COORDINATES:ab initio prediction:MetaGeneAnnotator,similar to AA sequence:RefSeq:WP_011029425.1;translation=MTLHISYPAELPVSERREDLMAAIAANQVTIIAGETGSGKTTQIPKMCLELGLGDKGLIGHTQPRRLAARTVAERIASELDVEIGQEVGFQVRFTGEVGAATKIKLMTDGILLAEIQRDKLLRKYSTIIIDEAHERSLNIDFILGYLKRILPQRPDLKVIITSATIDPQRFAKHFGSDEDPAPIIEVSGRTYPVEIRYRPLSQPAGADEEDSDDELEEDRDPLDAVCDAVDELAK…
sequence001	ab initio prediction:MetaGeneAnnotator	CDS	519456	520448	.	-	0	ID=LOCUS_04900;product=DNA-binding transcriptional regulator;inference=COORDINATES:ab initio prediction:MetaGeneAnnotator,similar to AA sequence:RefSeq:WP_013226156.1;translation=MIQTSARLLQLLSLLQVRREWTGPDLADRMGVTERTVRRDIDKLRNLGYPIHATPGIAGGYQLGAGAQLPPLLLDDNEALAVALGLNSVAAGPVAGIGEASVRALAKLEQVLPSRLRPKFAMLKAAVTTLPSNAASVDPQQLTVVSAAISDRRQISFEYVRSDGDSARRLVEPYRLVDTGRRWYLVAWDLEREGWRTFRADRFASLPSERKKYTPRPLPA…
sequence001	ab initio prediction:MetaGeneAnnotator	CDS	520604	520774	.	-	0	ID=LOCUS_04910;product=hypothetical protein;inference=COORDINATES:ab initio prediction:MetaGeneAnnotator;translation=MEIFGIILFIVLLTAVAATVSALLKDGRGHNPPINSKEPWSAFDAPSSPYWNPRIY;locus_tag=LOCUS_04910;note=MGA_492
sequence001	ab initio prediction:MetaGeneAnnotator	CDS	520868	521824	.	+	0	ID=LOCUS_04920;product=putative transcription regulator%2C AraC family protein;inference=COORDINATES:ab initio prediction:MetaGeneAnnotator,similar to AA sequence:RefSeq:YP_001701309.1;translation=MAVIVVPNFSIFEFGTAFEVFGIDRTDRGAGVPGFDFRVCAPEPGDIRMKSGLSLHVENGLEAAADADLVIMTPFGRDQELPESVLEALRAAHARGAWVMSICSGAYALAHAGLLDGRRCTTHWHYSQDLAARYPEIIVDENVLYVQDGTIITSAGTAAGIDACLHLVRVELGANVAAAIARDMVVPPHRDGGQAQFIDRPM…
sequence001	ab initio prediction:MetaGeneAnnotator	CDS	521833	522135	.	-	0	ID=LOCUS_04930;product=hypothetical protein;inference=COORDINATES:ab initio prediction:MetaGeneAnnotator;translation=MKITVQRSGGIAAMTRVWIVEAVSSDEKERWVPIVEACPWDEAQGMDRTLNEPDRFMYSIRAGQRRATLPERAVTGPWQELVECAKAEGSESRGTRGGRR;locus_tag=LOCUS_04930;note=MGA_494
sequence001	ab initio prediction:MetaGeneAnnotator	CDS	522215	523258	.	-	0	ID=LOCUS_04940;product=metalloprotease;inference=COORDINATES:ab initio prediction:MetaGeneAnnotator,similar to AA sequence:RefSeq:WP_011028408.1;translation=MICSIVPPYMLRRIAAQNEPRLRAVARAAKESLLHIKDLQAIRTAPLPAAPPSARQAKPGPPKRTIYDAGSLETLPGRVVRKEGAPAAGDPAADEAYEGLGNTHRLYGEIFGRDSIDDAGLPLDASVHYGKLYDNAFWDGSQMVFGDGDGQIFQRFTKSVSVIGHELAHGVTQYTANLAYRNQAGALNESMSDVFGVLVEQFAKKESVEQASWLIGEGLFTDQVQGAALRSMKAPGTAYDDD…
sequence001	Aragorn:1.2.38	tRNA	523414	523487	.	-	.	ID=LOCUS_t00070;product=tRNA-Arg;inference=COORDINATES:profile:Aragorn:1.2.38;locus_tag=LOCUS_t00070;note=Aragorn_8
sequence001	ab initio prediction:MetaGeneAnnotator	CDS	523584	525086	.	-	0	ID=LOCUS_04950;product=hypothetical protein;inference=COORDINATES:ab initio prediction:MetaGeneAnnotator;translation=MIAAKSRLDTWLGRFTMYRLILWVLGILVAYSMVLDVLGWLTFGIPEMLVHLVLCVGLTYLSNRLLALVFRVRPHSESSLITGLLLYFLFWPAFGATDMAGVALACVLASVSKYALAFRGRHIFNPAAAGAFLTGLTGLNIATWWAATPAMLWLLVPGVLVVLYRTRKMLMATVFLVAATGIITTELLSRGMTFGQALWQPLAQRPLLFFVGFMLSEPLTLPPRRWQQLALAAVVGVVFAVPYNLGFVANSPELALLLGNLIAFFLGQRGGVELVFKGSRAL…
sequence001	ab initio prediction:MetaGeneAnnotator	CDS	525083	525955	.	-	0	ID=LOCUS_04960;product=FAD:protein FMN transferase;inference=COORDINATES:ab initio prediction:MetaGeneAnnotator,similar to AA sequence:UniProtKB:A0A0H3EEJ1;translation=MPHPGWSLFGFEGIGTQWEISTPDALAAGVRNQLLDTVSAYDEVWSRFRPDSLVSSLSRSPGRITLPDHARGLQRVYSALYRLSGGRMTPLIGSSLERLGYDAGYTLATSGSPQAPPQWEGTLEWTGRELMVTKPVVLDVGAAGKGQLVDLLGQVLRASGHTDFLVDGSGDMLHAGTHPVIVALEHPYNPKQAIGTVELANSALCASASNRRAWGDGLHHVLDGATGRPIQ…
sequence001	ab initio prediction:MetaGeneAnnotator	CDS	525961	526437	.	-	0	ID=LOCUS_04970;product=FMN-binding protein;inference=COORDINATES:ab initio prediction:MetaGeneAnnotator,similar to AA sequence:RefSeq:WP_013390315.1;translation=MTTPLRKSLYVGFAGLSIIGTAAACAPKAESPAVETPATQNGGQVSTTAPSSQGSAASGQSSYKDGTYSADGTYTSPNGQETVGVELTLAADKVTAVNITTHPSNPNTKKFQGEFASGIAAQIVGKDIDELSVSKVAGSSLTSGGFNDAVQQIKSQAK;locus_tag=LOCUS_04970;note=WP_013390315.1 FMN-binding protein (Bifidobacterium …
sequence001	ab initio prediction:MetaGeneAnnotator	CDS	526683	528332	.	+	0	ID=LOCUS_04980;product=arginine--tRNA ligase;inference=COORDINATES:ab initio prediction:MetaGeneAnnotator,similar to AA sequence:UniProtKB:Q9X5M0;translation=MTPEELSAAISACLKDALSAGEIALTETSVPDAVRVERPKNRDHGDWATNIALQLSKQAGMNPREFATILSNRLQAIPGVTGVDIAGPGFLNITVDAAAAGALAKAIVEAGSSYGTNQALAGRVVNMEFVSANPTGPLHIGHTRWAALGDSIARVLRASGADVTAEYYINDAGSQMNVFANSVLSRLHGRGVPEGGYPGEYIRELGDEVLKAHPDVRELTDEAALPVIRAAAYEAQMADIK…
sequence001	ab initio prediction:MetaGeneAnnotator	CDS	528337	529809	.	+	0	ID=LOCUS_04990;product=diaminopimelate decarboxylase;inference=COORDINATES:ab initio prediction:MetaGeneAnnotator,similar to AA sequence:UniProtKB:C7MDU4;translation=MNTNAAHASPLAPDWLAVPEDLNALQSPMWAAGVEKNDAGEVTIDGLAVSALKEQFGTPLFVMSESDFRSRARAFKDAFDEAFADICGGVDVYYAGKSFLCTAVATWVAEEGLRLDTCSGGELAVAARAGIQGANLGLHGNNKSDAEINRALDMSLGRIVVDSLDELERVAKIASSRGETAKVMLRLTPGVHAHTHEFIATAHEDQKFGLSMAGDSTDEAGLSAAEEAVAAAT…
sequence001	ab initio prediction:MetaGeneAnnotator	CDS	529802	531118	.	+	0	ID=LOCUS_05000;product=homoserine dehydrogenase;inference=COORDINATES:ab initio prediction:MetaGeneAnnotator,similar to AA sequence:UniProtKB:Q9ADB4;translation=MSEVQTLKVALLGCGNVGAQVARILIDDAEALAARSGARLELSGIAVRTIDAPRDVELPRELFTTDADTLVKDADLVIELMGGIEPARTLILTAIQNGACVVTGNKALLAQDGPTLYEEADKAGVQLSYEAAVAGAIPILRPIRDSLSGDRITRVLGIVNGTTNFILDQMDTTGAQFADALAEAQRLGYAEADPTADVEGHDAAAKAAILASLSFHTRFSLDDVYCEGITKVSAADIA…
sequence001	ab initio prediction:MetaGeneAnnotator	CDS	531119	532222	.	+	0	ID=LOCUS_05010;product=threonine synthase;inference=COORDINATES:ab initio prediction:MetaGeneAnnotator,similar to AA sequence:UniProtKB:Q9ADB3;translation=MAHQWRGVIREYADRLPVTEATKVITLGEGGTPLVHAQKLSELTGSEVYLKVEGMNPTGSFKDRGMTMAMTAAVEAGAKAVVCASTGNTSASAAAYATAAGLKCAVLVPEGKISMGKLSQAIAHGATLLQVDGNFDNCLDIARKLGEAYPVFLVNSVNPARIQGQKTGAFEVVDSLGDAPDIHVLPVGNAGNISAYWKGYKEYSAPFETANGTLPAVSTKTPIMWGFQAAGAAPFVAGHPITEP…
sequence001	ab initio prediction:MetaGeneAnnotator	CDS	532225	533199	.	+	0	ID=LOCUS_05020;product=homoserine kinase;inference=COORDINATES:ab initio prediction:MetaGeneAnnotator,similar to AA sequence:UniProtKB:Q9ADB2;translation=MESTQPTATDRALVAAGQRLTVKVPGTSANLGPGYDSLGLALSIYDTLTVETLGTGELEFELSGEGADTLPRDASHLAVRAIDLALDRLGFQRSGLKITAVNVNPHGRGLGSSASAVVAAVTAANALVPEESRQDRDWILQLTSEIEGHPDNVAPAIFGGLALSWQDSEQYSSTRADVAPDVIPVVAVPDYELSTETARGLLPASVGHHAAAMNSGRAALLIHALTAQPEFLLPGTEDYLHQSYR…
sequence001	ab initio prediction:MetaGeneAnnotator	CDS	533500	535701	.	+	0	ID=LOCUS_05030;product=transcription termination factor Rho;inference=COORDINATES:ab initio prediction:MetaGeneAnnotator,similar to AA sequence:UniProtKB:Q8CJR6;translation=MTETTELSSAVDTTSSAAESSTAATTKSSGLAGLKLAQLQALASQLGISGGSRMRKGDLVTAISAHRAGTSTTKAPAKATATAKGNAAVAKEAPAQEVKASDNGASAQSVEAPAQEAPRARGRGRSRRATSDGVVAAAEAAAAPAEPVAATVAEASASTEAPEAGTERRQPRTRNRRRGEAAAPAEVSEAPAAEQRTEQRADRTEQREQRADRTEQREQRADRTEQ…
sequence001	ab initio prediction:MetaGeneAnnotator	CDS	535982	537055	.	+	0	ID=LOCUS_05040;product=peptide chain release factor 1;inference=COORDINATES:ab initio prediction:MetaGeneAnnotator,similar to AA sequence:UniProtKB:Q9K4E4;translation=MFESVQGLLDEHAAIQAQLSDPAVYADQSAARKLGRRSAQLQGIVEAYNKWRGLNDDLEAAKEMADEDPEFAAEVEQLEEQIPAAQEKLRRLLIPRDPDDARNVILEVKGGEGGDEAALFAGDLLRMYMRYAESRGWKTEMISATESDLGGYKDVAVAIKGNSNDPAQGVFARLKFEGGVHRVQRVPVTESQGRIHTSAAGVLVLPEVDEPEELEINQNDLKIDVYRSSGPG…
sequence001	ab initio prediction:MetaGeneAnnotator	CDS	537099	537971	.	+	0	ID=LOCUS_05050;product=release factor glutamine methyltransferase;inference=COORDINATES:ab initio prediction:MetaGeneAnnotator,similar to AA sequence:UniProtKB:Q9K4E3;translation=MTFYAGQSLADAVREATAVLTAAGVPTPRVDAELLAEHLLGVGLGRLRAMLLGSDPAPEGYADLVAERAGRVPLQHITGVAYFRYLELRVGPGVFIPRPETESVVQLVIDHLARVPNPKVVDLGTGSGAIAGSIAHEVPGADVHAVEFSPFAHAWAAKNLQPLGVALVQGDLRDALPEHNGTFDVVVSNPPYIPAEAIPTEPEVALHDPPEALYGGGADG…
sequence001	ab initio prediction:MetaGeneAnnotator	CDS	537984	538784	.	+	0	ID=LOCUS_05060;product=hypothetical protein;inference=COORDINATES:ab initio prediction:MetaGeneAnnotator;translation=MTTTYNCTSDDQRTEGLQHAQRAISEKKCIVLPTDTVYGIGADAFSPLAVTMLLASKGRSRQMPPPVLIPRINALDGLATDVPADARSLAQAFWPGGLTLILHAQPSLDWDLGDTKGTVALRMPDDEIALDLLGLTGPLAVSSANRTGQQAAQTASEARLQLAESVEVYLEGGFRPVKGTAALPSTIVDATSTPFRVVRQGAIELERLREIVPSILGFGETLGEVPAPQAEPEETTADDAPVAAAVEQSPEADIAEPGAPAQAKPE;locus_tag=LOCUS…
sequence001	ab initio prediction:MetaGeneAnnotator	CDS	538781	539566	.	+	0	ID=LOCUS_05070;product=hypothetical protein;inference=COORDINATES:ab initio prediction:MetaGeneAnnotator;translation=MIPDRQCVPVLDVDATPLRVDELIHAMGGLIAEGNTATVLGHNLHSVTLFHSCPDFRSLYQDSSIVLLDGAPVALLWGLAHRKQLRPLGQGAMAYRLGSMDWIPELGKLPGLQRVAVVGAGREANTKAVVRLRSIVPGVRVDGMPGEGWDGATEDAVVKWLSDFRPQLVLLGLGMPLQENVLLRRLGELPPAVYCAVGGAIEQVAGIQKLAPRWLGRLGLEWAWRLLLHPGRVAYRVFVEPWKLAGLLIRRRFQPSQTKGQ;locus_tag=LOCUS_0507…
sequence001	ab initio prediction:MetaGeneAnnotator	CDS	539567	540523	.	+	0	ID=LOCUS_05080;product=glycosyl transferase;inference=COORDINATES:ab initio prediction:MetaGeneAnnotator,similar to AA sequence:RefSeq:WP_015776103.1;translation=MTSQPLVVAVVVTYNRLELLQTTLAGIASGTRVPDAVVVVDNASTDGTAEFLRTYQGPVTTDVVTLNTNVGGAGGFAVGMERAVLDHGADHVWIMDDDTEPQPQALQEALDLAQAYGQDTGHVPGFIASRVVWTDGRDHPMNRMRPRMGASEESRSSAARLGATQIRSASFVSVLIPAAEIRRHGLPIADYFIWNDDLEYTARVSRKGIALSTNASVANHHTKVFGDAGADPGPRFY…
sequence001	ab initio prediction:MetaGeneAnnotator	CDS	540806	541921	.	+	0	ID=LOCUS_05090;product=undecaprenyl-phosphate alpha-N-acetylglucosaminyl 1-phosphate transferase;inference=COORDINATES:ab initio prediction:MetaGeneAnnotator,similar to AA sequence:RefSeq:WP_015775946.1;translation=MIMYLLMALTAAVVSYAGTWGARVAGNKLRLYRPIRSRDMHSVLISKLGGLGIFCGFFVALVVASNSFFVKDIFRHNDAPWGILAGAVVIVAVGVADDILDIRWWIKLLGQGAAALIVAVWGVRMSVVPFIPEPIFLDSEVVQIVLTAGLIVTTMNAVNFIDGLDGLAAGVATIGGGAFFLTAY…
sequence001	ab initio prediction:MetaGeneAnnotator	CDS	542041	542532	.	+	0	ID=LOCUS_05100;product=hypothetical protein;inference=COORDINATES:ab initio prediction:MetaGeneAnnotator;translation=MTSNAETGRPSGKRGVGSVGGQSSLWLRLLVLSAAAAVAATAITCVIAAFMNGGQGALSVAFGAALVMLFFGISLLIGHFVGRNNPSGAVGLFVATYFIKVIGFAVVLFVLGAPDWLHHRWFLIGAVVAVVVWQAAEIYGFSKARLQIYNDPAEQEGGPDVSA;locus_tag=LOCUS_05100;note=MGA_511
sequence001	ab initio prediction:MetaGeneAnnotator	CDS	542519	542854	.	+	0	ID=LOCUS_05110;product=hypothetical protein;inference=COORDINATES:ab initio prediction:MetaGeneAnnotator;translation=MSPRKRYSRPSLPAQQPASGNETGDVGNDGGYNAGMAVFSYIIGGIIVWSLVGWGLDNLWGTRWIVLLGALLGAAGGFYLSHMHGLTRQSSTPGESNADSGPSTDGDSNAK;locus_tag=LOCUS_05110;note=MGA_512
sequence001	ab initio prediction:MetaGeneAnnotator	CDS	542936	543736	.	+	0	ID=LOCUS_05120;product=ATP synthase subunit a;inference=COORDINATES:ab initio prediction:MetaGeneAnnotator,similar to AA sequence:UniProtKB:A0A0H3DII9;translation=MIALALPAQDSGSFTPPGIDEMHLPAILPWGAHDGFSKQMLLVILSVVIIATFFILAARKQQLVPGKLQFAGEMAYGFVRNSIAKDIIGGKDFIKYVPLLFSLFFFILVNNIYGAIPVIQLPSFSHVGGAYVLAGIVFFTWIAIGVKKNGLKYFKLATVPSGIPWYILLIVVPIEIISNFLVRPVTHSLRLFATMLAGHLIVMLAGSGIEFLVMQENVLLKGASVLVLVGAVAMYM…
sequence001	ab initio prediction:MetaGeneAnnotator	CDS	543817	544035	.	+	0	ID=LOCUS_05130;product=hypothetical protein;inference=COORDINATES:ab initio prediction:MetaGeneAnnotator;translation=MEGTINGSLNLIGYGLSAIGGGIGVGLVFAAYINGVARQPEAQRVLQPIAFLGLALTEALAILGLVFAFVLS;locus_tag=LOCUS_05130;note=WP_013229527.1 F-type H+-transporting ATPase subunit c (Amycolatopsis mediterranei U32) [pid:62.7%25%2C q_cov:70.8%25%2C s_cov:58.6%25%2C Eval:1.8e-10%2C partial hit],MGA_514
sequence001	ab initio prediction:MetaGeneAnnotator	CDS	544087	544644	.	+	0	ID=LOCUS_05140;product=ATP synthase subunit b;inference=COORDINATES:ab initio prediction:MetaGeneAnnotator,similar to AA sequence:UniProtKB:Q9K4D7;translation=MNQLIISAATEGEAKSNPLVPNVWEMGVVLVGFAVLLYIVVKFVVPMFEKTFAERAEAIEGGIAKAEAAQAEASAALEEYKQQLTDARAEANRIREEARAEGAQILADLKAKAAAESARITEQAHAAIESERQAAVVSLRSEVGTLATTLAGRIVGEALTDDQRAARVVDRFLADLETQSAGAAK;locus_tag=LOCUS_05140;gene=atpF;note=Q9K4D7 ATP syntha…
sequence001	ab initio prediction:MetaGeneAnnotator	CDS	544644	545471	.	+	0	ID=LOCUS_05150;product=ATP synthase subunit delta;inference=COORDINATES:ab initio prediction:MetaGeneAnnotator,similar to AA sequence:UniProtKB:Q9K4D6;translation=MAGISSESLTTALAQLEAKLPFASLQLAKDLFGILGTVDSSAGLRRALTDPSRTGDEKSALVKQLVGGKVSADAAEIAGGLASSRWASARDIGDALETLAATVVIAVAENKSAVSASGITGLEELENDLFAFNQVVASSHEVQRALSEPQASPAAKIALAEKLVPGSSEEAKVLISQAVTQPRGVKPSKLVESFAKLAAKRQQRWIATVSVTRPLTETQASRLQAGLNALYGRELK…
sequence001	ab initio prediction:MetaGeneAnnotator	CDS	545557	547194	.	+	0	ID=LOCUS_05160;product=ATP synthase subunit alpha;inference=COORDINATES:ab initio prediction:MetaGeneAnnotator,similar to AA sequence:UniProtKB:C7MDS4;translation=MAELTINADDVRNALNEFAASYEPGNAERVEVGRVTTASDGIARVEGLPSVMANELLRFEDGTLGLAQNLDVREIGVIILGDFTGIEEGQEVHRTGEILSVPVGDAFLGRVVDPLGQPIDDLGEIKAEGTRALELQAPGVTERKSVHEPMQTGLKAIDAMIPIGRGQRQLIIGDRQTGKTAIAVDTIINQKANWASGDVTKQVRCVYVGVGQKASTIAAVRQTLEDHGALEYTTIV…
sequence001	ab initio prediction:MetaGeneAnnotator	CDS	547271	548161	.	+	0	ID=LOCUS_05170;product=ATP synthase gamma chain;inference=COORDINATES:ab initio prediction:MetaGeneAnnotator,similar to AA sequence:UniProtKB:Q9K4D4;translation=MGAQIRVYRQKISSTTSMRKIFKAMELIATSRIGKARARVAASLPYANAITRAVSAVATQSEIDHPLTTEPEQIRRAAVLIITSDRGLAGSYSASVLKQAEGLFELLHAEGKEVKAYLVGRKAQAYFDFRNRSYSRVWTGGTDAPEFETAQEVGAALLEDFSTDFEEGGVDEIHVVYTRFKSMVTQEPTVIRLLPLEVVEEEAASESELLPLYEFEPETEQVLDALLPRYIESRIFAA…
sequence001	ab initio prediction:MetaGeneAnnotator	CDS	548246	549697	.	+	0	ID=LOCUS_05180;product=ATP synthase subunit beta;inference=COORDINATES:ab initio prediction:MetaGeneAnnotator,similar to AA sequence:UniProtKB:C7MDS2;translation=MTATATEHVATAGATGRIARVIGPVVDVEFPADAIPSIYNALTTEITLNGQTKTITFETSQHLGDNLVRAISLQATDGLVRGTTVQDSGAPISVPVGDGVKGHIFNVLGKPLDVEESEIKADAYWPIHRKAPSFASLEGSTEMLETGIKVIDLLTPYIKGGKIGLFGGAGVGKTVLIQEMITRVARNFGGTSVFAGVGERTREGNDLWVEMEEAGVLKDTALVFGQMDEPPGTRLRV…
sequence001	ab initio prediction:MetaGeneAnnotator	CDS	549699	549983	.	+	0	ID=LOCUS_05190;product=hypothetical protein;inference=COORDINATES:ab initio prediction:MetaGeneAnnotator;translation=MAELEVEIVAADHFVWSGAAKMVKARTSDGEIGILPGHSPLLAILAEGELAIQPVSGDRIAVVVDGGFFSVDNDRVVIVADNAKLGEAATAGIR;locus_tag=LOCUS_05190;note=Q9ETA7 ATP synthase epsilon chain (Corynebacterium glutamicum ATCC 13032) [pid:44.0%25%2C q_cov:88.3%25%2C s_cov:67.7%25%2C Eval:7.1e-15%2C partial hit],MGA_520
sequence001	ab initio prediction:MetaGeneAnnotator	CDS	549994	550425	.	+	0	ID=LOCUS_05200;product=hypothetical protein;inference=COORDINATES:ab initio prediction:MetaGeneAnnotator,similar to AA sequence:RefSeq:WP_015775936.1;translation=MDDSLFPFIALATAFTLLIISLCLFGVRRFNLRRALGTVDASICMAGNSWQMGVCRYQDNELEWFRLMSLSVIPKYKFTRSSLELLGRRQPTEDELVRVQPGVVVVELQYEGTKFMLAMNFDAYAGLSSWLEAGPVIGVGTWR;locus_tag=LOCUS_05200;note=WP_015775936.1 hypothetical protein (Brachybacterium faecium DSM 4…
sequence001	ab initio prediction:MetaGeneAnnotator	CDS	550431	551729	.	+	0	ID=LOCUS_05210;product=esterase;inference=COORDINATES:ab initio prediction:MetaGeneAnnotator,similar to AA sequence:RefSeq:WP_013390107.1;translation=MDFLSDVSLVDGPFMWFCVAFGAVGGLYLLWRRQRSWPVVVVACLVLAAGIVALVHWILIDLMAAFSENLPFETLAWSVLAVTAILLSIARFPRNVAKGRVLGCVAMLGVVLLCVVQVNLYFGLNKTVADLLGTAVARIQPLESSLKRTAGGVPAPSLSAWKAPDSLPGGGILRKAHIPGTASGFDARDAYIYLPPAYLSTPRPSLPVLILFAGQPGGPTDWLTGGRLRALLDRFAEEHGGLAPVTVVV…
sequence001	ab initio prediction:MetaGeneAnnotator	CDS	551726	554227	.	+	0	ID=LOCUS_05220;product=hypothetical protein;inference=COORDINATES:ab initio prediction:MetaGeneAnnotator,similar to AA sequence:UniProtKB:P35867;translation=MSLALNRMVVPAIRQAGRHLRSTPFTLIVLLLFIVLSIASGSLLMGPPEPWLPVAGVSLDGLRAGQWWSIWTSLFFTTNPLAYATAILMMLFLLGLAERRFGSLKTAGVFLGGQFACVSAFLLVTQIARPADDGWLSRMADTRLIGPYGAILATAMAASALLPTLWQRRLRTVTLSISLLLLLYVGHAETVVGFLGALIGLAAGWWMQSSQGHLHLHRSTGREVRNLLSLTMAIFAVGPIVT…
sequence001	ab initio prediction:MetaGeneAnnotator	CDS	554379	554582	.	-	0	ID=LOCUS_05230;product=cold-shock protein CspA;inference=COORDINATES:ab initio prediction:MetaGeneAnnotator,similar to AA sequence:RefSeq:WP_013222289.1;translation=MALGTVKWFNAEKGFGFITPDDSDGDVFVHYSEIQTGGFKTLDENQRVQFEIGQGAKGPQATGVTVV;locus_tag=LOCUS_05230;gene=cspA;note=WP_013222289.1 cold-shock protein CspA (Amycolatopsis mediterranei U32) [pid:77.6%25%2C q_cov:100.0%25%2C s_cov:100.0%25%2C Eval:…
sequence001	ab initio prediction:MetaGeneAnnotator	CDS	554856	556094	.	-	0	ID=LOCUS_05240;product=N-acetylglucosamine-6-phosphate deacetylase;inference=COORDINATES:ab initio prediction:MetaGeneAnnotator,similar to AA sequence:UniProtKB:C7MDR9;translation=MTAATSSAPSHQIIKGTLVTDGEVVEDGLLAIDGDRITYAGNADGFDPEAFEGFQSAVRLGVPSGSYLIPGLVDVHCHGGNGGDFPGGEEASARKAVEFLHRSGTTTFLASMVTAPREDLLRGIELYVKLVDEGLVAGIHLEGPFLSHARCGAQNPDYLLEPDLELMAELVGAADGKLATMTYAPELPGAGALVDLMTSHGVTPSLGHTDCDDATAAAS…
sequence001	ab initio prediction:MetaGeneAnnotator	CDS	556142	556888	.	-	0	ID=LOCUS_05250;product=endonuclease NucS;inference=COORDINATES:ab initio prediction:MetaGeneAnnotator,similar to AA sequence:UniProtKB:C7MDR8;translation=MIPFCPSHRVPDGIVGRVRLVIARCSVDYVGRLKAHLPLATRLLLVKADGSVLVHSDGGSYKPLNWMSPPATLRVTSPEETEVEEGVVEQWTVQSAKTDDRLIINIYEQIHDTSHELGTDPGLIKDGVEADLQRLLAEQIETLGTGYSLIRREYFTAIGPVDILARDANGATVAIELKRRGDIDGVEQLTRYLELLNRDPLLAPVRGIFAAQQIKPQAKVLANDRGIDCVTLDYDAMRGVDDSES…
sequence001	ab initio prediction:MetaGeneAnnotator	CDS	556887	557231	.	+	0	ID=LOCUS_05260;product=hypothetical protein;inference=COORDINATES:ab initio prediction:MetaGeneAnnotator;translation=MPRSNRPRRNASGSRSGSNGGKWTEPVPELDLERARSGIARRESAPDGDWMVRTMTAKKAEKEYICPGCSTAILPGIAHLVVWSDSHLFGQAAGLAERRHWHTNCWTSRTYRYR;locus_tag=LOCUS_05260;note=WP_013229480.1 hypothetical protein (Amycolatopsis mediterranei U32) [pid:49.4%25%2C q_cov:74.6%25%2C s_cov:79.2%25%2C Eval:7.5e-17%2C parti…
sequence001	ab initio prediction:MetaGeneAnnotator	CDS	557251	558045	.	+	0	ID=LOCUS_05270;product=hypothetical protein;inference=COORDINATES:ab initio prediction:MetaGeneAnnotator;translation=MTFDPASLVFTPQDAPSEIRASTVLPARRENVEFTTEDGKVLRGELALPESGEITATLITLHPLPTHGGFMDSHVYRKASYRLPALAGVAVLRFNTRGTQSPRGTSDGQFEEGVGERCDVEAAVRFAVERGLPNRWLVGWSFGTELALMYGAVEPVASQIQGAVLLSPPLHRATDVHLKEWALSGKPLTVLVPEHDDYLQPAEAAQRFSLVPQARLVGVDGAKHLWVGEKYAARVLDEIVDDVTPAGAGVDGLPRQWAGPVASV;locus_tag=LOCUS_0…
sequence001	ab initio prediction:MetaGeneAnnotator	CDS	558158	559450	.	-	0	ID=LOCUS_05280;product=AI-2E family transporter;inference=COORDINATES:ab initio prediction:MetaGeneAnnotator,similar to AA sequence:RefSeq:WP_013225393.1;translation=MKEPLEPRPANEPGSSAVEAPSEGTAATVPVRTGRLAAISRRLRQPIPGARTRVRFEMPPEEEGSDGGEDFRPEDDHGFGSPGPRMSSQHPLYVGFMGTAGVGVALAVFYIASNTTQLILWIVAALFIALGLDPVVRWLEGRKVPRPAGILISVSVLVLAVAGFFATLIPTIVEQVSEIVRQAPDWIRGFLDSDFFRTADSQFGVRDRITTELDKFVKDPEAMGGIFGGVVGF…
sequence001	ab initio prediction:MetaGeneAnnotator	CDS	559668	561401	.	+	0	ID=LOCUS_05290;product=hypothetical protein;inference=COORDINATES:ab initio prediction:MetaGeneAnnotator;translation=MRLKTAALLVLLGLLTMLAGIGQLTFWAPSETVTASVPSDTKAAPLTVIDQKLIALHDGPVKIKIQGEGNFMVATARPDDVDAWVGKTAHTTLTGVSADQKSLEVSSADGEATAPSPAGSDLWVSTEDASGELDYTWNPPADGEWSLLVASDGTKPAPSSISMTFPNNATTPWAVPLIVLGIIITLVGAALPFIAKALSNRRRDGDDDGPGKGEETTTLPVQSPAADTTPGRGTEKEGPALRVTVLAAALAAVMVGGTAVAAQATSSPQPSASSAPAAADGG…
sequence001	ab initio prediction:MetaGeneAnnotator	CDS	561440	562441	.	+	0	ID=LOCUS_05300;product=co-chaperone YbbN;inference=COORDINATES:ab initio prediction:MetaGeneAnnotator,similar to AA sequence:RefSeq:WP_011030234.1;translation=MSSPGYRPTPAAASQLNLRGAVDLSSLRRPAAPPAPPASTSPDGGTANGGAPGGGESGRAPLRVEATETNFQDLVQLSAQIPVLFLLWSRYAAESPAVLEASERVVESYGGRLVLAAADVDAFPQLAQAFQVQAVPTAVAVIKGQPVPLFQGPADDAQIRELVEELLKVAAANGVTGSIGDGTQPEGTDDPEPLPPLHQAAIDAIEAGDYAGAAAAYKQALLEQPADADAKAGLAQVDLM…
sequence001	ab initio prediction:MetaGeneAnnotator	CDS	562441	563541	.	+	0	ID=LOCUS_05310;product=oxidoreductase;inference=COORDINATES:ab initio prediction:MetaGeneAnnotator,similar to AA sequence:RefSeq:WP_011103575.1;translation=MPSALFSPLQLRSLTVPHRGWVSPMCQYSCHPETGEGVPNDWHLMHLGSFAAGGAALIMSEAAAVNPEGRISPLDAGLYSDEQAAGWERIVRFVHAHGAVDCRIGAQLAHAGRKASTYWPFSGHSGSVPTSEGGWGTVGPTTDAFDGYAAPAAMSEAEILGVVADFAAAASRAVAAGFDTVEIHGAHGYLLHQFQSPLINTRTDRWGGDEDGRNRLMLTVVDAVREVIPDSMPLLLRISASDW…
sequence001	ab initio prediction:MetaGeneAnnotator	CDS	563582	564463	.	+	0	ID=LOCUS_05320;product=ABC transporter ATP-binding protein;inference=COORDINATES:ab initio prediction:MetaGeneAnnotator,similar to AA sequence:RefSeq:WP_003814760.1;translation=MTEPRHEPTPTSTSPHAPEPQASQPPQSSTAPLVSDGSPAGGALAALSIRGLAKRFGEKIAVDGVSLEVPAGSFYGVVGPNGAGKTTTLSMATGLLRPDFGTALVHGVDVWAKPLEAKKLMGVLPDGVRLFDRLTGEQLVTYSGLLRGMDRDVVGTRVPELLAALDLQADAGTLVVDYSAGMTKKIALASALIHAPRLLVLDEPFESVDPVSAANIRGILES…
sequence001	ab initio prediction:MetaGeneAnnotator	CDS	564445	566016	.	+	0	ID=LOCUS_05330;product=ABC transporter ATP-binding protein;inference=COORDINATES:ab initio prediction:MetaGeneAnnotator,similar to AA sequence:RefSeq:WP_013390180.1;translation=MVAHLLSLKWRLLLNGFKRSPWQLVGMALGLLYALGVLSLLVGGLVALRWADAGIAHTVVVLGGAVTVLGWAIIPLVASAADMTLDPARFTTFAIPPRQLLTGLALAGFIGIPGLATLIAALGTVGTWWRSVPAVSGALLGAVLGAVTCVVLSKVVTTATAGLASSRRFKDVSSIIVFIPLVLLGPIMVGIVDGVRGSAEYLPALARTVSWTPFGAPWSLGG…
sequence001	ab initio prediction:MetaGeneAnnotator	CDS	566104	566886	.	+	0	ID=LOCUS_05340;product=glucosamine-6-phosphate deaminase;inference=COORDINATES:ab initio prediction:MetaGeneAnnotator,similar to AA sequence:UniProtKB:Q9K487;translation=MEVVILPGTKQIGALAADAIEALVRRKPNAVLGLATGSSPLPVYDELASRYDAGGLDFSQAHGFALDEYVGLEAGHPESYREVIRREFTNRVNIKPENVHGPDGAAADLEAACQSYEDAIKAVGGVDLQILGVGTDGHIGFNEPGSSLASRTRIKTLIEQTRKDNARFFDSIDDVPHHVVTQGLGTIMDARHVVLVATGAQKAQAVRDFVEGPVAAICAASILQMHPHA…
sequence001	ab initio prediction:MetaGeneAnnotator	CDS	566904	567233	.	+	0	ID=LOCUS_05350;product=hypothetical protein;inference=COORDINATES:ab initio prediction:MetaGeneAnnotator;translation=MTTLPPDPFENDPMRELSGAGTSTATIEREETRQEVEPGDRERFSHYVRKEKIMESALTGEPVIALCGKVWTPGRDPQKFPVCPECKEIYEGLRPGNDGGKNGGPDNSK;locus_tag=LOCUS_05350;note=WP_015776029.1 hypothetical protein (Brachybacterium faecium DSM 4810) [pid:58.9%25%2C q_cov:80.7%25%2C s_cov:70.5%25%2C Eval:4.1e-26%2C partial …
sequence001	ab initio prediction:MetaGeneAnnotator	CDS	567346	569121	.	+	0	ID=LOCUS_05360;product=hypothetical protein;inference=COORDINATES:ab initio prediction:MetaGeneAnnotator,similar to AA sequence:RefSeq:WP_015776028.1;translation=MTETLFGGPSLPPAYPERAAWGTAPKLRAWQQEALDLYMSRNPKDFLAVATPGAGKTTFALRIATTLLDSGVVNRVTIVAPTDHLKRQWADAAAKVGIAIDPNFKNSDGQHGRGFVGVAVTYAQVASKPMLHRAKTEAARTLVILDEIHHGGEALSWGDGLREAFDPATKRLSLTGTPFRSDTSPIPFVEYAEDRDGIRRSKADYTYGYGNALRDHVVRPVLFMAYSGQMRWRTSAG…
sequence001	ab initio prediction:MetaGeneAnnotator	CDS	569197	569823	.	-	0	ID=LOCUS_05370;product=amidase;inference=COORDINATES:ab initio prediction:MetaGeneAnnotator,similar to AA sequence:RefSeq:WP_003975893.1;translation=MSRALIIVDVQNDFCEGGTLAVDGGAAVAGAITEYVDANQQHFDHIVATQDWHIEPGAHFSDEPDMVDSWPPHCRARTKGAELHEDLDPEYIQAYFRKGQFTAAYSGFEGILAPEDDVPSGDLKAGAAVTEVLDEEAIGLDDWLQSHDVEEVVVVGLATDYCVKSTALDAVQAGYTTTVIADLTAGIAEDLTEAFEEMEAAGVEVERS;locus_tag=LOCUS_05370;note=WP_003975893.1…
sequence001	ab initio prediction:MetaGeneAnnotator	CDS	569823	571112	.	-	0	ID=LOCUS_05380;product=nicotinate phosphoribosyltransferase;inference=COORDINATES:ab initio prediction:MetaGeneAnnotator,similar to AA sequence:UniProtKB:Q9S2G4;translation=MYTDHYELTMLQAALHSGAAHRRSVFEAFARRLPDGRRYGVVGGTGRLLEGIADFRFGKAELEFLEQNNVVNQETLDYLANYKFSGDIWGYAEGDAYFPNSPILIVESTFAEACILETFILSVLNHDSAIASAASRMTSAAGTRPCIEMGSRRTQEESATAAARAAVIAGFASTSNLEAGRRYGIKTVGTAAHSFTLLHDTEREAFEAQIATFGPGTSLLVDTYDV…
sequence001	ab initio prediction:MetaGeneAnnotator	CDS	571189	571551	.	+	0	ID=LOCUS_05390;product=ATP-dependent Clp protease adapter protein ClpS;inference=COORDINATES:ab initio prediction:MetaGeneAnnotator,similar to AA sequence:UniProtKB:Q9S2G5;translation=MSPSVAFGTDIDERTETAEQSSTGVLTAPDIPWNLVIWNDPVNLMSYVSYVFQSYFGYSESKAHKLMMEVHKKGRSIVAHGSKEQVEQHAVAMHGFGLWATVEKAASGNETPGKGGRQSG;locus_tag=LOCUS_05390;gene=clpS;note=Q9S2G5 ATP-dependent Clp protease adapter protein ClpS (S…
sequence001	ab initio prediction:MetaGeneAnnotator	CDS	571544	572110	.	+	0	ID=LOCUS_05400;product=hypothetical protein;inference=COORDINATES:ab initio prediction:MetaGeneAnnotator,similar to AA sequence:RefSeq:WP_013229463.1;translation=MAKAFKFGLKGITGYLEPAERDLLRGLLDDVISMLDSDARDNEDPLAALIGLDMDVKQPSDRALLRLLPNVLKDDDDGSLEFRQLTERSVRESKVGALRATAMGLDKDELVLTLEDATRWSMALNDVRLVLSERLDIRDEADAEHIHSMQDWSQAEDVESYLALVYNFTTWLQESLVQAMISARQAKS;locus_tag=LOCUS_05400;note=WP_013229463.1 hypoth…
sequence001	ab initio prediction:MetaGeneAnnotator	CDS	572214	573248	.	+	0	ID=LOCUS_05410;product=glutamate racemase;inference=COORDINATES:ab initio prediction:MetaGeneAnnotator,similar to AA sequence:UniProtKB:P46705;translation=MTSASGSSPSGASASGDHLSDGEIVGARPIGIFDSGVGGLTVARSIIDQLPNESILYVGDTANGPYGPLPIAEVRANALGVMDELVDSGVKLLTIACNSASAAVLRDARERYTARYGIPVIEVIQPAVRRAVSATRSGRIGVIGTSATVGSRAYEDTFAAAPDLTITSAACPAFVEFVEAGITTGPDLLSAANEYLQPLKAAGVDTVVLGCTHYPLLTGVISFVMGEDVTLVSSAEETAKDVYR…
sequence001	ab initio prediction:MetaGeneAnnotator	CDS	573245	574042	.	+	0	ID=LOCUS_05420;product=MBL fold metallo-hydrolase;inference=COORDINATES:ab initio prediction:MetaGeneAnnotator,similar to AA sequence:RefSeq:WP_003975902.1;translation=MKLTIVGCTGSFPGPGSPASCYLVTAHDGEREWKIVMDLGSGALGAIQRYTDLEDIDAIFLTHLHPDHCMDLCGLHVAVRWKPGGWGRDRLPVWGPAATADRMATAYGLDLDPGMHEEFDFTNWAEQKPVTVGPFTVTPYAVNHPVEEAYALRVTAMEPGKDGVPVTKVLTYSGDTDSCQGLEDAAKGSDLFLCEAAFEEGRDDDIKDVHLTGKRAGEAATNAGAKRLLLT…
sequence001	ab initio prediction:MetaGeneAnnotator	CDS	574088	574846	.	+	0	ID=LOCUS_05430;product=ribonuclease PH;inference=COORDINATES:ab initio prediction:MetaGeneAnnotator,similar to AA sequence:UniProtKB:Q9S2H7;translation=MTSEATATPVIRADGRTPDQLRPISITRGWSKQAEGSALIEFGNTRVLCTASLTEGVPRWLKGEGRGWVTAEYAMLPRATNTRSDRESVKGKIGGRTHEISRLIGRSLRSIIDTKALGENTIVLDCDVLQADGGTRTAAITGAYVALAEAIRFARENKLIARNAEPLVDTIAAVSVGIIDGVPMLDLPYVEDVRAETDMNVVVTGSGKFVEVQGTAEGAPFDRDELNALLDLALLGTTQLSAIQRET…
sequence001	ab initio prediction:MetaGeneAnnotator	CDS	574843	575499	.	+	0	ID=LOCUS_05440;product=non-canonical purine NTP pyrophosphatase;inference=COORDINATES:ab initio prediction:MetaGeneAnnotator,similar to AA sequence:UniProtKB:Q9S2H9;translation=MSAAEAGAPRLVLATHNKGKLKELRELLRGQVPGLDVDTQVVDAAAAGAPDVAETGVTFAENSLLKARAVAEATGLVAIADDSGLAVDVLGGAPGIFSARWSGRHGDDIANLNLLLAQLSDVPDSFRGAAFVCAAALAVPGADGIDHETVEYGQLEGTLLREPRGQGGFGYDPVLQPAGMDRSCAELSSEEKNAISHRGQAFRALLPAIVDALSGSRG;loc…
sequence001	ab initio prediction:MetaGeneAnnotator	CDS	575589	576365	.	-	0	ID=LOCUS_05450;product=hypothetical protein;inference=COORDINATES:ab initio prediction:MetaGeneAnnotator;translation=MIFTAISDMAVSTFGGAGPVQPAMASFLPDWLNPDVFLRDSPLGPWVVLLVCAIVFAETGLLVGFFLPGDSMLFTAGLLVSTGAIEFNLWGMCGLIIVAAILGNQTGYLIGAKAGPAIFNKPDSRLFKKENVESAHAFFEKHGGKALILARFVPIIRTFVPVIVGVAQMDKRKFFLFNVIGAVLWGGGVTLLGAWLGQFDWVGKNIDIIFIVIVLISVIPILIEVGRGFVAKRKAAAQGTDPVEEFIDEHDGGKTGEH;locus_tag=LOCUS_05450;n…
sequence001	ab initio prediction:MetaGeneAnnotator	CDS	576580	577590	.	+	0	ID=LOCUS_05460;product=DNA polymerase III subunit epsilon;inference=COORDINATES:ab initio prediction:MetaGeneAnnotator,similar to AA sequence:RefSeq:WP_011123582.1;translation=MALDFTAIDFETANGFRGSPCSVGLSKVRNGVVVEEASWLMRPPENHDHFEFHNTRIHGIRAEDVAGRPRFGELFPEIGAFIGGDVLAAHNAAFDLGVIRSGLEVSGLPGPAYHYVCTVMLSRRCYSLVSNSLPYAAEEAGVPLVNHHDAAEDARACAGILVDIARRNNANSIAELYLSLGLNLPNQPAFDPALGLSKATVSALAARNGSSLERALEGTLGGP…
sequence001	ab initio prediction:MetaGeneAnnotator	CDS	577657	578208	.	+	0	ID=LOCUS_05470;product=hypothetical protein;inference=COORDINATES:ab initio prediction:MetaGeneAnnotator,similar to AA sequence:RefSeq:WP_011015609.1;translation=MTKSSFPQAPARQAADTPDSGGIDWRAVFAFPNPVNEYAARITAGLVVVLAVVTLVTGWGWGLVVLAAGFWLRVLFGPRISPLALLSVKVLAPRIGHAKLVAGPPKRFAQGIGATLTSTAVVLFFAGFQPAAWILLALLIVAASLEAFAGFCLGCAIFGFLQRRGLIPADVCEACNNITLRRT;locus_tag=LOCUS_05470;note=WP_011015609.1 hypothetica…
sequence001	ab initio prediction:MetaGeneAnnotator	CDS	578218	579288	.	-	0	ID=LOCUS_05480;product=hypothetical protein;inference=COORDINATES:ab initio prediction:MetaGeneAnnotator;translation=MSVDASSPAVPSFESRVYGSLLGGALGDSLGYEVEFDSLAAIRARFGPNGLTSFTQLDGGSHFSDDTQMTLYTVDGLVEALEWANDGVAADEIACLWLAYLRWLGTQDVAVSSSAPAPQPRWIDSQDVLKHRRAPGNACLSGLATGDMGTVARPVNPDSKGCGTVMRSAPFGLIPHISREAVYKLSSDAASLTHGHPSARLSAAAFGLLIHNIVAGSDIRSAAIDALGYVNAVPTKAPELGERLDAALRLSTDSPTLSPEELTAELGEGWVAEEALAVGLYA…
sequence001	ab initio prediction:MetaGeneAnnotator	CDS	579370	579726	.	+	0	ID=LOCUS_05490;product=membrane protein;inference=COORDINATES:ab initio prediction:MetaGeneAnnotator,similar to AA sequence:RefSeq:WP_015703889.1;translation=MREPAWRRTGKTPDYRFSLANERTFLAWIRTSLALLAGAVAVDQLAPNIAPTPVRLVLCVLLALVGAGLAALSYRRWGQMEAAMRNDQALPFSRVMLFMTIVVAVAAFAFAVLILVAR;locus_tag=LOCUS_05490;note=WP_015703889.1 membrane protein (Enterobacter aerogenes KCTC 2190) [pid:50.5%25%2C q_cov:78.8%2…
sequence001	ab initio prediction:MetaGeneAnnotator	CDS	579755	580105	.	+	0	ID=LOCUS_05500;product=hypothetical protein;inference=COORDINATES:ab initio prediction:MetaGeneAnnotator;translation=MSVEVRDPGLQPERTTLAWRRTLISLVVVDLFIWRSWLTSEPAAGNVVAGLPGLDYQGLCALMAAAATVVLAAVVWVRSRQLQAGSQAASARLVLVSTLAVMGLGGTAIAAIALGG;locus_tag=LOCUS_05500;note=MGA_551
sequence001	ab initio prediction:MetaGeneAnnotator	CDS	580259	581203	.	+	0	ID=LOCUS_05510;product=hypothetical protein;inference=COORDINATES:ab initio prediction:MetaGeneAnnotator;translation=MTSPVQATSDPQPGLIARLSAEALGSMFVVLVAVGVSIFSNPSGAPLPAALATGLTVTVAMLAFGYVSGGHFNPVITLGNLIAGRIRAVAAIAYIVAQVVGSVVGAALAYFVVLTVPVLTDARAAFGSAAAGFGEHAPAQTQMAGVLLVEVVGSALLVAVFLGATAGRRALPALAPFAVGLSMAVLLQFGQVLGNLPFNPARATAQAFFSPSWALDGLWLFWVAPLMGAALAGLAFRGFQGLSVANLATDTRSVASTDDGVNDSFDTEGDPTEDVAETRDAK…
sequence001	ab initio prediction:MetaGeneAnnotator	CDS	581332	582453	.	+	0	ID=LOCUS_05520;product=nuclease SbcCD subunit D;inference=COORDINATES:ab initio prediction:MetaGeneAnnotator,similar to AA sequence:UniProtKB:Q93IW9;translation=MLDAQRNFVDQLVSFVEAKSVDVVLIAGDVYDRALPGLDVVKLLDEALVRITQAGASVVLTSGNHDSAIRLGFASRLLERGGVHLRTRVDDLDVPVILPAGVDGDGNTANVAIYGIPFLEPRLVAERLEAPNANHFEVTLAAVERIKRDVERRRLAGPVHPVVLAHTFASGGITSESERDLSIGGLGAVPLDLFEDFSYTALGHLHGRQELVPHVRYSGSSLAYSFSEAKHHKGAWLV…
sequence001	ab initio prediction:MetaGeneAnnotator	CDS	582450	585506	.	+	0	ID=LOCUS_05530;product=nuclease SbcCD subunit C;inference=COORDINATES:ab initio prediction:MetaGeneAnnotator,similar to AA sequence:UniProtKB:Q93IX0;translation=MRIHRLDIEAFGPFATPQHIDFDQLSSQGLFLLNGATGAGKTSILDAICFALYGSVPGARQEGKRLRSDHAASAAEPRVVCEFTARGRRFEVSRSPAWERPSARGRNGYTTQQAKTLLRERVGGSWEEKSSRNDEVGAELSDVLGMDRDQFTRVVMLPQGDFAAFLRSKASDRLDLLQKLFGTQRFEAVERQLAQQAAAGAKEVGENASGLQVLLDRVASEQAQLGVSGATGEEAPGN…
sequence001	ab initio prediction:MetaGeneAnnotator	CDS	585608	586954	.	+	0	ID=LOCUS_05540;product=MFS transporter;inference=COORDINATES:ab initio prediction:MetaGeneAnnotator,similar to AA sequence:RefSeq:WP_015776818.1;translation=MASEPLSLAPARPSRLPGRFARLPELAGPGFLPLGLFARLPLAMLTVGTLTLVTAVSHSYAIGGMAAGAVGIGSALGAPVLGSLADRAGQRIVLLVAAIVNTLAVAGLLAAAYLTPGYETVGDAIGVLIAAFLAGGSCPQVGPMARVRWMALTTRNLSPAAGSGGRSVAANRADLDTALSYEGTADEITFVLGPALVGVLASIVAPWLPLALAAVMTITLVPAFAVHPSQQAVVPAPRKASA…
sequence001	ab initio prediction:MetaGeneAnnotator	CDS	586917	587945	.	-	0	ID=LOCUS_05550;product=AraC family transcriptional regulator;inference=COORDINATES:ab initio prediction:MetaGeneAnnotator,similar to AA sequence:RefSeq:WP_011030006.1;translation=MTVAAETGPATVETIVAESFQEWSRAISASFVPLLAQGPRDAAFHGTMRARVLGEISVVEIAAGPHTVLRTPELIAKSTGRFFKLSIQLSGSGRLVQDEREAVLRPGDLSIYDTSRPYQLTFDDDFRTLVLMFPHVLLDLPAEAMGHVTALRIPGDEGLGELISPFLVKLADNLEALSGTNGLRLVHNALDLVTTLFNGELDQLIETGRDPHLLLLGRIH…
sequence001	ab initio prediction:MetaGeneAnnotator	CDS	588180	589655	.	+	0	ID=LOCUS_05560;product=amino acid permease;inference=COORDINATES:ab initio prediction:MetaGeneAnnotator,similar to AA sequence:RefSeq:WP_011027916.1;translation=MSVDNPVKGRTAAAAVTKRRLGVPAVTFMIIAASAPLTVLAGGVTTTFAVTGVTGVPLSFLLLGGILALFAVGYAAMSRYVTNAGAFYAYIAQGISRPAGVGASLVALMAYNLMQVGIYGLFGFTVSSLLSARLGVSVPWWVPVLVCIAIVGWLGVNRVDLSAKVLGVLVALEFLVVIVYDVISIAVAPEGISAVAFSPESLFVPGIGAVLSFGIAAFMGFESAAIYGEESKDPRRTV…
sequence001	ab initio prediction:MetaGeneAnnotator	CDS	589734	590534	.	-	0	ID=LOCUS_05570;product=molybdenum cofactor biosynthesis protein F;inference=COORDINATES:ab initio prediction:MetaGeneAnnotator,similar to AA sequence:RefSeq:WP_003113031.1;translation=MSLNLLDTSNWLPLDGLAPGFDANKAPTVQDLAGQRFSVHSDGGSMTFSFDDEAVQWSAAGHAGTSTYEAFAVAEDLYYAQWQSALEPELAVSLVLDLTHRRALYIGALLGRATPSSVAVSHDFRPGTLDGYQATCPDIAESTGLIGRRVEWVYSGSHAYEHIYLSPTWYTWQCLAGPERGLADTDSNTVFEVRPGIFVFTWREKVIPCGSVTVA…
sequence001	ab initio prediction:MetaGeneAnnotator	CDS	590657	591394	.	-	0	ID=LOCUS_05580;product=transcriptional regulator;inference=COORDINATES:ab initio prediction:MetaGeneAnnotator,similar to AA sequence:RefSeq:WP_011730148.1;translation=MNPRSDTQGTTDASTQAPPSQTLSRGIRALEILAAAERPLSIAELTEALGVHRSVAYRILRTLEDHSLLVRDDSGRVQPGPGLAVLARGVSRNLQTASLPELTQLANELHMTAFVAVWDHQECVTLVTVEPRHSGATLAQHPGSRHPVGTGAPGIAIQSSMTEERWQQLGAGIPYREEAREARRLGYATSHDEVIAGLSSIAAPIRVPGGRPAAIAVVYIRLDQDPDAVGQA…
sequence001	ab initio prediction:MetaGeneAnnotator	CDS	591536	592870	.	+	0	ID=LOCUS_05590;product=MFS transporter;inference=COORDINATES:ab initio prediction:MetaGeneAnnotator,similar to AA sequence:RefSeq:WP_013228261.1;translation=MTATSTVDSTSGPSSKREERRVLAGTLVGTTIEWYDFFIFAQLTATLLAPLFLSPLEKSNPGVAQLLSFATIGISFLFRPLGAFVAGHLGDRMGRKAVLVMTLVMMGAATALIGVLPTYDTIGLWAPVLLIFLRVLQGFSAGGEWGGAALMAVEHAPIQKRGLFGAYPQIGVPIGMILATGLLFFLQSGMSKEDFAAWGWRVPFLLSVVLIVVGYLIRRAVGESPVFKELAQRKAESKAPLG…
sequence001	ab initio prediction:MetaGeneAnnotator	CDS	592961	593629	.	-	0	ID=LOCUS_05600;product=phosphoribosyltransferase;inference=COORDINATES:ab initio prediction:MetaGeneAnnotator,similar to AA sequence:RefSeq:WP_010957597.1;translation=MGMRFKDRAEAGRRLAEGLPQLRERPETIVLGLARGGIPVAAAAASELYLPFGAVLVRKLGIPGRDETAFGALAWSNGDVLRIVNKPLKELILSRGISQSALDAVEAHQRSELLRRAKQYPGTSHDLRDKTVVLADDGLATGATMRAAVEAVRAGGASTVIAAVPVASLEASTSLGRVCDYVFALHTPGKFHAVGAFYERFEQLSDADVVSQLEGAGSNGRR;locus_tag…
sequence001	ab initio prediction:MetaGeneAnnotator	CDS	593716	594129	.	+	0	ID=LOCUS_05610;product=hypothetical protein;inference=COORDINATES:ab initio prediction:MetaGeneAnnotator;translation=MNKPIGYWIKRLDAALDVQLDRTLARIKLSRRQWHTLGTLSGGAMLPDQLEETLQPLWGGDTRLRERELAALVGRGLITMIDERLTLSERGRDTYHEAQRLVENARQDLSMGIGIDEYAMALSVLERMSLNAERLAR;locus_tag=LOCUS_05610;note=MGA_562
sequence001	ab initio prediction:MetaGeneAnnotator	CDS	594172	594999	.	-	0	ID=LOCUS_05620;product=hydrolase;inference=COORDINATES:ab initio prediction:MetaGeneAnnotator,similar to AA sequence:RefSeq:WP_010971721.1;translation=MTGRHTVEHSRHTVEGTDPGLFVEVHEPAADAGLRPVLLIHGFSSSSKLNWVDSGWVATLQDAGRRVITVDLPGHGRSHSPEDLDSYTPSRIRADLLQIVTDVGARPLRDGDPSTGLDIIGYSLGSRLAWEFGATQPDLVHRIVLGGPSSADPLAAFDLAAAQRHLADGTPIEDESTAGLLKMAQMLPSNNLFALLSLIEAIKGEPFDPAEAAPHMPLLLVAGEKDERAATMPELASIAGKHGGMVES…
sequence001	ab initio prediction:MetaGeneAnnotator	CDS	595004	595333	.	-	0	ID=LOCUS_05630;product=hypothetical protein;inference=COORDINATES:ab initio prediction:MetaGeneAnnotator;translation=MAEISFPLPDLGEGLIEATVLEWLVEPGQQVERNQAIVELETSKSALELPSPQAGKVVRIHGAPGEIINVGEPLIVFEVPDDTAGIVGTVPKDEAPKRRVRLSAVLDED;locus_tag=LOCUS_05630;note=B1MMJ9 dihydrolipoamide acetyltransferase component of pyruvate dehydrogenase complex (Mycobacterium abscessus) [pid:45.7%25%2C q_cov:92.7%25%2C …
sequence001	ab initio prediction:MetaGeneAnnotator	CDS	595326	596396	.	-	0	ID=LOCUS_05640;product=2-oxoisovalerate dehydrogenase subunit beta;inference=COORDINATES:ab initio prediction:MetaGeneAnnotator,similar to AA sequence:RefSeq:WP_011029247.1;translation=MPETTTAEPTATAAVGIQQLSMQQALNRALDEILADNPKSVIFGEDCGQLGGVFRITDGLQAKHGEDRVFDTPLAESGILGMSVGLAMAGFHPIPEVQFDGFAYPAINQIVCQIARMNYRSRGTLPMPITLRVPSFGGIRAPEHHGESLEALFAHVPGLKVVSPSNPHDAYHLLKYAATRPDPVIFMEPKSRYWQKGPVDVASADANTAAHDGG…
sequence001	ab initio prediction:MetaGeneAnnotator	CDS	596389	597435	.	-	0	ID=LOCUS_05650;product=3-methyl-2-oxobutanoate dehydrogenase subunit alpha;inference=COORDINATES:ab initio prediction:MetaGeneAnnotator,similar to AA sequence:UniProtKB:P9WIS3;translation=MTIKAVQGAVDDDAAPLTHHQLRELYTLMAAVRHLDTAAVAWQRQGIIPGYAPELGQEAAQVGSGYAVDRTRDFVFPTYREMGVARAMGLDMVGYMSTHKATWHGGMYNPLESRFAPIQAVVAGSVLHAVGWAHGQTLGGAQEKGVAMTYFGDGASSQGDVHEAMNFAAVMKAPVVFFVQNNGWAISVPTERQVAGGSVAARAAGYGIPSL…
sequence001	ab initio prediction:MetaGeneAnnotator	CDS	597577	598959	.	-	0	ID=LOCUS_05660;product=amino acid transporter;inference=COORDINATES:ab initio prediction:MetaGeneAnnotator,similar to AA sequence:RefSeq:WP_011037940.1;translation=MTTKSIAAPAPTAGLGHSLKPRQLTMMGLGSAIGAGLFLGSGAGVQAAGPAVLISYLVAGTLIILVMWALGEMAAANPNSGAFSVYAEKALGKTAGGTIGWLWWLQLVVVIAAEALGAAGLLFSVWPVIPVWVLALVFMVVFTGINLVGVRNFGEFEFWFAILKVAAIVIFLLIGAALLFGWLPNVPSPGLSAFGDFAPHGIGGIAAALFVVIFAFGGTEIVSVAAAETENPAHS…
sequence001	ab initio prediction:MetaGeneAnnotator	CDS	599215	599607	.	+	0	ID=LOCUS_05670;product=AsnC family transcriptional regulator;inference=COORDINATES:ab initio prediction:MetaGeneAnnotator,similar to AA sequence:RefSeq:WP_003977712.1;translation=MLKVARATVQSRIDRMIENGVIGSWVPQPDPANFGFPVVAFCSVTITQEIGHDAIIESLGAIPEIIEVHTVTGNSDLMVRIAARSNPDMQRVLDAMIATKSVVRCSSVIVLNSHIQGRTLPLMEAAAKSV;locus_tag=LOCUS_05670;note=WP_003977712.1 AsnC family transcriptional regulator (Streptom…
sequence001	ab initio prediction:MetaGeneAnnotator	CDS	599709	600428	.	+	0	ID=LOCUS_05680;product=ADP-ribose pyrophosphatase;inference=COORDINATES:ab initio prediction:MetaGeneAnnotator,similar to AA sequence:RefSeq:WP_012804024.1;translation=MNAVNTSSANVAERRLAPPSLAISTVIFALRPSETSGRPTLWLPLVRRIREPYRDMWALPGGPLAHDESLQDAASRNLRDTTGLTPHYLEQLYAFGGLHRSPTQRVVSIVYWALVQPTEAALADESENVRWFRADKLGELAFDHNTIVDYALWRLRNKMAYGSIAYHLLGEFFTLAQVREVYEAVLDRQLDPANFRRHIKATPEIEETGEYLQGGKHRPPRLYRFTGTPGL…
sequence001	ab initio prediction:MetaGeneAnnotator	CDS	600425	601732	.	+	0	ID=LOCUS_05690;product=quinolinate synthase A;inference=COORDINATES:ab initio prediction:MetaGeneAnnotator,similar to AA sequence:UniProtKB:C7MGQ8;translation=MSSVNTAVQLITREEAEKGLSRAGSTCSPALARGPWEYDLAEALAGEPAYGPGASSSDVAPKATPRQGQLPEEYKKASDAELDARIRAAKATLGERAVILGHFYQRDEVIQYADFVGDSFQLANAALTKPDAEAIIFCGVHFMAETADILSTPAQAVILPNLAAGCSMADMADEDSVEECWEQLEEIFGTEPDADGRVPVIPVTYMNSSAALKAFCGRNGGIVCTSSNAKVVLEWAFERG…
sequence001	ab initio prediction:MetaGeneAnnotator	CDS	601767	603509	.	+	0	ID=LOCUS_05700;product=L-aspartate oxidase;inference=COORDINATES:ab initio prediction:MetaGeneAnnotator,similar to AA sequence:UniProtKB:C7MGQ9;translation=MTTESLAGGPRPKRLIVVGSGIAGLYSALLAAEAGADVVLLTKGALADSNTFYAQGGISAVLDEPAPRDTVAAHIADTLKAGAGHCNEEAVRVLCTEARLDIAGLVRFGVRFDLDDDGDPALGLEAAHSAPRILHAGGDATGAGVAAALIRTVLDFEAAGRIHVIGHAHVTSLSQGAGFHGDGRIAGANYIQDGRHHSIQGDAVLLATGGAGQLFAQTTNPSVATADGLALAWRVGATVSDLE…
sequence001	ab initio prediction:MetaGeneAnnotator	CDS	603502	604380	.	+	0	ID=LOCUS_05710;product=nicotinate-nucleotide diphosphorylase (carboxylating);inference=COORDINATES:ab initio prediction:MetaGeneAnnotator,similar to AA sequence:RefSeq:WP_012804027.1;translation=MTNLTLPAAPVREILERAFAEDAPSGDITSQLLIPAEARATAVLNARVPGVFSGGTVFRDAMKLVDPDTEVELLLADGEAFDAGTHLARVNGSARSVLLAERVGLNLVQRMSAIATKTAEFVRLVEGTRARITDTRKTTPGLRVLERYAVRCGGGANHRYSLSDAVLAKDNHLAVMTGGDTTKLTELLTAAKAQLGHTTHFEVE…
sequence001	ab initio prediction:MetaGeneAnnotator	CDS	604396	605553	.	+	0	ID=LOCUS_05720;product=cysteine desulfurase;inference=COORDINATES:ab initio prediction:MetaGeneAnnotator,similar to AA sequence:RefSeq:WP_012804028.1;translation=MIFLDAAATTPIRREVLDAMWPYLSGEFGNPSSHHSLGEAAASALAEARTGVAKVLNCRAGEVTFTSGGTEADNLAVKGIALARRAADPSLGRVVISAIEHPAVEESARYLQRVHGFDVDVVPVDSQGLVTVAALRGVLRAETALVSIMYANNEIGTVQPVAELAAVAREYGVPFHTDAVQAAGWLPVDVKALGVDAMSISGHKLGAPKGSGVLFTRGRLRVEPLVHGGGQERGRRS…
sequence001	ab initio prediction:MetaGeneAnnotator	CDS	605566	606051	.	-	0	ID=LOCUS_05730;product=hypothetical protein;inference=COORDINATES:ab initio prediction:MetaGeneAnnotator;translation=MEIAAEATELRSSPPRKPPKKRHRGVLKYPVVRQLLRFTGVGVVCTASSLAIYALLRPWIDPQLANAVALILTSLMNTALNRRLTFKITGRKKRAQDHLSGAIVIGIALVITGGSLGLLHLFRPEATVTEELWTTTLSGFVATAVRFTLLRHWIFRRARHV;locus_tag=LOCUS_05730;note=WP_013228528.1 sugar translocase (Amycolatopsis mediterranei U32) [pid:42.6%25%2C q_cov:80.1%…
sequence001	ab initio prediction:MetaGeneAnnotator	CDS	606069	606932	.	-	0	ID=LOCUS_05740;product=hypothetical protein;inference=COORDINATES:ab initio prediction:MetaGeneAnnotator;translation=MTSRLSRRIARVRPVAAESSAGQAPDEHFFVANDAADFGSAEGRQWTIIDSPFPSSRANASSANREGWEPGTVVGEDSFRFLAPSIPVNVLGMAHNTGQPGRDLPPQAFHKAASSVIGPDDAIQLGSTVGHVDPEAELTVVVGRKARGLTLETARSAILGYTIGNDVSARDLQKSDELWISAKSQDTFTPAGPWIVTELDDSALSIGIVHNGTELRTASSADLGWKVDEIMVYLTSFMTLQPGDLVLTGFPAECARIHPGDTVVCRVEGIGELRNPVTGVSW…
sequence001	ab initio prediction:MetaGeneAnnotator	CDS	607219	608415	.	+	0	ID=LOCUS_05750;product=arsenic transport integral membrane protein ArsB;inference=COORDINATES:ab initio prediction:MetaGeneAnnotator,similar to AA sequence:RefSeq:WP_003419420.1;translation=MRLAIIGLILLVAGGVTVATGILPWHEVTVLVDRVAPILAFVVAMTVVTELVSEAGAFQWIARHLRGWGRGRAVLLWLLLALFATLSTIFLSLDTTAVLLTPVVVTVARQAGLPVLPFALTTVWLANTASLLLPISNLTNLLAQHNLGGISPAQFAQLMWAPSLVAVVVPLAFIAIVFRRDLRRTYARDSTRPAALARPKVSQDKTLLL…
sequence001	ab initio prediction:MetaGeneAnnotator	CDS	608412	609080	.	-	0	ID=LOCUS_05760;product=hypothetical protein;inference=COORDINATES:ab initio prediction:MetaGeneAnnotator,similar to AA sequence:RefSeq:WP_010888029.1;translation=MAPDQYDEYEDTLPTMSAVDIADWRLRTFALYDKVRQLAATNPFDAHVFWRQERDLMFATHPASALTADMKARFSGLRTADYDPSFRMYAALSPEGTGQEMNVETGTDGVVPFTRIGTFELPGIGSLAVWRLRSYGGGIFVPFRDATAGKPGGSYGAGRYLLDTVKGSFHGTRGSGGDQEFILDFNFAYNPSCAYNEAWACPLAGPANRLAADIPVGELYLG;locus_tag=LOCU…
sequence001	ab initio prediction:MetaGeneAnnotator	CDS	609135	609986	.	+	0	ID=LOCUS_05770;product=hypothetical protein;inference=COORDINATES:ab initio prediction:MetaGeneAnnotator;translation=MKGMMIPTRPVTRPVAAVALACGVLLAGAACSADNKGPQVSPTVTSQPNSSESGTGTPESTTTATDSASGSPSASADPGGSPSAGPSPAATALSWKTYTDPAKTVSFELPEDWIAQSLTPEAGSLPGAVKVEVKDGAGKYVATLQTGLPTSAPAACPAGQSRPYVVISSVPLDIPHSDGPDTIDPRVVFRVIQGYRFFGSFGITNVVAGSDGQSCELWNRVQGPAGKGDYSFADVPAIHAFAADEKVAPAKAFDTLDLAAKYAAHGSDFANVQRMLLSLKVN…
sequence001	ab initio prediction:MetaGeneAnnotator	CDS	610057	610863	.	+	0	ID=LOCUS_05780;product=putative transglutaminase-like protein;inference=COORDINATES:ab initio prediction:MetaGeneAnnotator,similar to AA sequence:RefSeq:YP_001705032.1;translation=MERNVAATLVFKTAASTKVAMAIAVANNVGYDSVTESLSITAAGNEVPYAELNDHHGGRFHYLEFDEPTEVTVDYRATVHGFGQPDTSDPMELIRYVRPSRYAESDRLLPTSYAEFGGLQGAELLQAVRDWVNGELRYVSGSSRGTDGAVETLLHRKGVCRDFAHLAIALLRSKDVPARLAAVYAPGLSPMDFHAVAEAHIDGAWHVIDPTGLAPRGSM…
sequence001	ab initio prediction:MetaGeneAnnotator	CDS	610860	611327	.	-	0	ID=LOCUS_05790;product=MarR family transcriptional regulator;inference=COORDINATES:ab initio prediction:MetaGeneAnnotator,similar to AA sequence:RefSeq:WP_012067703.1;translation=MSGTTGAASSAVRLAAETWESLFRSQVAVMRKLQSGPAFKTLPVKEYDVLFTLSRCPSGQLRLNEINDKVLLSQSSLSRLVDRLEKRGLVERTAAPDDGRGVLLSLTDSGRELQKAIGREHVRDIAHLVAPALTAEEQRELLRLTEKLRASVAGH;locus_tag=LOCUS_05790;note=WP_012067703.1 MarR family transcript…
sequence001	ab initio prediction:MetaGeneAnnotator	CDS	611327	612451	.	-	0	ID=LOCUS_05800;product=oxidoreductase;inference=COORDINATES:ab initio prediction:MetaGeneAnnotator,similar to AA sequence:RefSeq:WP_003975538.1;translation=MQIGVFSVSDITTDPTTGRTPTENERIKASVAIAKKVEEIGMDVYALGEHHNRPFFSSSPTTTLAYIAAQTERITLSTATTLITTNDPVKIAEDFAMLQHLSDGRVDLVLGRGNTAPVYPWFGKNIQDGIELAIENYSLLRKLWDEDTVNWSGKFRTPLQNFTSTPRPLDDVAPFVWHGSIRTPQIAEVAAYYGDGFFANNIFWPKEHYQQLIGLYRERYEHYGHGKADQAIVGLGGQFFMRK…
sequence001	ab initio prediction:MetaGeneAnnotator	CDS	612591	615797	.	-	0	ID=LOCUS_05810;product=hydrogenase expression protein;inference=COORDINATES:ab initio prediction:MetaGeneAnnotator,similar to AA sequence:RefSeq:WP_013224450.1;translation=MFRLAKLSLGNRALIALITVFAAVFGVITMGSLKQELIPSIEFPQITVVTSMPGASPEVVDKQLSQPLETALNSVEGLESTTSTSRNGVSQITMVFTYGSNLDRARNQIDRAISNAKRALPADVEPQAIAGNISDFPIVFLAVSSDKPLSELNADLLRLSVPRLQKIDGVRGADVTGGARQRILIQPRPADLASTGTSVQSISSALKNNGTLVPVGTIEDEGKTLSL…
sequence001	ab initio prediction:MetaGeneAnnotator	CDS	615864	617369	.	-	0	ID=LOCUS_05820;product=putative malate:quinone oxidoreductase;inference=COORDINATES:ab initio prediction:MetaGeneAnnotator,similar to AA sequence:UniProtKB:Q9JXD7;translation=MTFISKTQHADVVLIGGGIMSATLGAFIKQLEPSWTISMFERLDEAGLESSGPWNNAGTGHAALCELNYSPAAKDGSVDPSKALHINEQFQLSRQFWSHLVDSNVIGSPKGFINTVPHMSFVIGDDHVNFLKTRYEALKPNTLFRSMEYTEDQAQIAKWAPLIVKGRDRKQRVAATRAAEGTDVDFGALTRELTGYLQGSGAEVNYGHDVTNINRAAGGGWDLS…
sequence001	ab initio prediction:MetaGeneAnnotator	CDS	617449	618951	.	-	0	ID=LOCUS_05830;product=ABC transporter substrate-binding protein;inference=COORDINATES:ab initio prediction:MetaGeneAnnotator,similar to AA sequence:RefSeq:WP_013230617.1;translation=MPLGLDPALTSDSESYRITRQVLEGLVGVDGETGQTTPLLATEWKDSNNGLSYDFTLRSQVTFHDGTPLDATAVCANFDRWFSFSPELRKQAPGISFQSVFKAYSDAPVFSIFKDCKVVSASNVQINLTRPFTGFLKALTLPAFAISSPTALAAHKANVLDQVRNGEAISTYASHPVGTGPYEFSAWDDKQVTLASYKNYWGNRGQIATINFIPYD…
sequence001	Aragorn:1.2.38	tRNA	619310	619392	.	-	.	ID=LOCUS_t00080;product=tRNA-Leu;inference=COORDINATES:profile:Aragorn:1.2.38;locus_tag=LOCUS_t00080;note=Aragorn_9
sequence001	ab initio prediction:MetaGeneAnnotator	CDS	619447	619920	.	-	0	ID=LOCUS_05840;product=peroxiredoxin;inference=COORDINATES:ab initio prediction:MetaGeneAnnotator,similar to AA sequence:RefSeq:WP_013229449.1;translation=MAERLIPGDTAPDFTLQDQTGNNVGLSDFRGRKTIVYFYPAASTPGCTKEACDFRDTLGSLQTAGYGVVGISPDSVKDLAKFADAEALTFPLLSDADHAVADAYAAWGEKKNYGKTYMGLIRSTIVVDEEGKVSLAQYNVRATGHVAKLRRDLKLDK;locus_tag=LOCUS_05840;note=WP_013229449.1 peroxiredoxin (Amycolatopsis mediterranei U3…
sequence001	ab initio prediction:MetaGeneAnnotator	CDS	620040	620474	.	+	0	ID=LOCUS_05850;product=MarR family transcriptional regulator;inference=COORDINATES:ab initio prediction:MetaGeneAnnotator,similar to AA sequence:RefSeq:WP_013226972.1;translation=MLSTAARLVEISWNEKLKSIGLTHAGVIAMQVLAAKGAITQAALAEVARVKAQTMGTTLARLELHGHVTRHRSDSDRRSHVVTLTEAGTAALAEAVKLEQDVLSPVAVDTARLREELRIVVRGLAGIPAPEQAVQDDGTELSQG;locus_tag=LOCUS_05850;note=WP_013226972.1 MarR family transcriptional regul…
sequence001	Aragorn:1.2.38	tRNA	620578	620653	.	-	.	ID=LOCUS_t00090;product=tRNA-Lys;inference=COORDINATES:profile:Aragorn:1.2.38;locus_tag=LOCUS_t00090;note=Aragorn_10
sequence001	ab initio prediction:MetaGeneAnnotator	CDS	621146	621349	.	-	0	ID=LOCUS_05860;product=hypothetical protein;inference=COORDINATES:ab initio prediction:MetaGeneAnnotator;translation=MDGVAYTGALRGQRLWAVPLEAEAAGAPVAYFTAQYGRLRDVAKAPDGRLWVVSNNQNPDFALILGP;locus_tag=LOCUS_05860;note=WP_011727505.1 oxidoreductase (Mycobacterium smegmatis str. MC2 155) [pid:45.6%25%2C q_cov:83.6%25%2C s_cov:16.8%25%2C Eval:2.2e-08%2C partial hit],frameshifted%2C insertion/deletion at a…
sequence001	ab initio prediction:MetaGeneAnnotator	CDS	621282	622223	.	-	0	ID=LOCUS_05870;product=hypothetical protein;inference=COORDINATES:ab initio prediction:MetaGeneAnnotator;translation=MACALAAILTLTACTGSPSSPGSAATPGGSSSPVSRGPPKSLRVEQKLDVGLQLPWSVTFLPDGTALVSERDSGLVKSIRDGQATTVGQLPGVVPGGEGGLLGLALSPTFETDHWLYAYFTSSNDNRIARVKLSGDADGSLALGATEVVFSGIPKASTHNGGRIRFGPDGLLYVGTGDSQRRDQPQDPSALGGKILRLTPEGHPAPGNPFGNDNPVYSYGHRNVQGLAWDSAGRLWASEFGPDVDDELNLITPGGNYGWPTVTGAPGRKGFIDAKVVWPSTS…
sequence001	ab initio prediction:MetaGeneAnnotator	CDS	622296	623273	.	-	0	ID=LOCUS_05880;product=hypothetical protein;inference=COORDINATES:ab initio prediction:MetaGeneAnnotator;translation=MDWLIWVIVIVLVVAIIWWLMSRNKAPDSTATQARATTAPAAMEPGNRGTIPDTAAAAAGVAGLAGVTNLGTTAAEGSGPTREERAAEEPDLAGEPEIAGEPEVADVPRVTPEPEAHGAAPVVDDSPSTGSSDVQQDPTPGLTVEEPVIAAPVVDEPTVGEPRVDSEPVVDTDVQVHTDVRVDTEAVVEDPAVVDGGRVDGGRADGSRADAEADKAEWESSWTDESGAPVHHHEYTDSHSPTLPGAESAAAEETVPSGHLAVEHPYGTGSSSSAKDGYPVKA…
sequence001	ab initio prediction:MetaGeneAnnotator	CDS	623451	624401	.	+	0	ID=LOCUS_05890;product=LysR family transcriptional regulator;inference=COORDINATES:ab initio prediction:MetaGeneAnnotator,similar to AA sequence:RefSeq:WP_013230607.1;translation=MDFKRLQILRELADRQSVGATAEAMNVTASAVSQQLKTLQAEIGVVLVEKVGRGVQLTEAGQAMAAAAADIATAMAMAESTVDSYRKGWQARVSVAFFPSAAEMLLPGVLHRVAAVEGLEFDAHFEDPGTAYFAPLVADYDIVLAHSVDGPDVFARKGLTVVPLLEEALDVAMPAGHPLAARPRLSPADVIDFPWIGVPEGFPFDTVLRQIELHAGRPAR…
sequence001	ab initio prediction:MetaGeneAnnotator	CDS	624489	626210	.	+	0	ID=LOCUS_05900;product=dihydroxy-acid dehydratase;inference=COORDINATES:ab initio prediction:MetaGeneAnnotator,similar to AA sequence:UniProtKB:B1MKW9;translation=MSDTTHIATDNTPDIKPRSRVVTDGIHAAPARGMFRAVGMGDDDFAKPQIGVASSWNEITPCNLSLNRLAQGAKEGVHAGGGFPMQFGTISVSDGISMGHEGMHFSLVSREVIADSVETVMQAERIDGSVLLAGCDKSLPGMLMAAARLDLASVFLYAGSIMPGWVKLEDGSEKEVTLIDAFEAVGACAAGKMSMEDLTRIEKAICPGEGACGGMYTANTMACIGEALGMSLPGSA…
sequence001	ab initio prediction:MetaGeneAnnotator	CDS	626498	628402	.	+	0	ID=LOCUS_05910;product=acetolactate synthase;inference=COORDINATES:ab initio prediction:MetaGeneAnnotator,similar to AA sequence:UniProtKB:C7MDP0;translation=MSKGSPISPSLMAAKSAGAHKAPEKVDRTAEAVVVDAAAPLSPVLGPNNVVPPTVMTGSQAIVRSLEELGVDDIFGLPGGAILPTYDPLMASSMNHILVRHEQGAGHAAQGYAMVTGRVGVCIATSGPGATNLVTAIMDAHMDSVPMVAITGQVSSGVIGTDAFQEADIVGITMPITKHSFLVTDPNDIPHVMAEAFHLASTGRPGPVLVDIAKDAQVGQMTFAWPPKVDLPGYRPVVRGH…
sequence001	ab initio prediction:MetaGeneAnnotator	CDS	628405	628917	.	+	0	ID=LOCUS_05920;product=acetolactate synthase small subunit;inference=COORDINATES:ab initio prediction:MetaGeneAnnotator,similar to AA sequence:UniProtKB:A0QUX7;translation=MTRHTLSVLVEDKPGVLTRVASLFARRAFNINSLAVGPTEVPGMSRMTVVVDADGDLIEQVTKQLNKLVNVIKIVELTSESSVQRDHILVKVRADAATRLQVTQAADLFRAAVVDVSTDSLVIEATGTPEKLAALLSVLEPFGIREIVQSGTLAVGRGSRSMSDRALRSA;locus_tag=LOCUS_05920;gene=ilvH;EC_number=2.2.1.6;note=A…
sequence001	ab initio prediction:MetaGeneAnnotator	CDS	628997	630022	.	+	0	ID=LOCUS_05930;product=ketol-acid reductoisomerase (NADP(+));inference=COORDINATES:ab initio prediction:MetaGeneAnnotator,similar to AA sequence:UniProtKB:C7MDN8;translation=MTEMFYDDDADLSIIQGRKVAIVGYGSQGHAHALNLRDSGVEVVIALKDGSKSAAKAEDAGFTVKNVADAAEWADVIMILAPDQHQRSIFNDSIKDKLTEGKALAFAHGFNIRFGYIEAPAGVDVILIAPKAPGHTVRREFEAGRGIPDIIAVEQDASGSAWDLAKSYAKAIGGTRAGVIKTTFTEETETDLFGEQSVLCGGVSQLVQYGFETLTEAGYQPQIAY…
sequence001	ab initio prediction:MetaGeneAnnotator	CDS	630298	631893	.	+	0	ID=LOCUS_05940;product=D-3-phosphoglycerate dehydrogenase;inference=COORDINATES:ab initio prediction:MetaGeneAnnotator,similar to AA sequence:UniProtKB:Q9Z564;translation=MSASKPVVLLAEELSPATVEALGPDFEIRQTDGADRSQLLSAIADVDAILVRSATQVDAEAIAAAKNLKIIARAGVGLDNVDIKSATQAGVMVVNAPTSNIVSAAELTVGHILSLARHIPQASSALKNGEWKRSKYTGIELFEKKIGIIGLGRIGALVAARLQGFETEILAYDPYITSARAAQLGVKLVTLDELLENSDFITIHMPKTPETVGMLGADAFAKMKESAY…
sequence001	ab initio prediction:MetaGeneAnnotator	CDS	632106	634916	.	+	0	ID=LOCUS_05950;product=hypothetical protein;inference=COORDINATES:ab initio prediction:MetaGeneAnnotator;translation=MNAVQRFIRSRVLLLTAAILIVAMCLSVLVQSQSQAALNRTVDENSRGLYDILVQAKPDQSQDGDGGALIQPEIANGQGGISFDQLEKIRGMGQTAVAAPISLVSRVSQNLEAPRLNAMDYLGYNAGLAGAVTAGDPSAMDSSKWPAAESVLSDTPKKYRLTASATSSDGVNQQTLFKTSAEGTLGKGRLVQEQAAGGTNVRIAGPDGETGVKFPAPALGSEHNLFNLSVALPLAPEVTESVVAVDPAAERALLGSAGDFLAPLEKAPPADARDAGAIGRHF…
sequence001	ab initio prediction:MetaGeneAnnotator	CDS	634913	635668	.	+	0	ID=LOCUS_05960;product=hypothetical protein;inference=COORDINATES:ab initio prediction:MetaGeneAnnotator;translation=MTDNLNPELAATPESTEESLQTRANTIVRAADHATPLELSRVTIHYGGDKGGAEEVDVVDDFNLTLHAGEMHCIAGRSGSGKTSILTVSAGLTLPTSGKVFWEGVALDTMGDDEIADRRRALIGYVDQGGALIDGMSALENVLLPAVPDGEVEQRTEMAKDLLDLVGLGRRMRHRPAQLSGGERQRVAIARALILGTRVLVVDEPTASLDRAAANRIIGILKDTTSDGIAVMVASHDHELVRLSDTLTELN;locus_tag=LOCUS_05960;note=Q7C…
sequence001	ab initio prediction:MetaGeneAnnotator	CDS	635703	637262	.	+	0	ID=LOCUS_05970;product=methionine--tRNA ligase;inference=COORDINATES:ab initio prediction:MetaGeneAnnotator,similar to AA sequence:UniProtKB:A0R3E2;translation=MTSPEKSPFYITTAISYPNGVPHIGHAYEVIATDAMARFKRLDGHEVFFMTGTDEHGLKMQQSAEKEGITAKQLADRNSAAFKQMSQDLGISHDRFIRTTDQDHYAASQAIWKKMEANGDIYLSKYEGWYSVRDEAYYVEDDTVVKEDGLRYSKETDTLVTWTAEESYFFRLSNYQDKLLELYGEQPEFGAPQSRFNEVISFVNRGLEDLSISRTTFDWGVPVPGDEKHVMYVWVDALT…
sequence001	ab initio prediction:MetaGeneAnnotator	CDS	637376	639844	.	-	0	ID=LOCUS_05980;product=ABC transporter permease;inference=COORDINATES:ab initio prediction:MetaGeneAnnotator,similar to AA sequence:RefSeq:WP_011015207.1;translation=MLRVAVSQLTTHYRRFVAIGLAVMLSVMFLAATLMVGASTNASLGASIGEAYRKADLVATSKNGEPFTQAAVDAAVSSPAVADSYAERSTYVTFQAGGGEQFGRLRNAAPASLEGAVLSSGSMPSQALEAAVDVKTAGHLGLTVGSTLELHGAGPVKNAKVTITGLMQATNDPFSSSAAQLLASDTVLNAVQDAGAGYTGLQFALKPGEDVSAAKDYISRRMEAAGAVSPVVE…
sequence001	ab initio prediction:MetaGeneAnnotator	CDS	639848	640642	.	-	0	ID=LOCUS_05990;product=ABC transporter ATP-binding protein;inference=COORDINATES:ab initio prediction:MetaGeneAnnotator,similar to AA sequence:RefSeq:WP_011028774.1;translation=MTTFTPLPHPSGTNRPEGSDAAQARPAVEAFKLTKSYGRADTSVTALDGVSVSFDAGKFTAIMGPSGSGKSTLMHCLAGLDSADSGRIVLGGTELTGLNDRQLTALRRERIGFVFQAFNLVPTLTAEQNITLPLALAGTTADAGWLDTVVSTLGLKDRLKHRPHELSGGQQQRVAVARALLTRPDVVFGDEPTGNLDSKAGGEVLALLRRSSQEMGQTIIMV…
sequence001	ab initio prediction:MetaGeneAnnotator	CDS	640751	641464	.	-	0	ID=LOCUS_06000;product=DNA-binding response regulator;inference=COORDINATES:ab initio prediction:MetaGeneAnnotator,similar to AA sequence:RefSeq:WP_015776062.1;translation=MSDVPAPIRVALVDDQHLVRSGFGMLINSQPDLEVVAEAANGIEAVQALSATAADVVLMDVRMPGMDGIEATRRILEQAASQPAGSQRAEVKIVVLTTFDLDEYALAAIQAGASGFLLKDAPPEELLEAIRTVYRGDAVIAPSTTRRLLDHVAPLLRTQTPEQSQHAAAVESLTAREREVFQLIAQGQSNPEIAAGLFLSEATVKTHVGHILAKLGARDRVQVVVIA…
sequence001	ab initio prediction:MetaGeneAnnotator	CDS	641468	642652	.	-	0	ID=LOCUS_06010;product=two-component sensor histidine kinase;inference=COORDINATES:ab initio prediction:MetaGeneAnnotator,similar to AA sequence:RefSeq:WP_003975443.1;translation=MDSRHAIYEWFRVNRFKVDLTATCLLILLFGPVYLLAGHPWLALLSCSLLLPLAWRRTRPAMAAVVVILVCLVQWAVGAEPVAGQIAVPLVIYATAAYGPAWASRTVLLAGMLGGIMLTTREFSSSAESGIMGLTIGALYTVLIWMLVLVSWTLGDLTRVRRLQLQALEDRTRRLEVEQQQERQLAAADERSHIAREMHDIVAHSLSVIITQADGARYAA…
sequence001	ab initio prediction:MetaGeneAnnotator	CDS	642779	643831	.	+	0	ID=LOCUS_06020;product=3-isopropylmalate dehydrogenase;inference=COORDINATES:ab initio prediction:MetaGeneAnnotator,similar to AA sequence:UniProtKB:A0A0H3CXY7;translation=MSATSINLAVIPGDGIGPEVIAEAVKVLEKAVAAEGVSLELTNYKLGAQHWLETGETLPDEVLADLRTRDAILFGAVGAAPGDTRIPSGIIEREMLLKLRFTLDHYVNLRPSRLYGTVGSPLANPGTIDFIVVREGTEGPYVGNGGTLRGGTPHEVATEVSLNTAHGVERVVRDAFRRASERPRKHVTLVHKHNVLVFAGHLWKRTVEAVAKEFPEVTHDYLHIDAA…
sequence001	ab initio prediction:MetaGeneAnnotator	CDS	643949	645061	.	+	0	ID=LOCUS_06030;product=branched-chain-amino-acid aminotransferase;inference=COORDINATES:ab initio prediction:MetaGeneAnnotator,similar to AA sequence:UniProtKB:Q8PC84;translation=MTQTAHGVEFSQQLSETPKSAEERAAILANPGFGDYFTDHTAVVDYKVDADGNGGWQNARIEPYGPISLDPSAAVLHYGQEIFEGLKAYRHADGSVWTFRPEANAARLNKSARRLALPELPEEYFLGAIRELVQADQEWVPSGDGEALYLRPFMIATEAFLGVRAAREVSFRVIASPAGNYFGGELKPVSIWISREYARAGRGGTGAAKCGGNYAASLIA…
sequence001	ab initio prediction:MetaGeneAnnotator	CDS	645340	646188	.	+	0	ID=LOCUS_06040;product=MBL fold metallo-hydrolase;inference=COORDINATES:ab initio prediction:MetaGeneAnnotator,similar to AA sequence:RefSeq:WP_003419731.1;translation=MTSESMATSGNSLSSGSTPGISPSGGGPSSLQRSSELTRFRLAPNPGPMSLDGTNSYVIGAPGSGRVAVVDPGPEDEQHLAELAATGQVDVVLITHRHADHTEASARFHALTGAPVRAALAEYCHGGEPLHDGDVLTVGDVEIRVVATPGHTSDSLCFHLPGDGPTGSVLTGDTILGRGTTVLDYPDGRLGDYLASLDRLEALGPATLLPAHGPVLPALDTKCREYREHRE…
sequence001	ab initio prediction:MetaGeneAnnotator	CDS	646212	646988	.	+	0	ID=LOCUS_06050;product=2-hydroxyhepta-2%2C4-diene-1%2C7-dioate isomerase;inference=COORDINATES:ab initio prediction:MetaGeneAnnotator,similar to AA sequence:RefSeq:WP_015775888.1;translation=MRIARFVVDSDPLYGVVEGEAGSEEITVINGDPFFNGVERTHAKHKLEDVRLLAPIIPRSKVIGVGRNFAEHAAELGNEVPQQPLLFLKPNTSVIGPNDPIILPEFSEEVSFEAELCVVIGRICKDVPEERADDVIFGYTCGNDLTARDVQKTDLQWARAKGFDTSAPLGPWIETDLDHEDLAIQGRLNGELRQDGSTNQMIRGVREL…
sequence001	ab initio prediction:MetaGeneAnnotator	CDS	647045	648631	.	+	0	ID=LOCUS_06060;product=glutamate--tRNA ligase;inference=COORDINATES:ab initio prediction:MetaGeneAnnotator,similar to AA sequence:UniProtKB:C7MDM1;translation=MPPSSVYGRETEAVPSGKVGTTMTTASASNAAPSAIPAVNAETPVRVRFCPSPTGTPHVGLIRTALFNWAYARHTGGKLIFRIEDTDSARDSEESYHQLLDALKWLGINWDEGVEVGGPHEPYRQSQRGDIYQDVIAKLKAGGHVYESYSTPDEIEARHKAAGRDPKLGYDGFDRHLTEEQLAQFKAEGREAVLRLRMPDEDLTFNDLVRGEITFKAGSVPDFAVVRANGAPLYTLVNPV…
sequence001	ab initio prediction:MetaGeneAnnotator	CDS	648646	649374	.	+	0	ID=LOCUS_06070;product=haloacid dehalogenase;inference=COORDINATES:ab initio prediction:MetaGeneAnnotator,similar to AA sequence:RefSeq:WP_000575791.1;translation=MAIASTFGTIRGVLFDIDDTLVDLEYAMTTALRDVSEHLLPGLDQAGWVKFGRIFTHETTHFYDRYLAGELTFNEQRLLRGRAALGHFGVELGDGEESQAWVAEYHQRQTAYVRAFDDVEEVLDALDAAGIPYGAVSNNVHDYQRAKLDGAGLARIATLVGTDTVGVPKPDPAIYLEGVRLLGTAPGETLYVGDNRLLDADGATAAGLVGVWLNRTGEVVEEFTGRQVDSLSRLLM…
sequence001	Aragorn:1.2.38	tRNA	649512	649584	.	+	.	ID=LOCUS_t00100;product=tRNA-Gln;inference=COORDINATES:profile:Aragorn:1.2.38;locus_tag=LOCUS_t00100;note=Aragorn_11
sequence001	Aragorn:1.2.38	tRNA	649711	649784	.	+	.	ID=LOCUS_t00110;product=tRNA-Glu;inference=COORDINATES:profile:Aragorn:1.2.38;locus_tag=LOCUS_t00110;note=Aragorn_12
sequence001	ab initio prediction:MetaGeneAnnotator	CDS	649882	651663	.	+	0	ID=LOCUS_06080;product=ABC transporter;inference=COORDINATES:ab initio prediction:MetaGeneAnnotator,similar to AA sequence:RefSeq:WP_015776427.1;translation=MIANQDPSASGASPVPRGAAAAVDTLEAARAELAATTLPLAVPEAQEARQWIRESLAQLDDYVIPRYRSLDAPLLAVVGGSTGAGKSTLVNALVGFPVTRAGAIRPTTRQPILLHHPQDAEWFEGHRILPNLDRIRGMVSASPVPANQAGASPDAQAITSLVLVAHDNVPQGIALLDAPDVDSISDDNRRLAGQLLAAADLWVFVTTANRYADAVPWRLLLDAASRDITVAVVLDRVPAAAE…
sequence001	ab initio prediction:MetaGeneAnnotator	CDS	651660	653279	.	+	0	ID=LOCUS_06090;product=hypothetical protein;inference=COORDINATES:ab initio prediction:MetaGeneAnnotator,similar to AA sequence:RefSeq:WP_015776426.1;translation=MSRHSQVRESSHLQRRLESLNEARELAEGVLPDEELQSVYDVLERAASRRSLSAGHTVVGFFGATGSGKSSLFNAVSGSMLATATARRPTTSEPLAGIWGEEGSGPLLDWLDVKERHTLPPVAGLAGEDTGLVLLDLPDFDSTRAENREIVQRMVGMVDVLVWVLDPQKYADAAVHNDFLKPMASHGAVTLVVLNQVDRLSPTDASAVLQSLEGILARDGLGRVRVLSASAVTGDGV…
sequence001	ab initio prediction:MetaGeneAnnotator	CDS	653276	653812	.	-	0	ID=LOCUS_06100;product=pyridoxamine 5'-phosphate oxidase;inference=COORDINATES:ab initio prediction:MetaGeneAnnotator,similar to AA sequence:RefSeq:WP_011730359.1;translation=MSNYAVFLRGINVGGINIKMADLKNALQDYPFTKVKTLLASGNVVLESELSAKDVKAQFEKCLRDAFAYDAWVVVLSAQRVAELVEACPYPADDKSTHSYVTLASDTAMLDELFDAGQALGGVEQVRLGPEASAWLAPAGGTLESPFSKLSAKARYKASTTTRNLRTLIKVRDAAAAL;locus_tag=LOCUS_06100;note=WP_011730359.1 pyr…
sequence001	ab initio prediction:MetaGeneAnnotator	CDS	653866	654585	.	-	0	ID=LOCUS_06110;product=IclR family transcriptional regulator;inference=COORDINATES:ab initio prediction:MetaGeneAnnotator,similar to AA sequence:RefSeq:WP_011030305.1;translation=MDNSSGVGVIDKAAQVLDALEAGPTTLAQLVAATGLARPTVHRLALALVHHRLVSRDIQGRFVLGSRLVELASAAGEDRLIASAGPVLIQLRDATGESAQIFRRQGDWRVCVASAERPIGLRDTIPVGTQLSMKAGSAAQVLLAWEDHDRLLEGLQNARFTPTVLAGVRRRGWGQSLGEREPGVASVSAPVRGPSGRVIAAVSISGPIERLTRQPGRLHA…
sequence001	ab initio prediction:MetaGeneAnnotator	CDS	654700	656151	.	+	0	ID=LOCUS_06120;product=3-isopropylmalate dehydratase large subunit;inference=COORDINATES:ab initio prediction:MetaGeneAnnotator,similar to AA sequence:UniProtKB:C7MDL8;translation=MGKTLAEKVWDAHIVRKGEGEGANAQPDLLFIDLHLVHEVTSPQAFEGLRLAGRQLRRVDLTIATEDHNTPTLDIDKPIADLTSRTQIETLRANCKEFGVRLHSLGDKEQGIVHVVGPQLGLTQPGMTVVCGDSHTSTHGAFGALAMGIGTSEVEHVMATQTLSLKPFKTMAINVEGTLRPGVTAKDIILAVIAKIGTGGGQGYVLEYRGSAIRALSMD…
sequence001	ab initio prediction:MetaGeneAnnotator	CDS	656161	656763	.	+	0	ID=LOCUS_06130;product=3-isopropylmalate dehydratase small subunit;inference=COORDINATES:ab initio prediction:MetaGeneAnnotator,similar to AA sequence:UniProtKB:A0QUZ0;translation=MEAFTTHTGIGVPLRQSNVDTDQIIPAVYLKRITRTGFEDALFAAWRKDESFILNQAPFSAGSVLVAGPDFGTGSSREHAVWALKDYGFKAVLSSRFADIFRGNSGKQGLLAAQVAQDDIELIWKVLENQPGTEVKVDLVSKTVECGNVVAPFEIDDYTRWRLLEGLDDIGLTLQHEEDITAYEATRPSFKPRTLPAKVQ;locus_tag=LOCUS_06…
sequence001	ab initio prediction:MetaGeneAnnotator	CDS	657005	658330	.	+	0	ID=LOCUS_06140;product=UDP-N-acetylglucosamine 1-carboxyvinyltransferase;inference=COORDINATES:ab initio prediction:MetaGeneAnnotator,similar to AA sequence:UniProtKB:Q9L1U5;translation=MSSVLTIRGGVPLTGRVTVRGAKNLVPKAMVAALLGSEPSVLRNVPEIKDVEVVTSLLQLHGVTVAKDPVTGDLTLDPQGAKTASSTAIDAHAGDSRIPILLCGPLIHAIGEAFIPDLGGCKIGDRPIDYHLNVLRQFGAVVEKRPGGIHISAPHGLHGAKISLPYPSVGATEQVLLSATRAEGITELIGAATEPEIIDLIAVLQKMGAIISV…
sequence001	ab initio prediction:MetaGeneAnnotator	CDS	658342	659115	.	+	0	ID=LOCUS_06150;product=1-acyl-sn-glycerol-3-phosphate acyltransferase;inference=COORDINATES:ab initio prediction:MetaGeneAnnotator,similar to AA sequence:RefSeq:WP_003973436.1;translation=MKESAKSRATFILLAGLARPLMNILMNKKWEGLEKLPQGGFIAVPNHCTEIDPIVVGHMVYNQKRPPHFLAKAGLFKVPVLGALLQATKQIPVERSTAGANRSLQVAKEVVDAGCAIIIYPEGTLTRDPDLWPMKGHTGAARLALQTGAPVVPIAQWGAHEVFPRYAKRFHVFPRKTARVLVGEPVDLSAFADRPLDRATLSEATDVIMDA…
sequence001	ab initio prediction:MetaGeneAnnotator	CDS	659112	660164	.	+	0	ID=LOCUS_06160;product=glycerol-3-phosphate dehydrogenase [NAD(P)+];inference=COORDINATES:ab initio prediction:MetaGeneAnnotator,similar to AA sequence:UniProtKB:Q9ZBS0;translation=MTLLESPAGTPETIAVLGAGSWGTTFAKILADAAAASGATRSIRIWGRRAEVVAEINSVHRNGQYLKDIELPSSITASTDVAEVLKDATLVVLAVPAQSLRPQLGEWKALLAPEAVVVSLMKGLELGTDARMSEVIAQELGLPASRVAVVSGPNLAMEIAREQPTASVVACSDNETASAIALCCTAPYFRPYTSTDVVGVEIGGIVKNVIALAVGICE…
sequence001	ab initio prediction:MetaGeneAnnotator	CDS	660164	661300	.	+	0	ID=LOCUS_06170;product=D-alanine--D-alanine ligase;inference=COORDINATES:ab initio prediction:MetaGeneAnnotator,similar to AA sequence:UniProtKB:Q9ZBR9;translation=MVTEDSTPATRRPRVAILFGGRSSEHAVSCVTAAGVMGAIDKDKYEVIPIGIAKSGQWVLASGDTSQWSLSSAALPEVAPSGRTVTLAEVGGEHQLIVTEPNEVPQELGSVDVVFPLLHGPWGEDGTVQGLLELSDTRYVGAGVLASAVGMDKHFMKVVFEAAGLTVGPYVAVTDRDWLTDAEAVRKRVDKLGFPVFVKPARAGSSMGISKVDSLEGLDAAIEEARRHDLKLVIE…
sequence001	ab initio prediction:MetaGeneAnnotator	CDS	661301	661810	.	-	0	ID=LOCUS_06180;product=hypothetical protein;inference=COORDINATES:ab initio prediction:MetaGeneAnnotator,similar to AA sequence:RefSeq:WP_015775877.1;translation=MHHKTLRRTAISASLAAASALAITACSPAVDVTAASDAANPACAPMMVALPDQIGDAALRKTNSQATAAWGDPSQVILRCGVNVPGPTTDRCVSVNDIDWVIKEGDPVYTLTTFGREPATEILIDPVKLEAANISSATVLTELAAAVGKIKATGKCVGQEDLQNLPTGK;locus_tag=LOCUS_06180;note=WP_015775877.1 hypothetical protein (Bra…
sequence001	ab initio prediction:MetaGeneAnnotator	CDS	661932	662945	.	+	0	ID=LOCUS_06190;product=thiamine-monophosphate kinase;inference=COORDINATES:ab initio prediction:MetaGeneAnnotator,similar to AA sequence:UniProtKB:A0A0H3D224;translation=MPAEQLIVQDLSESELLARIFPRLNHSPGILLGPGDDAALVAAPDGRTLISIDTQTQDQDFRLQWNNGYRTTGFDVGWKAAAQNLSDINAMGGTATSLVVSLTMPPSTPVEWVESFADGLTAAITALGPLDCSVAGGDLGRGREIAVTVAVVGSLAGLAPVMRSGAKPGHLLAVAGTLGRAAAGWALLESDVPLGSLSAELRALVDSQCRPLPPLAAGPAAARAGASAM…
sequence001	ab initio prediction:MetaGeneAnnotator	CDS	662935	664014	.	+	0	ID=LOCUS_06200;product=hypothetical protein;inference=COORDINATES:ab initio prediction:MetaGeneAnnotator;translation=MQTKIAANAHAMKRWLGKAEVVLGNHSDRLNAINIFPVADGDTGTNLYLTVRAAVTALGGTTPDSTETGNDVGAVLSRAGQAAMEQARGNSGTLFAVFLCAAAEPLAGKSRLSAPLLATALNRAQIRAWSALSEPVAGTMLSVLEAAANAAQAVEAAQNGDDSNHALGLSLDAVVDAAYQAVVRTEDELAQLHEARVVDAGGVGMLLVLDCLRAAVLGEELQDELLDGLHGYKLQDPHIHEHMPADDGVEVMCTISLSPLNAAILRQRLDEMGDSVIMSQVG…
sequence001	ab initio prediction:MetaGeneAnnotator	CDS	664004	666259	.	+	0	ID=LOCUS_06210;product=ATP-dependent DNA helicase RecG;inference=COORDINATES:ab initio prediction:MetaGeneAnnotator,similar to AA sequence:UniProtKB:Q9ZBR3;translation=MNSELELPLERRIGKRSATVIEKHLGLKTVGSLLNYFPRRYLSRGELTPINNLPLDEQVTLIARVLSNSTRQMRARRGSITDVVVTDEAGGSNVPGTLKVSFFNGFRAKSELLAGRRAMFSGKVTRYGGALGLTNPDFLLLDEDPGAEGSMDPEKLAAMPIPVYPATAKLTSWSIHKVISALLETVDLDAMNDPLPEDIVSRDGHLSVAEAYRLVHSPETAKDWQRAQERF…
sequence001	ab initio prediction:MetaGeneAnnotator	CDS	666256	666426	.	-	0	ID=LOCUS_06220;product=hypothetical protein;inference=COORDINATES:ab initio prediction:MetaGeneAnnotator;translation=MTAKDSKREKSASLTRSVVGRVAVPGTLAKGFPPATPAMMRLMGWCLPGRKASLDS;locus_tag=LOCUS_06220;note=MGA_623
sequence001	ab initio prediction:MetaGeneAnnotator	CDS	666416	666865	.	+	0	ID=LOCUS_06230;product=methyltransferase;inference=COORDINATES:ab initio prediction:MetaGeneAnnotator,similar to AA sequence:RefSeq:WP_013223682.1;translation=MAVIDGFRVLDLYAGSGSLGIESASRGARSVDLVEFDAKASDVCQRNADLVNQVVGGKRVSVHRSKVESFLERAGEADLWDLVFLDPPYPLDEAALSAVLAKLAPHLDEAAVVVVERSSRSPEPAWPESLECFADKKYGETKLWFAEPS;locus_tag=LOCUS_06230;note=WP_013223682.1 methyltransferase (Amycolatopsis mediterranei U3…
sequence001	ab initio prediction:MetaGeneAnnotator	CDS	666879	667481	.	-	0	ID=LOCUS_06240;product=hypothetical protein;inference=COORDINATES:ab initio prediction:MetaGeneAnnotator;translation=MVDLAAEPGTPITALHLGAGALTLARYIQATRPGSDQYAVELERELLDFVLQKLPMPEGTILTTHIGDARDALGELPAHLRFDVVILDIFSGPEAPAHIACRDFYEEAAARLRPDGVLIINVGDEPALTLVRSQVAALRAAMPDVAAFAESGMFAGRYPGNIILVGTRKPWSSEWTAELLARGPHPAAVLTGVDLDRITA;locus_tag=LOCUS_06240;note=WP_012804823.1 spermidine synthase (Brachybacterium fa…
sequence001	ab initio prediction:MetaGeneAnnotator	CDS	667670	668941	.	-	0	ID=LOCUS_06250;product=aminotransferase;inference=COORDINATES:ab initio prediction:MetaGeneAnnotator,similar to AA sequence:RefSeq:WP_011029150.1;translation=MAPMASAGSSPLDTYAGNGSAHGAGSTAPWQRAALGANLLSPDGGLGVTIFEEMTTLAVSTGAINLGQGFPDEDGPSEIKAAAQAAIASGANQYAPGKGVPALREAIAAHQRRFYGLDPNPDTEVLVTTGATEAIAAALLAFVQPGDEVLTFEPFYDSYGAIIGLAGAKHVTAPLLAPDFMPDLDALEGAFSSRTKVVLLNNPHNPTGAVFPRQVLAKVVELAAKYDAIIVSDEVYEHLTF…
sequence001	ab initio prediction:MetaGeneAnnotator	CDS	668977	669477	.	+	0	ID=LOCUS_06260;product=phosphopantetheine adenylyltransferase;inference=COORDINATES:ab initio prediction:MetaGeneAnnotator,similar to AA sequence:UniProtKB:Q9ZBR1;translation=MRRAVCPGSFDPIHNGHLEVIARAAGLFDEVIVAVSTNYAKKYRFSLEDRMEMARETLASLRGIIVEPMGEGLLAEYCRNRGVSAIVKGLRSSSDFDYELPMATMNRQLTGVETVFLPAEAHYVHLSSTLIKEISVLGGDISDFVPKSVLKRLLAGEPPTEPPRKG;locus_tag=LOCUS_06260;gene=coaD;EC_number=2.7.7.3;note=Q9…
sequence001	ab initio prediction:MetaGeneAnnotator	CDS	669684	670169	.	+	0	ID=LOCUS_06270;product=hypothetical protein;inference=COORDINATES:ab initio prediction:MetaGeneAnnotator,similar to AA sequence:RefSeq:WP_003973424.1;translation=MRTLNEHVPAPSDLGVALIGVKEGSDIELDLRLEAVHEGILVSGSALVEVTGECGRCLDPLAYDLEVNVQELFFYEGVELSGEEDDEEQRRVEYDLIDLEPVLRDAVVTMLPFQPVCREDCQGLCSECGARLEDEPGHHHEVIDPRWAALADLAKTDRQTD;locus_tag=LOCUS_06270;note=WP_003973424.1 hypothetical protein (Streptomyce…
sequence001	ab initio prediction:MetaGeneAnnotator	CDS	670203	670406	.	+	0	ID=LOCUS_06280;product=hypothetical protein;inference=COORDINATES:ab initio prediction:MetaGeneAnnotator;translation=MAVPKRKMSRANTRARRAQWKATAPNLVKTIENGQVTYSLPHQAKVVTDSAGTALFLEYKGRKVADA;locus_tag=LOCUS_06280;note=Q9RL50 50S ribosomal protein L32-2 (Streptomyces coelicolor A3(2)) [pid:65.9%25%2C q_cov:61.2%25%2C s_cov:71.4%25%2C Eval:1.9e-07%2C partial hit],MGA_629
sequence001	ab initio prediction:MetaGeneAnnotator	CDS	670430	671140	.	+	0	ID=LOCUS_06290;product=ribonuclease 3;inference=COORDINATES:ab initio prediction:MetaGeneAnnotator,similar to AA sequence:UniProtKB:Q9ZBQ7;translation=MSSTEELLKRLGVSIDTETLRLALTHRSYAYENGGIPTNERLEFLGDSILGFSVTDSLYRENPSLPEGELAKRRSAVVSTRALAGIGRSIGVGEFIYLGQGEKLTDGKNKASILADTMEALIGATYLSNDIETARQLVMRLVGPLLKDAGALGAGTDWKTSIQELTASRQLGAIHYAVEGSGPDHARTFEAVLNIGGTPYGRGSGHSKKEAEQEAAADAWRALTALDPTPAGPATA;locus_tag=L…
sequence001	ab initio prediction:MetaGeneAnnotator	CDS	671174	672106	.	+	0	ID=LOCUS_06300;product=formamidopyrimidine-DNA glycosylase;inference=COORDINATES:ab initio prediction:MetaGeneAnnotator,similar to AA sequence:UniProtKB:Q9ZBQ6;translation=MRRGLARWVRGRTITGVDVLDPRSIRRHDLGTEDFIGNLEHATVLDVVRRGKFLWMPLAMNTPHEATREDLPQVALMAHLGMSGQLLMQDPDVPDEKHLKVRIRLSPVAGMPEQLRFVDQRIFGGLFVTSMVPTPDGGPGGLGETPLPEIAEEASHIARDPLDPHFSFDAFYRKIKNRKTGIKRALLDQSVISGIGNIYADEALWRARIHYARPTDTMRRADAGRLI…
sequence001	ab initio prediction:MetaGeneAnnotator	CDS	672283	672648	.	-	0	ID=LOCUS_06310;product=hypothetical protein;inference=COORDINATES:ab initio prediction:MetaGeneAnnotator;translation=MVVPGGKVSMSAGHPSTTSPAAVPGAGKAPEISGAGADGSGKPVGLAVTGGRTSRGLGVDWPSLPVPCGAPLGESDDGVTAPGVPSPGALPAEGSVAPDGLGAGRELEDSWAVVDPVFPAI;locus_tag=LOCUS_06310;note=MGA_632
sequence001	ab initio prediction:MetaGeneAnnotator	CDS	672662	672916	.	+	0	ID=LOCUS_06320;product=hypothetical protein;inference=COORDINATES:ab initio prediction:MetaGeneAnnotator;translation=MSTSGNALQLTADGIVAKPQSEVLASFSQSLVSHGFWSEPAPAADGAVASRFVRGTDTVTVSVTTTGTGASRFQLLGTLHTTAG;locus_tag=LOCUS_06320;note=MGA_633
sequence001	ab initio prediction:MetaGeneAnnotator	CDS	672925	674217	.	+	0	ID=LOCUS_06330;product=MFS transporter;inference=COORDINATES:ab initio prediction:MetaGeneAnnotator,similar to AA sequence:RefSeq:WP_013227739.1;translation=MYISLSDRGGKRDKPQGTGMAPPSEVPFRLSPVILWLGIVSMVTDVSSESVTAVLPLYVTGFLGLSTIAFGFIDGINQGASAIVRIAAGWAADRSGHPKRIALAGYGLSMVARIGFLFAGGFWAIAAIVTGDRIGKGIRTAPRDALISVSAQPEHLARSFGVHRMLDNIGAAAGPLIAFFVLLMIPNGFSTVFVVSLAFAVIGVAVLALIVPDVRADGLRGAGEREGRRLFAFSWSHLKEPG…
sequence001	ab initio prediction:MetaGeneAnnotator	CDS	674214	675242	.	+	0	ID=LOCUS_06340;product=TolB-like translocation protein%3B signal peptide;inference=COORDINATES:ab initio prediction:MetaGeneAnnotator,similar to AA sequence:RefSeq:WP_013227740.1;translation=MSGALALGKVRWGLLLVVTALVLAGAGIYAIGAYQRFEESRSAASTVGITAAQPLPDVPFVLFRNTASGQGYGHAATVPLAAPGGTRAVSEQECDRVYGTTESSVCLKTNRGLVTAFEAAVLNRDWEPQRSWPIKGIPSRTRISPDGSTIATTVFVTGHSYATAGFSTATEITQSGGAPENLEDFALLVNGQRLVATDRNIWGVTFVP…
sequence001	ab initio prediction:MetaGeneAnnotator	CDS	675277	680175	.	-	0	ID=LOCUS_06350;product=hypothetical protein;inference=COORDINATES:ab initio prediction:MetaGeneAnnotator;translation=MPGPSASRPQRVFKGLLVPLVIALVGAFLPLSATTAIAVGPCDPVVNPVVCENSKTGSPPSEWDINGAGDDTIQGFATDISVNAGQPIRFKVDTKATTYTIAIYRTGWYGGNGARKIADVTPSVLRQTQPACRSDLTTELYDCGTWAVSATWQVPATAVSGVYIALLTRPDTGAKSHITFIVRNDGNRSAVVFQTADETWQAYNTYGGSDFYQGAANGRAYKVSYNRPMATRDGPNGRDFYFANEYPMVRFLEQNGYDVSYISGLDSDRSGAELLNHKVFLS…
sequence001	ab initio prediction:MetaGeneAnnotator	CDS	680527	684105	.	+	0	ID=LOCUS_06360;product=chromosome partition protein Smc;inference=COORDINATES:ab initio prediction:MetaGeneAnnotator,similar to AA sequence:UniProtKB:Q9ZBQ2;translation=MHLKSLTVRGFKSFASATTFDFEPGVTAVVGPNGSGKSNVVDALAWVMGEQGAKTLRGGKMEDVIFAGTSGRPPLGRAHVSLTIDNADNALPIEYSEVTISRTLFRTGGSEYAINGAPCRLLDIQELLSDSGLGREMHVIVGQGQLDRVLHATPEDRRGFIEEAAGILKHRRRKEKTVRKLEAMQANLARLGDLTAEIRRQLTPLGKQAEIARRAQTVQFDVRDARARLL…
sequence001	ab initio prediction:MetaGeneAnnotator	CDS	684126	685331	.	+	0	ID=LOCUS_06370;product=signal recognition particle receptor FtsY;inference=COORDINATES:ab initio prediction:MetaGeneAnnotator,similar to AA sequence:UniProtKB:Q9ZBP9;translation=MNDFLPIILSIVAALVVVGGLVPVLLKARKSGAKYPGPRDANDPVQSSAAGGGTLVEDRPDAVNAPAPTFDGTVADTDVPDDAAGLETIAIDTPDPVEGRLNRLRARLVKSNNILGKGLLALLSGDKIDENVWDEVEETLLLADLGTEPTMQLVDALRERVKVLGTRSPEDVKAMLREELIKLVDPSMDRSLNVERKGDRPAVVLVVGVNGVGKTTTVGKL…
sequence001	ab initio prediction:MetaGeneAnnotator	CDS	685398	686618	.	-	0	ID=LOCUS_06380;product=MFS transporter;inference=COORDINATES:ab initio prediction:MetaGeneAnnotator,similar to AA sequence:RefSeq:WP_011728183.1;translation=MTQSPRSVKAPRIRPEKTPLPRDIKVMLAAAFLIALGFGLVAPVLPQFATTFDVGATAAAVIVSIFAFMRLVFAPAGGALIGRFGERNVYVSGLLIVAVSTAACAFAQNYWQLLVFRGLGGAGSVMFTVAAMGLLIRLAPPERRGRVSGAYASAFLIGSVLGPVVGGLLAGFGLRVPFLAYAAALLVAAAVVRTMLSGEGHAATDASPAPAMTLKEALADSAYRAAVFSSFGNGWVTFGVRM…
sequence001	ab initio prediction:MetaGeneAnnotator	CDS	686844	688163	.	+	0	ID=LOCUS_06390;product=ammonium transporter;inference=COORDINATES:ab initio prediction:MetaGeneAnnotator,similar to AA sequence:UniProtKB:A0QV27;translation=MELTAGHVWVMVAAALVLFMTPGLAFFYGGMTRAKAALNMMMMSFISIGIVGVVWVLWGASMSSGEGFLEIVGNPFATFGLEGISTPDGLIKVGYAATFAIITVALISGAIADRAKFGAWTIFVPVWVTLVYCPLAYMVWGGGLFGPEGAIGKALGPAIDFAGGTVVHINAGVAALVLVLIIGNRRGFGKDPNHRPHNIPFVMLGAAILWFGWFGFNGGAATTAEQGGLIWVNTLAAPAAAM…
sequence001	ab initio prediction:MetaGeneAnnotator	CDS	688160	688498	.	+	0	ID=LOCUS_06400;product=nitrogen regulatory protein P-II 1;inference=COORDINATES:ab initio prediction:MetaGeneAnnotator,similar to AA sequence:RefSeq:WP_007051565.1;translation=MKLITAIVRPEKLEAVREGLEAYGVQGLTVSAASGYGRQRGYTEVYRGAEYNVDLLPKIRIEVLATDEQADDILDVLIASSNTGRAGDGKVWTVDVYEAVRVRTGERGAAAI;locus_tag=LOCUS_06400;gene=glnB;note=WP_007051565.1 nitrogen regulatory protein P-II 1 (Bifidobacterium longum…
sequence001	ab initio prediction:MetaGeneAnnotator	CDS	688587	689987	.	-	0	ID=LOCUS_06410;product=glucose-6-phosphate 1-dehydrogenase;inference=COORDINATES:ab initio prediction:MetaGeneAnnotator,similar to AA sequence:UniProtKB:Q89FE1;translation=MTSKTTVKTLLILGASGDLTGRLLLPGLAGLLASGGAPGLRLVGAGSDPWSPEQWRERVDGAFAAASKEADSRGQAALAAVAGSTGYHQLDVTADGPLAELLSQLEGPVAIYFALPPHVSQKACEVLHPEQLPAGTRLVMEKPFGSGTESAHELNKTLAALVPEDHIHRVDHFLGKATVLNILGLRFANRFLEPVWNRDHIEKVEVIFDEDLALEGRARYYDTAGAL…
sequence001	ab initio prediction:MetaGeneAnnotator	CDS	690153	691733	.	+	0	ID=LOCUS_06420;product=signal recognition particle protein;inference=COORDINATES:ab initio prediction:MetaGeneAnnotator,similar to AA sequence:UniProtKB:C7MB70;translation=MFNSLSDRLTATFKNLRGKGRLTEADVDATVREIRRALLDADVAVSVVREFTGRIRERALGAEVSGALNPSQQIVKIVNEELKEILGGETRRIRLAKNGPTIIMLAGLQGAGKTTLAGKLSKWLKAQGHSPMLVACDLQRPNAVTQLQVVGQRAGVPVFAPHPGATSELEHPAGDPVAVAKAGVEEARQKLHDVVIVDTAGRLGVDAEMMDQARRIRQAIIPNEVLF…
sequence001	ab initio prediction:MetaGeneAnnotator	CDS	691793	692515	.	+	0	ID=LOCUS_06430;product=hypothetical protein;inference=COORDINATES:ab initio prediction:MetaGeneAnnotator;translation=MHKQRVVFVHGLGSFGAAAWPKQHGMALAYDALFLRRHGFSAVDEPVQSNVAADVAIVINALVDSGGGHVVAHEQGAISAMLAAIERPDLVHSLSLVEPACLSLTAELPATASHRALMEPLFDVRAQLNDADYQREYFRRAFSAETGGLDTPEAQRSARRLRLQAPPWEAPLHIVPGVPTLVLTGGWEPLYEEIAGYLQETGALRRVAAGGHRPQDSVDGDHVIRSFVADVGRAMSVQAS;locus_tag=LOCUS_06430;note=MGA_644
sequence001	ab initio prediction:MetaGeneAnnotator	CDS	692498	694345	.	-	0	ID=LOCUS_06440;product=phosphomethylpyrimidine synthase;inference=COORDINATES:ab initio prediction:MetaGeneAnnotator,similar to AA sequence:UniProtKB:Q8NQW7;translation=MSTTKAQHSPVQNESVMDTGASETVTQSLKSHSLGWLEDSEKGIRVPVTEIALEPSPNGQANPPLKVYRTAGPGSDPRVGLEPFRAPWIEGRGDTEPYSGRERNLLDDGKSAVRRGAASAEWKGAQPVPRRAVEQRTVTQMHYAKKGIVTPEMQFVALRENCDVELVRSEVAAGRAIIPSNINHPESEPMIIGKAFLVKINANIGNSAVTSSITEEVDKLQWAAQWGADT…
sequence001	ab initio prediction:MetaGeneAnnotator	CDS	694533	695615	.	+	0	ID=LOCUS_06450;product=amidohydrolase;inference=COORDINATES:ab initio prediction:MetaGeneAnnotator,similar to AA sequence:RefSeq:WP_003976959.1;translation=MANIIEFSGTVLVAAGEERRGMWSVDGRLTFIKPVGAPNAVLDGWVLPGFVDAHCHIGLGPGGAVDGQATLAQALADLAAGTLLIRDAGSPSDTRWVQGRADLPRLIRAGRHIARDRRYLRGLGHEIEPEQLVETVRKEARDGDGWVKLVGDWIDRCVGDLAASFPAKVVKDAVSAAHDEGARVTAHCFAEDTIDDMLDANIDCIEHATGLLPRHLPRLVEQDVPIVPTLVNIATFPDISAQA…
sequence001	ab initio prediction:MetaGeneAnnotator	CDS	695695	696567	.	+	0	ID=LOCUS_06460;product=glyoxalase;inference=COORDINATES:ab initio prediction:MetaGeneAnnotator,similar to AA sequence:RefSeq:WP_011014872.1;translation=MTTANSQDLLPAELTMGTVMLKVGDMKVMSDYYQRALGLNIVAEQDGGLYLGRMGKPVVHLAPASGLQIPGRGEAGLFHTAILFEDQPSLAATIATAAEYEPRAFAGSADHLVSEAFYFTDPEGNGIELYYDKPRELWQWDGKNVVMDNVALPPQRYLQQHLSEAAVTGQREAAAGIGHVHLQVGDVETAQKFYVETLGFERTAGWHGQALFVSAGGYHHHMAMNVWNSRGAGPRKDTLGLGEVLIE…
sequence001	ab initio prediction:MetaGeneAnnotator	CDS	696673	697110	.	+	0	ID=LOCUS_06470;product=hypothetical protein;inference=COORDINATES:ab initio prediction:MetaGeneAnnotator;translation=MGFAEIFVATHDEALKRAAALDRGAEATGPAVRIDGITDFEVEQLGDLAGQAVHAAGADYELALVDVTSDALLGVPEAMVRALAELLTYESEGDGNVLDDVAAAWAAQDDMPFDAAQSRQYVQQLAALATDVEKAERSGLYVWSA;locus_tag=LOCUS_06470;note=MGA_648
sequence001	ab initio prediction:MetaGeneAnnotator	CDS	697345	697767	.	+	0	ID=LOCUS_06480;product=hypothetical protein;inference=COORDINATES:ab initio prediction:MetaGeneAnnotator;translation=MAVKIRLKRFGKMRAPYYRIVVMDARAKRDGRAIEEIGKYHPTEEPSYIEVASERAQYWLSVGAQPTEQVAAILKITGDWQKFKGLPGQEGTLKTKAPKEAFVAPEKGSVIIPEAITKKAKQSDAAEAPADAEAETTEAE;locus_tag=LOCUS_06480;note=A0A0H3D2Q3 30S ribosomal protein S16 (Amycolatopsis mediterranei U32) [pid:75.8%25%2C q_cov:70.7%25%2C s_cov:67.3%…
sequence001	ab initio prediction:MetaGeneAnnotator	CDS	697769	698011	.	+	0	ID=LOCUS_06490;product=UPF0109 protein;inference=COORDINATES:ab initio prediction:MetaGeneAnnotator,similar to AA sequence:UniProtKB:P0A4Q4;translation=MLAEALEHLVRGIVDSPEDVKVSAKNNRRGESLEVRVHQEDLGRVIGRQGRTARALRTVVAALAGGEQVRVDVVDTDRRR;locus_tag=LOCUS_06490;note=P0A4Q4 UPF0109 protein (Streptomyces coelicolor A3(2)) [pid:64.6%25%2C q_cov:81.2%25%2C s_cov:82.3%25%2C Eval:1.2e-17],MGA_650
sequence001	ab initio prediction:MetaGeneAnnotator	CDS	698142	698696	.	+	0	ID=LOCUS_06500;product=ribosome maturation factor RimM;inference=COORDINATES:ab initio prediction:MetaGeneAnnotator,similar to AA sequence:UniProtKB:P0A4D3;translation=MQLQVARIGKPHGIRGEVTVQVLTDAPSERFVAGTEFVVEPASAGPLTIRSARWNKDILLLGFEEVADRNAAEVIRGAKLFIETEELDDEDDDEGWYEHELVGLEARVGSQVVGTVAALTTLPVQDLLTVKTPDGKEILIPFVDEIVPEVNVEDGYILVTPPAGLFEINESTAEEPKDGAGDDA;locus_tag=LOCUS_06500;gene=rimM;note=P0A4D3 ri…
sequence001	ab initio prediction:MetaGeneAnnotator	CDS	698697	699497	.	+	0	ID=LOCUS_06510;product=tRNA (guanine-N(1)-)-methyltransferase;inference=COORDINATES:ab initio prediction:MetaGeneAnnotator,similar to AA sequence:UniProtKB:C7MB76;translation=MRIDVVSIFPEYLAPLELSLIGKARQDGLLELNVHDLRSFTTDRHRTVDDTPYGGGAGMVMKPEPWAQALESVSRTLEGSKPVLIVPSPAGERFNQALAYELAEEEHLVFACGRYEGIDERVIDWAQDHFTVRPVSLGDYVLNGGEVAVLAMVEAIGRLLPGVVGNPESLVEESHSDGLLEYPVYTKPSAWRDHEVPAILLSGNHGKIAQWRRHEQFRRTAERR…
sequence001	ab initio prediction:MetaGeneAnnotator	CDS	699765	700118	.	+	0	ID=LOCUS_06520;product=50S ribosomal protein L19;inference=COORDINATES:ab initio prediction:MetaGeneAnnotator,similar to AA sequence:UniProtKB:P0A477;translation=MHILDSVDAASLRNDVPEFRAGDTLKVHVNIIEGKNSRVQVFQGFVLGRQGDGVRETFTVRKVSFGVGVERTFPVHSPIIDKIEVVTKGDVRRAKLYYMRALRGKAAKIKEKRDFAK;locus_tag=LOCUS_06520;gene=rplS;note=P0A477 50S ribosomal protein L19 (Streptomyces coelicolor A3(2)) [pid:78.8%25%2C q…
sequence001	ab initio prediction:MetaGeneAnnotator	CDS	700199	700876	.	+	0	ID=LOCUS_06530;product=signal peptidase I;inference=COORDINATES:ab initio prediction:MetaGeneAnnotator,similar to AA sequence:UniProtKB:C7MB78;translation=METSERQPRKQGWRFVLLALVLAVAISGLVRSLWLDVYYIPSESMEPLLGTGDRILVSRTAYAAEPIRRGDVVVFDGRGSFAPLSSGKGPLVDAVSAASQWFGLTGSDTTYVKRVIGVAGDHVRCCSADGRLTVNGQPIDEPYVYPGDEPSKQKFDVVVPEGRLWLMGDHRSRSADSRGLLGAPGGGMVPVDRVIGRPVQIVWPLDRFAEMPRSTQAETPLKNGQ;locus_tag=LOCUS_06…
sequence001	ab initio prediction:MetaGeneAnnotator	CDS	700877	701746	.	+	0	ID=LOCUS_06540;product=hypothetical protein;inference=COORDINATES:ab initio prediction:MetaGeneAnnotator;translation=MPDKAPENPERYDDDARLSDGTASTAGVAASRPDDAEASDEHNGAPDRTSNDTDGPAHSAGNTHRNPVLVWVKEIATVVAIALVLSFLLKTFLFRAFYIPSESMESTLDVNDRIFINLLVPGPFDLSRGDVVVFKDTQAWLEPVPQKAAGPMDWFSDSLEFVGLMADNTDQHLVKRVIGLPGDHVSCCDAQGRVSVNGVPLNETYINPAEIPQPSAFDIVVPEGKVWVMGDNRNHSADSRAHQEVNGGFINIDDIEGKATVIAWPVSRWTILDNHSDVFRDV…
sequence001	ab initio prediction:MetaGeneAnnotator	CDS	701746	702507	.	+	0	ID=LOCUS_06550;product=ribonuclease;inference=COORDINATES:ab initio prediction:MetaGeneAnnotator,similar to AA sequence:UniProtKB:A0A0H3EBJ1;translation=MTTTAAGTTGKPPAKAKGKKQTAPKPKKAVGFPTLDHERTFLAPGVSLLAGVDEVGRGALAGPVSVGIAVVSLADHSLLADVRDSKLLKPEDRERLEPLVREWAVASAVGHASSREIDEIGIIAALRLAGTRAWFEILAGGITPDVVLLDGSHNWLSPEVQASLFDTPAGPACEAPVYTKVKADMSCLSVAAASVLAKVARDRIMVDLHTELPAYGWDVNKGYATSAHRDVIRQQGPSAYHRTSWN…
sequence001	ab initio prediction:MetaGeneAnnotator	CDS	702587	702931	.	+	0	ID=LOCUS_06560;product=hypothetical protein;inference=COORDINATES:ab initio prediction:MetaGeneAnnotator,similar to AA sequence:RefSeq:WP_003096226.1;translation=MSAEDLENYETDMELQLYREYRDVVGLFSYVVETERRFYLANHVDLQARSADGEVYFDLTLQDAWVWDVYRSARFVKNVRVITFKDVNVEELPRSEDLALPKDGGLGDLGDLGN;locus_tag=LOCUS_06560;note=WP_003096226.1 hypothetical protein (Amycolatopsis mediterranei U32) [pid:75.5%25%2C q_cov:89.5…
sequence001	ab initio prediction:MetaGeneAnnotator	CDS	703033	703398	.	+	0	ID=LOCUS_06570;product=UPF0102 protein;inference=COORDINATES:ab initio prediction:MetaGeneAnnotator,similar to AA sequence:UniProtKB:O69890;translation=MMVMRAKDLLGQHGEALAAEFLESQGMRIIDRNWRCTDGEIDIVALEGNILVVAEVKTRRSLDYGHPFEAVGTAKLARLHRLASSWCRAHDVKAIRRRVDVVGVIDDGIGQPQLEHLRGVG;locus_tag=LOCUS_06570;note=O69890 UPF0102 protein (Streptomyces coelicolor A3(2)) [pid:46.2%25%2C q_cov:96.7%25%2C s_cov:91.5…
sequence001	ab initio prediction:MetaGeneAnnotator	CDS	703399	704940	.	+	0	ID=LOCUS_06580;product=hypothetical protein;inference=COORDINATES:ab initio prediction:MetaGeneAnnotator,similar to AA sequence:RefSeq:WP_012804630.1;translation=MGLGRSYCVALVGLNGYIVEVEADIGQTLPSFVILGLPDAALNEAKERIRSAAQNSGIPLSRRKITANLIPASLPKRGSGFDLAITMAVLCAANDVRSIGGTVFIAELGLDGRLRPVRGILPAVMAAVHAGFPDIVVADANAAEASLVPGAKVRGYKTLARLAFDFGADPKDLVLDYEPSDAGTGDDEDTIGFPEPDLCDVSGQGEARRALEVAAAGGHHMLLTGPPGAGKTMLAER…
sequence001	ab initio prediction:MetaGeneAnnotator	CDS	704969	706165	.	+	0	ID=LOCUS_06590;product=DNA processing protein DprA;inference=COORDINATES:ab initio prediction:MetaGeneAnnotator,similar to AA sequence:RefSeq:WP_012804631.1;translation=MATTSQEKERIARAALARLMEPQDSVGLALVRAVGAVDALGVATGELATGPKLEQEISALLMDEGGPAAWPGLPASLRRWAPRIADLAPERDMATMRRLGGRVIVPGDELWPAQLADLGLQEPLCLWWRGNEQPLPTARQAVALVGSRDSTSYGASVTGDLAYSLAQRGFTVVSGGAYGIDAHAHRGALSGGTANVPTIAVMAGGVDRFYPSGNEELLRAVSNQGAVIAE…
sequence001	ab initio prediction:MetaGeneAnnotator	CDS	706229	707155	.	+	0	ID=LOCUS_06600;product=tyrosine recombinase XerC;inference=COORDINATES:ab initio prediction:MetaGeneAnnotator,similar to AA sequence:UniProtKB:A0QVB4;translation=MDGQSLPESLQSAVEGFRRYLAGERARSEHTVRAYIADVESLLGFAVQEGVGELGQLELGSLRRWLGAQSEAGMARATLARRAATARSFTSWALREELIAVDPAVRLQAPKRDKSLPGVLQQQQVTRMVDDLTTAAEDGGPMAVRNRAMVELLYATGVRVGELAGLDIDDLDPDRRTLRVLGKGNKERTVPFGVPAAIAVDDWLRRGRPAVVTASSGPALFLGARGSRVDQRQIRAV…
sequence001	ab initio prediction:MetaGeneAnnotator	CDS	707393	707896	.	+	0	ID=LOCUS_06610;product=hypothetical protein;inference=COORDINATES:ab initio prediction:MetaGeneAnnotator,similar to AA sequence:RefSeq:WP_003976415.1;translation=MSVATTRGVLFVHSAPTALCPHVEWAIGSVVDKRTDLEWTPQPAAPGMFRAELSWTGAPGTGAQLASALRGWAHLRYEVTEEPSQGVDGARWSHTPELGIFHAVTDVHGNIMVTEDRIRYAYESGAGDPSAVYHELSLALGEAWDEELEPFRHAAEGAPVRWLHQVG;locus_tag=LOCUS_06610;note=WP_003976415.1 hypothetical protein (Strep…
sequence001	ab initio prediction:MetaGeneAnnotator	CDS	707989	709224	.	-	0	ID=LOCUS_06620;product=3-oxoacyl-ACP synthase;inference=COORDINATES:ab initio prediction:MetaGeneAnnotator,similar to AA sequence:RefSeq:WP_015775710.1;translation=MARKVVITGLGATTPIGGDVPTMWQNALKGVSGARTLEDEWVAKYDLPVHFAARCSTPALDVLSRVEAKRMDPSTQFGVIAAREAWADSGIGEIDHDRLAVAFATGIGGVWTLLDAWDTLRDRGPRRVLPMTVPMLMPNGVAAAVSLDLGARAGAHTPVSACASGTEALHLGLDLIRSGKADVVVCGGAEAAIHPMPLAAFSSMQALSRRNDEPERASRPYDIDRDGFVMGEGAG…
sequence001	ab initio prediction:MetaGeneAnnotator	CDS	709356	709601	.	-	0	ID=LOCUS_06630;product=acyl carrier protein;inference=COORDINATES:ab initio prediction:MetaGeneAnnotator,similar to AA sequence:UniProtKB:C7MD43;translation=MASNEEILAGLAEIVNEETGLAPEAVELDKSFTEDLDIDSISMMTIVVNAEEKFGVRIPDEEVKNLKTVGDAVSFIANAQA;locus_tag=LOCUS_06630;gene=acpP;note=C7MD43 acyl carrier protein (Brachybacterium faecium DSM 4810) [pid:79.5%25%2C q_cov:96.3%25%2C s_cov:95.1%25%2C Eval:2.2e-…
sequence001	ab initio prediction:MetaGeneAnnotator	CDS	709717	710778	.	-	0	ID=LOCUS_06640;product=beta-ketoacyl-[acyl-carrier-protein] synthase III;inference=COORDINATES:ab initio prediction:MetaGeneAnnotator,similar to AA sequence:UniProtKB:C7MD42;translation=MSTPVLNKTAVNENARILGIGAYRPDVIVTNEDVCQWIDSSDEWIRQRTGIITRHRAAADVSVIDMAEGAAREAIQQAGIEPSQLGAVIVSTVTHPYATPSAAAALTERLGATPAPAFDISAACAGYCYGVAQADALVRSGAAQYVLVVGAEKLSDVIDNHERTISFLLGDGAGAVVVGPSDTPGIGPSVWGSDGSKWDAIGMTHSLEDVRKL…
sequence001	ab initio prediction:MetaGeneAnnotator	CDS	710775	711704	.	-	0	ID=LOCUS_06650;product=ACP S-malonyltransferase;inference=COORDINATES:ab initio prediction:MetaGeneAnnotator,similar to AA sequence:RefSeq:WP_015775707.1;translation=MLAIVCPGQGSQTPGFLAPWLELPSVEGQLASLSEIAGIDLKAHGTTSDEETIKDTAVAQPLIVAAGLVAATSLFDVELSSLPVILAGHSVGEITASALAGVLTDAEAMAFVRERANSMAAAAAVTPTGMSAVVGGDPAEVLAAIEASGATPANVNGAGQTVAAGTFDQLKALADNPPAKARVIPLKVAGAFHTSHMAPAVSALEALKPSLSPQNPSVPLLSNYDGQEVTDGT…
sequence001	ab initio prediction:MetaGeneAnnotator	CDS	711793	713073	.	-	0	ID=LOCUS_06660;product=PucR family transcriptional regulator;inference=COORDINATES:ab initio prediction:MetaGeneAnnotator,similar to AA sequence:RefSeq:WP_011028321.1;translation=MELARDGPYAHSMAEPVKTTSKRKAATPALSPEKAETLRQLRANVGQLSTSTMRKLEKSLPWYSRLSSDERSALGLVAQNGIAAFVTWYERPSSPSWILTDVFGNAPTELTRSISLQKALQLIRIVVEVVEDQVPVIAPESDQPSLREAVLRYSREVAFAAADVYARAAESRGSWDTRLEALIVDAILRGENTDALRSRIAALGWKAQERFTVMVGNSPS…
sequence002	ab initio prediction:MetaGeneAnnotator	CDS	949	1767	.	+	0	ID=LOCUS_06670;product=hypothetical protein;inference=COORDINATES:ab initio prediction:MetaGeneAnnotator,similar to AA sequence:RefSeq:WP_013227389.1;translation=MDPTTTVVIVIVLVLLLLVAAKLSIRIVRQYEKGVLFRLGRVLGVREPGLQLIIPVVDRLPLVSLRIVTMPIQSQGIITQDNVSVDVSAVAYYRVVDAVKSVVAIENVASAIDQIAQTTLRKVVGRHTLDQTLSETERINVDIREILDVLTIDWGVEVTLVELKDIQLPESMKRAMARQAEAEREKRAKIIAAEGEAIAATALGDASDTMMAHPLALQLRNLQSLVEIGVDKNTTVV…
sequence002	ab initio prediction:MetaGeneAnnotator	CDS	1821	2591	.	-	0	ID=LOCUS_06680;product=diacylglycerol kinase;inference=COORDINATES:ab initio prediction:MetaGeneAnnotator,similar to AA sequence:UniProtKB:O31502;translation=MPVSLQSTAFAGHARTLARDAASSGNPLLVSISGDGGYNEVINGVMDAGGNAVCAVMAGGNANDHRRSTRRMPLIDAIVAGEIRRIDLLQLQVGEGNTAWRRYAHSYIGFGLTSAMAIGLASGTKGVLSQLVAVARTMSSLTPLQITRADGAYATFDSLVLANIPYMAKYGKVSETGEPNDGMFEVITLPHASRWRIALMTLRAVTIGLGVQQTVNRYEFITIDPIRLQIDGEVMKINAQT…
sequence002	ab initio prediction:MetaGeneAnnotator	CDS	3054	3449	.	-	0	ID=LOCUS_06690;product=hypothetical protein;inference=COORDINATES:ab initio prediction:MetaGeneAnnotator;translation=MSPGFQADGGPDTFLQRWIPGCRPRDRHGESRRGADHNTAAAITEPNAWYAKPGDSPRYEGASPEQRRDEQKQEPWRVAVKQTEDLPICHLVGQLARRFIGVDRTPTDCPDYLIERVAWRRHRRRRSQLLR;locus_tag=LOCUS_06690;note=MGA_672
sequence002	ab initio prediction:MetaGeneAnnotator	CDS	3591	5279	.	+	0	ID=LOCUS_06700;product=hypothetical protein;inference=COORDINATES:ab initio prediction:MetaGeneAnnotator;translation=MACVKHFALNSMENERFEVDVAVDEHALHEVYLPHFKAVVEAGADSVMSSYNRVRGQYMDVNRALLTDVLRHEWCFPGFVTSDWVFGTHDAVVSLEAGMDVEMPLRLLRARELPAALRNGDLDRETVLQSVRRILRTCVQHAAARELAAPTRAVIASPAHRALAYQVAAESMVLLKNETVGAAPLLPLAPTTQHLAVIGRLAGRANLGDHGSSRVRPPSTVSPLQGLREALPGVLITTTTGQDERRAAAVAAAAETAIVVVGLDQHDEGESVVTGGVDVGVL…
sequence002	ab initio prediction:MetaGeneAnnotator	CDS	5301	6764	.	-	0	ID=LOCUS_06710;product=hypothetical protein;inference=COORDINATES:ab initio prediction:MetaGeneAnnotator;translation=MRTPSARTKATASRERVLILSAGVGSGHNSAAAAVQHACDARDDIAEVQVLDVLQVSSVLYRALLGKGYFVLVEDLPWLVEWGYDISNPPFRRRGPIDPWTRLNASPVVSAIKRFRPTAIVCTHFLPAQLLASLLLRGVVDAKTAVVTTDYDFQGLSLTGAFHKIFVAREEGKVELMALGLPPDRVAATGIPINKQLSPAPVRDANKPPMLLISAGATGGDYAVSVVRQTMHMRSAFTATVVCGHNDALRQRIETLVASAGNRYTVLGFTTEMPELLQRADL…
sequence002	ab initio prediction:MetaGeneAnnotator	CDS	7025	7468	.	-	0	ID=LOCUS_06720;product=hypothetical protein;inference=COORDINATES:ab initio prediction:MetaGeneAnnotator;translation=MVMTAAQKTWHEQHKASLTTGQRAADILRNGMGSWPFVGGFIGFMIIWSVINTWALATKAWDPYPYILLNLLLSMLAGLQGAILLIAAKRQDAIAAAMAQHDFDTNTRAKEEIELLITINREQLDLLKELKNLASAEGSQNHRGSTS;locus_tag=LOCUS_06720;note=WP_011674544.1 cyclic nucleotide-binding protein (Lactobacillus paracasei ATCC 334) [pid:33.0%25%2C q_cov:7…
sequence002	ab initio prediction:MetaGeneAnnotator	CDS	7713	7985	.	-	0	ID=LOCUS_06730;product=hypothetical protein;inference=COORDINATES:ab initio prediction:MetaGeneAnnotator;translation=MLVVVHIKEFWDHLSTGTQQWLMDNPGSVIVPRTLTAVINGQTGQDSAVDIHGGTVLTAEDQQFIQDKAHRQTTKADGGPKFFDAVGPQD;locus_tag=LOCUS_06730;note=MGA_676
sequence002	ab initio prediction:MetaGeneAnnotator	CDS	8527	9099	.	-	0	ID=LOCUS_06740;product=flavin reductase;inference=COORDINATES:ab initio prediction:MetaGeneAnnotator,similar to AA sequence:RefSeq:WP_013533080.1;translation=MFHAYPTDTWLGAPKKTFAQSLPAEDFKALFRGHPGGVAVITADAGEGPVALTVSSVVSVSAEPPLLIFSVSALSSSSEVLSRAETVVVHLLDAHDVDLAKFGATPGADRFDQTHRWSALATGEAVYEDVRAWVRCAVINRMEVGTSTIVAVHALESRVMRDVQAGEPGDALVYHNRSWHRLGEHSKLEG;locus_tag=LOCUS_06740;note=WP_013533080.1 flavin r…
sequence002	ab initio prediction:MetaGeneAnnotator	CDS	9102	10148	.	-	0	ID=LOCUS_06750;product=5-methyltetrahydropteroyltriglutamate--homocysteine methyltransferase;inference=COORDINATES:ab initio prediction:MetaGeneAnnotator,similar to AA sequence:RefSeq:WP_003400934.1;translation=MNTLLPTTVVGSLPKPSWLAQPETLWSPWKLEGDALLEGKQDALRIAIHEQSRRGIDIVSDGEQTRQHFVTTFIEHLSGVDFEQRKTVRIRDRYDASVPTVVGPVRRERPVFVDDAKFLRATTDRPIKWTLPGPMTMVDTLYDDHYKSREKLAWEFAAILNQEAKELEAAGVDIIQFDEPAFNVFLDE…
sequence002	ab initio prediction:MetaGeneAnnotator	CDS	10169	11161	.	-	0	ID=LOCUS_06760;product=hypothetical protein;inference=COORDINATES:ab initio prediction:MetaGeneAnnotator,similar to AA sequence:RefSeq:WP_011035572.1;translation=MADDFTFSITTTPFDEDYSPSEGSRITTNFANLARGEHRQENLRNALTMIRRRFNDLACWDNPDRDRYALELEIVSVQIEFSAEGTDQQFPLFEVLDIQIVDQLNGVRHQGVVGNNFSSYVRDFDFSVVLPAAAAESGKPTVPENFGDLHGKLFQQFLDSPACQERFPQPPVVCISVSTSKTYRRTENRHPVLGVEYQQDEFSLTDAYFAKMGLQVRYFMPRGSVAPLAFYFRGDLL…
sequence002	ab initio prediction:MetaGeneAnnotator	CDS	11282	12223	.	+	0	ID=LOCUS_06770;product=putative transcriptional regulator;inference=COORDINATES:ab initio prediction:MetaGeneAnnotator,similar to AA sequence:RefSeq:NP_269094.1;translation=MAQISSGLTLQQLRYFIEVAAEGSISAAADLLYVAQPTMSAAMKDLEARVGRALLLRSARGVTLTADGVEFLGYARQVVEQFALLEQRYLGRPPRRRLLGVSTQHYSFAVDAFVRMVKATDVAEYEFSLRESRTWDIIEDVRTLRSEIGILYRNDFNRKVIDKLLRESGLAFSPLFLADPHIFISRKNPLASKARATLDDLAGLPRLTFDQGANNSFYFAEEILST…
sequence002	ab initio prediction:MetaGeneAnnotator	CDS	12430	13350	.	-	0	ID=LOCUS_06780;product=fructokinase;inference=COORDINATES:ab initio prediction:MetaGeneAnnotator,similar to AA sequence:RefSeq:WP_011730629.1;translation=MEPSTTGKLEPALDVLVIGEALIDVVTTPSGQVEHPGGSPANVAYGLGRLGVSTGLLTSIGADARGTAIEAHLHSAGVTVLSGSRSLARTSAATVTVAAHGSAAYDFDVTWDLPLTLLPSFPRVLHTGSIATFLAPGAGNVKSILEQAHHHCTVTYDPNIRPALLGSHSEAVAMFEDLVPATDLVKLSDEDAQWLYPFKGPKDSAAHIIGLGAKLAVVTMGASGSHFASAEASMDIPAPKTTVVD…
sequence002	ab initio prediction:MetaGeneAnnotator	CDS	13361	14932	.	-	0	ID=LOCUS_06790;product=levanbiose-producing levanase;inference=COORDINATES:ab initio prediction:MetaGeneAnnotator,similar to AA sequence:UniProtKB:O07003;translation=MKDSPTVSRRSLLTGAGAVAVVAPLAVAGAATAAPDTASGGTLSKGRTRMRPDYHLSVPDNWKNDPQRPIYLDGEYHYYYLYNADYVSGGGGTSWRRATTTDHVTFRDRGVAIPKFSNSNGDCWSGSLVVDDRNTSGYGAGAVIAILTQAPDGRQAQYLWYSTDRGATFKAGGPGPVLPNPGVGDFRDPKVIRDEERDRWFMVNAEGQKLGFYASADLRSWQRVGEFVRTDLG…
sequence002	ab initio prediction:MetaGeneAnnotator	CDS	15020	16561	.	-	0	ID=LOCUS_06800;product=glycosyl hydrolase family 32;inference=COORDINATES:ab initio prediction:MetaGeneAnnotator,similar to AA sequence:RefSeq:WP_012258585.1;translation=MTDPIHHLATVPRNELVSRAEADPLRPRFHFVSPAGWLNDPNGVSQWDSTYHLFYQYNPEGAFHHSMQWGHATSKDLVTWTDQPVALSPSAGPDAEGCWSGVLVNDDGTPTLVYSGRANERELPCLAVGSPDLLTWSKVPENPVITAPPVGVDITAYRDHCVWREGTTWRQLVGSGVRGRGGTAFLYESTDLRSWTYIGPLFIGDASQGDPADTDWTGTMWECVDLFRT…
sequence002	ab initio prediction:MetaGeneAnnotator	CDS	16558	17643	.	-	0	ID=LOCUS_06810;product=ABC transporter ATP-binding protein;inference=COORDINATES:ab initio prediction:MetaGeneAnnotator,similar to AA sequence:RefSeq:WP_011706886.1;translation=MSTPILSPSASPEAEQAPALEIRGLGKSFPIGGLFSRQSVRALHDVDLRIGRGEIVALVGESGSGKSTLARCVARLEKPSAGSILLDGVDVLKRDRFQASRSYRSQLQMVFQDPFGSLNPAHRIEHFLRRSLAIHHKGGSSEEATQRRLEELMTTVGLQADMLNSYPHELSGGQRQRVAIARALAVEPQVILADEPTSMLDVSVRIGVLNLMRKLRDEQGIS…
sequence002	ab initio prediction:MetaGeneAnnotator	CDS	17640	18620	.	-	0	ID=LOCUS_06820;product=ABC transporter ATP-binding protein;inference=COORDINATES:ab initio prediction:MetaGeneAnnotator,similar to AA sequence:RefSeq:WP_011262589.1;translation=MTVSQVSFGSHEPVLDIKNLTVEYIGDTRSTTAVDRVSFSIGTGEVFGLAGESGCGKSTIANSIMRLLKDPAKIAGGSISFGGKDVLAMTPEELRRFRWQDVAMVFQSAMNSLNPVLTIGEQIVDIFTTHAGYSRKESLRRAGELLELVRIDPARLKSYPHQLSGGMRQRAVIAMAVALKPSLLILDEPTTALDVVVQQEIMAQIKDLQRELGFSVLFITHD…
sequence002	ab initio prediction:MetaGeneAnnotator	CDS	18617	19576	.	-	0	ID=LOCUS_06830;product=hypothetical protein;inference=COORDINATES:ab initio prediction:MetaGeneAnnotator;translation=MTTFIEETAAAPAGGPAKAQRPGGPRRKPNRSFVHGLVTNKKALVGMTVMVLFIAIALLAPILFPGDPSRITAMSSLEPSSEHWLGTTAKGQDVLALTVHGSRSSLFVGLTVGLASTFIGILVGLASAYFGKFIDEALSLLTNIFLLLPGLPLLVILAAFLPPGLGTVILVLVITGWAGSARVLRSQALSIRSKDFVAAAVVSGERAGRIMFREILPNMASIVMGTLLACVIYGIGAQAGLEFLGLGDVSTVSWGNNLFWAGNEGALLTGSWWVFVPSGVCI…
sequence002	ab initio prediction:MetaGeneAnnotator	CDS	19587	20564	.	-	0	ID=LOCUS_06840;product=peptide ABC transporter permease;inference=COORDINATES:ab initio prediction:MetaGeneAnnotator,similar to AA sequence:RefSeq:WP_011706883.1;translation=MRFILRRLGFYLIAFWASITLNFMLPRFMPGDPVSRMFARSQDRMQPEQIEALRKLLGVDDRPMWAQYVDYMHNIFTGQMGVSISRFPTPVTEVISSQIGWTLLLGGTALVIAAVVGNLLGILAAWRRGGAIDSALPPILVFIGSFPYFWLAMGALYLFGVVLGWFPIRHAFTDGLEPAFTWEFVGDVGAHLVLPALTIVLVSVGGWMLGMRNTMIATNSEDYIT…
sequence002	ab initio prediction:MetaGeneAnnotator	CDS	20647	22320	.	-	0	ID=LOCUS_06850;product=peptide ABC transporter substrate-binding protein;inference=COORDINATES:ab initio prediction:MetaGeneAnnotator,similar to AA sequence:RefSeq:WP_011706882.1;translation=MTQPRFLRAARVTAAGLAVGAMLLTGCAATVNKTSGTDAAANASAFLTIPREDMGTFVQNFNPFAPTVNPMVQQSIYESLLIFNPAKGDTVPWLATEWKAADDGKSITFTLRDGVKWSDGQPLVADDVAYTFELQKKLKGGYEYLDNVTADGNRVTFNFNKPWSPALYDVGQLSILPKHIWSALADPEKDANAKPVGTGPYTEVDSFQ…
sequence002	ab initio prediction:MetaGeneAnnotator	CDS	22402	23475	.	-	0	ID=LOCUS_06860;product=alanine racemase;inference=COORDINATES:ab initio prediction:MetaGeneAnnotator,similar to AA sequence:RefSeq:WP_012258589.1;translation=MAKSTPPLPAVPVRQRGVTMNDVAKHAGVSRTAVSFVLSNRENASISEETRARINQAVQELGYRPNAGARALASQRSDWYGIVTEIVTAPFAVDIIKGAQDQAWLDRKFLLIAPSDQADAVGPNEGLEDAATEKLLEQRVEGLLYAATFHRAVHVPASANEVPTVLINCFDADGKLPSIVPDERAGGRIAVERLLRAGHSRIGIINLDPNIPAAVGRLEGARDAMEASGLTLDPELIVSGN…
sequence002	ab initio prediction:MetaGeneAnnotator	CDS	23849	24886	.	+	0	ID=LOCUS_06870;product=LacI family transcriptional regulator;inference=COORDINATES:ab initio prediction:MetaGeneAnnotator,similar to AA sequence:RefSeq:WP_010974942.1;translation=MAASVESVAERAGVSVSTVSRAMRSVPGVSAATRKRVQDAAEELGYFVSPAASRLATGKTMTVGILVPALAKWFFGKVIGEATQALRQAGFDVLLFELATPEQRSRFFSSKHLSGRTDGILMIALQPNDSEQEVLVSQGQAVALIGAEAPGLGSVSVDNVAAGREAVRYLLNLGHERIAFIGIRDKEPTSLGGVPPKQRLAGYREALTEAGLTGGPTLEV…
sequence002	ab initio prediction:MetaGeneAnnotator	CDS	24931	25926	.	+	0	ID=LOCUS_06880;product=aldo/keto reductase;inference=COORDINATES:ab initio prediction:MetaGeneAnnotator,similar to AA sequence:RefSeq:WP_015776829.1;translation=MQYRKLGTSGMYVSAIALGNWATHGETVDQETATSCVHKALDLGITTFDTADAYADTKAEAMLGEALKGVRRQGLEVMTKVFFPTGPGKNDRGLSRKHVMESIDGSLRRLQMDYVDVYQAHRYDYETPLEETMGAFADIVRAGKAHYIGVSEWTVEEIRAGAALAADLGFQLVSNQPQYNMLWRVIEPEVVPTCEDLGITQVCWSPLAQGVLTGKYGASAGPVGSRFSDDDGNLKTEH…
sequence002	ab initio prediction:MetaGeneAnnotator	CDS	25986	27983	.	-	0	ID=LOCUS_06890;product=phenol 2-monooxygenase;inference=COORDINATES:ab initio prediction:MetaGeneAnnotator,similar to AA sequence:RefSeq:NP_601877.1;translation=MQFHHHGYVSGDPRIQPAAGVGFNRPAELPNEVDVLIVGTGPAGMLAAAQLSQFPGVTTRIVERRPGRLAIGQADGIQTRTVETFQAFGFAERIIAEAYRITETAFWKPDPADPSSIIRIARTPDDPAGISEFPHLVVNQARVLDYFAEFMANSPTRMAPDYGFEFRSLSVAEEGEHPVMVTLAHTSGPHEGQERIVKAKYVIGADGARSKVRESIGCTLAGDQANHAWGVMDVLAVT…
sequence002	ab initio prediction:MetaGeneAnnotator	CDS	28073	29437	.	-	0	ID=LOCUS_06900;product=aspartate aminotransferase family protein;inference=COORDINATES:ab initio prediction:MetaGeneAnnotator,similar to AA sequence:RefSeq:WP_011403984.1;translation=MRAQDVRLDDTVIAELRQRAKDLEAHSTLWSGGPAIDSAGSAALSSLVERLANMYPYGDAKYIGQLLKPPHPVAWVAQAITALINPNNHAMDGGPATAVLEKEVVAKLAAMFGYEEHLGHLTSSGTIANLEALWVARELHPGKVILSGTNAHYTHERMCRLLGTPHETIPEDDLGRLSMADLRTRLAQGGVGTVVVTLGTTGLGALDQVHEAAELA…
sequence002	ab initio prediction:MetaGeneAnnotator	CDS	29447	30037	.	-	0	ID=LOCUS_06910;product=hypothetical protein;inference=COORDINATES:ab initio prediction:MetaGeneAnnotator;translation=MIAKDAEESATAEEPFRMTANAQKAKRIGSSGYESLARAAAIELYPEVNSPAMALCFNLIRAANRMTTDMEVSVHRPMGISFAGYRLLFTIKSVGQVNPNELARLSSVSTASIASLLNTLEKNGLVTREPDPEDKRKTVVQLSDEGEQTLADLFQINNQREQAWAAGLTETEASILAQLLRKLLLHHPAPPNQQEH;locus_tag=LOCUS_06910;note=WP_013227078.1 MarR family transcriptional regulator (Amyc…
sequence002	ab initio prediction:MetaGeneAnnotator	CDS	30193	32037	.	-	0	ID=LOCUS_06920;product=bifunctional protein;inference=COORDINATES:ab initio prediction:MetaGeneAnnotator,similar to AA sequence:RefSeq:WP_014208109.1;translation=MTAHEGPRHALVFGASGMVGRHLILALAQAGANVTAAVRTAESGARVEQWLRQHDLTRSISTTIVDFDATEIVAGGPAAFPYVTEIHNCAGSYRFGMSPQEARSANVGIVEKLMDFAEDLPKLQRVVHVSGYRVGGQDPTTVPWSEDHRTAAYKELGAYEASKVESDAIFQARALELGIPWTIVNPSSVIGDSVTGESDQLIGLASTIEQIWDGAISALPGNETTFLPVVTVDYLAA…
sequence002	ab initio prediction:MetaGeneAnnotator	CDS	32034	32633	.	-	0	ID=LOCUS_06930;product=TetR family transcriptional regulator;inference=COORDINATES:ab initio prediction:MetaGeneAnnotator,similar to AA sequence:RefSeq:WP_013230163.1;translation=MASKGNLTKERLTESMLQLIQTSGYSGTGLNAVIEHAAAPKGSIYFHFPDGKEGLGVAAVELAAKQFETLIAEAAVSAGGAAEAARAAIEALATIVSESNFRLGCPVSVVTLEMGAESERLRQACATAFESWITPTAALLEANGLGAAEARSLATVIVSTIEGAVIVSRAMQDTQPLASAADVVAELIKQRLKTAGRTR;locus_tag=LOCUS_0693…
sequence002	ab initio prediction:MetaGeneAnnotator	CDS	32863	33453	.	+	0	ID=LOCUS_06940;product=molybdopterin-binding protein;inference=COORDINATES:ab initio prediction:MetaGeneAnnotator,similar to AA sequence:RefSeq:WP_013223383.1;translation=MGIISSGFRGRRSENIALPPGQHETHDFPVLTAGPAPLIPIDTWEFFITTEEGQRYSWSWDDFMALPQEEITQDVHCVTSWSKLGTSWRGVPVDTFFESVETTSDFATAHSFGGYTTNIPLWDLLGGKAWVVSEFDGEPLARAHGGPARLLVPHLYFWKSAKWIHGLELTGEDVPGFWESNGYHLHGNPWREERYS;locus_tag=LOCUS_06940;note=WP_0…
sequence002	ab initio prediction:MetaGeneAnnotator	CDS	33464	34201	.	+	0	ID=LOCUS_06950;product=oxidoreductase;inference=COORDINATES:ab initio prediction:MetaGeneAnnotator,similar to AA sequence:RefSeq:WP_013223384.1;translation=MSSVWQVAEVVGGTDETDTARTIRLRVEGLMGHLAGQHIDIRLTADDGYTAIRSYSVASAGMDGHLEITVDELPDGEVSPYLVRNLAVGDQLEIRGPVGGWFVWRPSRVNPVQLIGGGSGVVPLMSMIRAHQASGNASPFRLLYSLKSPHTLLYREELRRLERESAKLTVDYIYTRSTPEGWRAKPARLTADTLLARIFPAEENPDVFVCGQTVFVEAVADWLVMAGYSAESIRTERFGGTGG…
sequence002	ab initio prediction:MetaGeneAnnotator	CDS	34198	34530	.	+	0	ID=LOCUS_06960;product=hypothetical protein;inference=COORDINATES:ab initio prediction:MetaGeneAnnotator;translation=MSSADNFAFPEPEDQDIDAGPHEPIPYVDGNAAAGALSEIFRIDIIAALGRCRHCGAVRAFGAAMVFTDAPGIVVRCRDCQGVLLRLVQTPTRYWLDLSGLSYLEIDREE;locus_tag=LOCUS_06960;note=WP_011729807.1 hypothetical protein (Mycobacterium smegmatis str. MC2 155) [pid:51.4%25%2C q_cov:67.3%25%2C s_cov:83.1%25%2C Eval:4.2e-15%2C par…
sequence002	ab initio prediction:MetaGeneAnnotator	CDS	34626	35504	.	+	0	ID=LOCUS_06970;product=oxidoreductase;inference=COORDINATES:ab initio prediction:MetaGeneAnnotator,similar to AA sequence:RefSeq:WP_012706147.1;translation=MHPGNRNGYFLTGVTMREIALPSGEAVPVLGIGTWGMGEHPGSAGRETAAIHAALDLGMSVVDTAEMYGNGAAEELVGNALVTRRDEAFLVTKVLPHHATLRGTITACEGSLRRLGTDTIDLYLLHWRGGVPLAETLEAFEHLQRAGKIRYWGVSNLDVADMEELAGSPGGQDVATNQVLYNLTRRGIEFDLLPQCVGRGIPVMAYSPLEQGRMLTDPVLARIASEHGASPAQIALAWVLRQP…
sequence002	ab initio prediction:MetaGeneAnnotator	CDS	35624	36232	.	-	0	ID=LOCUS_06980;product=hypothetical protein;inference=COORDINATES:ab initio prediction:MetaGeneAnnotator;translation=MNPTPTKTLSEVLADADTAGHDHAATEKNSGLQHIHNHATGAIVWFPTVQTFRMTSDWADAVAEQEASLEAATADGTPLQDAASRLLAERLDSLLERAAQSPDANAFVQENLTPHLTETWAIADAVARASGTGLRAETPPAAFSGYPYHVYAQDGGAFATALWNDVIDARRHRALADEAARKALKPVSRKALKNAARKAARR;locus_tag=LOCUS_06980;note=MGA_701
sequence002	ab initio prediction:MetaGeneAnnotator	CDS	36604	36885	.	+	0	ID=LOCUS_06990;product=hypothetical protein;inference=COORDINATES:ab initio prediction:MetaGeneAnnotator;translation=MRPKQDSNAFARMMAQTAADDNHPKPDDGKIIEMEAGSQPLVRVSEIYGRAIKYTRSYGLVEWVDDQRVYHVQWFPAGQVKRVDQEGWRGRPL;locus_tag=LOCUS_06990;note=MGA_702
sequence002	ab initio prediction:MetaGeneAnnotator	CDS	37251	37862	.	-	0	ID=LOCUS_07000;product=hypothetical protein;inference=COORDINATES:ab initio prediction:MetaGeneAnnotator;translation=MLEPKQDAEAPAYRDPRARRSRDKLAAAILDLAAEHDAGTLSVGQVASTAGVNRSTFYQHAASPAALLRQVLSEELDALREAHLSEGSDIGPAILAVTADVARHVDRHRNIYRRGLVTDTGSGGLHAMLGSHFEASVRLLLARQAIEIPAPGGREVPPPMVARFIAYGVVGALESRLLEASPRTVDEFLADLRELLPDWWPIG;locus_tag=LOCUS_07000;note=MGA_703
sequence002	ab initio prediction:MetaGeneAnnotator	CDS	38073	38243	.	+	0	ID=LOCUS_07010;product=hypothetical protein;inference=COORDINATES:ab initio prediction:MetaGeneAnnotator;translation=MRAIVFKEWKQFPELEDVARPVPGPGEVLLKVAGAGACHSDVSIFQDFTAEVPGNM;locus_tag=LOCUS_07010;note=MGA_704
sequence002	ab initio prediction:MetaGeneAnnotator	CDS	38256	39116	.	+	0	ID=LOCUS_07020;product=oxidoreductase;inference=COORDINATES:ab initio prediction:MetaGeneAnnotator,similar to AA sequence:RefSeq:WP_011031610.1;translation=MGHENSGWVEELGPGVEGIEIGGAYLVYGPIGCGHCKACSRGQDTYCENAATNPYLGIGLGRDGGMAEYVTVPVRNLIPLGDADPIAAAPLADAALTPYHAIKKALPHLNGGGRFALVVGLGGLGQIAVQILKALTGATIIATDMKPEAMAKAEAAGALTVPGGPDQVSRIREITGGRGVDAAFDFVGVTPTIATATGSMAQGGRLTVVGIAGGLHEWTFFNTPYESTITNTYWGTIEELHEV…
sequence002	ab initio prediction:MetaGeneAnnotator	CDS	39388	40488	.	+	0	ID=LOCUS_07030;product=oxidoreductase;inference=COORDINATES:ab initio prediction:MetaGeneAnnotator,similar to AA sequence:RefSeq:WP_010950854.1;translation=MFNFRPLARIASVLTTPLAPEDVLALFNPVYSSRQLRGVVTKVVQETAQSVTIFFRPGRGWHAHLAGQWARIGVELNGVRQWRSYSLSAPAGEDPAITVTDVGAVSGALVRETKVGDVLFLAPPQGDFVLPEHPRSLLMLTAGSGITPVMSMIRTLVPSRPDADLVLIHSSRAEDDSIFREELAELADQFPNFRLVQWHTGGRGRLSFTSPAALEEICPDWRERAAYACGPESFLDDAEALWN…
sequence002	ab initio prediction:MetaGeneAnnotator	CDS	40502	41662	.	+	0	ID=LOCUS_07040;product=putative fatty acid desaturase;inference=COORDINATES:ab initio prediction:MetaGeneAnnotator,similar to AA sequence:RefSeq:YP_001704278.1;translation=MSVVSAKSPAPAVGLKTRPGALAEAGSPTVRPPAAAHLSDEQVAELGRELDAIRDDILGKRGSTDAAYIRRMIKIQRGLEVSGRAALLVSKNKAAWITGTALLSVAKILENMELGHNILHGQWDWMRDPDIHSTTWEWDFVTPSRSWQHTHNDLHHRWTNVVGKDRDVGYNLLRMDPDQEWKPFNLGNPLYNALLAPVFEWGIAIYDLEIPEYKEGLKSKEAMNKDL…
sequence002	ab initio prediction:MetaGeneAnnotator	CDS	41673	41936	.	-	0	ID=LOCUS_07050;product=hypothetical protein;inference=COORDINATES:ab initio prediction:MetaGeneAnnotator;translation=MNSKEPAHQALKEAPDGNGTAAMDPRQSARNLLQREAITFEQLWIKYWAEGGNATPVELDAYVHEALKPHEFELTLIAWAVEGMQGS;locus_tag=LOCUS_07050;note=MGA_708
sequence002	ab initio prediction:MetaGeneAnnotator	CDS	41988	42125	.	-	0	ID=LOCUS_07060;product=hypothetical protein;inference=COORDINATES:ab initio prediction:MetaGeneAnnotator;translation=MGAVVTSAAGLSLAFAGDYLKPFLDRNVGVHGDRYNATHMGYVNG;locus_tag=LOCUS_07060;note=MGA_709
sequence002	ab initio prediction:MetaGeneAnnotator	CDS	42266	44497	.	+	0	ID=LOCUS_07070;product=catalase;inference=COORDINATES:ab initio prediction:MetaGeneAnnotator,similar to AA sequence:UniProtKB:Q7AKS0;translation=MPVEDNTVIPGAPSSEPPTVEEPTTPREPLPPKPDQQAPEAVSPTGSPTGAPVNSRAQSGQYLTTAQGLRLGDTDHSLRAGSRGPVLLQDHHLREKITHFDHERIPERVVHARGAGAHGVFRSYGTASKITKAGFLAADVETPVFVRFSTVLGSRGSADAVRDTRGFSTKFYTDEGTYDLVGNNIPVFFIQDGIKFPDVIHAAKPHPDREIPQAQSAHDTFWDFVSLHTEAQAHTLWNMSDRGIPRSYRTMEGF…
sequence002	ab initio prediction:MetaGeneAnnotator	CDS	44604	45266	.	-	0	ID=LOCUS_07080;product=hypothetical protein;inference=COORDINATES:ab initio prediction:MetaGeneAnnotator;translation=MTRSDTSRAEAFSDAVIAIVITLLVLELTPPETEPGGLLAGLLGQWPTYLAYAASYLYLAVIWLNHKAAFSRIREMDISLQWANLGILATLALLPWPTAVIIDTAKTGNLADERVAVALYAFIGALLCLSWLVFFQHLARHPELTEEHVDDSYFVRERPRAIAGVVLYLAAGAAGVLVHPLVASVIFVILPVFYGLTSHGFDHRPDFLRGLWRDKPADGR;locus_tag=LOCUS_07080;note=MGA_711
sequence002	ab initio prediction:MetaGeneAnnotator	CDS	45319	45630	.	-	0	ID=LOCUS_07090;product=hypothetical protein;inference=COORDINATES:ab initio prediction:MetaGeneAnnotator;translation=MIKVALSVVLKAKPGKEDDVAEFLRSARSVVDQEQGTRAWFALQFDESTFGIFDVFPDDDARKTHLSGGVGQALAAQGAELFSAEPDIKNVDVLAYKLPGEGD;locus_tag=LOCUS_07090;note=WP_011403446.1 hypothetical protein (Salinibacter ruber DSM 13855) [pid:43.2%25%2C q_cov:85.4%25%2C s_cov:34.6%25%2C Eval:1.6e-14%2C partial hit],MGA_7…
sequence002	ab initio prediction:MetaGeneAnnotator	CDS	45878	46063	.	+	0	ID=LOCUS_07100;product=hypothetical protein;inference=COORDINATES:ab initio prediction:MetaGeneAnnotator;translation=MPSDGPRFPGGHTLPGPYAWVMSTDEEKDPPVPADVEGKIPRKVHDHANADKAPGDEPKET;locus_tag=LOCUS_07100;note=MGA_713
sequence002	ab initio prediction:MetaGeneAnnotator	CDS	46170	46820	.	-	0	ID=LOCUS_07110;product=hypothetical protein;inference=COORDINATES:ab initio prediction:MetaGeneAnnotator;translation=MALLADTIHNFSDALTAVPLWVAFVLSRRAATRTYNYGFGRAEDLAGLFIVAMVALSAVVAAVESVIRIFQPQALQNLGWVLAAGLIGFAGNEIVAVYRIRVGKEIGSAALVADDVHARTDGFTSLAVVAGVVGVWLGFPLADPIIGIVISLTIFVLLWGTVRDIGRRLLDGVDPTLLARVEEAVAPSGSAHDDSPPALERPPAPRRSDFPHEGDR;locus_tag=LOCUS_07110;note=NP_601976.1 Co/Zn/Cd cation transporte…
sequence002	ab initio prediction:MetaGeneAnnotator	CDS	47036	47806	.	+	0	ID=LOCUS_07120;product=hypothetical protein;inference=COORDINATES:ab initio prediction:MetaGeneAnnotator;translation=MAGESAQKPGWWEIFHQKFVVEERFMEPRARRALYATAGILAVLGVTLFLVTLTGVLKKNGLVLDDAAAESWLLAIRSEPLTVVMIVVAVIFGPIGLPIIVLVVTVAWGLLAKHAWRPMLLAAAMLTGVGLAQIIGRSVGRQRPPVDLMLFGADTTFSFPSGHVLGASDFLLVMTFLVFSRHRNPKIAVVSFLCAVFGVVLAAISRIYLGYHWLTDAVASVSLSLVVLGAVIAVDTWRTARIPGEVVTGELASQDP;locus_tag=LOCUS_07120;not…
sequence002	ab initio prediction:MetaGeneAnnotator	CDS	47891	48925	.	+	0	ID=LOCUS_07130;product=hypothetical protein;inference=COORDINATES:ab initio prediction:MetaGeneAnnotator;translation=MAASRNPLDDLRESIGHLANQLKLPGSERVDDLMGDLIGARPGPARPLSEVQAELDALVGLETVKEQVRALVALLQVQARRKAHGLPEVATSQHLVFLGNPGTGKTTVARLLAEMYRAVGLLQKGHLVEVDRSGLVGQYVGATAIKTDRVIRRALDGVLFIDEAYALAPEDGRTDFGPEAIEVLLKRMEDHRHRLVVIVAGYPRLMESFLLSNPGLRSRFAREITFPDYSVDELQTIFQRMLVQHEYTLEPGAEQMLRRILSGLHAGEDSGNARFARTLFEQ…
sequence002	ab initio prediction:MetaGeneAnnotator	CDS	48981	49721	.	+	0	ID=LOCUS_07140;product=hypothetical protein;inference=COORDINATES:ab initio prediction:MetaGeneAnnotator,similar to AA sequence:RefSeq:WP_003898119.1;translation=METEEQNADFQRLHQLIAGTGDVKGFVDGMTRYAATTLSRVTGARIECAVTLWRRKRAATLAGSSDDAILLDGIEQSLGAGPVLEAVETSQPVLLEDTQTDERWPKYSKNVAAAGARSVLGVPLALGHDASGALNFFAPATGLFNQAAIAEATQFADMAAQALRLALRIASADLLAEDLRAAMERRTAIDIATGIVMTESRCSQDEAFEFLIRASQNRNQKVNDLAEAIVAGVSGAK…
sequence002	ab initio prediction:MetaGeneAnnotator	CDS	50097	51905	.	+	0	ID=LOCUS_07150;product=amino acid transporter;inference=COORDINATES:ab initio prediction:MetaGeneAnnotator,similar to AA sequence:RefSeq:WP_013225976.1;translation=MCLTGVDYFSTLGYQPAIAALAAGVISPLATLVLVAVTLLGALPVYRRVAGESHRGEGSIAMLERLLPRWGGKLIVLVLLGFAATDFMITMTLSAADATAHLIQNPLVPDWLHGQNVPVTLFLLALLGAVFLRGFKEAVNIAVVLVALYLSLNVVVVATSISEAVTHPTAVHDWWLALTSSHGNPLLAVGIALLVFPKLALGLSGFETGVAVMPQVRGKAGDTAEQPIGRIQGTR…
sequence002	ab initio prediction:MetaGeneAnnotator	CDS	51922	53574	.	-	0	ID=LOCUS_07160;product=two-component sensor histidine kinase;inference=COORDINATES:ab initio prediction:MetaGeneAnnotator,similar to AA sequence:RefSeq:WP_015776726.1;translation=MTDATSHQTSRRRSDVADAVFLPLDDYLGTIGIRRAVLLCQLPLTVMMTLILFLALLFKPATPWDPGVFLIPFLHVLIPAACLVLPWHRLPAGSFVIIPVADCLSVGLLREIGGPVLSVVGLLMAFPVIWLSVSVNRVRLALAIMAPIVATLASPLALGHEIEPSQMIRMIVFPTIMAGLAFTGHAVARGLTKHREILNQNDRDLALLNKATADHAQLLD…
sequence002	ab initio prediction:MetaGeneAnnotator	CDS	53567	54592	.	-	0	ID=LOCUS_07170;product=flagellar motor switch protein FliG;inference=COORDINATES:ab initio prediction:MetaGeneAnnotator,similar to AA sequence:UniProtKB:P23448;translation=MTEEALASTALNGAQKVAVVLMQVSPISAASLLAQFSESEAEEIAAEIVRLRRVSSSVANTVINEFHAHIAGGRRTSRGGHDFAADLLEASFGADKAAGLMERLNSSLAGKSFDFLEPISPEQIVALIDGELPQTMALVLTHLRASKASLVLAGLDDEQASEVALCIATMGPVAPEVVSVVAEILKQRAGSVASPGASSDKVGGIQPLVDIITRADKTERSVLEGLD…
sequence002	ab initio prediction:MetaGeneAnnotator	CDS	54589	54924	.	-	0	ID=LOCUS_07180;product=hypothetical protein;inference=COORDINATES:ab initio prediction:MetaGeneAnnotator;translation=MPTHETATEVWLKPVFIAKAGCEAELQEALRSLQTLSRKDPGCLEYTVFADGERPGTFVLFEGWARQEDLEAHNQQVHIRAFVDAVKKLLATPFSVTPLVPLLGAPPVLPE;locus_tag=LOCUS_07180;note=WP_011142851.1 antibiotic biosynthesis monooxygenase (Gloeobacter violaceus PCC 7421) [pid:33.3%25%2C q_cov:70.3%25%2C s_cov:79.6%25%2C Eval:3.…
sequence002	ab initio prediction:MetaGeneAnnotator	CDS	55002	56174	.	-	0	ID=LOCUS_07190;product=oxidoreductase;inference=COORDINATES:ab initio prediction:MetaGeneAnnotator,similar to AA sequence:RefSeq:WP_015888061.1;translation=MQNLNVGLIGGGFMGKAHSLAYAAMPMFFWPAPALPVRKVIAEATPELADEAARRFGFETSTSDWRSIIDDPDIHVVDIATPNHLHAEIAIAAAEAGKHIICEKPLARTGEESKAMYEAVKDKDIVHMVAFNYRRTPAVALAKKYIEEGSIGQILSFRGTYLQDWSADPNSPLSWRFQKSIAGSGALGDIATHVIDMARYLVGEFSAVNAVLSTWIPERPLQSGGADALGTVRGGEGPRGQVD…
sequence002	ab initio prediction:MetaGeneAnnotator	CDS	56245	57060	.	-	0	ID=LOCUS_07200;product=inosose dehydratase;inference=COORDINATES:ab initio prediction:MetaGeneAnnotator,similar to AA sequence:RefSeq:WP_013223781.1;translation=MKLGYCSITWGGVVGHAQGVTSVKDLFYLTHGSMRDAVKDIASVGYQGVEMFDGNLAEYADKPEELKEILSSNGVALTSVYTGANFIYTDILPDEMHRLYTAAELAANFGAERLVVGGGARRAAGTTDQDYHRLGHALDRVADIAESFGLSASYHPHLSTIVESPDELDRLMPLTRIGFCPDTAHLAAGGADPAAVIRKYADRIQHVHLKDFQREPFNFLPLGEGELDFPDIIAAIRE…
sequence002	ab initio prediction:MetaGeneAnnotator	CDS	57057	58211	.	-	0	ID=LOCUS_07210;product=dehydrogenase;inference=COORDINATES:ab initio prediction:MetaGeneAnnotator,similar to AA sequence:RefSeq:WP_013097689.1;translation=MSSTPRAGIIGTGFMGAVHSHAVRAAGSTISAVAASSQAAADAATGRLGAMAAAESPEALIARDDVDVVHICTPNSTHADLARKAIAAGKAVICEKPLATSVEDASELTRLADQAGVVTAVPFVYRFYPAVREARDRILDGGAGRLWLLHGSYLQDWLAGADATNWRVDPKLGGGSRAFGDIGVHWCDLMEFTTGHRITRIMARTGRAYDKRETRGQLSAVATEDGATLLFDTDKGATGSLVVS…
sequence002	ab initio prediction:MetaGeneAnnotator	CDS	58218	59204	.	-	0	ID=LOCUS_07220;product=ABC transporter permease;inference=COORDINATES:ab initio prediction:MetaGeneAnnotator,similar to AA sequence:RefSeq:WP_012707197.1;translation=MSKTNTIASRDTGATRTLGTFLKELDWRRYVIYIGFVVVFLFFAVLLRDQGFLSPNNLLNIFRQTATITVIAVGMTYVIACAEIDLSVGSVAGLSSVCTAMALSQWGLVPGILAGLAVGLVVGSINGALVSLLGIPSFLVTLGMLGIAVGVAQWITASAPQPILNDTFNTLFGSGNFGPIPGLVVWSAIFVAIGAVVLNRTKFGRQVLATGGNRNAADFTGINTKRIKFQVLL…
sequence002	ab initio prediction:MetaGeneAnnotator	CDS	59208	60716	.	-	0	ID=LOCUS_07230;product=ribose ABC transporter ATP-binding protein;inference=COORDINATES:ab initio prediction:MetaGeneAnnotator,similar to AA sequence:RefSeq:WP_012707198.1;translation=MNTADNVVQMRSISKGFNGVSVLKDVGFDVRKGEVHALAGGNGAGKSTLMKILQGVYQPDAGEILIGGEPAAITSIQDAKAAGIGMVFQEFSLVPSLTVAQNIFLAAEPLGRGGLIDDRAAVRRANEVFAEMEVEVDANAEVSRLGTAYWQLTEIAKALSQNAQVLIMDEPTASLARHECEALFELIDRLKRRGISIIYISHRMDEVYRLADRIT…
sequence002	ab initio prediction:MetaGeneAnnotator	CDS	60773	61930	.	-	0	ID=LOCUS_07240;product=sugar ABC transporter substrate-binding protein;inference=COORDINATES:ab initio prediction:MetaGeneAnnotator,similar to AA sequence:RefSeq:WP_012707199.1;translation=MIRRLPLLAVAAVLSLSVASCSSSATGTSNAPDSGVSEKAQLALEKIKGQVLSKGPNGETPSPASVADLTPEEIEKIKGLNAKAAIVMHYGGNDWATAQVNGLKSELDKLGIKVIATTDANFKPDKQVSDIETVMTQNPDVIISIPTDPVATASAYKKAAAAGTKLVFMDNVPQGLTAGKDYVSVVSADNYGNGVVSAHQMAKALGGKGK…
sequence002	ab initio prediction:MetaGeneAnnotator	CDS	61982	62464	.	-	0	ID=LOCUS_07250;product=hypothetical protein;inference=COORDINATES:ab initio prediction:MetaGeneAnnotator;translation=MPGSVADVLALHPTAGFRDIDHDQWTNLEVLLTDTARNDLGGAVSTFVSPGSSAVLGVFDGLGLWASLVITVDDFGSAETVSTIGGPVAKEAREIATAASEAVTWVQSNHGPCSVGFFVEKTHAEALLRASDKAAAVRTASATGGLVLSPVPTALALALA;locus_tag=LOCUS_07250;note=MGA_728
sequence002	ab initio prediction:MetaGeneAnnotator	CDS	62678	63766	.	+	0	ID=LOCUS_07260;product=LacI family transcriptional regulator;inference=COORDINATES:ab initio prediction:MetaGeneAnnotator,similar to AA sequence:RefSeq:WP_013226230.1;translation=MADAGVPHGANGRGPEVALRRKPTINDVAKVAGVSFGTVSRVLNDAPDVSAATRQRVLQVIQDIGYRRNRAATALVTSRSTSIGIVTDGSPRFGPVGTLMALENVARKKGYATTVISAETPYADSVQAALDTLDDIGVGGIIVIAPVVDMASAVWNATCRVPVEMIAAGASSTPNVFTYSENQELGARLATQHLIDLGHTDIAHLAGSMDWFDGRVRKRG…
sequence002	ab initio prediction:MetaGeneAnnotator	CDS	63805	64392	.	-	0	ID=LOCUS_07270;product=hypothetical protein;inference=COORDINATES:ab initio prediction:MetaGeneAnnotator,similar to AA sequence:RefSeq:WP_013224912.1;translation=MDEIPTPYTASIGPALKEPAEDLRARIPGWGADLDPADRPSYPREQPGIETGARWDFPERQDERWPRERSVEHAFVTPVFGTSAPPKGVSGAVRKYAYKYSEGRAAHWLLLIAGDRIDAWEHHLRSLATLRPDNPITETGVLSEFSRHGVSSRFGRKRTDLSHQWMDPIIAGVPWALAAGGLVAAFKAFRNRRTA;locus_tag=LOCUS_07270;note=WP_013224912.1…
sequence002	ab initio prediction:MetaGeneAnnotator	CDS	64406	65545	.	-	0	ID=LOCUS_07280;product=glutathione-dependent formaldehyde dehydrogenase;inference=COORDINATES:ab initio prediction:MetaGeneAnnotator,similar to AA sequence:RefSeq:WP_013224913.1;translation=MVYRGPYKVRVEEKDMPPIEHSNDAIVRVTLAAICGSDLHLYHGMMPDTRVGMTFGHEFIGVVEQVGPSVERLKPGDRVMVPFNIYCGSCYFCARGLYSNCHNVNPNATAVGGIYGYSHTCGGYDGGQAEFVRVPFADVGPGLIPDWMDDDDALLLTDALPTGYFGAQLGDIAEGDTVVVFGAGPVGLFAAKSAWLMGAGRVIVIDHLE…
sequence002	ab initio prediction:MetaGeneAnnotator	CDS	65610	66758	.	-	0	ID=LOCUS_07290;product=aldehyde dehydrogenase;inference=COORDINATES:ab initio prediction:MetaGeneAnnotator,similar to AA sequence:RefSeq:WP_003405501.1;translation=MKAVVYKGPKDISVEDVPDAKIEHPADVLVRITSTNICGSDLHMYEGRTSFEPGRTFGHENLGEVVETGSAVNKVKVGERVVLPFNIACGFCKNCERGFTNYCLTMQPEPKLAGAAYGFADMGPYQGGQAEYLRVPYGDFNCLRLGEDAVEKELDYVMVADIFPTGWHATEMAGVYPGDSVVIYGAGPVGLMAAYSAIIKGAGKVMVVDRQSDRLKLAEQIGAIPVDDSAVDPVE…
sequence002	ab initio prediction:MetaGeneAnnotator	CDS	67322	68050	.	-	0	ID=LOCUS_07300;product=hydrolase;inference=COORDINATES:ab initio prediction:MetaGeneAnnotator,similar to AA sequence:RefSeq:WP_013223525.1;translation=MPEAGQHWTTLDELAKSGHHTTLMESEPGLVSIGTQPKVGIGQTAQLVVTPAGSLLWDPVGYVDDHAVGAILEHGPVLAIAASHPHMFGVQVEWSNRLGNVPVLVSEADREWLGRGGPNVTAWSGSRTVADGLVLHQTGGHFPGSAVAHWAAGANGRGVLLTGDSVFPNPDRRSVAFMRSYPNHLPLSGSVALSIAAQLGDLEFDRIYGNFNNQIPSGAKGVLLNSAQRHAAWSRGDFDHLC;locus…
sequence002	ab initio prediction:MetaGeneAnnotator	CDS	68184	69164	.	-	0	ID=LOCUS_07310;product=nucleoside-diphosphate sugar epimerase;inference=COORDINATES:ab initio prediction:MetaGeneAnnotator,similar to AA sequence:RefSeq:WP_015775774.1;translation=MKVLVTGASGLLGREVARLLVRQGHNVTTFQRSPSGIDGVTDVRGSVTDADALRSALKGVDGVIHLAAKVSFTSRAAEFDDVNVGGTAHVLSAARTAGVRDVVFVSSPSVANSGAAIAGMGTGPADPKRAHGHYSRTKAEAELLALAADASDFRVTAIRPHVVWGPGDTQLVERVLARAKQRRLPLLDAGAALIDTTYVDNAASAIVTALHRMDHVHGK…
sequence002	ab initio prediction:MetaGeneAnnotator	CDS	69161	71836	.	-	0	ID=LOCUS_07320;product=acyl-CoA synthetase;inference=COORDINATES:ab initio prediction:MetaGeneAnnotator,similar to AA sequence:RefSeq:WP_015775775.1;translation=MVTGTWPGVRHEWSRTIDVPSTSAVDAPGTVRQWHLLDNGGELARRGLTPAGTLLCVHGNPTWSYLWRTLLAAGTDPAQPWRVIAVDQLDMGYSERTGEFRRLADRINDLGDLTDALGVEGPVVTVGHDWGGVISLGWALAHPTELTGVILTNTAVHQPSEAKIPPALRLALHPAVHSWGTTTSDAFLRVTHSLASPPLAADVRKAYMAPYKGPHRRSGVGNFVADIPADATHPSFPA…
sequence002	ab initio prediction:MetaGeneAnnotator	CDS	71830	72852	.	-	0	ID=LOCUS_07330;product=3-oxoacyl-ACP synthase III;inference=COORDINATES:ab initio prediction:MetaGeneAnnotator,similar to AA sequence:RefSeq:WP_015775776.1;translation=MAGNATFRHSNTALLSVSSVEAPRIVSSSDFDRKLATTLKRLKFPPRLLERVAGVTHRRWWAAGTSFDDAAVEAGAKALADAGVEASEVGLLINTSVTRRNLEPSVAVKIHHELGLPSSAMNFDLANACLGFVNGLILAANMIDSGQIKYAIIVNGEDSQLTQEATLARLQRPETTREDFNREFATLTLGSGAAAAVLGPADEHSGAHRLVGGVMRAGTEHHELCVGGIDG…
sequence002	ab initio prediction:MetaGeneAnnotator	CDS	73119	73325	.	+	0	ID=LOCUS_07340;product=hypothetical protein;inference=COORDINATES:ab initio prediction:MetaGeneAnnotator,similar to AA sequence:RefSeq:WP_011339146.1;translation=MTLSKGTRVEWNTSQGKTQGKIVEKKTSDFELDGNTHRASKDEPQYVVESEKTGARAAHKGAALTEKK;locus_tag=LOCUS_07340;note=WP_011339146.1 hypothetical protein (Rhodobacter sphaeroides 2.4.1) [pid:56.9%25%2C q_cov:95.6%25%2C s_cov:94.2%25%2C Eval:8.3e-16],MGA_737
sequence002	ab initio prediction:MetaGeneAnnotator	CDS	73330	74523	.	+	0	ID=LOCUS_07350;product=hypothetical protein;inference=COORDINATES:ab initio prediction:MetaGeneAnnotator,similar to AA sequence:RefSeq:WP_003106867.1;translation=MARHEVVIIGGGNAGVSLAARLVRYGVKDVALIEPRDHHLYQPLFSHIAGGRAQVKEAVRSQQSVMPKGVTWIRDKAADVDAGANTVMLESGSSVDYGHLVVCPGLQYHWEAVPGLAEAVNSPYGSSHYEFELAPKTWSLLSALRSGTAIFTMPAGPVKCAGASQKPMYLACDYWKEKGVLDKIRVVMVQPYPTVFGVPEVDQELERKIAEYGIELRTNSELVSVDPATRTASIRDT…
sequence002	ab initio prediction:MetaGeneAnnotator	CDS	74544	75005	.	-	0	ID=LOCUS_07360;product=hypothetical protein;inference=COORDINATES:ab initio prediction:MetaGeneAnnotator,similar to AA sequence:RefSeq:WP_013228771.1;translation=MPHIVDFDKVSTAGLESSPVAEALAGLRANEARYFRNKYQHVFAVSPASEVPDVVERVSRILREERGIVIESPALEATAFEVDGLSMAYVFYQSGLSINVMYGIEGGKRAVGFKLSDGMEVPEELAANFKFARQKSKLAGVIRGSYFVIKGEY;locus_tag=LOCUS_07360;note=WP_013228771.1 hypothetical protein (Amycolatopsis medit…
sequence002	ab initio prediction:MetaGeneAnnotator	CDS	75039	76214	.	-	0	ID=LOCUS_07370;product=sodium/hydrogen exchanger;inference=COORDINATES:ab initio prediction:MetaGeneAnnotator,similar to AA sequence:RefSeq:WP_003975556.1;translation=MSLVLIAMLGVAAPLAARLLDRVVKVPIVVFEIGLGILLGPSLLGWIESTRFTDTLADFGVAMLFFVAGNEIDFSTIRGRPANRAAAGWIISLAAGIGAGFLLSPGPEAAVIIGIALSSTALGAILPILRDAGTSTSPLGIAVTALGAAGEFGPLIAISLFFSGRQVGIASVVLMGFVVLTGVAVFFASRARHTLFHAQVTRTLHTSSQFAVRSIMLILSALVVLSMVLGLD…
sequence002	ab initio prediction:MetaGeneAnnotator	CDS	76244	77482	.	-	0	ID=LOCUS_07380;product=DNA polymerase domain-containing protein;inference=COORDINATES:ab initio prediction:MetaGeneAnnotator,similar to AA sequence:RefSeq:WP_011727055.1;translation=MSPSKTPAEILDVDGAEVRISNPDKVVFPEPGLTKLDLVHYYLAVADGALRGAGGRPMVLKRFPKGINAEPFFQKRVPENHPAFIDTATLHYSSGTSAEETVIRDAAGLAWVVNLGCLDLNPHPVRAEDLDHPDELRVDLDPMPGVDWSQIVDTAYVAREVLADVGLVGWPKTSGSRGLHILARIAPQWSFRDVRLAAETLAREVENRAPGLATARW…
sequence002	ab initio prediction:MetaGeneAnnotator	CDS	77892	78242	.	+	0	ID=LOCUS_07390;product=hypothetical protein;inference=COORDINATES:ab initio prediction:MetaGeneAnnotator;translation=MRKFVVALIVPARLHEPVGIKEIGLCLASRQSLVEGNVEAISGRGWHAFLNDQAKSIPLPLNPRAEVLIREAGTPIEAPLSGNAVFLGHGSNGDETDVPAQLLSLAERLFATRLAA;locus_tag=LOCUS_07390;note=MGA_742
sequence002	ab initio prediction:MetaGeneAnnotator	CDS	78373	80121	.	+	0	ID=LOCUS_07400;product=pyruvate dehydrogenase;inference=COORDINATES:ab initio prediction:MetaGeneAnnotator,similar to AA sequence:RefSeq:WP_013226369.1;translation=MAKELATQLIEQLQAAGVQRIYGIVGDSLNPVVDAVRQTGGSSKGGIDWIHVRHEEAAAFAAAAEAQLTGKLAVCAGSCGPGNLHLINGLYDANRTGAPVLAIASHIPSKQIGSGFFQETHPDRLFNECSVYSEMISTAEQAPRVMHSAIQSALGLGGVAVVTLPGDIAGLEAVAPTPLPATFRPASLVPDPTSVQELAGAINDAGKVAIFAGAGVEGAHSELISLAELINAPIG…
sequence002	ab initio prediction:MetaGeneAnnotator	CDS	80123	82723	.	-	0	ID=LOCUS_07410;product=excinuclease ABC subunit A;inference=COORDINATES:ab initio prediction:MetaGeneAnnotator,similar to AA sequence:RefSeq:WP_011731547.1;translation=MRAPDADRVVSMDSKLMTTQRPGPDPAAPQSPAEDGFVRVHGARENNLRNIDVDVPRDSIVAFTGVSGSGKSSLAFGTIFAEAQRRYFESVAPYARRLIQQGHNPKVESITGLPPAVALQQRRGTASTRSSVGTVTTLSNSLRMLFSRSGTYPDGVGQLDSDAFSPNTAAGACPECHGLGTAHTVTEASLVPDPTLSIRDGAIAAWPGAWQGKNLRDILTHLGYDVDTPWR…
sequence002	ab initio prediction:MetaGeneAnnotator	CDS	82731	83168	.	-	0	ID=LOCUS_07420;product=enamine deaminase RidA;inference=COORDINATES:ab initio prediction:MetaGeneAnnotator,similar to AA sequence:RefSeq:WP_011030951.1;translation=MAGDAGWHHTFMSPIQRLRPAGLVNSPAFSHVAVVPPGATTIYVGGQNAVDQSGKLVGEGDAAIQSARALQNAQTALEAAGAGLGDVIHWTVLFVEGADLAAGYGAIAAQLASEEPPLVTAAFVAGLGVPGALVEISAVAAVVSA;locus_tag=LOCUS_07420;note=WP_011030951.1 enamine deaminase RidA (Streptomyces coelicolor…
sequence002	ab initio prediction:MetaGeneAnnotator	CDS	83181	83600	.	-	0	ID=LOCUS_07430;product=aminoacyl-tRNA hydrolase;inference=COORDINATES:ab initio prediction:MetaGeneAnnotator,similar to AA sequence:RefSeq:WP_013230741.1;translation=MDLRIPPSLTIPTAELSWRFSRSSGPGGQHVNTTDTRAELMWNVADSAAITEEQREILLQRLGRRLVSGVITVTASEERSQLRNRELALGKLADLIAAGLAPESLRRPSKPTRGSARRHRAAKEQRSATKQQRRRPAAD;locus_tag=LOCUS_07430;note=WP_013230741.1 aminoacyl-tRNA hydrolase (Amycolatopsis mediterrane…
sequence002	ab initio prediction:MetaGeneAnnotator	CDS	83717	84112	.	+	0	ID=LOCUS_07440;product=hypothetical protein;inference=COORDINATES:ab initio prediction:MetaGeneAnnotator;translation=MAGSPDVLGPILEMMTWVGFVPGVPLLLIAWTIARRRCPWATADGEQFTAGGFLGVQWVDQSNEERKVLLDVAAKDGSLTSRSVVVHYDLCHPSRCSLQPPRYDNTVLILGWILTGIGLLSTIGGLLLVIL;locus_tag=LOCUS_07440;note=MGA_747
sequence002	ab initio prediction:MetaGeneAnnotator	CDS	84195	84812	.	+	0	ID=LOCUS_07450;product=hypothetical protein;inference=COORDINATES:ab initio prediction:MetaGeneAnnotator,similar to AA sequence:RefSeq:WP_011031787.1;translation=MSDTPATLTVDLIISLDGYASAEGWPGWWGLESPEYLAWLEEEGKKEFTTLMGANTYRVMSGMSEQATGADSGFSEEEGAALTGLAAMRKVIFSSSLQEPLAWPNSELVRGDAVEAVRRMKGTGTGRLMTLGSLSLCRSLLVAGLVDRYRLVVFPVITGRTGRERIYDGYPDVSLEMVGSRTFGGGLQMLEYIPTLIDGPPAGRG;locus_tag=LOCUS_07450;note=WP_0…
sequence002	ab initio prediction:MetaGeneAnnotator	CDS	84861	85286	.	-	0	ID=LOCUS_07460;product=hypothetical protein;inference=COORDINATES:ab initio prediction:MetaGeneAnnotator;translation=MWGLAMTLKETIAHVEAAHRMVRDDKEWDGLSMGLWEAYNLQDEDLIEQLRPPFLQSWRTVTTYVLRDTFDAAGITVADPSHPWGIATLTANGASSEPLLWREAGDGNRSAEGPAGFELLTFSEAMTHYADCLKRLLPEQP;locus_tag=LOCUS_07460;note=MGA_749
sequence002	ab initio prediction:MetaGeneAnnotator	CDS	85475	85957	.	+	0	ID=LOCUS_07470;product=general stress protein;inference=COORDINATES:ab initio prediction:MetaGeneAnnotator,similar to AA sequence:RefSeq:WP_011036864.1;translation=MAEERDISKVTDIINGARIGMVTTVNEQGALVSRPLAVQDVKDDGDMWFFTGLGTSQVAHVRNDPRVNVSFGKNTEWVSVAGNAEVVTDRQIIRDMWNQTVEAWFPDGPETPEVCLLRVDSESAEYWTSPGGTAATVLQWVKSKVTHSRMSVGESGTVDL;locus_tag=LOCUS_07470;note=WP_011036864.1 general stress protein (Xanthomo…
sequence002	ab initio prediction:MetaGeneAnnotator	CDS	85964	86317	.	+	0	ID=LOCUS_07480;product=hypothetical protein;inference=COORDINATES:ab initio prediction:MetaGeneAnnotator;translation=MVDSGRFRRLLEDEKQQKLELLSALRSDITSVNRARQDSNVDDEHDPEGSTIAFELSQASALLEQSKRGLAQIDAALERIAAGSYGLCEVCGAVIPEGRLEARPWTPVCVKHASGRA;locus_tag=LOCUS_07480;note=WP_011460665.1 transcriptional regulator (Desulfitobacterium hafniense Y51) [pid:33.3%25%2C q_cov:94.0%25%2C s_cov:50.0%25%2C Eval:1.1e-1…
sequence002	ab initio prediction:MetaGeneAnnotator	CDS	86378	86647	.	-	0	ID=LOCUS_07490;product=hypothetical protein;inference=COORDINATES:ab initio prediction:MetaGeneAnnotator;translation=MAALISLQQDPQGFIRMKRHFPNGIHVQITFTDGTQEILSGRQLNEAYDQALADYRAGNHLDAKGFSRGPQKKVHQGIEYVPVKPGMGS;locus_tag=LOCUS_07490;note=MGA_752
sequence002	ab initio prediction:MetaGeneAnnotator	CDS	86786	88705	.	+	0	ID=LOCUS_07500;product=hypothetical protein;inference=COORDINATES:ab initio prediction:MetaGeneAnnotator;translation=MTACLDLAPPTASLPRATVRSNVTVPLEFPDGFRTTAEVFTFHGLADGKEHLLLALGSWEQSLLAPDSETGVAPLVRLHSECMTGDVFGSERCDCGPQLREAVEEIAAVGGFLLYLRQEGRGIGLYSKLDAYALQDNGLDTYEANLALGHGEDERDYSAGVQMLQAIGATRIRLLSNNPDKAAQLSALGIDISERVPTGVHVSEANLAYLAAKRDRTGHVLELPEPALVPEPVPEVRRPGFHTEPPSPETLISLVGALLPRLRERASETEELRHLPESTMTD…
sequence002	ab initio prediction:MetaGeneAnnotator	CDS	88692	90017	.	-	0	ID=LOCUS_07510;product=MFS transporter;inference=COORDINATES:ab initio prediction:MetaGeneAnnotator,similar to AA sequence:RefSeq:WP_012259659.1;translation=MVLPRTGGSGDTMNPAARTIQRVYLTLTLGNTVAASFIWGINTLFLLDAGLSNLEAFAANAFFTAGMVLFEVPTGVVADGWGRRVSFLLGTVTLAVSTYLYYVLWQVSAPFWMWAVVSVLLGLGFTFFSGAVEAWLVDALRFSGYEGGLESVLGRGQMVQGLAMLFGSVAGGVIAQATNLGVPFLLRVGVLLAMFAVAFGLMHDVGFSPEHSTRPLRAVRTVLTASIDNGLKNRPVRYMMLA…
sequence002	ab initio prediction:MetaGeneAnnotator	CDS	90174	91544	.	-	0	ID=LOCUS_07520;product=hypothetical protein;inference=COORDINATES:ab initio prediction:MetaGeneAnnotator,similar to AA sequence:RefSeq:WP_011389105.1;translation=MSTSIETRRTDKAGTRLTIPIAALAFVIALAVQFIGQAKIDLGIGAIIIFPMVWGLILGLLVSIQKFKPLGLDLQRVAAALVGVAVLLLVARLAFNIGPSLPSLIKAGPALLLQEVGHLLGTVVLALPLAVLLRMGKATVGATFSLDREPSFAMVSEKYGPDSDQYRGVLAMYVFGTLFGAIFITLLTSLVANWKIFDPLALAMGAGVGSGSMMAASAASIIAAYPGDQEAILGMAA…
sequence002	ab initio prediction:MetaGeneAnnotator	CDS	91541	92767	.	-	0	ID=LOCUS_07530;product=amidohydrolase;inference=COORDINATES:ab initio prediction:MetaGeneAnnotator,similar to AA sequence:RefSeq:WP_012803852.1;translation=METTNTASSDETLRAALADGVATWKPRVQALSEDLHANPELSFEEVRAAGAIAALLSEGGFDVTAGTADLPTAFTASAGTGDLTVALCVEYDALPSVGHACGHNLIAGASVAAALALLPHVDELGITLKAIGTPAEEHGGGKVLMLQRGAFDGVGLALMVHPVQDGVTYNPAGTTAQAVGRYEAVFTGKAAHAAAAPHLGVNAGDAAVLSQVAIGLLRQQIPGDHRVACYVAEAGHVTNIIPD…
sequence002	ab initio prediction:MetaGeneAnnotator	CDS	92779	94326	.	-	0	ID=LOCUS_07540;product=aldehyde dehydrogenase;inference=COORDINATES:ab initio prediction:MetaGeneAnnotator,similar to AA sequence:RefSeq:WP_011103748.1;translation=MSITTAPAASSTATARDVLESAFPGGLGAFLDGHVVFGSGDTITLTSAATGEPFAAYSDPGADGANAILESSVRGAATWGALNGFERAAILRNVSRVVEAHGEELAILESATTGKPIRDARVEAAKVAEMFGYYAGWADKLTGQTIPVPGPWHTYTERVPWGVVVAITPWNAPLFTAGWNSAAPLAAGNAVIIKPSEFTPATTVRLAQLAHEAGLPEGVFNVAAGLGQTVGARLT…
sequence002	ab initio prediction:MetaGeneAnnotator	CDS	94351	95256	.	-	0	ID=LOCUS_07550;product=3-hydroxyisobutyrate dehydrogenase;inference=COORDINATES:ab initio prediction:MetaGeneAnnotator,similar to AA sequence:RefSeq:WP_003406412.1;translation=MSNNRRVAVIGLGSMGGAMATTLHSAGWEVTGFDPSEAARDAAARAGISTTAELKGLAGTPFVVLSLPSAAIVEATVPVLLSAPGTIAIVDTTTSEPATSKSMDILAESKGSAFIDAPVSGGREGAATGTLSAFVGASRTAAEAARPVLEALTGGSYAHIGGPGSGNVVKLLNNVLAAANLVSVGEALGVAKAYGIDPAVAAASISNASGGSKVSANMYPNWV…
sequence002	ab initio prediction:MetaGeneAnnotator	CDS	95304	96194	.	-	0	ID=LOCUS_07560;product=hypothetical protein;inference=COORDINATES:ab initio prediction:MetaGeneAnnotator;translation=MTTKQDEAGSSPAAWEPMDHAWLGDALPEVALSKSQARVVEVIARNPQLSSYADIAEIAQRSDVNNSTVVRTAQRLGYRGWPDLQRELRSRYLVMISTEDTLLEHGEHRSPLHDALNHDIENLRLTLDSNTAEDVEAAIAALASAQSITAIGIGSFAGPASVMAHLGSTMGYPITLENRGGVHLASAANSLGAGDVLVVVNMWRSVQQIILTAEAAKQAGATVIAISDMRRGRLAAAADHLLIVASEGISFFQSVTAANSMVYGLLAGMEAAHPERSRAAIR…
sequence002	ab initio prediction:MetaGeneAnnotator	CDS	96371	98302	.	-	0	ID=LOCUS_07570;product=phenol 2-monooxygenase;inference=COORDINATES:ab initio prediction:MetaGeneAnnotator,similar to AA sequence:RefSeq:NP_601877.1;translation=MQFHHHGYVSGDPRVEPAAGVGLDRPAGLPDEVDVLIVGTGPAGMLTAAQLSQFPGVTTRIVERRPGRLAIGQADGIQARSVETFQAFGFAERIIAEAYRITEMAFWKPDPADHSRIVRAARAVDDPAGISEFPHLIVNQARVLDYFAEFMANSPARMRPDYGYEFVGLKVTGQGEYPIEVTLGHTSGPNEGQERIIRAKYVVGADGARSKVRESIGCHLAGDQANHAWGVMDVLAVT…
sequence002	ab initio prediction:MetaGeneAnnotator	CDS	98484	99419	.	+	0	ID=LOCUS_07580;product=5'-3' exonuclease;inference=COORDINATES:ab initio prediction:MetaGeneAnnotator,similar to AA sequence:UniProtKB:Q9RJ79;translation=MPRLMLLDTASLYFRAFYGVPDSIRRADGTPVNAVRGLMDMIARLVTDYEATHLVACWDNDWRPKWRVDLIPSYKSHRVAEVVADGPDVEVVPDPLEAQIPLIRRVLELASIAVVGVDHHEADDVVGTYATQATFPTDVVTGDRDLFQLVDDDRGVRVIYTARGMKNLEMVTDVVVVGKYRVLPQQYADFATLRGDASDGLPGVAGIGEKTAASLLGEHGSLEGLLEAAEAPDGGLSATVRAKLS…
sequence002	ab initio prediction:MetaGeneAnnotator	CDS	99556	100116	.	+	0	ID=LOCUS_07590;product=hypothetical protein;inference=COORDINATES:ab initio prediction:MetaGeneAnnotator;translation=MSKTKRITLGIAAGALALGAGMGVTGMATAATTPSLSATSSTDAGTTPADPGGKPGGHGHGRDGGQIASQLATKLGVDEAKVTEALKAFRQANKPTTPPSEGTEGTKPDRTAQEAALAKSLAAALGVDEAKVTSALEEIRTAGQAERAAALKTRLDKAVTDGKLTQAEADAVTKAVEAGVIGGGGR;locus_tag=LOCUS_07590;note=MGA_762
sequence002	ab initio prediction:MetaGeneAnnotator	CDS	100208	101296	.	-	0	ID=LOCUS_07600;product=fatty acid desaturase;inference=COORDINATES:ab initio prediction:MetaGeneAnnotator,similar to AA sequence:RefSeq:WP_012804775.1;translation=MAPEVSSEKYRPERGATARAVNSYSALLMSVRDAGLLQRRRGFYITIFIVLMIAWAGTWSGFLLLRDTWFQLLIAAFMGVVLTQFAFLAHEAAHRQVFKSKGMNEWSARLIGTGLVGISYSMWAQKHTRHHNFPNVIDKDPDIHTGAIAFHPAAASGRHGVMVHVTHKQGWLLFPLLFFLGVSLHIDSLKYLLRQGKVDHRWVEIPVIVLRLLIVPVLVFSLLPLGMACAFLGVQL…
sequence002	ab initio prediction:MetaGeneAnnotator	CDS	101481	101900	.	+	0	ID=LOCUS_07610;product=hypothetical protein;inference=COORDINATES:ab initio prediction:MetaGeneAnnotator,similar to AA sequence:RefSeq:WP_011727409.1;translation=MAKYMLIMRADEDSYAKFENVDFNEILEAMGKFNDELIRAGVLLAAEGLEDAKETVVVDFTGETPVVTDGPYGETKELFGGFYILDVASKQEAVEWARRAPMTAGTKTEIRRVTSIDEFPQDNEWIQKERAWREQTGQL;locus_tag=LOCUS_07610;note=WP_011727409.1 hypothetical protein (Mycobacterium smegmatis str. MC2 …
sequence002	ab initio prediction:MetaGeneAnnotator	CDS	101949	103202	.	+	0	ID=LOCUS_07620;product=RNA polymerase sigma factor;inference=COORDINATES:ab initio prediction:MetaGeneAnnotator,similar to AA sequence:RefSeq:WP_013228198.1;translation=MRSNEARAALEGVWRSESARIVGALARYTGDFSLAEDVAQEAVAEALVSWSVDGIPAEPVGWLLTAGRRRAIDAFRRRAARDEKYALLANDLTDEEPGADSLFNPEAIDDDVLALMFIACHPVLSREARIALTLRVVGGMGTEEIAKAFLVPVPTIQARITRAKKTLSAAHIPFVVPELPDIPERLGSVLHVVYLIFTEGSFASGGDSWMRAELASEAQRLARVLVRLTP…
sequence002	ab initio prediction:MetaGeneAnnotator	CDS	103233	103637	.	-	0	ID=LOCUS_07630;product=cupin;inference=COORDINATES:ab initio prediction:MetaGeneAnnotator,similar to AA sequence:RefSeq:WP_013227573.1;translation=MNIFPKTTSTKGPARLFTGDVYFDVIAKGEEPSQLRVNIVRFAPCARTAWHTHAAGQTLHVTDGVGLVQSRGGEVHVVRQGETIYTPPGEWHWHGAAPDHFMSHLAMWETAGVTDGSETTWGELVTDEEYGYPA;locus_tag=LOCUS_07630;note=WP_013227573.1 cupin (Amycolatopsis mediterranei U32) [pid:67.2%25%2C q_cov:99.3%25%2C s_c…
sequence002	ab initio prediction:MetaGeneAnnotator	CDS	103664	104587	.	-	0	ID=LOCUS_07640;product=transcriptional regulator;inference=COORDINATES:ab initio prediction:MetaGeneAnnotator,similar to AA sequence:RefSeq:WP_013225571.1;translation=MDNRTETRDFLSTRRAKITPEQAGLPAYGGNRRVPGLRRGEVAMLAGVSVEYYTRLERGNLSGASDSVLESLANALQLDEAERAHLYDLARAASEGGRPRRRPARKQAIRAGVQLTLDAITNSPAIVRNGRLDILASNALGRALYSDLYSGHDGNSAEPPNLARYLFFDERSHDFYPDWERAANDTVAIMRTEAGRDPYDRGLTDLVGELSTRSEEFRVRWAAHNVRQHYTG…
sequence002	ab initio prediction:MetaGeneAnnotator	CDS	104718	105761	.	+	0	ID=LOCUS_07650;product=dehydrogenase;inference=COORDINATES:ab initio prediction:MetaGeneAnnotator,similar to AA sequence:RefSeq:WP_003974028.1;translation=MPTASAFASPSATGDLTLTTIERREVGPNDVHIDIKFAGICHSDIHTVRGDWGPQQYPLVPGHEIAGIVTEVGSEVTKHKVGDRVGVGCMVNSCKECKNCLAGEEQYCLKGNVGTYGAVDRDGTITQGGYSTNVVVNEDFVVTIPEGLDLDVAAPLLCAGITTFSPLHHWGAGPGKKVAIVGLGGLGHMGVKIAHAMGAEVTVLSQSLKKMEDGLKLGADHYYATSDPATFEELAGTFDLIINT…
sequence002	ab initio prediction:MetaGeneAnnotator	CDS	105884	108523	.	+	0	ID=LOCUS_07660;product=ATP-dependent helicase HrpB;inference=COORDINATES:ab initio prediction:MetaGeneAnnotator,similar to AA sequence:RefSeq:WP_012804016.1;translation=MTFRLDAIGRGLVFADSLDNLVSALTNQGDAGTAVVQAPPGTGKTTLVPPLLSNLVSERHPGQPRVVVTQPRRVAARSAARRLAALDGTRLGDRVGYTVRGESKISNDTMVEFVTPGILLRRLLADPGLEAIHAVVLDEVHERGLETDLLLGMLAEVRELRDDLTLVAMSATLDAPRFAALLGNAGPDGGGPAPVVDCPSALHPLEVRWMPAREQRLDGRGVARSFLDHV…
sequence002	ab initio prediction:MetaGeneAnnotator	CDS	108520	110154	.	-	0	ID=LOCUS_07670;product=amidohydrolase;inference=COORDINATES:ab initio prediction:MetaGeneAnnotator,similar to AA sequence:RefSeq:WP_012257624.1;translation=MTPDLIILADTVHTLDDRPHHEPIQAVAVSGGVVAAVGSRSDAQSWRQAGTRVVDLGTATLTPGLVDCHIHPVFGLDLTVGVDLSGAGTLEEVRALLRTEAANDGEWLRGWGLNPNAFGTTPMHRHALDDVSGGKPALVRLFDGHSALANSRALDRAGVHGPEEFDQASEVVCDGDGTPTGLLLEAAAMELVQRHMPQESFAERKARLAGLLRDFARSGLTGGHIMDHSEESTALLQALEADG…
sequence002	ab initio prediction:MetaGeneAnnotator	CDS	110144	111601	.	-	0	ID=LOCUS_07680;product=amino acid permease;inference=COORDINATES:ab initio prediction:MetaGeneAnnotator,similar to AA sequence:RefSeq:WP_015888068.1;translation=MSDLETRPPAADAGNGLKRNAIGTGGIAFLVISAAAPLTVMAGVAPVALGVGGIGAPMGYVIAGAVLLVFAISFMAMTKHVKAAGGFYTYITLAMGKTVGLASAILAIVSYNCLQIGVYGLFAVQTQAMLHTLFGLDVPWPLVALVAIAAVWFLGYRGIDVGAKVLGVLLIAETAILAVMGVGILARGGAQGISFSSFSPEHAFTPGVLAILAICFAAFMGFESTVLYRREARNPDKS…
sequence002	ab initio prediction:MetaGeneAnnotator	CDS	111763	112380	.	+	0	ID=LOCUS_07690;product=tetracycline repressor%2C C-all-alpha domain protein;inference=COORDINATES:ab initio prediction:MetaGeneAnnotator,similar to AA sequence:RefSeq:WP_003891760.1;translation=MARPLVPLISVDALVTAALELVDEAGDFSLPKLAKRIGVSQSSIYNHVSGREEILELMRGRIIAELPYVLGDDQDWEASLRAIVRSYRDAFARHPRLAPLLVLQTVQDPQVLALYENLAVALRTAGFTGRDVVSAISTIDSFALGFALDLAAPDVVWAPPQHGYPTLTSALNYAGPPTERGEAAFEFGLEILIAGLHSRLQSTVQ…
sequence002	ab initio prediction:MetaGeneAnnotator	CDS	112383	113129	.	+	0	ID=LOCUS_07700;product=membrane protein;inference=COORDINATES:ab initio prediction:MetaGeneAnnotator,similar to AA sequence:RefSeq:WP_012804344.1;translation=MDAAGNVAHNWWDAVLRGFTDTHTTAVPLPALLGILACSVVLSIPRPTWRWFGLYVTFVHELGHAYAALMTGRFVHGLRIGLDHSGRLVSSGRSSFGAAWSGFWGYPAPAVVGLCLIAACTAGRSGAAMSVGALILLFSLVFLRNLTGILVAACSAAIAQVLILFAAPTTVNYVVLALGVALSVGGVRDLFKLVGVHTKRRERLAASDAFILGRTTGVPAYVWLAGFTVVVAGCSLAAAWL…
sequence002	ab initio prediction:MetaGeneAnnotator	CDS	113291	115381	.	+	0	ID=LOCUS_07710;product=elongation factor G;inference=COORDINATES:ab initio prediction:MetaGeneAnnotator,similar to AA sequence:RefSeq:WP_013227139.1;translation=MSVKGTRESAKATAPGTPEAKRGDNGWSLSPGDPAGIRNVALVGHSGAGKSMLVEALLAATGAIPRMGTISDGTTVSDSDPSAIHQQRSVTMSVAPIRVGAIKVNLIDTPGYTDFTGELRAGLRAADAALFVVSAVEDIDSATIALWGECRKVRMPRAVVLSKLDHPRADFRAAVVRCRESFGESVLPLYLPADDNAGLIGIIHGNSSEAPVEEARGPLIEGIIAESEDETLMDRYLG…
sequence002	ab initio prediction:MetaGeneAnnotator	CDS	115385	116050	.	-	0	ID=LOCUS_07720;product=alpha/beta hydrolase;inference=COORDINATES:ab initio prediction:MetaGeneAnnotator,similar to AA sequence:RefSeq:WP_011082950.1;translation=MPTPETSLRIAVNEVEISALSIRPDHPSATLVVAHGAGAGMEHPFLQGFAEAMADEGVATLRFNFPYREAGRRFPDRPPLAIAAWRAVMDQAAGLSDGEPLWASGKSFGGRMASMAVAEGMPARGLVYLGYPLHAPGKPEKLRDEHLYGVTVPMLFLQGTRDTFATPELLEGVVEKIGPTATLQWCEGGDHSFAVKGVKRGAAEVGASLVPAVAAFLRANP;locus_tag=LOCUS…
sequence002	ab initio prediction:MetaGeneAnnotator	CDS	116144	117175	.	+	0	ID=LOCUS_07730;product=ATP-dependent DNA ligase;inference=COORDINATES:ab initio prediction:MetaGeneAnnotator,similar to AA sequence:RefSeq:WP_003972287.1;translation=MAMASEATTVTVPGPDGPREVRISSPSRVMWPEAGLTKLDLANYLIDVGEAFVAANGNRPVSLQRYSGNIEGEMFFSKNPPKGAPDYVRSVPVTYPSARSHPQLVIDEPAAAVWAAQMNTVVFHPWASRADDPDNPDQLRIDLDPQPGTDFDDAKPAAVELRSVLEEAGLTAFIKTSGNRGLHVYAPIHPKHEFLDVRHAVIAAGRELERRMPDKVTTAWWKEERGNRIFVDF…
sequence002	ab initio prediction:MetaGeneAnnotator	CDS	117212	117832	.	-	0	ID=LOCUS_07740;product=threonylcarbamoyl-AMP synthase;inference=COORDINATES:ab initio prediction:MetaGeneAnnotator,similar to AA sequence:RefSeq:WP_013228646.1;translation=MARFFDVHPEDPQPRAIGQVVKMLQDGGLIAYPTDSCYALGAQIGNREALDRIRSIRHLDDKHHFTLVCKDFAQMGQFVMLDNDVFRSIKAVTPGSYTFILPATREVPKRLLHPKKKTVGVRIPDHRVVQALLAELGEPLLSSTLLLPDQEEPLTQGWEIKERLDNQVDGVIDAGDTGAEPTTVIDFSSGVAEVVRRGTGDPSRFE;locus_tag=LOCUS_0774…
sequence002	ab initio prediction:MetaGeneAnnotator	CDS	117853	118716	.	-	0	ID=LOCUS_07750;product=ABC transporter permease;inference=COORDINATES:ab initio prediction:MetaGeneAnnotator,similar to AA sequence:RefSeq:WP_011029744.1;translation=MSADTTTHSSPGARPAVGWSLLGSELSVLFRRLRTWAMLLALAAVPILIALAVKLSSRPVAPGRGPLFLDRITQNGLFVAVTALVVCVPLFLPLTIGVVAGDTIAGEANMGTLRYLLIAPAGRIRLLLVKYAGAVAFCFAATVTVAASGALAGVVLFPVGPVTLLSGDTISVGESVLRSLLVAGYITVSLLGLAAIGLLISTFTDVPVGAMAATIVLSVVSQVLDNLPQLDWL…
sequence002	ab initio prediction:MetaGeneAnnotator	CDS	118706	119701	.	-	0	ID=LOCUS_07760;product=ABC transporter ATP-binding protein;inference=COORDINATES:ab initio prediction:MetaGeneAnnotator,similar to AA sequence:RefSeq:WP_003974362.1;translation=MKGPAPEQHGTADPAGLAIETHGLVKRFGHRSAVDGIDLAVPRGAVFGFLGPNGSGKTTTIRVLLGLASATSGDIRVLGRSMPAALAAVLPDVGALVEGPGFYPFLSGSGNLMRLDSADRHASSATRRKRVADALDRVGLSHAAGKKVRAYSLGMKQRLGLANALLRPRELLVLDEPTNGLDPQGTREVRSLVRSLAAGGTTVFVSSHLLAEVEQMCTHVGV…
sequence002	ab initio prediction:MetaGeneAnnotator	CDS	119698	120633	.	-	0	ID=LOCUS_07770;product=membrane protein;inference=COORDINATES:ab initio prediction:MetaGeneAnnotator,similar to AA sequence:RefSeq:WP_013229771.1;translation=MIARTQVRSFSGTLEQTAELGLPALPSSGPGVTPGAASALEFLTGTHTARVFVGDPTKARLQIMDTMAERDLIVNGKDAWFYNSADNSATHLQAPDVGGPTETLPSKRAMPTPEALASRFLAAVDAGTEVTAGEASSVAGRSAYRLNLVPDGSGTLVASVSIDVDSETGFPLGVHIQAKNQAEPAYSLAFTELNLSAPDPGLFQFSPPAGATVTVKALPAQPIPVPDATAQEPSRHGAMVT…
sequence002	ab initio prediction:MetaGeneAnnotator	CDS	120616	120804	.	+	0	ID=LOCUS_07780;product=hypothetical protein;inference=COORDINATES:ab initio prediction:MetaGeneAnnotator;translation=MRARNHGENLIGCLRRERHGGTRLDRTGEYCKDQGKGDQESWQPPPLGPRHRYRPPHVKGMD;locus_tag=LOCUS_07780;note=MGA_781
sequence002	ab initio prediction:MetaGeneAnnotator	CDS	120855	121763	.	-	0	ID=LOCUS_07790;product=ATPase%2C BadF/BadG/BcrA/BcrD type;inference=COORDINATES:ab initio prediction:MetaGeneAnnotator,similar to AA sequence:RefSeq:YP_001701117.1;translation=MTPAVLGLHIGGSKTHAVRSDEAQQVSGSPGSAADEITETSANLSSVGHQGADAVLRRIAARVGRGVQAVCAGAAGADTPASRAVLSALLMEHFPGAKVEVVHDTRIVLAAAGLDAGAVLVAGTGSVAWGRNADGREARSGGYGYLLGDEGSGYSVVRDAVREALREHYAGLEPGILVRALMEATASADALQLMDFFYAKPEPDHWASLAPLVLEFASEGDPA…
sequence002	ab initio prediction:MetaGeneAnnotator	CDS	121760	121987	.	-	0	ID=LOCUS_07800;product=hypothetical protein;inference=COORDINATES:ab initio prediction:MetaGeneAnnotator;translation=MPILHSLRQTRGGFPFAVSGELAILGIVLVRESASEPKGRQLKENGNLRRDGAQRSGLSVRVTAPIKTETSAVLR;locus_tag=LOCUS_07800;note=MGA_783
sequence002	ab initio prediction:MetaGeneAnnotator	CDS	122110	122832	.	+	0	ID=LOCUS_07810;product=HTH-type transcriptional repressor DasR;inference=COORDINATES:ab initio prediction:MetaGeneAnnotator,similar to AA sequence:UniProtKB:Q9K492;translation=MSPEAAPAAPKYYLLKTEVLALIAGLQPGTLIPTERALAEKYSTSRTTVRQAISELVAEGRLGRIQGHGTFVAPPKVTHVRQLTSFSDDARTQGLRPDSTLIALDVLKADNIVSAHLGLDEGAQVTRLERIRLIEGEPLAHEVAWLPGKLARFKSNLSKSGSLYAVLADVYGIRVADVEDTVETALAGPGDVQLLGIEMGAPLLVVHRLARSGNGVPVEWTRS…
sequence002	ab initio prediction:MetaGeneAnnotator	CDS	122834	123628	.	+	0	ID=LOCUS_07820;product=IclR family transcriptional regulator;inference=COORDINATES:ab initio prediction:MetaGeneAnnotator,similar to AA sequence:RefSeq:WP_013229336.1;translation=MANSTSGESVIRRVVRLVGAFDDSHRTMSVATLARRSGLPVTTTYRLVDEMLAEGLLEREANAEVRVGIRLWELVSRSSRMVGLREAALPFMEDVQSVVQHSTTLGILDSDEVLYIERIGSRDSMVDITKVAGRLPVHGTSSGLVLLAYSPAAYQDLFLSRTLEKFTDATLTNPAELRRHLAAIRQRGFASMPGIIVPESSGIAVPVFGRTNTVVAALSV…
sequence002	ab initio prediction:MetaGeneAnnotator	CDS	123856	124641	.	+	0	ID=LOCUS_07830;product=2%2C5-dichloro-2%2C5-cyclohexadiene-1%2C4-diol dehydrogenase;inference=COORDINATES:ab initio prediction:MetaGeneAnnotator,similar to AA sequence:RefSeq:WP_012706484.1;translation=MESALHGKSPQASQRVAGKVAVVTGGRGDLGSATARLLAENGATVASLDRAGAPAGGSRPGITEYDVDVTDESSVALTIGKLSEELGTPDILVNAAGIIGVAGASHTASMDDFNAIFDVNVKGVWLMTKYVVPGMITKQSGSIINFSSIHGLTGGRNVPLYHATKGAVRLLSKSDAATYGVHGVRVNSIHPGSMNTR…
sequence002	ab initio prediction:MetaGeneAnnotator	CDS	124687	126351	.	+	0	ID=LOCUS_07840;product=FAD-binding protein;inference=COORDINATES:ab initio prediction:MetaGeneAnnotator,similar to AA sequence:RefSeq:WP_011730149.1;translation=MKFLNGIQTDTYDVVVVGSGAGALTAAATAARAGKSVVVLEKTELLGGTSAVSGGMLWVADNHHAREAGLDDSKEAAAQYIRAVARGRSREELLDAALDFGDTMLRFTEDECGVRFIFLDNFPDYRQDLPGSVEGGRTVEPELFNIREALGDLAHHVRSDGRAPFTMQEYENWGAFTKFPWNELNQRQKQGLVAKGHALVAMLLASLVRDGAALVVGARGQRLLLDGGRVVGVELESG…
sequence002	ab initio prediction:MetaGeneAnnotator	CDS	126348	126638	.	+	0	ID=LOCUS_07850;product=hypothetical protein;inference=COORDINATES:ab initio prediction:MetaGeneAnnotator;translation=MIRHAVLFKFKPDFPAADKAAWVAGLDAMDGNIPGLLKLTHGADVFQHQRSFDYAIVADFASAEDIDVYNTHPLHEPLKKYSFPNSEHIIAVDFHL;locus_tag=LOCUS_07850;note=MGA_788
sequence002	ab initio prediction:MetaGeneAnnotator	CDS	126674	128014	.	+	0	ID=LOCUS_07860;product=MFS transporter;inference=COORDINATES:ab initio prediction:MetaGeneAnnotator,similar to AA sequence:RefSeq:WP_011089560.1;translation=MTTTAQQPTTLRKTPGKAALASFLGSTLEYYDFFIYGSAAALVFGPLFFPSDDPAVGLIGAFATFGVAYVARPVGGLVMGHFGDKLGRKKILLITLGVMGLSSLGIGFLPSYSQIGVWAPVLLVIGRLAQGFSAGAESAGASTLTLEHSPEGRRGFFTSFVMTGYASGMVLATLVFIPVSALPTEALMSWGWRIPFWLSIVVLGIAYWVRTHLDETPVFEDAKDRKAVAPMPLREVLRFQSA…
sequence002	ab initio prediction:MetaGeneAnnotator	CDS	128001	128855	.	-	0	ID=LOCUS_07870;product=PaaX family transcriptional regulator;inference=COORDINATES:ab initio prediction:MetaGeneAnnotator,similar to AA sequence:RefSeq:WP_013230091.1;translation=MSAVLDDMDSRPGSTTSLLRTVIGLYLREAGGWMSAKDIVALMEALGTSGTVTRTALGRLRKKDVVLQESRDGLPGFTLTDGASTMLARGDRRIYNPRSMGDADPWCLVSYSIPETEREKRHQLRRRLHWIGCGTVAAGLWICPDSLRAEVEEILADLDLRDMATVFVTETPLVGGSLRDAASSWWDLEAVAGLHKDFIREHGAAASGQTVDVTAQAFAT…
sequence002	ab initio prediction:MetaGeneAnnotator	CDS	128863	130101	.	-	0	ID=LOCUS_07880;product=kynureninase;inference=COORDINATES:ab initio prediction:MetaGeneAnnotator,similar to AA sequence:UniProtKB:A0A0H3DES2;translation=MTTAQQIHRPTSAELDAADPLATQREAFYAPDADQLTSYLDGNSLGRPLKATAAHLASFVHDAWGSRLIRGWDEQWMDEPTKVGDRIGEVTLGAAPGQTTVGDSTSVMLYKMIRAAVDSQPGRDEIIIDRDNFPTDRFIIEGIAKERGATIKWIAANPASGVRAADLDGLLGERTAVVVLSHVAYRSGFLADAKGITAKVHQAGALMLWDLCHSVGSVPLELDEWGVDLAVGCTYKYLNGGPGSPA…
sequence002	ab initio prediction:MetaGeneAnnotator	CDS	130138	131007	.	-	0	ID=LOCUS_07890;product=tryptophan 2%2C3-dioxygenase;inference=COORDINATES:ab initio prediction:MetaGeneAnnotator,similar to AA sequence:UniProtKB:Q8PDA8;translation=MEKPPVHSPQSVRHIEDSVRTDFRNAMSYGGYLDLDQLLSSQHPLSQPEHHDELLFIIQHQTSELWLKLVLHELLEARRLFDADNLGKALKCIARVKAIQRTMTEQWSVLGTLTPREYSQFRGFLGSSSGFQSYQYRGVEFLLGNKNRGMLRVFESEPEAHALLGRLLEEPTLYDAFLGVLSRAGYDIPADILERDTTEPWTFRQDLVPIFQKIYESDDTQWGLYEACEDLVDI…
sequence002	ab initio prediction:MetaGeneAnnotator	CDS	131124	131642	.	+	0	ID=LOCUS_07900;product=hypothetical protein;inference=COORDINATES:ab initio prediction:MetaGeneAnnotator;translation=MDSAHGRMAPVSIYLDVDGVVNPFSPVGATDWGNEWTFADAGILEVAFAPEVVAELNDLASHPAARFVWLTTWERLAPEFLCPAIGLRGQDWPVLPSQGWDEGPEWWKLVALQKDLASSGSDRMIWLDDQLSAESDARSWAEYQQDRVLCISPDPRKGLTRKELAAVRAYLG;locus_tag=LOCUS_07900;note=MGA_793
sequence002	ab initio prediction:MetaGeneAnnotator	CDS	131836	133026	.	+	0	ID=LOCUS_07910;product=phosphate transporter;inference=COORDINATES:ab initio prediction:MetaGeneAnnotator,similar to AA sequence:UniProtKB:A0A0H3CWQ6;translation=MVALVIALALFFDFTNGFHDTANAMATPIATGAIKPKTAVALAAVLNLVGAFLSTEVAKTISGGLIREGSDGIHITPDIIFAGLMGAVLWNMVTWLKGLPSSSSHALFGGLIGAAVVGIGFHSINFETVLQKVILPAVFAPLIAGLVAYICTRLAYALTSRHDPETGDKLTQKRGGFRTGQIFTSSLVALAHGTNDAQKTMGIITLVLIAGGTQAPGSGPQFWVITACALAIAIGTY…
sequence002	ab initio prediction:MetaGeneAnnotator	CDS	133023	133244	.	+	0	ID=LOCUS_07920;product=hypothetical protein;inference=COORDINATES:ab initio prediction:MetaGeneAnnotator;translation=MKWLELLQVAGVTLVAAVTLVVLYSLGVRLTAIAGDAQQKSPALVRSLAYLCFGVCGVAVLFGIYLIVPYFGK;locus_tag=LOCUS_07920;note=MGA_795
sequence002	ab initio prediction:MetaGeneAnnotator	CDS	133341	134336	.	+	0	ID=LOCUS_07930;product=hypothetical protein;inference=COORDINATES:ab initio prediction:MetaGeneAnnotator;translation=MKCQSRSHLIGLALVPVLMLGLSACLPPSTEGLRPDQGSSPASPGTSQPLQPTAAAPTAAQPAGPAGPGAPQANAPVVQWLPIGPIGPNDPTSGQRYLLLQQFQCDALAQSVEGAEDTAVWQAGAAVCQALQSGSQQDWQRASNAVGATPQIPQSKCLEFRVAVTAASLVAQHRSNPQASFNVQPGQGQACPRQLVGLTVVDKDLRPVPGTARATGPSTGGTIVRLDGYYVRVAEVLFDGAPADADFVGDRQDYGTVYLRMPPANGRDSVRISITDTVDVAG…
sequence002	ab initio prediction:MetaGeneAnnotator	CDS	134333	135223	.	+	0	ID=LOCUS_07940;product=hypothetical protein;inference=COORDINATES:ab initio prediction:MetaGeneAnnotator,similar to AA sequence:RefSeq:YP_001702582.1;translation=MSEPQEADENSNSNTRWKRTLDVLSVIGPPLTVATALLVYFGWARTDAQAKAMGLDVSLFGYTVQDFILRSIQSLFQPLAWLVVIGLLWLMLDRAVLRLIERATYRALVHRIAMVVIILGFAYAAVMWIVVVTRPGQVLLYAPFLIAAGLVIGTWGLGVRRRAATPSGGLRATRPRALERALVFALVTLLLFWGTSDYAQALGRGAAVDYQERSGLLPTAVVYSKERLAVTAPNVHE…
sequence002	ab initio prediction:MetaGeneAnnotator	CDS	135237	135794	.	+	0	ID=LOCUS_07950;product=hypothetical protein;inference=COORDINATES:ab initio prediction:MetaGeneAnnotator,similar to AA sequence:RefSeq:NP_599952.1;translation=MALFQYYVASTIDGFIASPDDDLAWLLQFDQVDGVNESIGSFMAGVGCIAMGGDTYRWLIEHEPDNWPYPETPCWVFTHHEYPAPAGSDITFVRGDVRGFAPDLLKAAGDKNVWLVGGGDLVAQFADAGLLHEIIVTIIPVVLGAGKRLLPLKGPTAPLELVSYRILGGAAAELHYRMPQAVNAS;locus_tag=LOCUS_07950;note=NP_599952.1 hypothetical pr…
sequence002	ab initio prediction:MetaGeneAnnotator	CDS	135791	136405	.	-	0	ID=LOCUS_07960;product=hypothetical protein;inference=COORDINATES:ab initio prediction:MetaGeneAnnotator;translation=MEWPSRTSNLGRPSPVLLAEGAGAVATAAAWAVGTWSGLVVSLTGASLVGMKDNFTPNPFVDELNEAGVPEEFHDWLSAHGVGALVVKLGIRFTEMGAERIVATMPVEGNTQVAGILHGGAHVVLAETLGSFAASLHAGRGRHAVGIEVGATHHRSVAAGLVTGTCTAIHLGGTLATHEIVITDDKGRRLSTARITNMIRDNRH;locus_tag=LOCUS_07960;note=WP_011028089.1 thioesterase (Streptomyces coelicol…
sequence002	ab initio prediction:MetaGeneAnnotator	CDS	136404	139046	.	+	0	ID=LOCUS_07970;product=DNA polymerase I;inference=COORDINATES:ab initio prediction:MetaGeneAnnotator,similar to AA sequence:RefSeq:WP_011729359.1;translation=MAFRAFYALPAENFSTARGQYTNAVHGFTSMLINLIKDQKPTHVAVAFDVSDDTTFRKAEYSEYKGGRNATPAEFAGQIGLIAKVMEAWGIRTIAMPGYEADDVLATLAAQGDAAGFEVLLVSGDRDAFQLINDNVFVLYPKQGVSNIPKMDAAAIEEKYFVKPSLYSDLAALVGESADNLPGVPGVGPKTAAKWINLYGGLEGILENLDAIGGKVGGALKENLENVKRNRRLNQLLSDLD…
sequence002	ab initio prediction:MetaGeneAnnotator	CDS	139131	140444	.	+	0	ID=LOCUS_07980;product=UPF0256 protein;inference=COORDINATES:ab initio prediction:MetaGeneAnnotator,similar to AA sequence:UniProtKB:Q9K4F4;translation=MADPNERNLEKYSVQRFPAVGNPDDAGYGRCATWVQAVSHGFHQQRRDDEYLAKTLAAYQTDQRQLTGVYVNGSVPDHSLGADVPVATYATMRKTLNIGFGRQLESNLVTAVTVRGTHRRNGILRGMITADLESAKDDGLAMAALTASEGSIYGRFGFGVATFERSIKVDAGPRFRLRGEPEGTVEVADPAVLLDVAPKVFERVQRLSPGSIDRQEYYRLVASGSIGHDGKPDTSVRCALHYDLSGA…
sequence002	ab initio prediction:MetaGeneAnnotator	CDS	140498	141445	.	+	0	ID=LOCUS_07990;product=hypothetical protein;inference=COORDINATES:ab initio prediction:MetaGeneAnnotator;translation=MGDSKRRPLARRRSVLLGMASLASAALAACSDNTSAPGSNATGMGQGTRPASGPATPPPSIAARSREQAAAALAPAPKPPAVPDKQQILAEFGGRRPKEWGLHVTGVVNNSQSRHVALTFDACGGPGGAACDQKLLETLRRLNIPATLFMNSRWIHANPGLAAELAADPLFELANHGTAHLPLSVNGKAAYGIAGTATASAAYDELMGNQEVMHELSGKTPGFFRPGTAYYDDVAAAMTHRVGLLPVNFSVNGDGGATYSAATVAAEVGRVAPGDIVISHFN…
sequence002	ab initio prediction:MetaGeneAnnotator	CDS	141630	143105	.	+	0	ID=LOCUS_08000;product=30S ribosomal protein S1;inference=COORDINATES:ab initio prediction:MetaGeneAnnotator,similar to AA sequence:RefSeq:WP_003976820.1;translation=MTITSTEKPGTPVVAINDIGTAEDFLAAVDATIKYFNDGDLVEGTVVKVDRDEVLLDIGYKTEGVIPSRELSIKHDVDPGDVVAVGDQVEALVLTKEDKEGRLILSKKRAQYERAWGDIEKVKEEDGVVTGTVIEVVKGGLILDIGLRGFLPASLVEMRRVRDLAPYIGQQIEAKIIELDKNRNNVVLSRRAWLEQTQSEVRSTFLNKLEKGQVRPGVVSSIVNFGAFVDLGG…
sequence002	ab initio prediction:MetaGeneAnnotator	CDS	143208	143867	.	-	0	ID=LOCUS_08010;product=YigZ family protein;inference=COORDINATES:ab initio prediction:MetaGeneAnnotator,similar to AA sequence:RefSeq:WP_013228798.1;translation=MYTTLAAGPDVRHELEIRRSRFITVLRRSPDEETARSLVSDLRREFHDARHHCSAFVIGPDRMVQRSSDDGEPSGTAGIPMLEALIKRETAPQVTDLSDVSVVVVRYFGGILLGAGGLVRAYSESVSSALESVPLVIRRRLRLCALEVPHAEAGRLENELRGAGYVMAETGYEAKHTILRLALADTPAEFAEAKGRLASLTAGTIDLRPEGTEWIDLPR;locus_tag=LOCUS_08…
sequence002	ab initio prediction:MetaGeneAnnotator	CDS	143974	144183	.	-	0	ID=LOCUS_08020;product=hypothetical protein;inference=COORDINATES:ab initio prediction:MetaGeneAnnotator;translation=MDNAIEHFPLPGVPEHYGAKLRPVQPAVLVEDALTECFHHPFQAGSARFYHLPCNGISVDKDGAQFLQP;locus_tag=LOCUS_08020;note=MGA_805
sequence002	ab initio prediction:MetaGeneAnnotator	CDS	144067	145158	.	+	0	ID=LOCUS_08030;product=dephospho-CoA kinase;inference=COORDINATES:ab initio prediction:MetaGeneAnnotator,similar to AA sequence:RefSeq:WP_013227911.1;translation=MEAFGQGILDQDGRLDRPQLGSIVFRDARQREVLNGIIHPLVREAAAAIAAAAGAGDIVVQDIPLLVETGQGSNFHLVLVVDAPDDVRLQRMVEFRGVTPEDARSRMAAQATRQARNAAADVLLSNAGTREELLAQVDALWEQRLVPFVENLRRGVRASRPGAAVMVPADATWSTQAERLAARIAASAPGEILAVEHIGSTSVPGLAAKDVIDLQLAVTDLGTAARIAPLLTAAGYP…
sequence002	ab initio prediction:MetaGeneAnnotator	CDS	145188	147287	.	+	0	ID=LOCUS_08040;product=UvrABC system protein B;inference=COORDINATES:ab initio prediction:MetaGeneAnnotator,similar to AA sequence:UniProtKB:Q8CK11;translation=MSLAQEINRVVAPFEVISEFKPAGDQPAAIAELTERINNGEKDVVLLGATGTGKSATTAWLIEQVQRPTLVMVQNKTLAAQLANEFRELLPNNAVEYFVSYYDYYQPEAYVAQTDTFIEKDSSINEEVERLRHSATNALLTRRDVIVVATVSCIYGLGTPEEYIAGMVTLRKGAEMNRDHLLRRFVSMQYTRNDMDFHRGTFRVRGDTVEIIPMYEELAIRIEFFGDEIENIQTLHPLT…
sequence002	ab initio prediction:MetaGeneAnnotator	CDS	147453	148481	.	+	0	ID=LOCUS_08050;product=tellurium resistance protein TerC;inference=COORDINATES:ab initio prediction:MetaGeneAnnotator,similar to AA sequence:RefSeq:WP_007051920.1;translation=MELPVWFEVGSFVVLGVILLIDLLLVVKRPHEPSMKEAGLWVAFYVALAMVFAGAMFYFTGPEYGSQFIAGWVTEYSLSIDNLFVFIIIMARFAVPRKYQQEVLMVGIIIALVLRGIFIALGAVVIEQFSWVFYIFGAFLLWTAWKQAKDSGEDEEEGAENPLIARLRKVLPMSEKFDGGKLRTTVNGKKVFTPMLIVFVTIGLTDLLFAVDSIPAIFGLTQSA…
sequence002	ab initio prediction:MetaGeneAnnotator	CDS	148510	149859	.	+	0	ID=LOCUS_08060;product=MFS transporter;inference=COORDINATES:ab initio prediction:MetaGeneAnnotator,similar to AA sequence:RefSeq:WP_011015414.1;translation=MNTTSTTALDPQRVQRRSVFLLSSAQLLSGVGNGATLSIGSLLAVDLSGSEAWAGSITTVLTLSAAIAALPLARLAESRGRRVGLVTGLVAAMAGALLIILSVMSQLFVVLLLGAAFLGLGTAANLQARFAAVDLAEPERRGRSLSTVVWAITIGAVAGPNLIQPGAAVGAALGLPPIAGPFVFSAAGLLLAAILLFVGLRPDPLLLARRLAADASGPGAMGEKPVRGTIGSGLRSVRSSPQ…
sequence002	ab initio prediction:MetaGeneAnnotator	CDS	149867	151204	.	-	0	ID=LOCUS_08070;product=alpha/beta hydrolase;inference=COORDINATES:ab initio prediction:MetaGeneAnnotator,similar to AA sequence:RefSeq:WP_011027368.1;translation=MAEKVRPNNGHSIRARHEFRGIRTVEHYFTVPLDHETYSESGSDETISVFAREYSSAEHTPETASRLPWLLYLQGGPGGRGNRITSLSGWMKAAAKDFRILMLDQRGTGLSAPIERQSLERRGDAEAQAQYLTHFRADSIVADAEHIRAVLDSGPWTVLGQSFGGFCALTYLSFAPEGLREVLITGGLAPLQGPADRVYHATFRRVAARNAEYFSWYPEDRELVTRIVRHLEQEPEF…
sequence002	ab initio prediction:MetaGeneAnnotator	CDS	151197	151709	.	-	0	ID=LOCUS_08080;product=GCN5 family N-acetyltransferase;inference=COORDINATES:ab initio prediction:MetaGeneAnnotator,similar to AA sequence:RefSeq:WP_011035710.1;translation=MSVIRPATVEDVPAILRMIHDLAIYEKEPDAVKNTPEMLTDVLFGENPRVYATIAENAAGTVQGFALWFLNYSTWEGVHGIYLEDLYVVPDARGEGHGKALLQHLAATAVERGYARVEWSVLNWNEPSINFYKNLGAFPMAEWSTFRLTGDALEAFGAKDGHVNQVLARG;locus_tag=LOCUS_08080;note=WP_011035710.1 GCN5 family N…
sequence002	ab initio prediction:MetaGeneAnnotator	CDS	151723	153114	.	-	0	ID=LOCUS_08090;product=putative L-carnitine dehydratase;inference=COORDINATES:ab initio prediction:MetaGeneAnnotator,similar to AA sequence:RefSeq:YP_001702626.1;translation=MGTIPDLGAGLRKLGALSEVPPVPWVGPRRWWGGALDVEGLALGSVQAVATALNALTGSADRYAVAAGPAAAAFDSLGYLRINGQKAMGFAPMSGFRRTADGWIRLHANYPHHAARLLEALSARGPQDADRALLSMTSLEAEAAIVANKGVAAAVRSRTEWLASPMRAAAASGDWIDVEPSAEHAAASPGTAWLPAGNPRLPLDGLRVLDLTRVIAGPTATRLLG…
sequence002	ab initio prediction:MetaGeneAnnotator	CDS	153126	155660	.	-	0	ID=LOCUS_08100;product=DEAD/DEAH box helicase;inference=COORDINATES:ab initio prediction:MetaGeneAnnotator,similar to AA sequence:RefSeq:WP_013222778.1;translation=MKLLEQLPGSADTGPLDPDEIYTRFVEWTESRGLQLYPAQDEAIMELASGANVILATPTGSGKSLVAIAAHFEAMARGKRSYYTAPIKALVSEKFFALCDIFGAENVGMITGDSGVNQDAPIICCTAEILANIALREGAAAELGSVIMDEFHFYSDPQRGWAWQVPLLELPQAQFLLMSATLGDVTRFEAGLTELTGRSTTTVSSAERPIPLHYYYQVTPVHETLEDLLATKQVP…
sequence002	ab initio prediction:MetaGeneAnnotator	CDS	155731	156507	.	+	0	ID=LOCUS_08110;product=trans-aconitate 2-methyltransferase;inference=COORDINATES:ab initio prediction:MetaGeneAnnotator,similar to AA sequence:UniProtKB:Q9K3T2;translation=MKWDPSKYTEFGNHRDRPFHDLVGRIQANDPRKVVDLGCGPGNLTATLTDRWPEARVVGVDSSAEMLRKAEELAKQAAQLEFELGDIARWEPDTDTDVVVTNAALQWVPGHQEMVAAWLRDLKPGAWFAMQVPGNFTSPSHALMRGLAESPRWSPRLAGVLRHDGAVSSPADYLGIMLDAGCAADAWETTYQQVLTGEDPVLEWVRGTGLRPVLAALSAEEAADFEQ…
sequence002	ab initio prediction:MetaGeneAnnotator	CDS	156662	157042	.	+	0	ID=LOCUS_08120;product=GntR family transcriptional regulator;inference=COORDINATES:ab initio prediction:MetaGeneAnnotator,similar to AA sequence:RefSeq:WP_003406047.1;translation=MTPTGEFPGTWRPHTGSAVALFEQLRLRIIELVDSGVLAVGAKLPPVRNLAGALDVAPHTVARAYKELEAAGVVATRGRNGTVVCARDDRWGALAGVAAEYAAAAKAQGASFAEAVQLLAAAYDAD;locus_tag=LOCUS_08120;note=WP_003406047.1 GntR family transcriptional regulator (Mycobacteriu…
sequence002	ab initio prediction:MetaGeneAnnotator	CDS	157108	160035	.	+	0	ID=LOCUS_08130;product=UvrABC system protein A;inference=COORDINATES:ab initio prediction:MetaGeneAnnotator,similar to AA sequence:UniProtKB:A0QYW4;translation=MPKALAEDTAIESPNSVPAVLETKPARPDLSRLVVKGAREHNLRNVDLDLPRDAMIVFTGLSGSGKSSLAFDTIFAEGQRRYVESLSAYARQFLGQVDKPDVDFIEGLSPAVSIDQKSTSKNPRSTVGTITEIYDYMRLLWARVGRPHCPVCGEPITRQTPQQIVDQLLELETGTRFQVLAPVVRGRKGEFVDLFKELTTKGYSRARVDGELVQLSDPPKLGKQFKHTIEVVVDRLVVK…
sequence002	ab initio prediction:MetaGeneAnnotator	CDS	160097	160813	.	+	0	ID=LOCUS_08140;product=phosphoglycolate phosphatase;inference=COORDINATES:ab initio prediction:MetaGeneAnnotator,similar to AA sequence:RefSeq:WP_012027441.1;translation=MTQTKVPVIFDLDGTLVDPAGGITGGISAALREMDLPVPEQAILNSMVGPKLSDSLLHLANVPTELVDQVIDRYRRHYKESGIAQSKLYPGIYDLLQYFAESGRPVAVATQKPQSIARLVLEHHGIADFFVSIRGAADDESLGANTASGKVEIVGAALADLHSQPAVMVGDRHQDVAGAMANGLDCIGVGWGFAPDGELEQAGAVTVVTTALELKSTIEELDAVRTAAL…
sequence002	ab initio prediction:MetaGeneAnnotator	CDS	160800	161468	.	+	0	ID=LOCUS_08150;product=1-acyl-sn-glycerol-3-phosphate acyltransferase;inference=COORDINATES:ab initio prediction:MetaGeneAnnotator,similar to AA sequence:RefSeq:WP_011028150.1;translation=MAVFDAIRWTTRGLISSTCRPTVIGLENVPTDGPFIVAPNHLSFLDSVIVQALMPRPVAFFAKAEYFTTKGVKGAVMKSFFEAVGSIPVERGEQAASVQALKTLLDILESGKGIGIYPEGTRSRDGILYRGRTGVGWLALTTGAPVIPVGLIGTEKLQPADKNAVRPQHFTMKVGEPLYFEKTGPDHSLPARREVTDKIMDAIALLSGQER…
sequence002	ab initio prediction:MetaGeneAnnotator	CDS	161531	163546	.	+	0	ID=LOCUS_08160;product=UvrABC system protein C;inference=COORDINATES:ab initio prediction:MetaGeneAnnotator,similar to AA sequence:UniProtKB:B1MC92;translation=MADPASYRPQTGEIPTTPGVYRFRDPHGRVIYVGKAKNLRSRLNSYFANPAGLLPKTHAMVHAASSVEWTVVGSELESLQLEYTWIKEFKPRFNVVFRDDKTYPYLAVTMGEKYPRVQVMRGERRKGTRYFGPYTAGAIRETMDTLLRVFPVRSCSAGVFKRAESSGRPCLLGYIDKCSAPCVGRVTSDEHRVLAEDFCSFMGGEAKRFISRLEKEMASAVADLDYERAAGLRDDIIAL…
sequence002	ab initio prediction:MetaGeneAnnotator	CDS	163600	164520	.	+	0	ID=LOCUS_08170;product=nucleotide-binding protein;inference=COORDINATES:ab initio prediction:MetaGeneAnnotator,similar to AA sequence:UniProtKB:Q9Z513;translation=MDEATGSGTEQDGLTPVKPPEAELLVVTGMSGAGRSTASDALEDHGWYVVDNLPPQMLGTLAEIVSHAPKSIPKLAVVVDVRSKDLFTDIQTALGALSATGITFRVLFLDASDEVLVRRFEQGRRPHPLQGGGRILDGIGIEREVLRELREHADVVLDTTEFNVHGLATAITELFSDTGPVTLRLNVMSFGFKYGLPVDANFVADARFIPNPHWVPQLRPHTGLDEDVSNYVLAAD…
sequence002	ab initio prediction:MetaGeneAnnotator	CDS	164520	165536	.	+	0	ID=LOCUS_08180;product=putative gluconeogenesis factor;inference=COORDINATES:ab initio prediction:MetaGeneAnnotator,similar to AA sequence:UniProtKB:Q9Z514;translation=MGVLTGPLPLIPPKGVPGSQQKKSPSVVALGGGHGLAASLSALRLLTSELTAIVTVADDGGSSGRLRDEYGVLPPGDLRMALSALCDDTDWGRTWRDVMQHRFDAGSAKGGSLDNHAMGNLLIVTLWELLGDTVAGLKWAGALLGARGQVLPMSSVPLTIEGQARVELPGGGHELRTVRGQAKCAVAGKLEDVTLLPEAAPACTEALTAIELADWVILGPGSWYTSVLPHL…
sequence002	ab initio prediction:MetaGeneAnnotator	CDS	165546	166526	.	+	0	ID=LOCUS_08190;product=putative sporulation transcription regulator WhiA;inference=COORDINATES:ab initio prediction:MetaGeneAnnotator,similar to AA sequence:UniProtKB:A0A0H3D2Z5;translation=MALTASVKDELSRLDIKKSSVRKAEVSAMLRFAGGLHIISGRIVIEAEVDLASTARRLRAAIAEVYGHQSEIIVVSGGGLRRGSRYVVRVVRDGEALARQTGLLDGRGRPVRGLPSVVVNGSAADAEAVWRGAFLAHGSLTEPGRSSSLEVTCPGPESALALVGAARRLGIQAKAREVRGVDRVVIRDGDTIATLLTRMGAHDALMVWE…
sequence002	ab initio prediction:MetaGeneAnnotator	CDS	166701	167324	.	+	0	ID=LOCUS_08200;product=superoxide dismutase;inference=COORDINATES:ab initio prediction:MetaGeneAnnotator,similar to AA sequence:UniProtKB:C7MDW4;translation=MTEYVLPELGYDYAALEPHISAKIMELHHSKHHAAYVAGANNALSQLAEARDKGDFANINRLSKDLAFHTGGHINHSVFWNNISPDGGDKPEGELAAAIDDAFGSFDAFRAQFSAAALALQGSGWAFLAYEPIGGNLVIEQLYDQQGNVALGTTPLLMLDMWEHAFYLDYVNVKADYVKAFWNIANWADVAKRFEAARTNATGLIVL;locus_tag=LOCUS_08200;EC_number=1.…
sequence002	ab initio prediction:MetaGeneAnnotator	CDS	167595	168605	.	+	0	ID=LOCUS_08210;product=glyceraldehyde-3-phosphate dehydrogenase;inference=COORDINATES:ab initio prediction:MetaGeneAnnotator,similar to AA sequence:UniProtKB:A0A0H3D4Z2;translation=MTTRIGINGFGRIGRNYFRAALAQGADLEIVAVNDLTSPETLAHLLKYDSVGGRLAQTVEVVDGNLVVDGKSIKVLAERDPANLPWGELGVDIVIESTGFFTKAAAAQKHIDAGAKKVLISAPASDEDITIVMGVNHELYDPAAHNIISNASCTTNCLGPLAKVVNDAFGIERGLMTTVHAYTADQNLQDGPHGDLRRARAAAINMVPTSTGAAKAIG…
sequence002	ab initio prediction:MetaGeneAnnotator	CDS	168615	169841	.	+	0	ID=LOCUS_08220;product=phosphoglycerate kinase;inference=COORDINATES:ab initio prediction:MetaGeneAnnotator,similar to AA sequence:UniProtKB:A0A0H3D0Y8;translation=MTSHTLNELIAEGVRGRYILVRSDLNVPLDGSTVTDDGRIKASLPVLKKLSDAGARVLVTAHLGRPKGAPEEKYSLKPAADRLAELADFSVQLAKDTVGTSAKELASGLQDGNVLVLENVRFDARETSKDDAERGAFADELVALTGDNGAFVDDAFGAVHRKHASVYDVATRLPSYLGDLVHTEVEVLRKLTTDTQRPYVVVLGGSKVSDKLAVINNLLGKADTILVGGGMLFTF…
sequence002	ab initio prediction:MetaGeneAnnotator	CDS	169917	170732	.	+	0	ID=LOCUS_08230;product=triosephosphate isomerase;inference=COORDINATES:ab initio prediction:MetaGeneAnnotator,similar to AA sequence:UniProtKB:Q9Z520;translation=MTTSANGNFVRKPFIAGNWKMNMDHVQGITLLQKLAWTLSDAKHDYNRVEVAVFPPFTDLRGVQTLVQGDDLDVVYGGQDLSQFDSGAYTGDISGQFLNKLGCAYVLVGHSERRTIHNESDEVLNAKVKAAFRHSLTPVLCVGEGLEVRKAGTHVEHTLAQLRAGVEGLTAEQAAELVVAYEPVWAIGTGEVAGPEDAQEMCAAIRAELAVLFDETVASKTRLLYGGSVKANNAAAI…
sequence002	ab initio prediction:MetaGeneAnnotator	CDS	170769	171026	.	+	0	ID=LOCUS_08240;product=hypothetical protein;inference=COORDINATES:ab initio prediction:MetaGeneAnnotator;translation=MDVLQVILQILLGITSLLLTLLILLHKGRGGGLSDMFGGGMSSGLSSSGVAERNLNRFTIILGITWGVVIIGLGLIMRFASGGDS;locus_tag=LOCUS_08240;note=WP_003829342.1 preprotein translocase subunit SecG (Bifidobacterium longum NCC2705) [pid:39.7%25%2C q_cov:74.1%25%2C s_cov:76.8%25%2C Eval:1.9e-07%2C partial hit],MGA_827
sequence002	ab initio prediction:MetaGeneAnnotator	CDS	171128	171583	.	+	0	ID=LOCUS_08250;product=hypothetical protein;inference=COORDINATES:ab initio prediction:MetaGeneAnnotator;translation=MLAARPQAVTADHRLARGSKMVHGTPGYRGTRVGVAQGSAPRNQSDHGEGQQLPRIRVPYWCAKGHETQLVFLKLPDEQIPKAWDCPKCGLPASRDPSHPASLRPEDEIFKSHLDYVKERRSSQDAEVVLAGALERLRARGVLPDELLGDA;locus_tag=LOCUS_08250;note=A0A0H3D2Z8 RNA polymerase-binding protein RbpA (Amycolatopsis mediterranei U32) [pid:49.5%25%2C q_cov:6…
sequence002	ab initio prediction:MetaGeneAnnotator	CDS	171536	172354	.	-	0	ID=LOCUS_08260;product=6-phosphogluconolactonase;inference=COORDINATES:ab initio prediction:MetaGeneAnnotator,similar to AA sequence:UniProtKB:Q9XAB7;translation=MHAEPRVSIHPDSKVLMAAIAARLITKLVDVQDKHGEATVVLTGGTVGIGTLKAVADSAAAPAVDWSKVNFWWGDERFVAANSDDRNTRQAHQALLSHLDVDPARIHEPGSADQFASAEEAAAAYADELKAAAEAEHAADMSDDRPEHPGVLPRFDILLLGVGPDAHVASLFPEQAGIREKKRTVVGVENSPKPPPSRISLTLPAINTAQEIWMVVAGEDKAGAVGLALAGANPVQV…
sequence002	ab initio prediction:MetaGeneAnnotator	CDS	172344	173285	.	-	0	ID=LOCUS_08270;product=glucose-6-phosphate dehydrogenase assembly protein OpcA;inference=COORDINATES:ab initio prediction:MetaGeneAnnotator,similar to AA sequence:RefSeq:WP_013224673.1;translation=MIVDLPDTTTSKVSKKITSLREQGGVIALGRVLTLVVVTKSGLEEEAIEAANEASREHPCRIIVLADAGAEGPDRLDAQIRVGGDAGASEVIVLRGHGHMAHESESLVAALLLPDAPIVAWWPHGAPESACETSIGRIAHRRITDSANEPDPRLALENIRSTYKAGDTDLAWTRLTNWRMQLAAVFDQVDGDPVSAVAVEGA…
sequence002	ab initio prediction:MetaGeneAnnotator	CDS	173282	174838	.	-	0	ID=LOCUS_08280;product=glucose-6-phosphate 1-dehydrogenase;inference=COORDINATES:ab initio prediction:MetaGeneAnnotator,similar to AA sequence:UniProtKB:C7MCP7;translation=MPETENGRKNAGLRNPLRDPRDRRLNRIAGPSSLVFFGVTGDLARKKLMPAVYDLANRGLLPPSFALVGFGRREWDNAEFAAEVKENVKAHARTKFDEAVWEQLASGIRFVQGEFDDDDAFERLGDVLDELDETRGTRGNHGFYLSIPPKAFEQVCRQLSKHGLAQAKPGQWRRVVIEKPFGHDLESARQLNDIVESVFPPDAVFRIDHYLGKETVQNILALRFANQ…
sequence002	ab initio prediction:MetaGeneAnnotator	CDS	174854	176485	.	-	0	ID=LOCUS_08290;product=glucose-6-phosphate isomerase;inference=COORDINATES:ab initio prediction:MetaGeneAnnotator,similar to AA sequence:UniProtKB:A0A0H3D305;translation=MSTISYDASGAAQQAIAQHIDGLVEEKIATRIFAKDHTLWGPDAESESAIRLGWVEAATVSQALVGDILELRDSLRAEGVSRIVLCGMGGSSLAPEVIAGTAGVELTVLDSTDPEQVSAALADRLAETAIVVSSKSGSTVETDSQRRVFEKAFTDAGIDAKSRIIIVTDPGSPLDKASREAGYRAVFNADPNVGGRFSALTAFGLVPCGLAGVDIQAFLDEAEEAAEIL…
sequence002	ab initio prediction:MetaGeneAnnotator	CDS	176492	177610	.	-	0	ID=LOCUS_08300;product=transaldolase;inference=COORDINATES:ab initio prediction:MetaGeneAnnotator,similar to AA sequence:UniProtKB:A0A0H3D4Z8;translation=MSTTPTQNLSDAGVSIWLDDLSRTRLDTGTLQKLIDEKNVVGVTTNPSIFHAAITAGTDYDATIAAKAAAGASVEETIFEITTTDVADACDLFAPIAAATNGVDGRVSIEVDPRLAWDTEGTIAEAKHLYAKVNKDNVHIKIPATLEGLEAITATLAEGISVNVTLIFSLERYRAVINAFQSGLEQAKENGHDLSKIHSVASFFVSRVDSEIDKRLDAIGTDEAKALKGKAGVANARLAYQVYEE…
sequence002	ab initio prediction:MetaGeneAnnotator	CDS	177643	179769	.	-	0	ID=LOCUS_08310;product=transketolase;inference=COORDINATES:ab initio prediction:MetaGeneAnnotator,similar to AA sequence:RefSeq:WP_011031086.1;translation=MPHLEEQELSWTDLDKKAVDTVRVLAADAVEKVGNGHPGTAMSLAPAAYLLFQKLMRHDPKNPDWIGRDRFVLSPGHTSLTLYIQLFLSGYGLELKDLEALRTWGSLTPGHPEYKHTAGVEITTGPLGQGLASAVGFAYSQRRQRGLFDADAPAGESPFDHTIWVIASDGDLQEGVTSEASSLAGHQELGNLVVIYDENHISIEDDTDIAFTEDVLKRYEAYGWHTQRVDWTKTGDYVEDVQEL…
sequence002	ab initio prediction:MetaGeneAnnotator	CDS	180126	180311	.	-	0	ID=LOCUS_08320;product=hypothetical protein;inference=COORDINATES:ab initio prediction:MetaGeneAnnotator;translation=MTRGLVRARYALNLRDIPMLPRAGDALTGVSVVLTAAVTLFYALGFSQRLPSRFSKANTGA;locus_tag=LOCUS_08320;note=MGA_835
sequence002	ab initio prediction:MetaGeneAnnotator	CDS	180262	181158	.	+	0	ID=LOCUS_08330;product=protoheme IX farnesyltransferase;inference=COORDINATES:ab initio prediction:MetaGeneAnnotator,similar to AA sequence:UniProtKB:Q9XAC2;translation=MSRKFKAYLALTKPRVIELLLVSTLPTMIFAQRGFPSIGLILATLVGGAFAAGSAGVFNCYIDRDIDKLMHRTEKRPLVTGEVTPREALVFAWILGAASIAILWFGANPLSAWLGLGAIVFYVVIYTMILKRRTAQNIVWGGAAGCFPVLIAWAAVTNTVEWPAIVLFMVIFLWTPPHYWPLSMRYGEDYRNANVPMLGAIAGAKVVSVQVVLYAWAMVACSLLMIPVGG…
sequence002	ab initio prediction:MetaGeneAnnotator	CDS	181423	181803	.	+	0	ID=LOCUS_08340;product=hypothetical protein;inference=COORDINATES:ab initio prediction:MetaGeneAnnotator;translation=MKKLLRTAGVMTIAGAAVLTGVSGAQAAPACSTARVCLYDDYWFTGTQRTFGWVTSNVGTAANDKASSLVVGPPADPASPYVYFYVDDNFSGYSIIFRGGNAMNDLRGSAMVAGRNWDDEITSVWG;locus_tag=LOCUS_08340;note=MGA_837
sequence002	ab initio prediction:MetaGeneAnnotator	CDS	182018	182722	.	+	0	ID=LOCUS_08350;product=hypothetical protein;inference=COORDINATES:ab initio prediction:MetaGeneAnnotator;translation=MSAYWYTDRENVLVNSAVAFLIYDCVEDAGFTVAPWGGDGKALQDRRYGQWSKTLAAKNGVKPEIRKVAGVMPEQPDRPALSAERQQAETKCSNTVGRAGFPEFLEGLAGDLSVQQQITQDAVGLTARDPEYLAYREDWQRCLAEKGLKLVAGDTWTVASGGSKEDEIRVAVLDVDCKESSGGARKPYDIFAQYQAALMKGHQAELNVLAEQKAAAVERAKQVLRDHGVADARL;locus_tag=LOCUS_08350;note=MGA_838
sequence002	ab initio prediction:MetaGeneAnnotator	CDS	182667	183854	.	+	0	ID=LOCUS_08360;product=hypothetical protein;inference=COORDINATES:ab initio prediction:MetaGeneAnnotator;translation=MREPNRFFATTAWLMRGSETSLDGPAMKRVPRWWLVVVAVVVALSGMFAAYWAGSQAASMATSTQETPEVIPVSATVERRAVAQQVTVAGKVVAGKTSPVTASLSDGIDRLVLTSTPKAVGDSVAPGELLAVVSGRPLLVMPANVPMYRDLVAGDSGPDVRALQEGMAGFGFAVKATGTFDQQTQDALEAWYKAAGFSAPTSSGVDASNKSAPAVMFRWRDFVQVPGDTGRVASIAATGAVLAEDGVVAQISIAEDTIVARATVLQAGNFAVGSSVTVRAGT…
sequence002	ab initio prediction:MetaGeneAnnotator	CDS	183851	185818	.	+	0	ID=LOCUS_08370;product=macrolide export ATP-binding/permease protein MacB;inference=COORDINATES:ab initio prediction:MetaGeneAnnotator,similar to AA sequence:UniProtKB:C3ME73;translation=MSAEGQLAPSIAPLGVDPLISLRHVSREFPGARAVEDVNLDIRAGEFLAIVGPSGSGKSTLLNILGLLDAPTGGTYVVMGADVGVLPIRQRAELRARTFGFIFQESHMVGRDAAARNAVLGLRSRGVAWKEQQRLVIPALRRFGLEDRAQTPASLLSGGERQRLAIARAVIGAPAVVLADEPTGSLDTANGRVVVDHLRQLQKGGTTVVVVT…
sequence002	ab initio prediction:MetaGeneAnnotator	CDS	185815	186759	.	-	0	ID=LOCUS_08380;product=cytochrome b561;inference=COORDINATES:ab initio prediction:MetaGeneAnnotator,similar to AA sequence:RefSeq:WP_011028049.1;translation=MSTASRLPKTVQRLTSKLPTEVNKTVRRLALFSLIGQTVLVVTGGAVRLTASGLGCPTWPRCTSDSLVNTPEMGVHGFIEFGNRLLTFALAAVAALMLVYLWNLRKERRDLFLLALGLLASIPAQAIIGGITVLSGLNPWVVGLHFLVSMALVVFATLLVNRAYGRTGRFMNRTLPALPTVTRPLMLAVVGFSALSVMLGVVVTGAGPHAGDADAPRNDLDWDLFSHIHAVPAYLITGGTLF…
sequence002	ab initio prediction:MetaGeneAnnotator	CDS	186807	187571	.	-	0	ID=LOCUS_08390;product=ABC transporter;inference=COORDINATES:ab initio prediction:MetaGeneAnnotator,similar to AA sequence:RefSeq:WP_012805060.1;translation=MSKLLSPNAGPASLPRRIMQQGRYETITMLRNGEQLILAIVLPLMALVGLAVTPLLDGLGGSRVDVATPGILALCAMSTAFTGQGIATGFDRRYGVLRFLSTTPLGRTGLIAGKVLAVLVVLVLQVLVVGVVAGLLGWQPRPEAWIPGLGLLILGAAAFTALGLLVAGTVRPEATLAITNLVWILFGALGGIVVPAERLPALVQSIVRFLPSGALGEALREAFLYGTVPLAAVVILVLWTVV…
sequence002	ab initio prediction:MetaGeneAnnotator	CDS	187568	188533	.	-	0	ID=LOCUS_08400;product=ABC transporter ATP-binding protein;inference=COORDINATES:ab initio prediction:MetaGeneAnnotator,similar to AA sequence:RefSeq:WP_003976891.1;translation=MRSPDSPVLTIDGLIKDVGPLASLDGKMLRVVSGLSLVAERGQVTALLGANGAGKTTTLECAQGLRKRTGGSISLLGEDPDTAGAQLRSRVGVMLQDGGLPPSARPIPLLRHIAGMYQNPMDIDALVQRLGIDQFSRTTVRRLSGGQKQRLALAAALVGNPEILFLDEPSAGLDPQSRQTVFDLIAELRDAGMGIVLTTHLMDDAERLADYVYIIDGGHNVV…
sequence002	ab initio prediction:MetaGeneAnnotator	CDS	188662	189465	.	+	0	ID=LOCUS_08410;product=hypothetical protein;inference=COORDINATES:ab initio prediction:MetaGeneAnnotator;translation=MPPKRHAAAAGAPVAAPALPDADDRTRDRVLSAVLENGPVSAAELGDLLGFTPAAVRRHLDHLERTGVIEVKRVAKAGSGAGRPARRYVLSSRGQSKLGDDYLNIASSALRRLEELAGEDAVREYAEERFSDMERRYAPEVEAAGDDITARALALSKALSRDGFVASAHSIEAKAPLPAALSSVQLCQGHCPIQRLAAEFPVFCDTETKVFSRLVGVDVRRLSTLAQGGHVCTTHIPTGRLAATVPTGAEEQSMSPYQESNNQQERP;locus_tag=LOCU…
sequence002	ab initio prediction:MetaGeneAnnotator	CDS	189465	190928	.	+	0	ID=LOCUS_08420;product=Fe-S cluster assembly protein SufB;inference=COORDINATES:ab initio prediction:MetaGeneAnnotator,similar to AA sequence:RefSeq:WP_003976894.1;translation=MTDQIAEKAVADGTVISEILEKNPELHGIGNYEYGWADKNDVGANARRGLNEEVVRDISSKKNEPEWMLDLRLKGLKYFDRKPMPTWGADLSGIDFDNIKYFVRSTEKQAATWEDLPEDIRNTYEKLGIPEAERSRLVSGVAAQYESEVVYHQIREDLEAQGVIFLDTDTALREHPEIFQEYFGTIIPVGDNKFASLNTAVWSGGSFVYVPKGVHVDIPLQAY…
sequence002	ab initio prediction:MetaGeneAnnotator	CDS	190931	192244	.	+	0	ID=LOCUS_08430;product=Fe-S cluster assembly protein SufD;inference=COORDINATES:ab initio prediction:MetaGeneAnnotator,similar to AA sequence:RefSeq:WP_013224698.1;translation=MTDITTEKARIGAPSAQPFINGFTEEGENLSPVNTGTNTSTTSEQPSAGPLGGASAKSHSHGGGVGIPDSSRAGRLTSYKLADFKPLNGLEEDWRFTPLKRLRGLHTEVLNGAAPTVSVTAPAGVVVETVGRDDKRIGQAAIPEDLVSANAWENFAEATVVTVPAELQAESEVSVLVTGAGEAPSAQHIVIVAERFSKAVVVLDHQGTAVVSENVEIIVEDGA…
sequence002	ab initio prediction:MetaGeneAnnotator	CDS	192266	192622	.	+	0	ID=LOCUS_08440;product=(2Fe-2S)-binding protein;inference=COORDINATES:ab initio prediction:MetaGeneAnnotator,similar to AA sequence:RefSeq:WP_003976896.1;translation=MSEETKGELVCNANDIQVKQALRVLIDDYPVAIVRDSMGEIHAIADTCSHADISLSEGEVEGCAIECWGHGSQFDLRSGQPLQLPAYDPVPVFAVTIDGDDVYVDVTNVVNGASVDNY;locus_tag=LOCUS_08440;note=WP_003976896.1 (2Fe-2S)-binding protein (Streptomyces coelicolor A3(2)) [pid:52.0%25%2C…
sequence002	ab initio prediction:MetaGeneAnnotator	CDS	192666	193451	.	+	0	ID=LOCUS_08450;product=ABC transporter ATP-binding protein;inference=COORDINATES:ab initio prediction:MetaGeneAnnotator,similar to AA sequence:RefSeq:WP_012805067.1;translation=MSTLEIKDLHVSIETEQGTKEILKGVSLTIKTGETHAIMGPNGSGKSTLASTIAGHPRYTVTSGTITLDGEDVLEMSVDERARAGVFLAMQYPVEVPGVTMTNFLRTAKTAIDGEAPALRTWTKDVKAAMQQLRIDADFAQRNVNEGFSGGEKKRVEILQLELFKPKFAILDETDSGLDVDALKVVSEGVNRAHEEGNMGTLLITHYTRILRYIKPEFVHVF…
sequence002	ab initio prediction:MetaGeneAnnotator	CDS	193465	193797	.	+	0	ID=LOCUS_08460;product=metal-sulfur cluster biosynthetic enzyme;inference=COORDINATES:ab initio prediction:MetaGeneAnnotator,similar to AA sequence:RefSeq:WP_012805068.1;translation=MTEINAARTSLEDVEEALKDVIDPELGVNVVDLGLLYGLKYSDEDGALLIDMTLTTAACPLTDVLEEQVGKSLDGVVDDWRLNWVWMPPWGPERITDDGKDQMRALGFNI;locus_tag=LOCUS_08460;note=WP_012805068.1 metal-sulfur cluster biosynthetic enzyme (Brachybacterium faeciu…
sequence002	ab initio prediction:MetaGeneAnnotator	CDS	193884	194789	.	-	0	ID=LOCUS_08470;product=membrane protein;inference=COORDINATES:ab initio prediction:MetaGeneAnnotator,similar to AA sequence:RefSeq:WP_011728749.1;translation=MSFNDGAQLDPSQVEDRRGSGMGRGTKIGGGIGGGIVVLLLALFGINPNILGDLTGGGSQPPAIESGTAGAGGLQECQTGADADKRLDCRITGTVNSLNAFWPNYLAQYNVQYSRPGTVIFDQATNTGCGPATTDVGPFYCPTDVKAYFDPGFFDELVTRFGSSGGPLAQEYVVAHEFGHHIQNILGNLDKAQQDPQGPQSGGVRVELQADCYAGLWVRHATTQTDASGKPFLDPLTEQDL…
sequence002	ab initio prediction:MetaGeneAnnotator	CDS	194851	196242	.	+	0	ID=LOCUS_08480;product=long-chain-fatty-acid--CoA ligase;inference=COORDINATES:ab initio prediction:MetaGeneAnnotator,similar to AA sequence:RefSeq:WP_010968894.1;translation=MPFLDKLQLWADERPHDTAVVVGNAGLTWAGLRDAAAALLGTAAATTVLAEPNSLGFVQRYAAAVSGERRCAVLDPQWPPHMVEEVSARILDSGSAEGTGLEDGDPSSTFLIGLTSGTTSIPKAFTRSRSSWQASFEASIEFFGLTASDRTLAPGPLSASLNLYALSECLYAGSAFHTLESFDVGEAHAAISHDGITRLVLAPTMLRLLSERGLAGDVDASGLQ…
sequence002	ab initio prediction:MetaGeneAnnotator	CDS	196286	197437	.	+	0	ID=LOCUS_08490;product=acetyl-CoA acetyltransferase;inference=COORDINATES:ab initio prediction:MetaGeneAnnotator,similar to AA sequence:RefSeq:WP_011974701.1;translation=MIIAALRTPICRANGQLKHRRAPDLLAPVIRSLVESVGADPAGVDDVIIGNAVGGGGNVARFAALQAGLPISVPGLTVDRQCGSGLDAIALASRLVAAGGDPLYIAGGVESISTAPARANRNDDGGLDFYSRATFVPAEYGDPDMGVAAENVARECGVSRERQDDYALRSHQRAVEAALDGRFVGEMVALGDEGTLVACDDGPRPSLRGPMMARFPAAFVAGGTVTAGN…
sequence002	ab initio prediction:MetaGeneAnnotator	CDS	197426	198061	.	-	0	ID=LOCUS_08500;product=ABC transporter permease;inference=COORDINATES:ab initio prediction:MetaGeneAnnotator,similar to AA sequence:RefSeq:WP_003857456.1;translation=MRGHGFLIANYVRGDSVIHRAPLWLKFLVVAACGAASFLIVDWAVSLLIFGIMCAFFLLSGAGLGRLAGAIRMVAPIVLVIGLFQWWQLGGPTAARIVLNILVCVVAASVLTATTPVQDLLDGVVSLAKPFRRFGADPERFALTIAVMLRSIPFIAGAFSDVRDSARARGLERNPRALVLPVFITTVAYARQTGDALAARGLGEPEDTLER;locus_tag=LOCUS_08500…
sequence002	ab initio prediction:MetaGeneAnnotator	CDS	198058	198822	.	-	0	ID=LOCUS_08510;product=cobalt ABC transporter ATP-binding protein;inference=COORDINATES:ab initio prediction:MetaGeneAnnotator,similar to AA sequence:RefSeq:WP_011391435.1;translation=MNNQFMNSIHFDGVAVRVAVDGSDTAKTLLHDVSLELPERRIGVIGANGSGKSTLLRLLNGLVTPSEGTVVVHGDDTVASVRRVRGNVGFVFTDPLSQLVMPTGREDVELSLRRSVKNSKERAARAEAVLARFGLLSLADQSIYELSGGERQLLALAAVLAVDPKVLVLDEPSTLLDLRNRELLRRTIAGLDQQVIMSTHDLDLALDMDRVLVVE…
sequence002	ab initio prediction:MetaGeneAnnotator	CDS	198826	199446	.	-	0	ID=LOCUS_08520;product=hypothetical protein;inference=COORDINATES:ab initio prediction:MetaGeneAnnotator,similar to AA sequence:RefSeq:NP_601165.1;translation=MSQTDSATATRTVTPVRRRWTATDIGLIAVFAALVAASSIVPGIPVGALGLPITLVTLTVMLSGLVLGAGRGFAAVGLYVLLGLAGLPIFSGGRSGLGILATPSAGYIVAFPLAAAATGYLAGVVIRRTVKHRGLWLFAAAMVSSIVIIHGLGVLGMMLNGKLDFGKAFLADLAFYPGDILKNVLAVVIALAIHKAFPDVLVRRVK;locus_tag=LOCUS_08520;note=NP_601…
sequence002	ab initio prediction:MetaGeneAnnotator	CDS	199739	201337	.	+	0	ID=LOCUS_08530;product=ABC transporter ATP-binding protein;inference=COORDINATES:ab initio prediction:MetaGeneAnnotator,similar to AA sequence:RefSeq:WP_003976982.1;translation=MITVQDLELRAGARLLMDQVNFRVDKGDKIGLVGRNGAGKTTLTRVLAGEGLPAGGKVTRSGEIGYLPQDPRTPDMEQLARDRILSARGLDVVVGKLKKAHEDMASEDAAVQRKAMGRYDRLEAEFLAGGGYAAEAEAAAISSNLALPDRLLNQPLKTLSGGQRRRVELARILYSDAETLLLDEPTNHLDADSITWLRDFLKNHQGGLIVISHDTDLLEATV…
sequence002	ab initio prediction:MetaGeneAnnotator	CDS	201409	201894	.	-	0	ID=LOCUS_08540;product=aminoacyl-tRNA deacylase;inference=COORDINATES:ab initio prediction:MetaGeneAnnotator,similar to AA sequence:RefSeq:WP_011730699.1;translation=MPKATDTIPDPVLNVKSALTAAGVSDTVQIFEDKVPTAAAAASVLGCAVAAITNSLIFELDGAPLLILASGAARVDTALVADQLGSGKIRRAAPDFVLEHTGQEVGGVAPVGHPKKLRTILDNSLNQHELLWAGAGDHNSMFSITYEELARITDAEPLQVR;locus_tag=LOCUS_08540;note=WP_011730699.1 aminoacyl-tRNA deacylase (Myc…
sequence002	ab initio prediction:MetaGeneAnnotator	CDS	201878	202744	.	-	0	ID=LOCUS_08550;product=SURF1-like protein;inference=COORDINATES:ab initio prediction:MetaGeneAnnotator,similar to AA sequence:UniProtKB:Q9RJ39;translation=MYRFLFSSKWLGYFVLAVIFATACVFLGRWQMDRRAETLAEINRVVSNYSATPIPFTEISDQFHTLDPEREWTQVQMRGSYDLDGQRVVRNRPLNGQPGYDVVVPFRLTTGESVVIDRGWLPIGNNTPGRPDVVPAPPAGEVTVVARLKPAEPKLDRGAVDGQLASIDLASFAKELPYPIATGAYGQLASEDPAVQPMPTPFPKPATEEGTHLSYSLQWFAFGVLMFIGFGYAARQQARNAAID…
[truncated: 3,840 more rows]
