# Supplementary material for: Unusual Genomic and Biochemical Features of Paenarthrobacter lasiusi sp. nov—A Novel Bacterial Species Isolated from Lasius niger Anthill Soil
Source: Int J Mol Sci. 2024 Dec 25;26(1):67. doi: 10.3390/ijms26010067 (PMC11719660; doi:10.3390/ijms26010067)
Supplement: Supplementary file 1 [file ijms-26-00067-s001.zip › S21 Supplementary File 2.gbk]

LOCUS       NODE_1_length_713417_cov_29.205477 713417 bp    DNA              UNK 01-JAN-1980
DEFINITION  NODE_1_length_713417_cov_29.205477.
ACCESSION   NODE_1_length_713417_cov_29
VERSION     NODE_1_length_713417_cov_29.205477
KEYWORDS    .
SOURCE      .
  ORGANISM  .
            .
COMMENT     ##antiSMASH-Data-START##
            Version      :: 7.1.0
            Run date     :: 2024-02-15 13:16:12
            ##antiSMASH-Data-END##
FEATURES             Location/Qualifiers
     CDS             1..405
                     /locus_tag="ctg1_1"
                     /transl_table=11
                     /translation="MEKDLWDKGDFTTTILIVNKKFAAEHPETVKALLKGHVESVNWLN
                     SASADEKATTINAVLKDTAGKPLPANVIERALQNIKFTTDPLAGTYKKLLQDGVDAGTT
                     KQADINGIFDLRALNEVEGKKTLAAGLGQD"
     CDS             502..1233
                     /locus_tag="ctg1_2"
                     /transl_table=11
                     /translation="MPVVLENLGKRFGDGAPVLDDVNATIAQGEFVALLGASGCGKSTL
                     LNIMAGLEKPTSGALEVPSDGAAFMFQDASLFPWLTARGNIELALQLADKSSTKASRRD
                     RANQLLELVHLGGAGDKRPHELSGGMRQRVALARSLAQDRQLLLMDEPFAALDAITRDL
                     LHDELERIWKETGRTIVFVTHNVREAVRLGQRVLLLSSRPGRVVAEWDVTEEHRTDAGS
                     AGELTSVITRRLREEIRRHAK"
     CDS             1223..2167
                     /locus_tag="ctg1_3"
                     /transl_table=11
                     /translation="MPSNPITTEERTLPVTESKEHITSPSLKGNASELRDLEAGLDNLQ
                     SDLGRKRGIEWKRVLLPVLALVVLILAWQFYVSLGLKRRDQVPGPLDVLNQLVLLWSEG
                     KVQESVWTSLQRGLIGFLISVVVATPVGLLLAQVAPLRRAFGPLISGLQVLPSVAWVPA
                     AIIWFGLTDATVYFVVLMGAIPSIINGLISGVDQIPPQYRSVGTVLGANRLQMALQIIL
                     PAALPGYIGGLKQGWAFSWRSLMAAEIIAVGGTIGFGLGSLLDQGRALSDMAIVMSAIL
                     LILFVGILIELLVFGPIEKRLLQRRGLLAGSSR"
     CDS             2224..2883
                     /locus_tag="ctg1_4"
                     /transl_table=11
                     /translation="MYKNSPFPAGSGFDPDEVLRFHQPLHVGGGDSRESCEGWQVMTRQ
                     QRITMAAVVALLAVTSCAAPAPQPDAEAKAAVQALIERAIDRRNHQVVTGFSSTKEEIS
                     QDFVPDVVEGIELEYGQLHQRRDAIAPHGVLLTDSGSEITIKKFTITDAGANIEISEQT
                     QLEHGPVNGVQGPSEGYIYDQKVELAKSGEGWKIVSISPLNPGKPYPTTVVDPDTL"
     CDS             complement(2994..3611)
                     /locus_tag="ctg1_5"
                     /transl_table=11
                     /translation="MNRTHFTVTGAALAALLALAGCASNPGSGSMPGMDHGSSGTSISP
                     SANSSDAGHNAADTMFAQMMIPHHSQAVEMSDVMLAKADIPASITNLAVKIKDAQAPEI
                     EKMTGWLNSWNVPVMGSSGHGGHGMDGMLSEADLQKLRDAHGVEAAKLFLTQMIAHHEG
                     AVTMAKTEIAQGKNPEAVQLGKDIVTAQEAEIREMRDLLTGL"
     CDS             4303..4860
                     /locus_tag="ctg1_6"
                     /transl_table=11
                     /translation="MGLLTFSINVTLDGCVDHQEGIADDETHAHFTRLLDQSGAMLWGR
                     TTYEMMEVYWPLVARGEVEAPPALREWAITLEGKPKYVVSTTRSDFPWTNSHRLVGELG
                     TAVQELKDRTPKGVLLGSGKLATELDRLGLIDEYKFLIHPMITGHGPTLYQGGLPSTRR
                     LELISAEPLSNGAVAMHYRRAV"
     CDS             complement(4912..5427)
                     /locus_tag="ctg1_7"
                     /transl_table=11
                     /translation="MKISRYTAIAVLLVAIMGVSGCTDTDIPREENDLETSLPWQSAKA
                     DTQKTALEIAGLIPKDKVTSVLQKETGVLLSCNRTDHNWNGWTDITLTSGANVEEVIKG
                     LELHYRESRFEVTTRTGIDGDYQVHLLGPAPSEGYLIGRGLTPNVIRIDSGSPCFTLPE
                     GTYPGGDF"
     CDS             complement(5514..5939)
                     /locus_tag="ctg1_8"
                     /transl_table=11
                     /translation="MNAELTWQQAKANTEKEALEIAALIPKDKVTSIVQKETGVLLSCS
                     KTEHNWNGSTSITLTEGSEAESVVKELETAARAHYTDHRFEVSSDRTIQGTFRVEISDP
                     ATSEMYLIREDDPGLIRIASGSPCFTLPEGTYPGGDF"
     CDS             complement(6068..6202)
                     /locus_tag="ctg1_9"
                     /transl_table=11
                     /translation="MLHLARGHLPGWGFLILMNDHGLIASDRENYKQALRFMKKLMTQ"
     CDS             complement(6157..6573)
                     /locus_tag="ctg1_10"
                     /transl_table=11
                     /translation="MKAELTWQEAKAHTQAMELEITALIPKDAAVSIDQKMKGVLLSCN
                     KTQHNWNGSTTVMVADGTKIEPIVKAIEAHYRANGLNVSVDRNVNENYRIQIDPPAPGE
                     SYIVSEGLSPNEIRIASGSECFTLPEGIYPGGDF"
     CDS             complement(6795..7343)
                     /locus_tag="ctg1_11"
                     /transl_table=11
                     /translation="MRARNGATVVVLLALLMGLAGCAGNPSVSSTESTVPTATDTQEEP
                     LITELTWQEAKAHTQAMELEIAALIPNNPIVSIDQKETGMLLSCNSTHHKWKGSPTITV
                     VEGTNIEPIVKDIEAHYRAKGTKVSADRNVDEDYRIQIDLGAGENYIVAEGLAPNEIRI
                     ASGSACFTLPEGIYPGGDF"
     CDS             complement(7429..7848)
                     /locus_tag="ctg1_12"
                     /transl_table=11
                     /translation="MKAELTWQEAKVQAQAMELEIAALIPKDAVISIDQKKKGMLLSCN
                     KAQHKWKGSTTITVAEGTNIEPMVKDIEAHYQGGLFGVRNRLDIRGSYEVQMIARSGSG
                     ENYIVAEGLAPNQIDIDSGSPCFTLPEGIYPGGDF"
     CDS             complement(7980..8945)
                     /locus_tag="ctg1_13"
                     /transl_table=11
                     /translation="MFGALDGIPALARVRANQLNAPSLLRAAEKDLETARKLSGIWQAH
                     HDPNRTKMLENEVAYLKQVEAGQVQLYLYDRDQSRIVQMIGTPGPDTRHVITYVPGTFT
                     GMNIFYTGGVQQVSTYLTSRVPGTVAFVYKDGRFPGEEDTAGGPNLARIGEANDEKLAR
                     TSGQQLAGFETGMRTDPYLNGAEQTGIGHSWGLANVTSSEVAGARYDKVVSLAGAGMLP
                     DWKPQATTEYSNRYYYDLLVHGQGVPNPITNTGVVWNGNNPIHRDEFEQHYYRGPHDDQ
                     LRAINTVEEGNILMENHNLIASNSEDNEQVLKDIRGIVAR"
     CDS             complement(8896..9900)
                     /locus_tag="ctg1_14"
                     /transl_table=11
                     /translation="MNFDTGVADRPIGACRDAARTLQDQRGGRESISAAALTEFRGVFA
                     DCFRENVAAERAARSELVHMLEDVARRVQEAKSAAEVEQRRLDQVTEWALASGWARAGG
                     GFAVDVVPRPAMEATDRPVVSVDTARQGFRAWASGSTAGASSADPDTLDSAVSTFRIQD
                     DSDRGAANRVSAAVSEFEDKCSWAHSDLDAVRGGLRRFLEDNHQDATRLSDIASTFRVA
                     GGSGDLGQITVSNGVLVLATAPMTLSGSALLGYLSTASEAEREGIGHNTRMAADPARHG
                     PIENRGLVGGHENGRPNCSERVRVHAGTGAAAGCGSGHVRRFGRDTRTGPGPG"
     CDS             10043..11080
                     /locus_tag="ctg1_15"
                     /transl_table=11
                     /translation="MHNKRIGFLSFGHWARVPGSLVPTAGEALKQGIELAVAAEELGID
                     GAFFRVHHFARQQASPFPLLSAIAARTSRIEMGTGVIDMRYENSLYMAEEAAATDLISD
                     GRLQLGVSRGSPEPARNGAANFGYVPEDGEDGGDMARRHTALFRKAIAGHGVAEADPHY
                     AGGATGLLPIQPQSPGLPQRIWWGAGTRKTAVWAAEQGMNLMSSTLLTEDTGVPFDELQ
                     AEQIRMFREAWAAAGHDFEPRISVSRSVIPIVDDVDNHYFGLRAQADSQDQVGILDGAL
                     SRFGKSYIGEPDQLADELAKDAAVQAADTVLLTVPNQLGVDYNAKLLGNVAKHVAPAFG
                     WNAKA"
     CDS             complement(11077..13794)
                     /locus_tag="ctg1_16"
                     /transl_table=11
                     /translation="MSTPSPSPRIGTPSRAWRSRADAWEFLGYALRQLASARHQESGLL
                     SQIDRTFALLAAVEPYWAEPGVNAVAQLRQLVDDGEPHAALQLLGGLSHLPLASSGETA
                     AVPRGDAVDEEAVDQPEPAERPRFEVLVVDTIEPEEAEALKNTMAAQRRPSDAFTYTVN
                     VVPSYEDALVAIMLNPDIQSVVLRPGFSLRSAHLLGSDLQRFLVRHTSADLQDSRPIER
                     ILALAEAVSGLRPELDVYLVAGVSIESLAGSLTRRFRRIFRRQDHLDLHLSLLSGVAER
                     YETPFFTALQDYSRRPASVFHALPISRGASVGTSPWIRDMADFYGTNLLLAETSATSGG
                     LDSLLDPHGSIKRAQELAARAFGAQRTYFVTNGTSTANKIVHQSLLAPGDVVLVDRNCH
                     KSHHYAFVLAGARVSYLDAYPLDKYAFYGAVPLASLKRRLLEYRRAGRLHEVKMVTLTN
                     CTFDGVVYDVERVMEECLAIKPDLVFLWDEAWFAFARSHPVYRRRTGMAAAASLEASFS
                     DPAYAARYAEQAAALHDPVTGEPVDDETWLTTRLIPDPAKARLRAYATQSTHKTLTSLR
                     QGSMIHVFDQDFAGSNRESFREAYMTHTSTSPNYQILASLDIGRRQVELEGFGLVQRQS
                     DLAVSVAQAVARHPLLKKYFRVLSSRDLIGPRYRETGSSMPLRDGLSELEEAWQRDEFV
                     IDPSRLTLDISKTGIDGDTFRHSYLMDDHGIQVNKTSRNTVLFMTNIGTSRSSVAYLIE
                     VLVKLAEGFENPHPSARQRSLPAASDAPRPTPPLPDFSTFAARFRTDDSCEDGDIRAAY
                     FESYKPDSTVYLSAAQVASAVAKGQEVVSAGFVTPYPPGFPILVPGQVVTRQTLEFMAA
                     LDTREIHGFDHERGYRVFVEPASFSAAGLLAVAS"
     CDS             complement(13823..15334)
                     /locus_tag="ctg1_17"
                     /transl_table=11
                     /translation="MVATESKETPEVIPTPASTQTLPSPTDLAASPPSNAFAQEETGYR
                     KTLKPRQIQMIAIGGAIGTGLFMGAGGRLNGSGPALVLVYAVCGFFAFLILRALGELVL
                     YRPTSGSFVSYAREFYGEKMAYTAGWLYFLNWAMTSIVDVTAVALYVKFWGQYWAPIND
                     IPQWLIALIALVVVLSLNLVSVKIFGEMEFWFAMIKVGALVTFLVVGICFIVFGGRTDV
                     GVPGFNVIAENGGMFPMGSVAPLLAISGVVFAYAAVELVGTAAGETAEPHKVMPKAVNT
                     VVIRIGVFYVGSVLLLSLLLPFTSYKAGESPFVTFFSHLGDPQAGAISASVMNFVVLTA
                     ALSSLNAGLYSTGRILRSMAVNGSAPQFTGRISASGVPYGGILLTAVITLVGVGLNAVV
                     PSQVFEIVLEISAVGIIGGWATIMLCHIKLQRWVRSGKVVRPAFRLFGAPFTSYLTLGF
                     LAFVLVTMGFSETGRWVLASLLVLAPLLIAGWYAYRGRIRTALTS"
     CDS             15642..17258
                     /locus_tag="ctg1_18"
                     /transl_table=11
                     /translation="MKALEIDDDGVVTLLSDVLEDLGVGNARLLLAPAEDNRTVRETVI
                     VDAEDDEEIRPGTLVMLIGVRGRAALPALRRIMAGRPTAVAVKGSERELEAAAELLQPT
                     GIGLVAVAPGLRWDKFEGIALDRVRENDVPGETPTSVHRDLFAIAQTTATLTNGHVVIE
                     DPGNRVLAYSPASNDVDELRRLSILARRGPEKYQKLLKESGVYKHLQAIEAPVHVEANL
                     DAGLRERVAIGIHAGSRVMGYIWLQEGAEPLAANTDRIMVGAARHAAIELVRHRNEQSQ
                     SMREDRVSSLLSGTAQVHSQAQSAGIDPSKPAALVLISAGGLSQSAAGLQLRRGELSKV
                     ASIHAAAYRPGAVVGALGMETAIILPDVDPLKSLPAINRLVNTIVRDATTHLHFQVQAA
                     VGPIVPRLDALHATLDHVRSVLKVMEATPDVRVASYSDVETTVLTRELLELLESRTTLR
                     HAGITRLCSRYPEFALTLLTYLEFFGDVNRCAEELAVHRNTVHYRLRRACEVAGVDLQS
                     ADERLLAHLHIRLWTYAGTKG"
     CDS             17263..18174
                     /locus_tag="ctg1_19"
                     /transl_table=11
                     /translation="MDIQNLLDDIVGAVQPHIGQGDVADYIPQLGAVDPHQFGISVVTR
                     DGEVFSAGDAHVEFSIQSISKVFALALVLASDGDHIWKRVFREPSGNPFNSLVQLESEE
                     GIPRNPFINAGAIVVTDRLLSLTGNAAHAVRDLMRQETSNGSIDTDERVADSELANSHR
                     NASLAHFLASCGNLENRVDEVLESYAKQCALAMTCEDLAIATRFLASNGLGSEGTLVLS
                     PAQTKRINAVMLTCGTYDAAGEFAYRVGLPGKSGVGGGIAAVVPNKCSISVWSPGLGRS
                     GNSVAGVAALDEFTTRTGWSVF"
     CDS             18190..18990
                     /locus_tag="ctg1_20"
                     /transl_table=11
                     /translation="MTPKDGKATKPVKARKPAAPAPGTQPTAVAFLERLKIRQSDIEQA
                     KYQRYFKTGKGEYAEGDFFMGVRMGEVFTLSKEFAAMSLEDIEQLLEQDIHEARAGAVK
                     IMSLQAQKKKTTNERRQSLYELYLRRHDRINNWDLVDLGAGRVVGGWLMDKPRDPLYEL
                     ARSENMWERRTAIVATSAFIREGQLDDTFAIAEILLHDKEDLIQKAVGGWVRDAGRSSR
                     ERLLAFLDEHAATMPRTALRYAIEHLGKEQRAYYLTLKDRVSPN"
     CDS             19080..20357
                     /locus_tag="ctg1_21"
                     /transl_table=11
                     /translation="MAIQDIYPTALRLLGRPVLVVGGGPVAERRAKGLLDAGAKVTVVA
                     PVATENLHGLAASGLLTLEQREYRTADLDGVWFAQTATGTSAVDTQVAADAEAQRIWCV
                     NASDHEASAAWTPAVAVVDDVKIAINAGGDPRRAMALRNAVATALETGDLPLRRHRKPD
                     ASGKTPAGSVALVGGGPGDSGLITVRGRRLLGQADVVVADRLGPRELLKELAPDVRVIE
                     VGKTPGHHPVPQLEINRILVDEALKGNRVVRLKGGDPYVLGRGGEEAEFCRQNGVEVEV
                     VSGVTSAISVPAAAGIPVTHRGLAKGFSVVTGHEELSEVPARPDHTVVLLMGVAQLRES
                     AAALAGSGLPLDTPVGIVENGYLPEQRVTIGTLGCIADQAEAVGVANPAVIVIGDVVRV
                     SPFAPQHFKTADYSTITPNRPRVRSN"
     CDS             20378..21844
                     /locus_tag="ctg1_22"
                     /transl_table=11
                     /translation="MSISTPVGSADRPLRVAVIGSGPAGVYAADILTKSEAVKSGELTV
                     SIDLFDRYPAPYGLIRYGVAPDHPRIKGIVNALHKVLDRGDIRFFGNVDYGTDISIEDL
                     RKHYDAIIFATGAIKDADLNIPGIELEGSFGGADFVSWFDGHPDVPREWPLEAKEIAVL
                     GNGNVALDVARVLSKHADDLLVTEIPDNVYAGLKSSPVTDVHVFGRRGPAQVKFTPLEL
                     RELSHSKDVDIILYAEDFEFDEESDRQIQSNNQIKTMVGTLTNWIAEQPEDLSELTASR
                     RLHLHFLHSPVEIVDSTETPGKVAGIKFERTELDGTGNARGTGEFIDYPVQAVYRAIGY
                     FGSALPDVEFDHKKGVVTNDGGRVLDADGQHVPGLYATGWIKRGPVGLIGHTKGDALET
                     VTYLLEDRENLPVAEVPAPDAVVDLLDARGVKFTSWEGWLALDAHELALGAAATEAGGS
                     HGVEVKRERIKVVPREDMVNISRDGVAAQV"
     CDS             21929..23302
                     /locus_tag="ctg1_23"
                     /transl_table=11
                     /translation="MDVVVIETPQLGDRSYLVHDGSVALVIDPQRDIGRVEAAALEAGV
                     RITHVAETHLHNDYVTGGLVLAEKHGADYLVNAEDDVSFTRVHVTDGQVLRIGRLSVRA
                     VATPGHTHTHLSYVVTDDAHDGGPEAVFSGGSLLYGSVGRTDLVSPHDTAALAHEQYAS
                     VRRLASQASPDAALYPTHGFGSFCSIGPASHQDSSTLGEQSESNHALTDPSEDHFVSEL
                     LANITAYPAYYAHMSPLNAAGVGPAALDVPDSVDAEELGRRLRSGEWVIDLRHRVAFAD
                     SHLDGSVSFEYGRGDNFTSYLGWVIPWNQPLTLLGPLDEVEKAIRDLARIGIESPDAAV
                     GPETGLLRTVAPEHPQASYPHGDWSLLLQERTKEDVVLDVRRPEEFEASHVRGALNIPV
                     YVLTGKITELPEARIWVHCATGYRASIAASLLDRAGRDVVLINARFKDAAGVGVETLP"
     CDS             complement(23371..24057)
                     /locus_tag="ctg1_24"
                     /transl_table=11
                     /translation="MTLTPSHRPALAEEITAKLRDMIKSGEWPLQQRIPAEPELMASLG
                     VSRGTLREAIKALAHSGMLEVRRGDGTYVRANSEMSGAAQRMYLEHTQEHIVEVRLGLD
                     TQAARLATKHATAEDLAEMRRLLALRHDAWQAEDYPTWARADWEFHERVAVASGNPLLH
                     QLYVSFGGVFHNDLLRQQRKGGFNGIPREGHDELVDALEAHDPDAAVSSVYRNLDFCAD
                     QTQPLV"
     CDS             complement(24054..25334)
                     /locus_tag="ctg1_25"
                     /transl_table=11
                     /translation="MAATTPLTPSTGNIPTTSPADAASSANQAVPKTRVVAVVGIVAVV
                     LIGLNLRAGITSAAALFHELQQVLGYGALVASILPSIPLLCFAVAGMGTSWLTRRVGVE
                     KAIAIALALLAGGLLVRGVPVTGALLGGTVLAMSGLAVCNVAMPSFIREHYSERTSMMT
                     GLYTFTMSGGATFAAAVSVPLSQQLGSPSMGLAAWGLLGVAALLGFLPMVLHTHRNSTK
                     SERPRVSMWPLLRTRLGILITAIFTFQAFLAYAVMSWFAYILTSQGLSASESGLQFGVM
                     QLVSVAAGMILLAFGSRPGMLRPALYLASSSTLLAIAAMIWLPTSLAVVPAVLFGFGLG
                     IFPLVLVIISRSGRSTAETTALSTVAQSLGYLIAAVGPFGMGLLHSATGGWVLPLSLLS
                     IVAVALMVTCHMLTSKRTATKTGPRTV"
     CDS             complement(25273..25395)
                     /locus_tag="ctg1_26"
                     /transl_table=11
                     /translation="MVERFATEVWTLDVKRLTFNYGCDDPFDSLDRKYPYDLPR"
     CDS             complement(25400..26842)
                     /locus_tag="ctg1_27"
                     /transl_table=11
                     /translation="MAMSLASLVAVPSLKLRQAGLAETTLNQDISWVAVTELEDPQRFL
                     SGGELVLTTGLRLKSAADQRRFVRQAQRAGAVGIGFGIGLTHESVPEALIAEANRWGLP
                     LVEIPYEIPFIAIGKLVAESHSADHYSNLERLLAGHQILARSLLTGGGLNELLKQLGSM
                     LRTDVVLTQFSAQLYNSVAGKPAPTADGWASYPIPTGRRDACTLWLRQPFVDSGIVSYA
                     QNLISVELNNMVKQRQSQRAMAGQVLDDVIHGTLETIEAARRLAGVGINSTRKNVVLVA
                     ESTAHHKQLISISLPQALEAGVSAVVGKDLVTVISDDGSSATALAKSLSDHLQEAGIHA
                     VIGIGGAYTKPNGLRWSYFEARDAVAHGLPVNEPERLSLTSLLLASEDVPLADMASESL
                     TPLRKFDAAHGAELVATLESYLNHNGSVAAVAEALTLHRNTVRYRLAQITELTGYDPSQ
                     TQDRVQLWLALAVQRLGSRNPR"
     CDS             26986..28416
                     /locus_tag="ctg1_28"
                     /transl_table=11
                     /translation="MVQTLQNFINGEFVTPAGTGLLDIVNPATGDIVAKSPISVQADVD
                     AAMTAASDAFKSWKKATPGQRQLMLLKLADAVEAHSDELVEAQHRNTGQVRSLIASEEI
                     AAGADQLRFFAGAARIMEGKSAGEYFEGHTSYVRREPIGVVAQVAPWNYPFLMAIWKIG
                     PALAAGNTVVLKPSDTTPESTLVLARLAGEIFPAGVLNVVLGTGETGAMMVDHKVPGLV
                     SITGSVRAGIAVASGAAKGLKRAHLELGGKAPAIVFKDADIKKSAAAIAEFAFFNAGQD
                     CTAITRVLIEDSVHDDVVAAMVEHTKTLHTGSQNDEDNYFGPLNNVNHFNAVTSVVEHL
                     PENCKIETGGHRAGEKGFFFEPTIISGAKQSDDIVQKETFGPVITVQKFSTEEEAIELA
                     NDVEYALASSVWTTDHGTAMRMSRDLDFGAVWINTHILLTAEMPHGGFKQSGYGKDLSM
                     YGVEDYTRIKHVMSALDA"
     CDS             28445..29800
                     /locus_tag="ctg1_29"
                     /transl_table=11
                     /translation="MTTTANELSYRIEQKRNINGAFPGPKSQALAERRSAVVAAGVASG
                     VPVYVEDADGGIIRDVDGNSFIDLGSGIAVTSVGASDPAVVAAVQEAAAHFTHTCFMVT
                     PYEGYVAVAEQLNRLTPGDHAKRTVLFNSGAEAVENAVKVARLATGRDAVVAFDHAYHG
                     RTNLTMALTAKAMPYKTNFGPFAPEVYRMPMSYPFREENPEITGAEAAKRAITMIEKQI
                     GGDQVAAIIIEPIQGEGGFIVPAEGFLPALSAWAKEKGIVFIADEVQSGFCRTGEWFAV
                     DHEGVVPDIITMAKGIAGGLPLSAITGRADLLDAVHPGGLGGTYGGNPVACAAALAAID
                     TMEQHDLNGRARHIEELALGKLRELAAEVSVVGDVRGRGAMLAIELVQAGSKEPNPELT
                     KAVAAACLQEGVVILTCGTYGNVIRLLPPLVISDELLIDGLEVLAAAIKAHA"
     CDS             complement(29926..32400)
                     /locus_tag="ctg1_30"
                     /transl_table=11
                     /translation="MSTPPHPRSLNGAVLNFNGPTVSRRTLFRAGGAAALAGVLLSQAG
                     TSFAATDAGLQELIDRRRLVLTGGQSAAGIPELVSQLEGMGQTTEKWWSSMDKASSRTA
                     LWADIPLTGIGQSTAATGNMGLHFNRLYDMALGYAVAGNPYAGNPALAADIVGGLQLLN
                     ATAYKPSIKAAGNWWFWEIGVPRKTVDILTLLHAEVPEALRTSLLAAVRWFAPNPNWRG
                     RATSLAETGANRVDKSLACCMRGILDNKPDEIALGRDALSDTVRGGTNSVFTYVTSGDG
                     FYADGSYVQHSYLPYAGTYGVVALAGIAEIIAMLGGSTWSVNDPKRSVLLDAVEDTYAP
                     FVWDGRIMDTVRGRAVSRQREPDYVSGFGLISAVLLLAPGCEEPYHSRFLALAKGWLER
                     CADQKLVGHPTQSLAKSLLSLGVLSDSAVVSAPAPVYSRMFADQDRLVHHRPQWGFTVN
                     LSSKRIGRHEWGNSENNLGWYQGDGMTFLYTREDPSQFSADFWPTVDPYALPGTTVSDQ
                     VRASGAGSAGTGIPRAFQAFAGGLTVEGRWGIIGMDHLNHNKTLSGRKSWFFLDDAVVC
                     LGAGITGTGGAAVQTTIENRSFAPGSVPAVRTDSRNRTLAPGDAPVAVKRSVHLEGHGG
                     YVFLDAPGLTGTPDVAVVRRSGTWFDINSGADTGGSTDPVTRDYVTITHRHGVDPAGSG
                     YAYMILPAADHSTTFSQSAHPGIKVLANSADVQMVESGKDGLVMANFFDAGSGGGYTAS
                     GPCSVAVRQVGDKLTVSVADPSRSQASVRVTLPGSWNTVVQADAGAALIAGNTIELQLD
                     GHGHQKNLTLAT"
     CDS             complement(32494..33423)
                     /locus_tag="ctg1_31"
                     /transl_table=11
                     /translation="MRSESTAGILFGIGAYGLWGLLPLYFFILMPASAVEIVANRVVWS
                     LIFCALLITITRAWRVFGAAVKDRSVFGPLALAAALIAINWLTYTFGVTTGHAVETSLG
                     YFINPLVSVLLGVFVLKEKLRPLQWAAVGIGFVAVGVLTFSYGQLPWIALILAFSFGLY
                     GFVKKRVGPKVDALTSLSVETVVLAPFAAITMVVLGVSGAATLTTHGSGHFWLLVASGV
                     ITAVPLLFFGASARRLPMTTIGLLQYFAPILQFIVALTVFNETMTMARWIGFCVVWLAL
                     VLLTIDMLRTTRKNSVLKKKARLEASHM"
     CDS             33666..35117
                     /locus_tag="ctg1_32"
                     /transl_table=11
                     /translation="MSNSAATNRPLRVAIVGAGPAGVYAADILTKSNEVKDGEVEVSID
                     LFEAYPAPYGLIRYGVAPDHPRIKGIVNALHKVLDRGDIRFLGNVTYGRDLTLHDFRAF
                     YDAVIFSTGAIKDADLNIPGVHLDGSFGGADFVSWYDGHPDVPREWPLDAKEIAVIGNG
                     NVALDVARMLVKHPEELLVTEIPDNVYAGLKKSPVTDVHVFGRRGPAQVKFTPLELREL
                     SHCKDVDIVLYPEDFEFDEASDEAIRTNNQIKTMVNTMTNWLVEEHAESEQPSSRRLHL
                     HFLHSPVEILDSPETPGKVSGIKFERMELDGTGNVKGTGEFIEYPVQSVYRAIGYHGSP
                     LEELEYDARRGVIPNDGGRVLDADGNYVPGIYATGWIKRGPVGLIGHTKGDALETIGFL
                     LEDRLTLPPAENPDPQAIIDLLEERGIEYTTWEGWNRLDAHEAALGASWSGAAAAAAGD
                     GSGDGVVRERIKVVPREEMVRISRG"
     CDS             35239..36588
                     /locus_tag="ctg1_33"
                     /transl_table=11
                     /translation="MRNPIHPPVPGDTAELVQRRALAGHERLNHSGLLDDEGIVGLRRL
                     VRESWQRSATLQANPDVAEAPLAMDRDELEEYRRQHPLAAIMPVIKKLLVQPSHDSGLL
                     VAVGDDVGRLLWVDGDPVMQRRAEGMMFVAGADWSEASVGTSAPGTALALDRSIQISGA
                     EHFKRSVHPWSCTAVPFHDPDSGAVLGVVDITGTETAVAPHTLSLVEATVAAAQAQLRI
                     ERLQLAAAIRDKPRRRSAPSTSTQTTGALYRNSLQLLGRDQALLSIDGRTVSLSARHSE
                     ILAILGNHSSGLSADDLCAQLYPGDGSAVTLRAEMVRLRKVLHGLSPDAVPESRPYRLP
                     VELLPDSGQVLSCLQRGAHRIALEIYKGAVLPRSEAPGVVQLRERVSHLLREALLSDGS
                     VDSLLKYAELPEAKYDVDLRLAVLKLLPPRSPKRAAVVADLERIDTELSA"
     CDS             36685..38208
                     /locus_tag="ctg1_34"
                     /transl_table=11
                     /translation="MTVYAQPGTEGSKVTFKDRYENWIGGEWVAPVKGGYFENITPVTG
                     KAFCEVARGTSEDIELALDAAHKVAPSWGKTSATERAAILNKIADRIDENVELLAVAET
                     WDNGKPVRETLNADIPLAADHFRYFASAVRAQEGHLSQLDEDTTAYHFKEPLGVVGQII
                     PWNFPILMAVWKLAPALAAGNAVVLKPAEQTPTSILVLMELIGDLLPAGVVNVVNGFGV
                     EAGKPLASSSRIRKIAFTGETTTGRLISQYASNNLIPVTLELGGKSPNIFFDDVADQND
                     AFYDKAQEGFTLFAFNQGEVCTCPSRALVQEGIYDSFMADVTARTNKIIQGNPLDTDTQ
                     VGAQASNDQLEKILSYIDIGKQEGAKILTGGARAELDGDFAGGYYVQPTIFEGHNRMRI
                     FQEEIFGPVVSVTKFSDYNDAIGIANDTLYGLGAGVWSRNGNVAYRAGREIQAGRVWVN
                     NYHAYPAGAAFGGYKSSGIGRENHAMMLDHYQQTKNLLVSYNENKLGFF"
     CDS             38242..39261
                     /locus_tag="ctg1_35"
                     /transl_table=11
                     /translation="MTTMQAAVVTKFGTDLEIKEVERPTPGPGQALVRLITSGVCHTDL
                     HAAEGDWPVKPTPPFIPGHEGVGEVVALGEGVTDVAVGDLVGNAWLWSACGDCQYCRTG
                     WETLCESQQNGGYSVDGSFGEYMLVDTRFAARIPEGSDPVEVAPVLCAGVTVYKGLKMT
                     ETRPGQWVTISGIGGLGHIAVQYAVAMGLRVAAVDIADDKLALAKEHGAELTVNALHED
                     PAEVIQRETGGCHGVLVTAVHPSAFGQAIGMARRGGTIVFNGLPPGDFPAPIFEIVLKG
                     LTVRGSIVGTRQDLEEALEFYAQGKIKPTVSTRELSEVNAVFDEMKHAKIDGRVVLKF"
     CDS             39261..39677
                     /locus_tag="ctg1_36"
                     /transl_table=11
                     /translation="MNNTSLEAAVTLPGEDFSRVALTAASVELLRKLWEQHGPLMFHQS
                     GGCCDGSAPMCYPAGEFLTGDSDVLLGRFDIGSDGQAQPLEFWMSKEQFAYWSHTHLTV
                     DVVPGRGSGFSVESPEGKRFLIRSTLMDWDVPSI"
     CDS             39677..39838
                     /locus_tag="ctg1_37"
                     /transl_table=11
                     /translation="MGVTEATCLRHTSHSSHGIFGLVSLSGINMVVHWPDTILDESYTT
                     PIQNVAFL"
     CDS             39835..41388
                     /locus_tag="ctg1_38"
                     /transl_table=11
                     /translation="MNIFRTKSIEQSIADADEPGRKLKRSLSTWDLMIMGVAVAVGAGI
                     FSVGAKAAANFAGPAVTISFAIAAVTCALAIMCYAEFATAIPVAGSAYVFTYATMGEVL
                     AWIIGWNLILELFTAAAVIAKYWGIYLSTVFGLMGVDMPPSVSVGGVDLYWGAFLIVAI
                     FTVLLVLGTKLSARVGNVFTLIKIAVVLFVIVVGFSYVKFSNYTPFVPASQPTDSGAAD
                     VMKQSFFGFLTGAAPAQYGTLGVFAGAALVFFAFIGFDVVATSAEEVKNPQKTLPRGIF
                     GGLAVVTLLYILVSLALTGMVSYTQLAEVKNPTLTTAFEAVGNTDAAKVIAFGSLVGLT
                     TVIMVLLMGLSRVVLAMSRDGLLPRSLSKTSDKRSTPARLQIICGAAVALVAGVTKVDL
                     LEEMINIGTLSAFVMVSLGILVLRKKRPDLKPAFRVPFGKVVPWISAVLCFYLMTNLAV
                     ETWIFFAIWLVIGMVIYFAYGQRHSRLNEKFASAKSAVNGAAGSNQSKGDEDEDTYTKV
                     "
     CDS             complement(41501..42136)
                     /locus_tag="ctg1_39"
                     /transl_table=11
                     /translation="MSTFEGIPAAAFRFYAELEENNNREWWLEHKTTYDAEVKEPLTAL
                     LSELEPQFGPAKIFRPNRDVRFSRDKSPYKTAQGAFAATQEGVGYYVQISADGLLIGGG
                     YHSHTPAQLARFRAAVDAPASGEELQGIIDGVAASGFAIEGEKLKTVPRGFDKDHPRAE
                     LLKHKSLSAGVEVGQPEWLSTPAAKDEIAARWEALRPLVDWVSEHAAP"
     CDS             42152..42268
                     /locus_tag="ctg1_40"
                     /transl_table=11
                     /translation="MAAPAQPEPKRAMWKTKEHPAAEIRNGVFLEMQWNKDA"
     CDS             complement(42265..43746)
                     /locus_tag="ctg1_41"
                     /transl_table=11
                     /translation="MTAISTTQSGAPVTSDAHSKSVGADGAIILTDHYLVEKLAQFNRE
                     RVPERVVHAKGGGAFGTFKTTSDVSAYTKAAFLQPGAETDMLIRFSSVAGENGSPDTWR
                     DPRGFAVKFYTSEGNYDLVGNNTPVFFIRDGIKFPDFIHSQKRLPGSHLRDADMQWDFW
                     TLSPESAHQVTWLMGDRGLPASWREMQGYGSHTYQWINAAGERFWVKYHFKSNQGVKTI
                     TGDQAEELAGSDADFYIRDLKENIDAGNFPSWELHVQVMPYEDAKTYRFNPFDLTKVWP
                     HSDYPLIHVGTMELNKNPENYFAQIEQATFAPSNFVPGIAASPDKMLQARIFSYADAHR
                     YRVGTNHAQIPVNQPKNAVNNYSQDGQGRYLFNSPSTPVYAPNSVGGPAAVEPTSPAGG
                     WENDGELTLSAHTLHAEDDDFGQAGTLYREVYDDAAKARLLDTITGAVGGVKNADIKER
                     AIQYWTNVDSELGAKLRANLGAGQTESDAEAANKL"
     CDS             complement(43761..44237)
                     /locus_tag="ctg1_42"
                     /transl_table=11
                     /translation="MTDHTAEQEAWAAALHAHGRRVTKQRLAVLAAVQHHPHSPAEGIL
                     AAARKELPELTAQSVYVVLSDLTDLQMLRRFEPPHSPALYETRVGDNHHHAVCISCGKV
                     EDVDCAVGHAPCLTPHWDENSKPMTIQIADVLYQGICQDCQSKQQLPVTSVTQK"
     CDS             complement(44268..45038)
                     /locus_tag="ctg1_43"
                     /transl_table=11
                     /translation="MSRRLLYRSAFWEIARPRHPLTAGHVLLRLSDPSTEFAYPSATDW
                     LLCHNLIRTALRDVLGVARCPIMFTYRWHPLGAAIGEPVAESSTPTFHLFGRGPGETST
                     PGHQLLLPAHRRMGEPLERLEATDDAIREVLVRARPPAAATFPDGASTAVEPVLQPGGL
                     VESTDSGRNHAVIQPIRAVESIGDVSPAELLAMGAALGALPVAGGLSGFSCIALESTGN
                     GVPVRVHVLGRSAAEEGNPLEALLCSPEVSLALL"
     CDS             45125..46396
                     /locus_tag="ctg1_44"
                     /transl_table=11
                     /translation="MAKLLADITPLKESPAFRRLWLGASVAAIGTQLTLVAVSLEVYRL
                     TQESFYVGLLGIFALVPLVIAGLYGGSISDAYDRRKVAIIASLVLWATTAGLALQAWLE
                     IGNIWILYALVAIQSGAQGINGPARSAIIPLLVRKDLLPAANALSMLTFGLSMTAGPLL
                     AGVLVATIGFGWTYTIDVISFTFALWGLFRLPPLPPSKDAVRPGLRSVVEGFRFLGTRP
                     NVRMTFVIDLIAMICAQPRALMPAIGAVMIGGGETTVGVLLASTAVGAFLAGLFSGPLG
                     RVRKQGSAVVWSVVGWGASIAGFGLVVLLAGDSGRGGVTPWLLPAAVCCALAGISDSIS
                     AVFRTTILQSATPDHLRGRLQGVFIVVVAGGPRVGDMLAGGVTQFLSEGGVLLLGGLLC
                     IVLACLASRIQPGFVAYDAKHPVP"
     CDS             46501..47370
                     /locus_tag="ctg1_45"
                     /transl_table=11
                     /translation="MHKHNNGLKTAALFGVLWAVLLGLGAIIAAGTRSTTPIWIMALIG
                     VGTTAYGYWNSDKIAIRSMAAYPVTEAQAPQLYQIVRELSVRANKPMPRIYLSPTMTPN
                     AFATGRNPKNAAVCCTEGILHLLDARELRGVLGHELMHVYNRDILTSSVAAAVAGVITS
                     VGQMLLIFGSGDRRNANPLATIAMALLAPFAASLIQMAISRTREYDADEDGAQLTGDPL
                     ALASALRKIESGVSQLPLPQDQKLVNASHLMIANPFRGGGMRRMFSTHPPMKERISRLE
                     QMAGRPLS"
     CDS             complement(47367..48806)
                     /locus_tag="ctg1_46"
                     /transl_table=11
                     /translation="MSGCPFGHTSDPADADRAGEAADVERSGGTAAVVSSREASDGGTP
                     ASAEAGKSRFSRRGLLSLAGVGGAGAVAGLAAGFLGHDVVTAGSASAATSGPHDAVVPF
                     FGQHQAGITTPAQDRLHMAAFDVTTEDRKELIRLLKDWTAAAEAMTTGVPTGRTGAVDG
                     PYDAPPEDTGEALDLPAAKLTLTFGFGAGLFEKDGKVRFGLDGRRPDALIDLPHFPGDD
                     LQPGRTGGDLVVQACADDPQVAVHAIRNLARIGFGKVRVRWSQLGFGRTSSTSRAQVTP
                     RNLFGFKDGTNNLKVEDNTLLDEHVWVSSTARPSEQWIAGGSYLVARRIQMHIETWDRT
                     SLREQEGLIGRTKGVGAPLSGGDEFTAPDFALAGREGVPLIPLDSHMRLAHPDQNGGVR
                     MLRRGYNFTDGSDGLGHLDAGLFFIAFVKDPRTHYVPMQLALAKGDTLSVEYLKHTGSG
                     LFAVPPGVEAGGFIGEGLFAG"
     CDS             complement(48803..49990)
                     /locus_tag="ctg1_47"
                     /transl_table=11
                     /translation="MFGTFLPASPKYRKTLAVIGAAAAVPLVLTGCTDNTKPASATDGP
                     IQVSSTANECKVSAATAPSGNLTFSVKNEGTEVTEFYLLAEDGLRIIGEVENIGPGISR
                     NLVVTAPAGKYNTACKPGMQGDGIRASFEVTESGNKPSVDADLQKLVDTGTQQYAAYVK
                     DQTEQLVTGTKAFADAFAAGDAAKARDLYAATRMHWERIEPVAESFGDLDPKLDAREAD
                     LEPGQEWTGWHRAEKDLFPPAGYTAMTSAERTAISTQLVADTDDLAKRTRTVELTADKL
                     GNGAKELLDEVATGKVTGEEEIWSHTDLWDFQANVDGARIAFESLKPALEQKDAELATS
                     LAGKFDALQAELKKHAKGEGFAYYNELTPEQVQQLAALVDSLGEPLSKLTSAVVL"
     CDS             complement(50034..50891)
                     /locus_tag="ctg1_48"
                     /transl_table=11
                     /translation="MTANFLIGLREGLEASLVVVLLMAYLVKTDRRHLIPRLWAGVALA
                     IAVSLAFGAVLTFGPRGLTFEAQEAIGGGLSIVAVGLVTWMVFWMARTARSLGSELRSH
                     VDKAADGAAWGLVLVAALAVGREGLETALFIWAAAQATGETTFPLLGALLGLLAAAGLG
                     YLLHRGVLKVNLGRFFTWTGVGLIVIAGGVLAYGIHDLQEAGILPGLHNLAFDVSAAIP
                     PSSWYGTLLKGTLNFSPATTWLEAAAWLLYVVPVLFLYIRANRNPAASQAVGKTSAPVV
                     TAHP"
     CDS             complement(51598..51816)
                     /locus_tag="ctg1_49"
                     /transl_table=11
                     /translation="MAKFDPECFQKMMAELNAEADAIVRSPYEDMEPDAEYLPHEGYTF
                     LQMHAMNLRGSAFLSIWFQINLLVDRA"
     CDS             complement(51904..52296)
                     /locus_tag="ctg1_50"
                     /transl_table=11
                     /translation="MGSEQARKEYLDLFTKIQALAPGDWTKVTPDKPGGVCDGPLGTEG
                     TQISFDATRSPLSREEMDVLHDKVKTEFETTGFTVTQHTDGGENFVRRTDVFGPDKFVM
                     GLTTGKYGIALGGNTRCFSDPDGKFR"
     CDS             complement(52419..52928)
                     /locus_tag="ctg1_51"
                     /transl_table=11
                     /translation="MGAALRNDVTGLNAVHESLDNTAMTTAVGHSMGSLAVMEAAKPGL
                     PVDNLVLVGDVGAPDNVTSVNDLHLKPGGTVYRGSYTVDHTAVIGHGAGSYRKYTTDPG
                     FGAVTFGTDGATAPDGTLEHPTKTHDGQTGGENGIYGYFDRRTESSINQAKISLGLVDQ
                     LTNAKR"
     CDS             complement(52901..53206)
                     /locus_tag="ctg1_52"
                     /transl_table=11
                     /translation="MFTSILRTIVPALWGSFITWAIGLLPALEPHREALLEYGTPLSAI
                     IAAVLIAAWYAFWRWLEPKLPDWLTRAVRIGVEPAKDLGVFSNDQAKSWGLPFATT"
     CDS             complement(53478..53969)
                     /locus_tag="ctg1_53"
                     /transl_table=11
                     /translation="MAGESTFDVVSKVDKQEVANALNQSQKEIAQRYDFKGVGAEIDFS
                     GEKILMKANSEDRVLAVLDVFQSKLIKRGISLKSLDQGEPFPSGKEFRLECTIKEGIAQ
                     DIAKKINKIIRDEAPKSVKSQIQGDELRVTSKSRDDLQETMNILKKFEEADLQFVNFRS
                     "
     CDS             54152..54418
                     /locus_tag="ctg1_54"
                     /transl_table=11
                     /translation="MSSKAVQSISKSASAAAGSIGTAAVAAASAVAAAAVAASIVLSPV
                     PDATSRMDGVHADLLRAVQLNQITPEQAEKFEAKLAGRILGEA"
     CDS             complement(54726..55442)
                     /locus_tag="ctg1_55"
                     /transl_table=11
                     /translation="MATALIFLTAYAWQVIGRLDGAAGTPFEVIMWITWGIFALDYFVN
                     LWLAEDRGRWFLWNLHELLIVVLPFFRPLRLLRLVTLLSVLQRTVGETLRGRVATYVAG
                     ATAMLILIGALAVLDVEQNAPDAKILTFGDAAWWAVTTITTVGYGDLYPVTPIGRVVAA
                     ALMMSGIAVLGIVTASIASWLVQRIEENAEGLAADAEVKAAAAEEPVRAEIADLVSEIT
                     ALRMEIAELRRISERP"
     CDS             complement(55521..55742)
                     /locus_tag="ctg1_56"
                     /transl_table=11
                     /translation="MSTLQTTMPHGEVWPELSRHQVVVLQDARGNRIEGTIDGMTNDRS
                     TLWIQLKGGLGRQLIHYLDGYWLEAPAA"
     CDS             55909..56454
                     /locus_tag="ctg1_57"
                     /transl_table=11
                     /translation="MHLLLRTLMLLFTSSKRTPLGVWEESSLPLRVLPTDIDIAMHVNN
                     GMYFSLMDLGRFDLMVRSGIWSKMRKRGWTPVAAGETIAFRKSLQLWQRYSIETRIIGL
                     DTKAIYFEQRMVVDGQIYARAHIATRLVHKGKPVTQEEIIAEFGAPPAGLELPEWIHEW
                     RENNALPGARRPAPHVWS"
     CDS             complement(56451..57251)
                     /locus_tag="ctg1_58"
                     /transl_table=11
                     /translation="MPRILPLFTKALTDSWRSTLAWALGLTGACMLYLPLYPSIGGSSQ
                     MQELINALPPQMTKALNYDQIATGPGYTQATLFGLIGFLLMSMASVGWGAAAVGGDEES
                     GLLELTLAHSVTRVQVVLERALAILVRVAALSVLVFLLVLGLNGPAQLKIDVGHLAGAV
                     LLFAALALLSATAALFAGALTGRKVFGVAAGAAVAVLGYVFNAVGRQSPKVEWLLNLSP
                     YHWAYGNSPVANGADWGVIGGLLGISAALIVLAALALQRRDVGV"
     CDS             complement(57244..58269)
                     /locus_tag="ctg1_59"
                     /transl_table=11
                     /translation="MTQAIVVEGLRKRFGRREVLHGVDFAVDRGTVFGVIGPNGAGKTT
                     TMRCLLDIIRPSAGTISVLGQDPRRAGTGLRRRIGYLPGELQLENRTTGRRMLEHFAAI
                     SGPVELRYINELAERLNLDLDRQTRKLSKGNKQKLGLLQAFMHRPELLVLDEPTSGLDP
                     LVQQQFHAMVREAVDAGATVFLSSHVLSEVQQAADAVAILRDGGIVTVSTVEALRTAAV
                     RQLKFNAIGTPTDDVGALLARVPGVANVAVRELPADGHAARTVEATASLSGPVQALVQE
                     LARLNLTDLVLEEPDLEEAVLTLYAGTGDAESDSPGIADGSGASRNLGAGRNLKEGAHR
                     A"
     CDS             complement(58266..58943)
                     /locus_tag="ctg1_60"
                     /transl_table=11
                     /translation="MRSIAEDLTTRARIRDAAIGLFGREGFARATVRSVASVAGVSPAL
                     VIHHFGSKAGLRAACDEHVLAQTATQGREKTDPDTARQLIGDYLEHPDQYADEIAYIRR
                     SLGDESEAGDSFFDAVVRQTHDIITAGIAAGTIREFNNTRATAVVIASNSLAMLMLGRH
                     LSRALDVEAPAPHGIGPDLLRQLALPALEIYTNGFYTDSRLLDAASDALHNTTSNKGRE
                     HAP"
     CDS             59074..59451
                     /locus_tag="ctg1_61"
                     /transl_table=11
                     /translation="MATVDITGEQFASTIEDNDIVLVDFWAAWCSPCRQFAPTYGAASE
                     KHSDVVFAKVDTEAEQQLAAEAGITSIPTLMAFREKVLVFSQPGALNGPQLEQVIEAVK
                     GLDMEEVHAHVAKARAEAQES"
     CDS             complement(59547..59825)
                     /locus_tag="ctg1_62"
                     /transl_table=11
                     /translation="MSAPIDLQATFIPNEGEFFRVKLALEIAIDEVVNEPGCIRYELTE
                     ATEEKLVLTERWESEELLEKHSKGIAVQDLNESLSALLAEPVKLDRL"
     CDS             59909..61585
                     /locus_tag="ctg1_63"
                     /transl_table=11
                     /translation="MLSYTAGDTDVPLLEETIGANFERIAARFPLRDALIEAAATPGGD
                     ARRWSYQKLNDDVDRLARALLAMGVAKGERVGIWSPNCAEWTILQYATAKIGAVLVNVN
                     PAYRSHELEFVVKQNGMRMLVAAPSDKNSDYVGMARAAAASCPELREVVFLPGDPANGL
                     TAGVPEAGHEVSYAELLTRADGVGPSAVRDRMAELDPHDAINLQYTSGTTGFPKGATLT
                     HHNILNNGHSIGRLLNYTEHDRVVIPVPFYHCFGMVIGNLNALSFGAATIIPSRGFSPS
                     AALEAVQDFGGTSLYGVPTMFIAELALADFGSYDLSTLRTGVKAGSLCPIEVMRRVIDE
                     MHMVDVAICYGMTETSPVSTMTRAGDTLEQRTSTVGRTMPHLESRIVDPGSGEVVERGV
                     IGELCTRGYAVMQGYWGQPDKTAEAIDAEGWMHTGDLARMDQDGYLVIEGRIKDMVIRG
                     GENIYPREIEEFLYLHPSVQDVQVIGVPDEKYGEELMACIILKPGAGPLTADDLAEYCR
                     GKLAHYKIPRYVDVRESFPMTVSGKVRKVDMRQEAVSRLHL"
     CDS             complement(61582..62553)
                     /locus_tag="ctg1_64"
                     /transl_table=11
                     /translation="MTIADAPPRVAAAADAAIRWHPGSSFRLDQTMFPLMRGNADPSFA
                     AHSSGYWMAFTAASGPVTLRLSGGGLGAGSFVDAQAWGPGAGEAVAGVPRLLGAGDDWS
                     AFDEPAFHATLPRLVTESRRRNLAVRLPSTGRVVDTLVPTILEQKVTTLEARRGYRYLM
                     YRYGTAAPGMAPAGLLVPPTARQWLAIPSWEWHKAGVGPQRSATVMRALQSAVALERLA
                     QLDSTEAGAKLQTIPGIGIWTAAEVVQRTHGCPDSISVGDYHLASYVGYALTGQKTDDA
                     GMIELMKPWQGQRQRVVRMLYLSGFRKPTFGPRMTVQDHRFH"
     CDS             62697..63089
                     /locus_tag="ctg1_65"
                     /transl_table=11
                     /translation="MAAIVHFEIPTDDKERANTFYQSAFGWNLTPMQGMDYTIAITAPS
                     DEKTGAPKEPGAINGALFPRTDALRTPILTIDVDDVDAALAQVESAGGSVVQAKDAVPT
                     MGWYAYFKDTEGNIMGVWQTDPGAGS"
     CDS             63156..64541
                     /locus_tag="ctg1_66"
                     /transl_table=11
                     /translation="MKYAQSVLDLIGNTPLIKLNHVTDGIKATVLVKLEYVNPGGSIKD
                     RIAVKMIEDAEKDGRLKPGGTIVEPTSGNTGVGLALVAQQKGYKCIFVVPDKVGEDKRA
                     VLKAYGAEVVVTPTAVAPESPQSYYGVSDRLVKEIPGAFKPDQFSNPAAPGSHFESTGP
                     EIWNDTDGRVTHVVIGAGTGGTITGTGRFLKEVSADRAESDGGRVKIIGADPEGSVYSG
                     GTGRPYFVEGVGEDMWPANYDPAVPDEVIAVSDADSFSMTRRLAREEGLLVGGSSGMAV
                     VAALQAAKDLDESAVVVVILPDSGRGYLAKIFNDQWMRSYGFLSGGEEASVGEVLKSKT
                     GEMPDLVHIHPNESVRDVINIMNEFGVSHIPVLSQEPPVVMGEVMGAVDERSLTSKLFR
                     GEAKLTDKIAEHMGDRLPVIGSLETISAARELLSDVDTVMVTFAGAPVGILTRHDLLAY
                     LSN"
     CDS             64597..65760
                     /locus_tag="ctg1_67"
                     /transl_table=11
                     /translation="MPANNNAGFNTRAVHAGQAFEPRTGAVVPPLHFSTTYAQDGIGNL
                     RSGYEYGRGGNPTRDALQEQLAALEGGSAAFSFGSGLAAEDSLIRALARPGDHIVLGND
                     AYGGTYRLINRVLGDWGIGNTPVDMSDLDAVAAAVAANKTRIVWVETPSNPMMKITDIE
                     ALAAVAHDAGALLVVDNTFASPYLQTPLALGADVVVHSTTKYIGGHSDVVGGALVVKDA
                     ELAEKIGFIQFAVGAVSGPMDAFLTTRGLKTLGVRMDRHSENGQAVAEWLLQRPEVEAV
                     LYPGLPDHPGHDLAAKQMKKFGGMVSVQFKGGEAAARTVAENTTVFTLAESLGGIESLM
                     NYPSEMTHASVKGTELAVPVNLLRLSCGIEEAEDLIADLEQAFAKIS"
     CDS             complement(65837..67978)
                     /locus_tag="ctg1_68"
                     /transl_table=11
                     /translation="MSSHSPDSVKRSTDGFTGVSRRGFLGTAAAATALAATGSLLPPSV
                     QAAMAKPVPPGNLQSIKHVIVLMQENRSFDHYFGSLRGVRGYADKSVTRLPNGKSVFEQ
                     PRATGETVLPFSLRKAAELAGRPGSDIQYLGDLDHSFAGTTTAWNNGWCDKWIPAKSAS
                     TMTFYERQDIPLQYELADTFTICDAYHCSVNGSTNPNRTYLWSGTTGNEPGSSKRAVTN
                     AAYGYDHGGYDWTTYPERLERAGISWRIYQDWDNFTDNAVEYFQTFKAIGRKMLASVDG
                     KLRTTEEFYDSLAGKSAAEQDHLLAQLEAGRSTLTDAERSLFDKAMWRGRPDTLLARLS
                     KDITDGTLPQVSWLVPSAADSEHPGASTPVGSANFVYRLLDTIASDPGTWDSTAIFLNF
                     DENDGYFDHVPPPVQPRPASGESTDWTTARPIGLGPRVPMTVVSPWTMGGVVSSEVFDH
                     TSVLRFLERWTGVEEPNISPWRREVCGDLTGVFNFDSPGTPPTLDHPAPVPAKISRWRP
                     NPPAVQVAPIQETGTRPARPLPYRPRVSATVKQGKINLALGNSGARSTHFTVYGYAGEV
                     SEPLHADVTGSLAVELPVATGTFDVVVTGPNRYQYELKGTTAGAASGVDVAVTGRRGKK
                     AVELEVRNAGTATVTVSVESLQYSVGKETVKLKPGQSRKIGWDTANGWYDLQVTSTEDG
                     SFRRRLTGREEDGQEGISG"
     CDS             68117..68653
                     /locus_tag="ctg1_69"
                     /transl_table=11
                     /translation="MHMPLRSDWSARTCSLARGLDVLGDPWGSLVLREIFFGNGRFDAI
                     KQRLEVADNVLSKRLAWLVESGLLVQRPYQDGARTRLEYVLTPKGEDALPVLNAIIIWA
                     EKHLDAPNEVSHMRVIHTGCGQATSSADTCTHCGIALTAANTSWHSLKRSDQPLPLAVA
                     PRESHASALETEIPA"
     CDS             68650..70005
                     /locus_tag="ctg1_70"
                     /transl_table=11
                     /translation="MTAPDLTGTPSETTGAPSRRPRRLHPAWIVAAVAFLALVGAAGFR
                     AAPGVLMVPLQQEFGWSTTVLSLAVSINLVLFGLTAPFAAALMERFGIRKVTSLALCLI
                     GLGSALTVFVNQSWQILLTWGVLIGLGTGSMALVFAATIANTWFAKSRGLVIGILTAGS
                     AAGQLVFLPFIAALAQNPGWRGASLLIAAGALAVVPLVLRWLRNSPADVGVLPYGAEVP
                     SAEAADADAGATPPPATGDSANAAVRALQVLKRASRVRTFWALAAGFAICGATTNGLIG
                     THFIPSAHDHGMPETTAAGLLAVVGIFDIVGTIASGWLTDRFNPKVLLAVYYQFRGIGL
                     LVLPLLLGSSVEPSMIIFVVVYGLDWVATVPPTAAICRSVFGADGSVVFGWMFAAHQLG
                     AAAAALAAGFIRDATGHYNYAWLGAAAMCTVAAVISATIRKDAAKKVPAAVA"
     CDS             complement(70081..71256)
                     /locus_tag="ctg1_71"
                     /transl_table=11
                     /translation="MSDSTTSPSDILALDSLLTAEELALREKVRDYTAQRIRPNIARWY
                     EDAVFPKDIAPELGELGVLGMHLEGYGCPGRTAVEYGLAAMELEAGDSGIRTFVSVQGS
                     LAMTAIHKWGSEEQKERWLPRMAAGELIGCFALTEPTAGSDPSSMTTFARRTADGWVLD
                     GAKRWIGLASIADVMVVWANTEDGIRGFLVPAGTPGVNATPIEPKLSMRASIQCDVTFD
                     GVGLGPDAILPGAAGLRGPFTCLNEARYGIAWGAMGAARDSYEAALEYAGTRLQFGRPL
                     AGYQLTQEKLVNMLVEIQKGTLLALHLGRLKDAGHLQPEQISLGKLNNVREAIKIAREA
                     RTILGGNGVTLDYSPLRHANNLESVRTYEGTDEVHTLILGQHITGIGAFRG"
     CDS             complement(71274..72800)
                     /locus_tag="ctg1_72"
                     /transl_table=11
                     /translation="MSTETSTPGGGSASGDRSAVVPSKGLHAGILDLGDSVMLGLASTA
                     PVYSLAATLGLIVAVNGNYTPLILILGFIPVLFIAYAFRELNSAMPDCGTTFFWARRAF
                     GPWAGWLGGWGVALAGIVVLANLAQIAGKYLWLLVGDGSLADNTWLVTATGVLFIVFMT
                     YVNHRGIRLGEHVQRTLTYIQYISLGIFAVAIIFRIAGGAPEGQPFDFEWFNPAGAFAD
                     PGAVVHGVLLALFIYWGWDTCLALNEETENPAKTPGRGAVISATVLLAIYVSVALLVMM
                     YATIGSDGIGLGNEANQDDVFLAMKDVVLGPWGWLIVVAVLASVLSSTQTTILPTARGT
                     LSMGVHGALPARFGKVHERFMTPGFSTQVMGAVAVVYYVAMSFLSENLLSDSISAISLF
                     IAFYYALTGFSCVWFFRSTLRDSARNLWFRGILPLLGALSLTAAFFVSAVQMWDPAYGD
                     TRIFGIGGAFVSGVLLLALGVVLAIVCRFAPSTRGYFTGERAEAGIVRGE"
     CDS             complement(72797..74002)
                     /locus_tag="ctg1_73"
                     /transl_table=11
                     /translation="MRRLPSVPRPDWKKKIEEQGLVFSTTTMPDGRKIEYWNESAYYEF
                     TMDEVETLEKTAEDMHIMCLEAAKYLATGAMGDIGIGQQALELAGDSLLAADMDIYGRF
                     DFIYDGKGGPAKMLEYNADTPTGLIEASVAQWFWLQDVFPEKDQWNGIHEALIRQWKKL
                     QFRTGMSTLHVAHSEAEESGEDWMTAAYMRDVASQGGWTTIGINMSDIGWDPNLNRFVD
                     LDNFMISTMFKLYPWELMMKEPFGQRLLQRAHNPRWVEPAWKMLLSNKALLAALWHLYP
                     NHENLLPAYLGDPGPLKEWVAKPLHGREGDNIRIHAPGIEIQQPGGYGREGWCFQQYHS
                     LPDFDGNHPVLGLWVVDGESVGCGIRESDGPITDYFCRFVPNTIDAPAPVAPPATSYGA
                     AL"
     CDS             complement(74005..74736)
                     /locus_tag="ctg1_74"
                     /transl_table=11
                     /translation="MGPKDNPDAAGNNGSGGDNNADFGAGNNPPKPPPWQVPKPELHPE
                     LFAPVEEPAQEQQGNNQDKSRAAGKGKKRPVAAGASQGPAGTPQPGQPLPVIDPFAKER
                     ERGAAEAAKKKKRSQRRTVVVGLGVTALLAGTITAIVASNEQEADYAQVCFNEETGERV
                     DDNQCDNSSSAGRSSGIYAWYFYSRGASVPAVGQNRSAYPSYTKNVPSGAKSSTGYSTK
                     GGTVSRGGFGSSSKSGGSSGG"
     CDS             74888..76387
                     /locus_tag="ctg1_75"
                     /transl_table=11
                     /translation="MAAPEAHSNGEDGVLLRLPSVRGIGQGRVITGLVLALLLPPAVEL
                     LVTVLGFRNFAMIMLLQLAVAVAVAAIGGLWPAVVAAVLGSFLLNYFSADPVGSLSIAD
                     LSTLFTVVVFLAVACGVGLAVGLATRRAQEAARSGAEATALSELALRILSSDGSLESFL
                     EKVRGNLGMEAVTLLGSQGITVQGAAPEWRVLASAGPNPPVTHAAADHAAVVDPHYTLL
                     LRGGPLSPHHQRMLAAFGAFVVAVRERQQLVQSRRDNLRLSEGNKMRTSILRAVSHDLR
                     TPLAGIKLAVSSLRQDDVDFPPDVERELLETIEDYADRLDHLVDNLLDMSRITADAVNP
                     LLTGTAWADVLPEALQGIPRDRLRNELPPNLPPVQADTGMLERVVANIVENAVKYAPDS
                     DVVLRARAGADITLGERPASELRIVDHGQGIGPQEVLTMFQPFQRFGDAPSPGPAGGIG
                     LGLAVAKGFTEAMGGSLAAEPTPGGGLTLVVTLPLWTGEQL"
     CDS             76384..77058
                     /locus_tag="ctg1_76"
                     /transl_table=11
                     /translation="MTLVLIVEDEARIARAMQVTLQAHGYQALTVGNGADALNAAAKQP
                     VKIVVLDLGLPDMDGVEVIRRIRGWSSMPIIVLSARHASEDKVEALDAGADDYVTKPFG
                     LDELLARLRVASRRVVTGEEEPTLATADFVVDLAGKKIVRDGADVRLTPTEWNILELLV
                     RNKGKLVSQQQILTQVWGQAYAKETQYLRVYIAQLRRKLERDPAEPRHLHTEAGMGYRF
                     DP"
     CDS             77089..77742
                     /locus_tag="ctg1_77"
                     /transl_table=11
                     /translation="MNTASLLAVCRVHQLLPDPGNVGVTAIDKRPVEGPVKVHKLGLHG
                     DVQADRANHGGEDQALYAYSQDDADYWSGELGRELAPGFFGENLRVTGTETTGAVIGER
                     WRIGLDVELEVTSPRVPCATFQRAIGEPQWVKRFTQAGRVGTYLRVIRAGTISAGDHIH
                     RTFVPKHGVTVGQWFSEPTAELVQALLDAEADGEIRLQDEYHAKFEKVLRRSDL"
     CDS             78180..80354
                     /locus_tag="ctg1_78"
                     /transl_table=11
                     /translation="MTENLNENFDAQNDESAETAPVAEAVETAAPAEAEAPAAAAAPVE
                     TAAAEAAAPAFTEAPAPKADEDEEEGVRFAELGIDGRVLAALQDVGYEKPSPIQAATIP
                     LLLEGRDVVGLAQTGTGKTAAFAVPALSRLAELHDLNGPSRKTQALVLAPTRELALQVA
                     EAFTSYAKHIDDFTVLPVYGGSAYGPQLAGLRRGAQVVVGTPGRVIDHIAKGSLDLSEL
                     QYLVLDEADEMLRMGFADDVEQIFQQTPEDRQVALFSATMPGQIRRMSKQYLNNPAEIS
                     VKSKTTTGANTRQRYLQVMGPHKLDALTRILEVEDFDGVIAFVRTKMATEDLADKLKAR
                     GFQAAAINGDIPQQQRERTVDALKEGRIDILVATDVAARGLDVERISHVINYDIPHDTE
                     SYVHRIGRTGRAGRSGDAILFMTPREKYLLRSIEKATRQPVEQMHLPTAETVNTLRLGK
                     FAERITETLASEDVAAFRDLISSYEEEHNVPAAEIAAALAVMAQGGQPLLVKELPAAPE
                     YQKRERSKDGFGSRGPTRALTEGNATYRIAVGRRQRVMPGSIVGAIANEGGISSAQIGG
                     IDIRSDHSLVELPADLSPEQLRALSRTRIGGELINLELDNGRRPNSERGGYSGGGRGGY
                     GDRENRGGGNFKGNGGFKKDFRKSDGERTSADRGGRSYSDRSERTAGSFGDRDRGQASG
                     SRFGGHGDGARKPRSGGEGGHRDFNRKGKW"
     CDS             80520..81023
                     /locus_tag="ctg1_79"
                     /transl_table=11
                     /translation="MGLLDNLKKTLGIGDKDHGEKDHSASATPVAAPDPVQVDQTAARQ
                     AVEDAAAVEAASSNRDAVEAAAAQATHNQEAADVAGARAARQVEADIDGAQPAQEAQEG
                     APEGSAGRSSEARRVTEVVVEPGDTMSGIAAQFGVDLGALIASNSDTVPNPDHLYPGQV
                     LRLP"
     CDS             81414..82070
                     /locus_tag="ctg1_80"
                     /transl_table=11
                     /translation="MSRIAIIGGHGKVALHLSKILSGEGHDVTSFIRNPDHVPDVTETG
                     ASAEVLDVENSTTAELARALSGHDAVVWSAGAGGGNPDRTYAVDRDAAIRSMDAAGQAG
                     VSRYVMVSYLGAAKDHGVPQDNPFFAYAEAKAAADEYLRGTDLDWTILGPGALTDEPAT
                     GLIETDPANPEDGTQTSRANVALVAAAVLELPGTAHRTITFKDGAEDVVDALTKD"
     CDS             82166..83734
                     /locus_tag="ctg1_81"
                     /transl_table=11
                     /translation="MDQLALIIGLLLATVVAVGLGDRLRLPYPVLMLLLAVALTFIPGF
                     PEFEISPDLILPIFLPPLLFATAQKSSWAVFRVRWRTLLLMAVALVVVSTATVAGAAWL
                     MIPGIGIPAAIALGAMVAPPDPVAVESVAGRVHMPRRLITVLQSEGLFNDAAAIVIFQA
                     AVAATVSGSEVGPNVILQFVVGAALAILIGIAMGWVTRVITKLVTSMVARSAVTLVVPF
                     AAYILAEELHASGVVAVVVTALELQRHTRPQDAAERITRTAFWDVVELLATGLAFGLVG
                     LEIRHVIRDEGTAIFGMIGMAVVICVLVFVVRFLWLGLLSLTARRRRNLLPTSPKEVLI
                     LTWCGMRGLATLALALALPMTLPDGSDFPARHEILVIACAVLLATLVLPGLTLPWLMRV
                     LKATEDGSHEQDAARVLARRAQSAAVAALKDHDLMKELPAEKVALIKEKMRRLHAELLD
                     GTLQNETTAEKRKRGRELSIAVQTIALDAARQEVVSARNEPGTDPEVADRVLRQLDLRT
                     MSMPD"
     CDS             complement(83741..84970)
                     /locus_tag="ctg1_82"
                     /transl_table=11
                     /translation="MLTGTAPSTQLVRRVNASAMLKAMRGAGVVTGTELMASTELSRAT
                     VISICDELVRLGWLQELENQRVAGDYVKGRPARRFVFDNNAAHVLGIDIGATKITTIVA
                     DMAGTPLSQVTMPFRTYNVPADERADVLDRIAADAMHKAGITADSVLAVSVGVAAPVNR
                     QGEVLTVQEFWRSFDVRRIVSERHGWHVLLENDANLAALAERWQGTAQGVDNLVVMLAG
                     DRLGSGILESGRLLHGQLGGFGELGYLDNVAGVGDTYGIAHYAALWGREALKDDATSAL
                     GTLCGGDPSALTAGMVFTAAADGDPAAQSALDRVAHRMARVIGSISTLVNPELFVIAGG
                     VAASANALLPAIEKQLPEFTFTPPRLASSTLGDGIVSLGAVRHALDYVEENALDLSPAS
                     LNKPAGTPEA"
     CDS             85204..86475
                     /locus_tag="ctg1_83"
                     /transl_table=11
                     /translation="MSEQSTRKKRLAAMGLGLALLAGLLSGCTGDQGKETIRFTFSKRE
                     AIGFMSKLVADYNASQDKTEVVMDTSGVDVVSASFVRGNPPDIALANYNMESSRFVQRG
                     ALSDLSGTNAASRIREDLQPLMDQYGKYPDRTSALPYSVMASSVIYNKDIFAANNISVP
                     TTWSQLIAACEKLKAAGVTPFYATWKDDWTIAQGWFDYSVGGQVDTIDFFKKLADEGTE
                     VGPDSPVSFQKDFDQPVARMLQLTKDYVNKDAASRAYGDGNLAFSQGKAAMYLQGPWAF
                     SEVAKTAPDLQLGTFPLPMTENPEDLRVRVNVDLAAWIPEASKHKDAARGFLEYLYKPE
                     VMDAYNKSQLGFTPTKDSAVVPDPRIAGMAGYYEQGKVYQGPSVLVPKTIPIMNYTQAL
                     VFGAGPESTLRTLDADWARLAFRQ"
     CDS             86498..87412
                     /locus_tag="ctg1_84"
                     /transl_table=11
                     /translation="MSILTNKTTSGRDLPRQRSRRSVEPIFYFFLVPSLLLFTLAITIP
                     AIIGIFFSFTDSIGIGDWEFVGFTNYLAIFGDPAILQSYLFTFGFSLVTVIAVNVVAFL
                     LAVGLTSRIRMKSALRTVFVIPMVVSGIIIAYVFNFLFSNSLPAAGAAAGIPWLESSLL
                     ANPDLAWIAIVLVTAWPAVPGALLIYIAGLVAVPGDVYEAADIDGASKFQQLVKITLPL
                     VAGYVVINIILGFKGFLNAYDIIVGLTNGGPGTSTRSIAMTVIAGFNGGDYAYQMANAT
                     IFFVVAILISLVQLSLTRGRNAL"
     CDS             87412..88323
                     /locus_tag="ctg1_85"
                     /transl_table=11
                     /translation="MTEQATIQTEARQAKPGTAVGSSRPVARAKRERANWSGTAILLLC
                     AVTVLLPLYVTVSMAFKTQGQAVDGNAFSFPAPFSLDGFVQAWTLTNFPVGAAMSLLVT
                     AGTVVATIILAAFASYAIVRNWERKLFRYSFFYLLAAMFIPFPVVALPQIQLTGRLGLD
                     NPFGVILLATMFQLSFSVLLFTAFLRSIPMELEESARIDGATTWQTFWKLIFPLLAPMS
                     ATVGIFAFLYAWNDFMMPSLIISDPGLQTLPVRQNLFQTQFSNNYHVSFASYLMAMAPA
                     IVAYLFTQRWVMAGVTQGAVKG"
     CDS             88402..90156
                     /locus_tag="ctg1_86"
                     /transl_table=11
                     /translation="MSTPTTQAHRTDAGRMADPNWWRQAAVYQIYPRSFHDANGDGLGD
                     IKGITAKVPYLKELGIDAVWLSPFYPSALADGGYDVDDYRNVDPKLGTLEDFDEMAAAL
                     HAAGIKIVVDIVPNHSSDRHEWFKEALASPKGSAARERYIFRDGKGENGELPPSDWDSV
                     FGGPIWERITEPDGTPGQWYLHIFAKEQPDFNWENPEIREDFLKTLRFWSDRGVDGFRI
                     DVAHGMAKDLSEPLPMKADLEAKAHGTDGFTDGSHPFWDRDEVHEVYSEWRKLFNEYNP
                     PRTAVAEAWVHESRRARYASPEGLGQAFNFDLLQSDFDAASFKKIITDNLVAAKESGAS
                     STWVFSNHDVVRHATRYGLPKGGSVAQGTNAAQDITGGEPKGQDGKGWLLAGAPAEELD
                     VELGLRRARAATLLLLALPGSAYLYQGEELGLREVTEIPDSERQDPSFFRNPGVEIGRD
                     GCRVPLPWTAEGPSFGFGSGGAHLPQPAWFAEYAVAKQDGVEGSTLELYRKALHLRSEL
                     QADEELEWVETGNPDVLHFSRPGGWHTLTNFGGEPVDLPAGEVVVSSGPLEEGKLPSDT
                     TAWVVSKA"
     CDS             90173..91132
                     /locus_tag="ctg1_87"
                     /transl_table=11
                     /translation="MAFANGRGRLIYGCMGLGGPWDGTSYGATEIDQAAAVIDSARGIG
                     VELFDHADIYRSGKSEAVFGEVLARSQGLRGNIQLQTKCGIRLGERGLDTHYDLSREAI
                     LERVNGSLKRLQTDYVDLLLLHRPDPLMDPHEVSVAVGQLMAEGKVRQLGVSNMSGAQI
                     AFLQDQLETPIVANQLEMSLLRRDWVESTVLVNHAEGAGYSFPHGTLEYCTAHGVELQA
                     YGSLAQGRYTGAKSGELSAAESATAAMLEQVAEAQGSTPEAVLLGWLMKHPAGISPVVG
                     TTNPARIMACADAANVAKNMTRAQWYGLWMTARGSNIP"
     CDS             complement(91235..92164)
                     /locus_tag="ctg1_88"
                     /transl_table=11
                     /translation="MTVITETKLEFAKLGSRIGAEIRGLDISGDLNQETVAQIRAALNE
                     HKALVFREANILTDEAQVKFASHFGPLTKAHPTVASVEGEENVLPVDSENGSANNWHTD
                     VTFVVNPPQASTLRSIDLPAYGGETLIASSGGAYQDLPEELRNFADTLWAIHTNDYDYS
                     VPKNLEHSNAEERRKEFTRLKFETAHPVVRVHPLTGERGLFIGGFAQRLRIVGLSNTES
                     KDIIRLLQAYVTRPENVVRVNWEPNQVVLFDNRITQHYAPDNYDGQPRKLNRVTIAGDI
                     PVSIDGKPSQAIQGDSSTYSVVAPVTTS"
     CDS             complement(92228..93136)
                     /locus_tag="ctg1_89"
                     /transl_table=11
                     /translation="MTTTLTHPETAASAPGQTTAFEPSVTAAAGESTTPAPGKARRVAA
                     VLGSAVWKSAAILAFLALWELGPTYLASPSTRVFLPPLHEVLLAWGKLFESGTIQGHIA
                     ASLTRSVAGFGAALVAGISLGLLIAWYGRLNSVLNPLLELFRNTAALALLPVFTLLLGI
                     GEESKISIVAYAAFFPVLLNTIAGVKTVDPLLIRAARSLGLNSFRLFQKVILPSAVPTI
                     FTGIRMAGTASILVLIAAEMVGAKAGLGYLIVNAQSSFLIPDMYAGILTVSLLGLGVNF
                     LLVALERHFSRWRTAVGAAAS"
     CDS             complement(93136..94026)
                     /locus_tag="ctg1_90"
                     /transl_table=11
                     /translation="MTSKISLRNVTKEFTVRATKTTAATRLTAIDSLSLDVRDGEFLTL
                     VGPSGSGKTTLLDLLAGLSTPTSGEVLVDGKPVTGPGKDRAVVFQQYALFPWRTASANV
                     SIGLEGVGPEGKKLNRRERAAKASEYLALVGLAGFEDRYPHELSGGMKQRVAIARSLAY
                     EPDVLLMDEPFAALDAQTREQLQDELLRIWKATGKTIVFITHGIDEAVYLGERVAVLSA
                     RPGRLKEIVDINIPDRDGDEDIRSHPAFVEHRHQVWTLLHDEVRRAQDAGHRKILPDGS
                     APDEPATTITERSAA"
     CDS             complement(94023..95057)
                     /locus_tag="ctg1_91"
                     /transl_table=11
                     /translation="MKLHLPLLSVAAAVVLALTVSGCGGAAEAGQANQAGNEVKELRYQ
                     GSANNVTFPELAADLGYLGDLKLNWVGNTTSGPQDIQSAATNQTDFGGAFSGAVVKLIE
                     AGAPVKAVVNYYGSDEKTFSGYYVKADSTIKEPRDLIGKKIAVNTLGAHHEAVINTWLT
                     KNGLSADEIKQVQLVPLAPNDTEEAIRRGQVDAGTLGGVLQDRAIEAGGLRSLFSDVQL
                     FGNFAGGQIVLRNDFIEKNPNTTRTFTTGVAKAIKWAAETPREEVIARYTNIIEGRGRN
                     ESTANLKFWKSPGVPDAGVIKDEDFTRWESWLGSAGIVKDKLTPSKYYTNEFNELAGDK
                     KGSS"
     CDS             95434..96297
                     /locus_tag="ctg1_92"
                     /transl_table=11
                     /translation="MTSSIAAESIRPTRNIPADIARSWLLVNAMKTELFDESAGSRADA
                     IILDIEDAVDPSQKDAARENVVNWLTAGGQAWVRINDATSPFWADDLAGLRGTPGLLGV
                     MLAKTESADQVTESYHRMDGKTPVVALVESALGIEEANHIARAQGAFRLAFGSGDFRRD
                     TGMAATPEAMAYPRAKLVVASRVGNLPGPIDGPTVGTNHPILREQTGITVTMGMTGKLC
                     LAIDQTTVINEVISPTPSDVAWATDFMNDFEANGRVIRDGSDLPRLGRAEKIMKLAVAF
                     GVQPSL"
     CDS             96300..97214
                     /locus_tag="ctg1_93"
                     /transl_table=11
                     /translation="MLVHGVSWDSSVPVLRLMSPQVEFSEVALAQGASLGLRVAPGLWC
                     LGHAKVHGPGDRTHVPCPGGSPAERGKQCGACFARDDSRLMHDFHRGGSVPSGLRAYLM
                     QPHWLYVATFANGATKVGTASAPRKWNRLAEQGAVHASYVAHAEDGRVVRVLEDLVTRE
                     LGLVQQVRSAAKVTGLVEPRTGVELAAVNRQHAGRVRELLGGLAMIGYAVVEEEWERPV
                     LADTLCTARTGLRHPYPATFDGGGHGLRVRSLSGAIALVGLPDASGNEVEGSFVADLGA
                     LKGRKVEFGPHTTEIPAIQDSLF"
     CDS             97244..97468
                     /locus_tag="ctg1_94"
                     /transl_table=11
                     /translation="MLEQFWATAPTSYKVLVFGAMGLIAAGIILSIVGNTSGNQGLALA
                     SLPLIGVGLLLHVAGLVVRGQKIRKDYRK"
     CDS             97499..97948
                     /locus_tag="ctg1_95"
                     /transl_table=11
                     /translation="MSINPDLQGRSYPAAEVYDVGREKIREFAQAVKATNPAHFDVDAA
                     KALGHSDLVAPPTFAIIVAQRADAQLVQDPESGIDFSRVVHADQRFTHHRAIVAGDRLV
                     AELHVDGVRAMGGGAMITTRSEISTEAGEKVATTTSSILVRGEGQ"
     CDS             97951..98388
                     /locus_tag="ctg1_96"
                     /transl_table=11
                     /translation="MSPTFEELAVGQEIGTRSIDVTRQDLVKYAGASGDFNPIHWNEAF
                     ATSVELPGVIAHGMFTMGAAVQLVSDWAGDPAAVVDYQTRFTKPVLVTDTTGTDNAGAV
                     IDVTGVVGALDADARTARIDLTVVAGGQKVLMKSQAVVRVS"
     CDS             98385..99713
                     /locus_tag="ctg1_97"
                     /transl_table=11
                     /translation="MNQLNDSKQRATATQMLQWRVAVLTSYAASGVAFATWVSRLPAIR
                     DGLDLTPGGIGLLLMCMTVASFISISASGLIVLRLGPKLTSWIGSCMVGAGLVTVGVGA
                     SIAANPVVVATGLVVLGLGTASWNTASNVEGAAMERALGRHIMPHLHGAFSLGTVAAAG
                     FGAWAAAVHLAVFWHFLIAGVVVTGSVVTAGFFFRAEKTVAPARAHRSEETDTFQDPST
                     GPLPIITPGSAETGTAAAPLDNKRLVALAWRDRRTLLIGVLVLGLALAEGAAGDWVALA
                     LADGYGQSDAAGAVGYGLFVTFMTIGRFAGTAILDRFGRVVVMRWCSATAVVGLALFVF
                     SPVPWLAFVALAVWGLGASLGFPVGMSAAADDPVHAAARVSVVSTIGYGAFLCGPPLLG
                     LLAEHFGILHSLLAPLVMLVVSFFLAPLAGQTTGKSMQPNEAR"
     CDS             99723..100790
                     /locus_tag="ctg1_98"
                     /transl_table=11
                     /translation="MTQTLLSELTTSAVGGPAGNFVEARTEAEIIDAVRSADAAGEKLL
                     IIGGGSNLLISDDGYPGTVLKIASEGFTVNSEDSCGGVSVVAQAGHNWDALVQHAVLHA
                     WSGLEALSGIPGATGATPVQNVGAYGADVSQTIAAVRTWDRERNAVQTFTNSELKFGYR
                     DSILKQTTVDGSPRYVVLTVEFQLPLGRMSAPIRYAELARVLGVEAGKRAYSNDVRREV
                     LRLRASKGMVLDKEDRDTYSTGSFFTNPIVPAERAAGLPANAPQYPAGTDGLVKLSAAW
                     LIDQAGFGKGFGLEEGSVSGGRASLSTKHTLAITNRGSASAADMVAIAREVRAGVVERF
                     GIELHPEPLLIGVSL"
     CDS             complement(100876..101355)
                     /locus_tag="ctg1_99"
                     /transl_table=11
                     /translation="MLFGDLAPFVRPMSRWLATAGWFCTLVGLGAGLIVAVGTGVSLSP
                     SMQAIQTVSLVATATAALLIGTAAASQPVSDRDDDAPEPWFYPAAAAQVRSFLLGSVVM
                     LLGLVGFAAAGLFMPSGPSPQSIAFSQIFLLGSISCGLTFLLLNKVLPIAERRTR"
     CDS             101441..102565
                     /locus_tag="ctg1_100"
                     /transl_table=11
                     /translation="MPTPLTPRVMGRLRLASQGLLAGGFPGIADAVRWMTAMQAQDLGM
                     AFWAVGQRVPGVAASDVRAALDAGTVVRSWPMRGTLHLLAPEDLRWILGITSGRLATMV
                     AGRHRELAITADDISHCRDIAYKTVEVLKTGEGAAGATREQLFQAFEEAGQLTKSQRGI
                     HLLGSLCREAWLVQGPMAASGGKAGVQQLFVPFDDWIPESRDLGRDEGIAELLFRYFRG
                     HGPATIRDFAWWSQVPLTEARAALASVRDRLVELQFRGASYWLSPEAAAMLDDGVPGSR
                     SLLALPGFDEYLLGYQDRSLVLAPEYAERVVPGNNGVFKRIIVSGGEVVGTWARSGSAK
                     AASVVPEPFAGALGPAAERSFQAQGRAYVKFMAS"
     CDS             102844..103878
                     /locus_tag="ctg1_101"
                     /transl_table=11
                     /translation="MVRHPFAPDDGQMQTKKLDEHISKLWPDTSIATTADLSGLGFSDR
                     VLTAGVRSGRLIRLRRGAYVRAQDWHRRKPWEQDLLRIEAHHRGARTTSVYSHASAARL
                     HGCSPWDSGSRVHVTTPFSPAQGSSGDDVEAHGGPLPGAEIVEVLAPWQRPIPITSLER
                     TVVDCARTLDFERALVIADQALRKGADPQVMADYVNKGVITRGARRLWRVLDAMDGRSE
                     SVGETRTRVLLDRLGIVGVDLQVEVTTPIGTYRGDFGWRDHKLILEFDGRAKYFDYAPT
                     EDVIFQERRREKALMALGWDVLRIEWEDLSRPWEVERQLKTALAKAGSRKPAVPLLGSN
                     GTAG"
     CDS             complement(103900..105042)
                     /locus_tag="ctg1_102"
                     /transl_table=11
                     /translation="MTTAANPSVGLVGWRGMVGSVLMQRMQEENDFANINPVFFSTSNA
                     GGAAPSFADGAGKLEDAFDIETLAKLPIIVTAQGGDYTKQVHGELRSRGWDGLWIDAAS
                     TLRMNDDSIIVLDPINRDVIDAGLSGGVKDFIGGNCTVSCMLMGLGGLFKNNLVEWGTS
                     MTYQAASGGGARHMRELLNQFGTLNNEVSSELEDPASAILEIDHKVLAAQRTGVDATQF
                     GVPLAGSLIPWIDADLGNGQSKEEWKAGVETNKILGTGNGTAGKDHIAMDGLCVRIGAM
                     RSHSQALTLKLREDLSVTEIENLLAKDNEWAKVVPNTKEASMADLTPVAASGTLDIPVG
                     RIRKLEMGPEYISAFTVGDQLLWGAAEPLRRMLNIATGKL"
     CDS             complement(105161..105382)
                     /locus_tag="ctg1_103"
                     /transl_table=11
                     /translation="MLKKPETLFVLGYMLLPLFALISAIVGLTMILGGNKIVGIIILVV
                     VTQVFTFGSFFALRARKAALVQEHKAGS"
     CDS             complement(105393..105992)
                     /locus_tag="ctg1_104"
                     /transl_table=11
                     /translation="MSTPSADVPAQLPGVIFTQETAAAMTGIGMIWAQTKAGVIGKDGS
                     MPWHLPEDLKHFSQLTTGHPVIMGRKTWESFPAKYRPLPGRTNIVVTRNSEWASMPEAE
                     GALVVSSLDDALLESQFAPGGQKVWIIGGAQIFEQSMNLANLAVVTIIDADFDGDTFAP
                     ELGNDWTFDTMAPAEGWLIAKNGTNYRFTTWRRNER"
     CDS             complement(105989..106792)
                     /locus_tag="ctg1_105"
                     /transl_table=11
                     /translation="MSIPTPYEDLLRDVMANGTHKSDRTGTGTRSVFGRQLRFDLAESF
                     PLITTKRVHFKSVAVELLWFLRGDSNVKWMQDQGVSIWDEWADQDGELGPVYGVQWRSW
                     PTPDGGHIDQISELMANLAANPDSRRHIVSAWNVSELKDMALPPCHAFFQFYVADGKLS
                     CQLYQRSADTFLGVPFNIASYALLTRMVAQQLGLEPGEFVWTGGDVHVYDNHVDQVAEQ
                     LTREPYEYPQLKILRKPDSIFDYTLDDFEVVDYRHHPTIKAPIAV"
     CDS             complement(106789..108459)
                     /locus_tag="ctg1_106"
                     /transl_table=11
                     /translation="MVAVPTLFFLGPVIGAAVVYLFLRMQVWSRPDAQSVASHGLWVGI
                     IGWMASSLQGAMNAGILHGNPTLSSAPATAEEIGTALAWPILACIGVHALGQLSYPRSK
                     GERRFAKLPVCRVRDFVPRKLAWTTAAIFALAALVIAWIATLPGYTPVAPSGTPPEPQN
                     VNTGYYGQGQDGRIPGWELAAWLGGALLVLAAGTGLLLLLIARRRQLETLDAGDDRTLR
                     AIAANRLLRTVATIAAGLASIAGNFAAQPEPGPSWQSSWFNPLGLANMAVLLVMLWWRV
                     PSMPSLLAAGQSTSVRALRADPGTHGAARLTVNIGVALGTLGGMAGIGGLAAMYALTQP
                     QNAWVAPLALGLVTALLLATIWGGDLLTGRNYGTQEAPVTWPLRPVSRGLSYYALASAL
                     VFLASITFMVAIFDGQPLGEAAWPAALAATLVVAAVGALAIHAARRRRGIPDGDAGLDA
                     ALRAISMYRIVRTLSAYCLGQTALLLMNSGNIWYQLFLPAPGVYPLGPSPAVTIGMALA
                     AIAVITAITPVRGLIRTLPRDRHANSMTGNPPRQSKLDP"
     CDS             complement(108531..109556)
                     /locus_tag="ctg1_107"
                     /transl_table=11
                     /translation="MAPGIAFAAARIGTAVEKQLNSDTPVADQTDHPGETVAVVAAGAI
                     PWRVNKGALEVLLIHRPRYDDWSWPKGKLDAGETVPECAAREVWEEIGLQAPLGIPLPP
                     IHYHVAAGLKVVRYWAVKVNGAQLRPDGKEVDSVMWCSPDRAATFLSNPTDVEPLEYLE
                     KAHVRGELDTWPLILIRHAKAKPRSSWTKAEGDRPLAATGQRQAVAVQRLLGVWKPQRI
                     VTSPWVRCVATIAPYAKATGAKVKLVEALTEHHHQRSPKKTAAAVEALFDKQVPIAVCT
                     HRPALPTALKQLGQHMPSGLRAVLPTADPYLAPGEVIVCQVARGADRKIVSVEQVKPFD
                     D"
     CDS             complement(109508..111757)
                     /locus_tag="ctg1_108"
                     /transl_table=11
                     /translation="MQPDPVGTAGSTSKGATLPPRFGSSEVPASRATQDRIDIPEFAPS
                     LEPEGDISPDRFLDRELSWLAFNSRVLELAEDPDLYLLERVNFLSIFASNLDEFFMVRV
                     AGLKRRIATGLAVPSPAGLSPIEVLEQIGDEAHKLQERHARVFAEQIRPALAYEHIHIM
                     HWNELDEDARHRISIMFQEKVFPILTPLAVDPAHPFPYISGLSLNLAVIVSNPISDKEL
                     FARVKVPDQLPRLISVDGPRAGAIPGRVARFIALEEVIAVHLDKLFPGMEVLEHHTFRV
                     TRNEDLEVEEDDAENLLQALEKELLRRRFGPPVRLEVTTDINPNIKALLIRELGVEESE
                     VYSVPAPLDLRGLSAISGIDRADLHYPKHVPHTSRYLNESETSKAANVFAAMRRRDILL
                     HHPYDSFSTSVQAFLEQAAADPKVQAIKQTLYRTSGDSPIVDALIDAAEAGKQVLALVE
                     IKARFDEQANISWARKLEQAGVHVVYGIVGLKTHCKLSLVVRQEVDGLRRYCHIGTGNY
                     HPRTARYYEDLGLLTANEQVGEDLSKLFNQLSGYAPKSTFKRLLVAPRSVRAGLVERIE
                     TEIRNARAGIPGLVQIKVNSMVDEAIIDALYRASQAGVKVDVVVRGICSLRPGVPGLSE
                     NITVRSILGRFLEHSRVFAFGNGGEPVVYIGSADMMHRNLDRRVEALVQLASKEDTATV
                     MDLMRRYVDDGTASWHLDNQGHWTRYHQDPDGKPLLDMQSWLLESRSRQRASARR"
     CDS             complement(111849..112820)
                     /locus_tag="ctg1_109"
                     /transl_table=11
                     /translation="MSHAHPENWPVLIINGALDAELLKDFTTLAAAAEESDGNPPLSEQ
                     TLVMLRGADSGESSVLSFAVYAPDEDSDPATGEDLAGIAVVVEDPDASGVLELAVHPSY
                     RNQGVAGRLLAALQEKRSLDGLSAWSHGNHEAAAELATRFGYGPVRELWKMRLMSSASA
                     LPDAGLPDGISLRAFVPGQDEQAWLAANRAAFSHHPEQGSMTLADLEARKSEDWFDPQG
                     FLLAVNADGELLGFHWTKVHPRQGPHPAIGEVYVVGVTPAAQGLGIGKALTVAGITYLQ
                     DKGLHAVMLYVDADNDAAVALYQKLGFVRWDTDVMYGPVAKD"
     CDS             complement(113060..113758)
                     /locus_tag="ctg1_110"
                     /transl_table=11
                     /translation="MSHILLLTNSTGSSVDILPALELLNHRVHILPAEPTALLETDPTD
                     IVFLDARKDLVGARSLTQLLKATGLSAPLMLILTEGGMAAVSSAWAVDDIVLDSAGPAE
                     VEARIRLAMARAVTGEEETQTEIRAAGVVIDEASYTARVNGQPLNLTFKEFELLKYLAQ
                     HPGRVFTRQQLLTEVWGYDYYGGTRTVDVHIRRLRAKLGVDHENLISTVRNVGYRLTLV
                     RLPDDELSEA"
     CDS             114020..114754
                     /locus_tag="ctg1_111"
                     /transl_table=11
                     /translation="MKSWSIGVFGLVALAAIVASTFVSREAMVGVGIAASAAVGIGWPH
                     FLAVPAKKTLAAVIGLSGAGSAVAAAYMPAPGFLDGTPAFVALGVMAVFVVQLVRGTGQ
                     AQRLESTLGCCAGVLLNCLGAGWIAGARFNGVKEMVLVAGLSAAVALLVGIIRWPDRIV
                     APLGVVMAGLMGPLAGLVFSDIAVLPAALVGVVVGSVLVCFRRMTTLRRGRLNIAAAVG
                     MGVAPVWAVGALAYFIDKLLIY"
     CDS             114771..114884
                     /locus_tag="ctg1_112"
                     /transl_table=11
                     /translation="MSVLAFEIFFLVLLGLASVAMAWFAGFVVYRLFQGQK"
     CDS             114921..115520
                     /locus_tag="ctg1_113"
                     /transl_table=11
                     /translation="MPIEIPTDLTPELVPLSWLIGEWEGRGRLGSGDEDSEHFVQHVSF
                     THNGLPYLQYRAETWLSDDAGATLRPLTVETGFWALERKLEEGDGGPGLIPADIVPVLK
                     TADEVEERRNDDGGFDISVSIAHPGGITELYYGQIKGPQIQLSTDMVMRGSHSKEYSAA
                     TRIFGLVDGNLLWRWDVAASGKALEAHASAFLNRVP"
     CDS             115572..116294
                     /locus_tag="ctg1_114"
                     /transl_table=11
                     /translation="MTTNLKPQGYEGLKAVFFNGTLKPSPQLSNTDGLIRISRAIMEKQ
                     GVSTTLIRTVDHDIASGVYPDMREHGWATDEWPDLYPAVREADIVVVAGPIWLGDNSSQ
                     TKKLIERLYAHSGELNSQGQWAFYPKVGGCLITGNEDGIKHCSMNVLYSLQHVGFTIPP
                     QADAGWIGPVGPGPSYLDEGSGGPESDFTNRNTTFMTWNLLHMAKILRDAGGIPAYGNL
                     PAEWKAGTRFDFENPEYR"
     CDS             116317..117402
                     /locus_tag="ctg1_115"
                     /transl_table=11
                     /translation="MTYKSPLLSRPGAVEDTGLDAGVAAHYGEPLREQRALATGTAVVD
                     LSHRGVVTVSGPDRLSWLNTLSSQQLTNLQPGVASELLLLSVQGRIEFDARVIDDGETT
                     WLIVEAAEAGPLAEWLNKMKFMLRVEIQDVSEQWAVVGATTPVEQLSSSLVWEDPWPHV
                     SPGGYAYSIVAEESHPGLERPWFEYLVPFAELERAVDGLPLAGAMAADALRIAAWRPRL
                     GAETDEKTIPHELDLLRTSVHLNKGCYKGQETIARVHNLGHPPRRLVFLQLDGSQHTLP
                     AVGSVVFAGERKVGTLTSVAQHFEMGPVALAVIKRSVSAEENLTVMDGDEPYAAAQEVI
                     VAPDAGQVVGRQTGFLKGPHR"
     CDS             117399..117812
                     /locus_tag="ctg1_116"
                     /transl_table=11
                     /translation="MSQPTNAAGTEGGADDDALALAHALFDAAREGNTDLLRGYLGAGA
                     PANLTNAAGDSLLMLAAYHGHDEAVQLILHHGADANAANDRGQTPLAGAVFKGYTSVAR
                     VLLDAGADPDAGRPTAREAAAMFSRTEILALLG"
     CDS             117917..118546
                     /locus_tag="ctg1_117"
                     /transl_table=11
                     /translation="MPKAAELTPLGVASLALLAEGPMHPYEMYQLLMARHEDRLVKVRP
                     GTLYHSVGRLEENGLVEATGTEREGNRPERTTYRITDAGHQALDSRLQAMLSTPVNEYP
                     LFPHAIAEAHHLPAHVVIELLEQRVVALNADLDFLVHAEGVVTGKGLERKYWIDITYQQ
                     AMRRTEIAWIRGLLEELSSGQLPWDEPRPTPAELSNKPKESLGKRS"
     CDS             118530..120050
                     /locus_tag="ctg1_118"
                     /transl_table=11
                     /translation="MENVAKPWPALWSLVVGFFMILIDTTIVSVANPRIMEGLNTDINA
                     VIWVTSAYLLAYAVPLLITGRLGDRFGPKNLYLIGLVVFTLASLWCGLSGDVTMLIAAR
                     AVQGLGAAMMTPQTMAVITRIFPPDRRGAAMGLWGATAGMAVLVGPILGGVLVDSLGWE
                     WIFFVNVPIGLVAFILVTRFVPKLTTHSHTFDVVGVLLSAVGMFLLVFGIQEGQTYKWG
                     TVSGFISVWGLIITGLVVLVLFVAWQWILERRGGEPLLPLGLFKDRNFSLGNTTIMAVG
                     FTVTAFPLPTIFYYQTVRGLTPTQSALLMIPMAVISGALAPFVGKLIDRANPRYFAAFG
                     LVCMAGALFWTAALLGPDTPIWMFLLPSALQGIANAFIWGPVSNATTRNLAPRQAGAGS
                     GVFNTTRQIGAVLGSAAIAALIQSRLAAELPAAPAGAPVGEASMSGVLPEALHAGFSTA
                     MSQSIILPACAILLGAVVALFFGKPKSVSGWGGKAPAQTEEASAELQR"
     CDS             complement(120128..120877)
                     /locus_tag="ctg1_119"
                     /transl_table=11
                     /translation="MTLEPTSAAIIQLAWARHLGLDDDAFATAAARLASAGADPGDPAD
                     RITRVDESARAVVFLRLFGVSALVGPQWALDAAAGVPDTDLAQHVTLLTLTRSHGGHGL
                     GSSALFFADDLPLQQPSDDLMVSPGNPEAILLEGLCPPDDVNEVGLQGLEHRFTIMHPE
                     EEQSTPVACGAYSEWEGILADMGVLVAPPWRRRGLGTLAASIAAHEALAAGLTLQWKAD
                     VSNTGALAMARHLGFATGGLHASVRLG"
     CDS             complement(120887..121912)
                     /locus_tag="ctg1_120"
                     /transl_table=11
                     /translation="MKIGILTSGGDCPGLNAVIRGAVLKGIAIHGQEFVGFRDGWRGVV
                     EGDVIDIPRTMVRGIAKQGGTILGTSRTNPFENGGGPDVIKAHMERLGIDAIIAIGGEG
                     TLAAAKRLTDAGLKIVGVPKTVDNDLDATDYTFGFDTAVQIATEAIDRLRTTGESHHRC
                     MIAEVMGRHVGWIALHAGMAAGAHAILIPEQKASIEEITEWVQEAHDRGRAPLVVVAEG
                     FVPDHMESPHSERGLDTFGRPRLGGIADQLAPEIEARTGIETRATILGHIQRGGVPTAY
                     DRVLATRLGMAAIDSVVEGRWGTMVALKGTDISHVGFEEALGKLKTVPQHRYDEASVLF
                     G"
     CDS             complement(122102..122350)
                     /locus_tag="ctg1_121"
                     /transl_table=11
                     /translation="MDKFFSIVRGFGLKRGPQRWLGGVCGGIAAKLNVDVAYVRVAFLL
                     FCLLPGPAFVVYILAWLILPDQHSKIALESFISQRSR"
     CDS             complement(122399..122773)
                     /locus_tag="ctg1_122"
                     /transl_table=11
                     /translation="MSTNEPGEARDAQPTEALPKETRPTEALPKPGLQPIPLTPPLEPT
                     FRVEPRDDDEPRQARVGTIVWGLIVIALAALIVISTLGWVALNGTYVLIGLMIGAGAAL
                     VVGGLLSARKGSGKPKSSAR"
     CDS             complement(122775..124268)
                     /locus_tag="ctg1_123"
                     /transl_table=11
                     /translation="MNANSMNPEEPGTPGTAGPSGSSAYTGAPAGTGSEGGKDAPTSGD
                     PAPAQQNFFDWIRSQGVRRGPDRWIGGVASGVAHRFGIDPLIVRGIFIVLALFAGVGVL
                     LYGVAWALLPEPDGRIHVQEAAAGRWSGGMTGALITTIIGLPGLGRGFWGWGWDGLPGL
                     FWTLFWMGGVFYLIYFLVQRNKASKGTPPVGQQNYATARSSSPAYGAPTAYSTTTATGT
                     NTGVPVYGAAAAGTKHHGRPNPSGSYSSGPVPPYGPAGPSNPSDPRPPYGPTPPQGWQP
                     QPAAPKRKGPGPAIVAVSAGTALLAGGTLKALDAGNVIELGNSANAVVWATGAAVLGLG
                     ILVAGLRGRTSGFLGFLAVVALIIGGIFNVVPRNGDRFSFHDVNWAPTSLEQARLGINV
                     TGAQGRLDLSDMTLQAPLISQVVVPVDATASNVTVIIPDNVPVEVKADMTFGNLNERGS
                     DRGGRLQDDTTLYNTEKPGANLVVEIDGTFSNVTIQEGN"
     CDS             124394..125881
                     /locus_tag="ctg1_124"
                     /transl_table=11
                     /translation="MTTAVQRPALVRSSDRMIAGVCSGLADHLGWPVKYVRLGMILACF
                     AGGAGVAFYAWLWTMVPTADESAKRNARRPASPIAPAVSLPSPPAPAVGPTAAFDAGLP
                     PAVPGKPSAGGAAAAAGPPAAGGSASPAGTPSGFGATPAADGWGGTAFASWFSFRRIQY
                     GKEILLGTALLLVAAILVARQFGVDVPLGTLIPAAAILGGAAIAWMQLDETRRAGLVDK
                     TKADQAGGWVRLAAGLALVVAGVLVMVSGSGSWEQTWLALLASVAVLGGVALVLLPWGL
                     KFWKDLETERAGRVRETERAEIAAHLHDSVLQTLALIQRRAGSEQDVVRLARAQERELR
                     AWLFSDAAKESGLLADRIKSVAAEVEDSHGQAVEVVTVGDTEMTDRHEALVQAAREAML
                     NAARHGGGTVSVYLESTAGSTEIYIKDRGPGFDPDAVPEDRLGVKESIIGRMKRHGGTA
                     VITSSKEGTEVRLELPSATVDAGEQRTNDVRNGESKQ"
     CDS             125878..126552
                     /locus_tag="ctg1_125"
                     /transl_table=11
                     /translation="MNTNPDSGAGRRVRVVIVDDHTIFRSGLKADLDERMDVVGEAGTV
                     EQAIAVIAENRPEVVLLDVHLPGGLGGGGREVIAGSNALLGTTSFLALSVSDAAEDVVS
                     VIRAGARGYVTKTISGKEISDAVIRVADGDAVFSPRLAGFVLDAFGTAPADIADDELDK
                     LSARELEVMRLIARGYSYKEVAKELFISIKTVETHVSAVLRKLQLSSRHELTKWAAERR
                     LL"
     CDS             complement(126668..127897)
                     /locus_tag="ctg1_126"
                     /transl_table=11
                     /translation="MSAGTTAARISQRISAIAESATLAVDAKAKALKAAGRPVIGFGAG
                     EPDFPTPDYIVQAAIEAASQPKYHRYSPAGGLPELKKAIAEKTLRDSGYKVDPSQVLVT
                     NGGKQAVYNTFATLVDPGDEVIIPTPFWTTYPEAIRLAGGVPVEVFAGPEQGYLVTVEQ
                     LEAAVTDRTKILLFVSPSNPTGAVYSPEQVAEIGKWAAAKGLWVVTDEIYEHLTYDGVE
                     FTSIATAAPELGDKVVILNGVAKTYAMTGWRVGWMIGPADVIKAATNLQSHATSNVSNI
                     MQVAAAAALTGPLTAVDEMKVAFDRRRKAIVAGLNAIEGVECPTPTGAFYVYADVRGLL
                     GKEFETSNGSVRPETSAELATLILDEVEVAVVPGEAFGPSGYVRLSYALGDDDLAEGVR
                     RIQEFLGKAK"
     CDS             128321..128587
                     /locus_tag="ctg1_127"
                     /transl_table=11
                     /translation="MTETAASSSKGRPAKKADRGFFARIALFVRQVIGELKKVVAPTRK
                     ELINYTLVVLVFVVIMMVIVSLLDLAFGTGASWVFGGTGAGDR"
     CDS             128703..129566
                     /locus_tag="ctg1_128"
                     /transl_table=11
                     /translation="MSEQELEVNETELEEPAESTDDSAAEAAEESEVDSAAPESADADD
                     SEDAFEADVDDESDDASAVADDEDASEESDGDALAAAAAAAPVDPAEEFKGKLRRQEGD
                     WYVIHSYAGYENRVKANLETRIQTLDMEDYIFEIQVPMEEVVEIKNAQRKVINRVRIPG
                     YVLVRMDLTDASWGAVRHTPGVTGFVGNAHNPVPLRLDEVFSMLAPVFEEEQAEQGKPV
                     NKQNQAPVAVDFEVGESVIVKEGPFETLPATISEIKPESQTLVVLVSIFERETPVTLAF
                     NQVTKI"
     CDS             129697..130128
                     /locus_tag="ctg1_129"
                     /transl_table=11
                     /translation="MAPKKKVTGLIKLQIQAGAANPAPPIGPALGQHGVNIMEFCKAYN
                     AATESQRGNVIPVEITVYEDRSFTFITKTPPAAELIKKAAGVAKGSATPHTVKVAKLTQ
                     AQVEEIASTKMEDLNANDIKAAALIIAGTARSMGITVEG"
     CDS             130260..130967
                     /locus_tag="ctg1_130"
                     /transl_table=11
                     /translation="MAKRSKAYEAAVAKIEADKVYAPVEAINLAKDTNPSKFDATVEVA
                     FRLGVDPRKADQMVRGTVNLPHGTGKTARVLVFATGDKAEAAIAAGADFVGSDDLIEKI
                     AAGWTDFDAAVATPDLMGKVGRLGKVLGPRNLMPNPKTGTVTPDVTKAVNDIKGGKIDF
                     RVDKHSNLHFIIGKVSFDANKLAENYAAALEEVLRLKPSASKGRYIQKATVATTFGPGI
                     TVDPNVTKVLTDA"
     CDS             131073..132182
                     /locus_tag="ctg1_131"
                     /transl_table=11
                     /translation="MSTSNFSARGGLSVERIDVPKSPEAIGAADFRAFHELEEAHELEL
                     WGNLDRCATFAEAVLFWQGNSYEERQVFLARLDGTVVGSGTLTLPLSENTTTAGLDVMV
                     SAPYRRRGFGSVILKALEDLARGRGRVSFDAYCGAPIQLVAPGTEVLESKSGAGAVPLD
                     SAPTRFALHHGYSLEQVETSSLLPFPPPEALLRECEAGVAPKAAGYSLLTWPDSCPEDL
                     VDAFARLKGLMSTEVPLAGLGWEGEDWDAARVRQDEVTWQASGGASLTAAARHDATGEL
                     AAYTVLTYRDARPAVIYQEDTLVAPGHRGHGLGMLVKIANLRRAKESWKGATSVLTWNA
                     NENRHMLAINIALGFKPSGFEGEWQKRLG"
     CDS             132179..133330
                     /locus_tag="ctg1_132"
                     /transl_table=11
                     /translation="MTVDEAKTVHIEQLWVPDTVDSPDATDFLAAVEVGRRVRMETWGS
                     DDLAYTPLEKLLEFSDPYERQIILVAKLNGDIVGTVDIALPLADNMDLAEFTLDILPEF
                     QGRGVGRQLLEAAEQLARAEGRTMVLVDTNHPATSLTEIPEDQLIPGSGAGFVPVSSRE
                     VDFAKQAGYTLQHIEQFSSCALPLDSKLAAALQLEADDANGGRYALHHWTDRCPEPWLE
                     AVAALENAAGEVVREDGEEEAPEVEASGMVFDPVVLRETEDAALAQGRRTVVTAVEHVE
                     SGRIVGLTTISVLAHRQDVVFQDDTLVLQEHRGNKLGLLIKVANMERLSEQFPDARVIY
                     TWNAPENRYLLTVNKQLGFATAGVTGLWQKELPGRGSGATTSD"
     CDS             133631..134233
                     /locus_tag="ctg1_133"
                     /transl_table=11
                     /translation="MTTPSKVSAVAEITNDFKESNAAVLTEYRGLTVAQLKELRVALGQ
                     DTKFSVVKNTLSAIAAKEAGVEAFNDQLAGPTAIAFIKGDAVAAAKSLTDFAKANKQLV
                     IKTGVFEGKALDAAGVAALAALESRELQLARVAGVLKAPASAAARIIDALRLKLEEEGG
                     ASAPAAEEAPAEEAAEEAAAEEVAAPAEAAEAATEEN"
     CDS             134310..134687
                     /locus_tag="ctg1_134"
                     /transl_table=11
                     /translation="MAKLSNEELIEAFKELTIIELSEFVKLFEETFEVTAAAVAVAGPA
                     AGGAAEAAEEKTEFDVVLEAAGDKKIAVIKEVRAITSLGLKEAKDLVDSAPKAVLEGAT
                     KEAAEKAKAQLEEAGATVTLK"
     CDS             complement(134758..135240)
                     /locus_tag="ctg1_135"
                     /transl_table=11
                     /translation="MTGKVKDGAERFLNDAAARGLDVDVVERPAANSLEEAAGILGISP
                     ADIVKSLVVKHRDGSFLFALIPGDRQISWPKLRALVGVNKLSLPHPDVALAATGYERGT
                     ITPLGSTTPWPVYADATITGRRISMGAGAHGRSAFVDADALTAALGATVADISEPS"
     CDS             complement(135252..136451)
                     /locus_tag="ctg1_136"
                     /transl_table=11
                     /translation="MTNSADDNDVVILAASRTPQGRLNGQLAGFTAADLGAHAITAALA
                     ASGAKAEQVDAVIMGQVLQAGAGQNPARQSAIAAGIGWNIPAVTINKVCLSGLTAVIDA
                     ARMIRSGDATVVVAGGQESMTRAPHLLPGSRQGWTYGAIQALDVAAHDGLTDAFDGQSM
                     GLSTETKNVTLGIDRTSQDEIAAASHQRAAAAIADGTFDVEIAPVSVKQRKGEPVVLTT
                     DEGVRPNTTVETLAPLKAAFATDGTITAGNSSPLSDGASALVLASRRFAEDNGLEYLAV
                     VGKPGQVAGPDNSLHSQPSNAIAQALKRAGWTAEDLDFIEINEAFGSVAVQSLKDLRYP
                     LEKCNIHGGAIALGHPIGASGARLALHAAHELKRRGTGKAAVSLCGGGGQGEALLLYRD
                     "
     CDS             136846..140352
                     /locus_tag="ctg1_137"
                     /transl_table=11
                     /translation="MVASSTSNNETANTASTDGATRRLSFAKIHEPLDVPNLLALQTDS
                     FDWLVGNERWQARVAKAVEEGDLSVATTSGLADIFEEISPIEDFQGTMSLSFSEPEFAD
                     PKYTMAECKDRDATYSAPLYVKAEFMNNNTGEIKQQTVFMGDFPLMTEKGTFVVNGTER
                     VVVSQLVRSPGAYFERTADKTSDKDIFTAKIIPSRGAWFELEIDKRDQVGVRLDRKRKQ
                     SVTVLLKALGWTEGQILEEFGQYDSMRATLEKDATETREDALLDIYRKLRPGEPPTVEA
                     AQSLLDNLYFNAKRYDLAKVGRYKINRKLGIDRSLGDKEASVLHVEDIVAMIKFLVALH
                     AGEKTLMGKRDGEDHELRVDIDDIDHFGNRRIRAVGELIENQVRTGLSRMERVVRERMT
                     TQDVEAITPQTLINIRPVVAAIKEFFGTSQLSQFMDQNNPLSGLTHKRRLSALGPGGLS
                     RDRAGMEVRDVHPSHYGRMCPIETPEGPNIGLIGSLASYGRINPFGFIETPYRLVSEGV
                     VSDEVQYLTADDEAEVLIAQANAPLDADKKFSEETVLVRARGGGGEPVLVPAADVQFMD
                     VSPRQMVSVATALIPFLEHDDANRALMGANMQRQAVPLVRSEAPFVGTGMERAAAVDAG
                     DVVIAKKAGVVTEVSAELVVMINDDGTETNYRINKFARSNQGNCYNHRVLVNEGQRLEV
                     GGIIADGPATDQGELALGKNLLVAFMSWEGHNFEDAIILSQRIVAEDVLSSIHIEEHEI
                     DARDTKLGAEEITRDIPNVSEEVLAGLDERGIIHIGAEVEAGDILVGKVTPKGETELTP
                     EERLLRAIFGEKSREVRDTSLKVPHGESGTVIGVRVFDRDNDDELPPGVNQLVRVYVAA
                     KRKITDGDKLAGRHGNKGVISKILPIEDMPFLADGTPVDIVLNPLGVPGRMNVGQVLET
                     HLGWVAKTGWKIEGEPEWVKNLPNLPRETGQTTVATPVFDGAREEEITGLLDSTNVTRD
                     GDRLIDSSGKTRLFDGRSGEPFPDPISVGYMYILKLHHLVDDKIHARSTGPYSMITQQP
                     LGGKAQFGGQRFGEMEVWALEAYGAAYTLQELLTIKSDDIHGRVKVYEAIVKGENIPEP
                     GVPESFKVLIKEMQSLCLNVEVLSTDGTTIEMRDSDDAVFTAAEELGIDLSRAEPSSVE
                     EV"
     CDS             140458..144357
                     /locus_tag="ctg1_138"
                     /transl_table=11
                     /translation="MSSESSFGLMQIGLATAEDIRGWSYGEVKKPETINYRTLKPEKDG
                     LFCEKIFGPSRDWECYCGKYKRVRFKGIICERCGVEVTRAKVRRERMGHIELAAPVTHI
                     WYFKGVPSRLGYLLDLAPKDLEKVIYFAAYMITSVDTESRHAELPNLQVEHDLEKKQMV
                     DNRDSDIATIARDLEDELARLEGEGAKAADKKKARDSADRQMANVRKRADADIERLEQV
                     WDRFKNLKVADLEGDEGLYRELRDRYGLYFEGSMGAEAIKKRLETFDMQAEAESLRDTI
                     QNGKGQRKTRALKRLKVVNAFLTTNNSPLGMVLDAVPVIPPELRPMVQLDGGRFATSDL
                     NDLYRRVINRNNRLKRLLDLGAPEIIVNNEKRMLQEAVDSLFDNGRRGRPVTGPGNRPL
                     KSLSDMLKGKQGRFRQNLLGKRVDYSGRSVIVVGPQLKLHQCGLPKQMALELFKPFVMK
                     RLVDLNHAQNIKSAKRMVERYRPQVWDVLEEIITEHPVLLNRAPTLHRLGIQAFEPQLV
                     EGKAIQLHPLVCGAFNADFDGDQMAVHLPLSPEAQAEARILMLSSNNILKPSDGRPVTL
                     PSQDMIIGLYHLTTKRVGSAGEGRIFSSVSEAIMAYDARDLHLNSQVKIRLDDFVPYAG
                     WEAPEGWEPGQPALVETSLGQVIFNQTLPEDYPWVEAVADKGELSRIVNDLAERYPKVV
                     TAATLDNLKDAGFYWATRSGVTVAISDIEVPTSKPAILAGYEAMAAKIQGQYDKGLIDD
                     DERRQELIEIWNKATNEIAQAMRDSLSPMNTINRMVSSGARGNWMQVRQIAGIRGLVAN
                     PKGEIIPRPIKSSYREGLSVLEYFIATHGARKGLADTALRTANSGYLTRRLVDVSQDVI
                     VREEDCGTERGLVTPIAVPDANGELVMDENVENSAYARTLAVDVVDAQGNVLAAGGTDC
                     GDVVIDQLLAAGITEVKVRSVLTCESKVGTCALCYGRSLATGKTVDIGEAVGIIAAQSI
                     GEPGTQLTMRTFHTGGAVSAGGGDDITQGLPRIQELFEARTPKGVAPIAEAAGRITIEE
                     SERQMRLVITPDDGSEEIAYPVLRRSRLLIEDGEHVSVGQKLINGPVDPKQVLRIMGPR
                     AAQKFLVDEVQGVYRSQGIGIHDKHVEVIVRQMLRRVTVIESGDSDLLPGELAERARFE
                     DENRRVVSEGKAPASGRPELMGITKASLATESWLSAASFQETTRVLTQAAMEGKSDPLL
                     GLKENVIIGKLIPAGTGLPRYTEVTVEPTEEAKASLFTGPSAFTDFSYDALGGDGAPEF
                     HAIPLDDYDLGNDFR"
     CDS             144774..145148
                     /locus_tag="ctg1_139"
                     /transl_table=11
                     /translation="MPTINQLVRKGRTPKVSKTKAPALKGSPMRRGVCTRVYTTTPKKP
                     NSALRKVARVRLNGGVEVTAYIPGVGHNLQEHSIVLVRGGRVKDLPGVRYKIVRGALDT
                     QGVKNRKQARSRYGAKMEKK"
     CDS             145150..145620
                     /locus_tag="ctg1_140"
                     /transl_table=11
                     /translation="MPRKGPAPKRPLVSDPVYGSPLVTQLINKVLVDGKKSTAERIVYG
                     ALEGARAKSGGDPVAALKKAMDNVKPSLEVRSRRVGGATYQVPVEVKPGRSTALALRWL
                     VGYSKARREKTMTERLQNEILDASNGLGAAVKRREDTHKMAESNKAFAHYRW"
     CDS             145690..147804
                     /locus_tag="ctg1_141"
                     /transl_table=11
                     /translation="MAQDVLTDLNKVRNIGIMAHIDAGKTTTTERILFYTGVNHKIGET
                     HDGASTTDWMEQEKERGITITSAAVTCFWDKNQINIIDTPGHVDFTVEVERSLRVLDGA
                     VAVFDGKEGVEPQSETVWRQADKYNVPRICFVNKMDKLGADFYFTVDTIISRLGAKPLV
                     MQLPIGAENDFIGVVDLLEMRALVWPGDAKGDVTMGASYEVQEIPADLQAKAEEYRAQL
                     VETVAESSEELMEKYLEGEELTLEEIKAGIRKMTINSELYPVFCGSAFKNRGVQPMLDA
                     VVDFLPNPLDVPPMIGHDPRDEEKELTRKPSADEPFSALAFKIAAHPFFGQLTFVRVYS
                     GHVEAGAQVVNSTKGKKERIGKLFQMHANKEMPVEGATAGHIYAAIGLKDTTTGDTLCD
                     ANNQIVLESMSFPEPVISVAIEPNTKGDQEKLSTAIQKLSAEDPTFQVSLNEDTGQTII
                     AGMGELHLDILVDRMRREFKVEANVGKPQVAYRETIKRAVERLDYTHKKQTGGSGQFAK
                     IQIAIEPMDTASGELYAFENKVTGGRVPREYIPSVDAGIQDALNDGVLAGYPVVGIKAT
                     LIDGASHDVDSSEMAFKIAGRMAFKEAARKANPVLLEPLMDVEVRTPEEYMGDVIGDLN
                     ARRGQMQSMEDAAGVKVIRAHVPLSGMFGYIGDLRSKTQGRAVYSMTFNSYAEVPKAVA
                     DEIIQKTRGE"
     CDS             148036..149226
                     /locus_tag="ctg1_142"
                     /transl_table=11
                     /translation="MAKAKFERTKPHVNIGTIGHVDHGKTTLTAAISKVLYDQYPDLNE
                     QRDFASIDSAPEERQRGITINISHVEYQTEKRHYAHVDAPGHADYIKNMITGAAQMDGA
                     ILVVAATDGPMAQTREHVLLARQVGVPYLLVALNKSDMVDDEELLDLVEMEVRELLSSQ
                     GFDGDEAPVVRVSGLKALEGDPVWVKSVQDLMAAVDESVPDPVRDRDKPFLMPIEDVFT
                     ITGRGTVVTGRAERGTLAINSEVEIVGIRPVQKTTVTGIEMFHKQLDEAWAGENCGLLL
                     RGLKRDDVERGQVVVKPGSITPHTDFEANVYILSKDEGGRHNPFYSNYRPQFYFRTTDV
                     TGVITLPEGTEMVMPGDNTEMTVALIQPIAMEEGLGFAIREGGRTVGSGRVTSIIK"
     CDS             149381..153577
                     /locus_tag="ctg1_143"
                     /transl_table=11
                     /translation="MNGLLVLVLLAMTGAIAYALGLRNGSKSRPPYPTTNTSAEPDPVG
                     GSNAYRAGYLAGHVAGWRDAEARRDPAAETTTQVPDLHIGAPFPSATPAATMPLQPPTS
                     VTRPYSIVPPAPRQQASYQPAPRQAAPQPPVPRQPMVASVQQPPVPRETPEAAAARKEK
                     RDQQNINITLYVASLLLVAAGALFVGTSLPELFRFMGIWFITALFYIAGLVIHAKVPRL
                     RPAAVAFVGTGLALIPVTGLAMYNFALHDGPAAWLVTSLLGIAIYSYTAVRLDNKVLAF
                     LSLSFVVSTAWSGVSILGGALVWYFIAMIGVAVLLTLGALFRPRWIPPLYIRPLMMLHP
                     FVVPAVAIAVTLTPALLSRGEYALVMAVCGTYFTVMAFAPGGLFRLQHVYAARLAFTLA
                     LLGVVWDLSADVSLVMFAAIVCLGVQSLGVVFAGERLAPRYWWNDAVSCLGLQLVTAAA
                     LTVVLGIGQFDLPPYLPLFVTMLTAMVVGWKVGGRVEFAPGVVLAVALPFMGVLGAWPL
                     SGLLLSAGLYWFLRGAIQPGALRQHLVLAGRIALTLSAPTVAAGIFEESANQVAASVLA
                     FIGAAVLQQLANALLMGGGVRLLAPWASIAAFGGSGMAGLLILPVVDHVAGRPAVVTAV
                     YLVLLAGVASGSLLFRRDAEGDGPWRPALWEFLAPTAVLVSGVVGAVSVSLALGNVVLL
                     VGIGYICLTALRLVPSLHRQCYWWLGRASATLLAASAIYDATRDSGGLRVAGEVPSVAV
                     VVVAMCALQLVLPLLPGMRRRYPQASMVDAGIVLTVMAAATSVLTLASSMGLLPKHGWQ
                     PGFTTTATALAALACGMVLRRHSAAWIFAPVSLVLLLALRMQSIRDVEILLGIFAAYSG
                     YMVSVVRERRARGGYLLGVRVLATAFAGVLAADISDSATIVSLVIALALVVQHVAGLAV
                     RSRGTDVAFQQATVWATLGVQLALPVGYLLMRNFDGGGRWVVLVELALVLVCAPIARRY
                     LKVHGSEYFAIAAAGLGVVLAGPAVNFPTATWLHQPLLDKYQVPMVLLALSTASTVARC
                     IVRSRGSGADTRAQGSDRWFWLSSALGFVVVGGLYSTGVSLILTGLSMLVLALALFAAS
                     HIEKVPALYAVAAPAVLMGSIAAVDGLLDGLPLGVWAAFMPWLLGGVGASVLLYSAKVL
                     GGRDIGGVVWRRNALAGTAVVGLVSAAAVGLLRDGTALVGAALVIAAGVLAVVEIPYSK
                     WVAAEVAGVLSLAAFQRALLFVDNSRPDWFWAIQWYVIALAVLAGLRYLKGQRSDGLLR
                     LCVAAGALSLTSLGTIFGGTQAQQLYVLVAHVVVLAAGLLLAERIIVWWGAAGVALSIM
                     WALRSYAFAMLALVALGLIVLAVWRLNKRPHAGTAVERPDSNPDDVPSQAKDGIR"
     CDS             153606..153734
                     /locus_tag="ctg1_144"
                     /transl_table=11
                     /translation="MEFLIVLAVIAAIGGGVVWGRKNFRTEIDRAKRIRRANKNNQ"
     CDS             complement(153766..155244)
                     /locus_tag="ctg1_145"
                     /transl_table=11
                     /translation="MKAIARPPQAEEDWDMTVQDQGSVEDLAARLRPGFVLGVAAAAFQ
                     IEGSLTADGRGPSGWDAFAEKPGAIVDGDSPTIACDHYNRADEDIALMQELGVDSYRFS
                     LSWPRIQPGGKGAVNPRGLDFYDRLIDKLLAAGISPMATLFHWDTPLELEHAGGWMNRE
                     TAERFAVYCAAVAERFGDRVEYWVTMNEPVSVTLQGYALGVHSPGRQLLFDSLPAAHHQ
                     LLGHGLAVRALRGAGVKGQIGVSNMHSPVQPASSSLGDRLMAQALDLILNRIYADAILL
                     GQYPKPPLPMKPWFRSLGTIHDGDLQLISQPLDFYGLNYYYPIKVAIGPGPAEIPTGTS
                     TEMAKVPFHLAAYQEYETTGFGWPVAPERLALLLREMKDRYGDALPPLYITEGGASFPE
                     PPHVDGPIEDANRISYLADHLGHALTATGPGGIAEDVDLRGYYVWTLLDNFEWAAGYSQ
                     RFGLVHVDFDTLERTPKDSFYWYRALGRARAREL"
     CDS             155583..155891
                     /locus_tag="ctg1_146"
                     /transl_table=11
                     /translation="MAGQKIRIRLKSYDHEVIDVSARKIVETVTRAGATVVGPVPLPTE
                     KNVYCVIRSPHKYKDSREHFEMRTHKRLIDIIDPTPKAVDSLMRLDLPADVNIEIKL"
     CDS             155909..156559
                     /locus_tag="ctg1_147"
                     /transl_table=11
                     /translation="MTATRNVKGLLGTKLGMTQVWDENNKLIPVTVVQADSNVITQLRN
                     AEVDGYVAVQIGYGQIDPRKVTKPLAGHFEKAGVTPRRHVVELRTADAASYELGQELSV
                     EIFEAGQKIDVVGTSKGKGFAGVMKRHGFHGVGASHGAHKNHRKPGSIGGASTPSRVFK
                     GLKMAGRMGAERHTTLNLTVHAVDAEKSLLLIKGAVPGARGQVVLVRTAVKGA"
     CDS             156564..157181
                     /locus_tag="ctg1_148"
                     /transl_table=11
                     /translation="MTSTVKVDLPAEIFDVQTNVPLLHQVVVAQLAAARQGTHKTKTRA
                     EVSGAGRKPFKQKGTGRARQGSIRAPHMTGGGVVHGPTPRDYSQRTPKKMKAAALRGAL
                     SDRARNGRIHVIAELVAGTKPSAKDALASLRSVTERKNLLVVIERANDVAALSVRNLQD
                     VHVLYADQLNTYDVLISDDVVFTKAAFEAFVADKAKNEEASK"
     CDS             157178..157483
                     /locus_tag="ctg1_149"
                     /transl_table=11
                     /translation="MSVTTIKDPRDVVLAPVVSEKSYGLIDEGKYTFLVDPRSNKTEIK
                     LAVEKIFSVKVDSINTINRAGKRKRTKFGWGQRKSTKRAIVTLKEGTIDIFGGPLA"
     CDS             157513..158352
                     /locus_tag="ctg1_150"
                     /transl_table=11
                     /translation="MGIRKYKPTTPGRRGSSVADFAEITRSTPEKSLLRPLHKTGGRNN
                     SGKITTRHKGGGHKRQYRLIDFRRHDKDGINARVAEIEYDPNRTARIALLHYVDGTKRY
                     IIAPNKLSQGDFVEAGPDADIKPGNNLPLRNIPVGTVIHAVELRPGGGAKMARSAGASV
                     QLVAKEGRFAQLRLPSGEIRNVDVRCRATVGEVGNAEQSNINWGKAGRMRWKGVRPTVR
                     GVAMNPVDHPHGGGEGKTSGGRHPVNPNGKPEGRTRRPNKESDKLIVRRRRTGKNKR"
     CDS             158365..158646
                     /locus_tag="ctg1_151"
                     /transl_table=11
                     /translation="MPRSLKKGPFVDQHLFVKVARENDKGTKNVIKTWSRRSMIIPDML
                     GHTIAVHDGRKHIPVFVTESMVGHKLGEFAPTRTFRGHVKDDRKGKRR"
     CDS             158686..159051
                     /locus_tag="ctg1_152"
                     /transl_table=11
                     /translation="MEAKAIARHIRVTPMKARRVVNLVRGKQANEALAILKFAPQAASE
                     PVFKVLQSAMANARVLADRDGVAFDDSDLFISEAFVDEGPTMKRFQPRAQGRAYRIRKR
                     TSHITLVVATPEKEEAR"
     CDS             159052..159873
                     /locus_tag="ctg1_153"
                     /transl_table=11
                     /translation="MGQKVNPHGFRLGITTDHVSHWFADSTKPGQRYKDFVREDIKIRQ
                     LMSTGMERAGIAKVEIERTRDRVRVDIHTARPGIVIGRRGAEADRIRGELEKLTGKQVQ
                     LNILEVKNPEMEAQLVAQGIAEQLTSRVAFRRAMKKAMQSAQRAGAKGIRVACSGRLGG
                     AEMSRSEFYREGRVPLHTLRANIDYGFYEAKTTFGRIGVKVWIYKGDVTAKELAQQAAA
                     APSRGRAGDRPGRPGGDRRRRNDRPAAEAAPAAVEAPAAEAAAPAAEGGQA"
     CDS             159874..160290
                     /locus_tag="ctg1_154"
                     /transl_table=11
                     /translation="MLIPRRVKHRKQHHPGRSGAATGGTKVSFGEYGIQALSPAYVTNR
                     QIESARIAMTRHIKRGGKVWINIYPDRPLTKKPAETRMGSGKGSPEWWVANVKPGRVLF
                     ELSGVNEEVAREALRLAIHKLPLKARIVRREGGE"
     CDS             160293..160613
                     /locus_tag="ctg1_155"
                     /transl_table=11
                     /translation="MAVGSKDLAPAQLDGFDNERLVEELRKSKEELFNLRFQSATGQLE
                     NHGRLRAVKKDIARIYTVLRERELGIRAEVAAPVVEAKEEKKSKKAAKAEKAEVEAGED
                     AK"
     CDS             160610..160906
                     /locus_tag="ctg1_156"
                     /transl_table=11
                     /translation="MSEKETVTEAAASAEQRGYRKTRRGYVVSDKMEKTIVVQVEDRVK
                     HALYGKVIRRTSKVKAHDEENTAGIGDLVLISETRPLSATKRWRLVEILEKAK"
     CDS             161259..161627
                     /locus_tag="ctg1_157"
                     /transl_table=11
                     /translation="MIQQESRLKVADNTGAKEILTIRVLGGSGRRYAGIGDVIVATVKD
                     AIPGGNVKKGDVVKAVIVRTKKERRRADGSYIKFDENAAVILKNDGDPRGTRIFGPVGR
                     ELRDKKFMKIVSLAPEVL"
     CDS             161631..161990
                     /locus_tag="ctg1_158"
                     /transl_table=11
                     /translation="MAKIKKGDLVQVITGAKQERGGDRGKQGKVLRVFPDTNRVLVEGI
                     NRVTKHTKVGQSQRGTKTGGIEVVEAPIHVSNVALVDPSTKKPTRVGFRLDTVERDGAT
                     KTVRIRVSKATGKDI"
     CDS             161990..162568
                     /locus_tag="ctg1_159"
                     /transl_table=11
                     /translation="MTETLETPVKIVPRLKTKYAETIKKSLQDEFSYANVNQVPRLVKV
                     VVNMGVGDAAKDSKLIDGAVRDLTLITGQKPQVTKARKSIAQFKLREGMPIGAHATLRG
                     DRMWEFVDRLVSLALPRIRDFRGLNGKQFDGNGNYTFGLTEQVMFHEIDQDSIDRVRGM
                     DITVVTTAKTDDEGRALLKALGFPFKTEN"
     CDS             162644..163042
                     /locus_tag="ctg1_160"
                     /transl_table=11
                     /translation="MTMTDPVADMLTRLRNANSAYHDTVTMPYSKLKARVADILKAEGY
                     IAGWKEEEAEVGKKLTIDLKFGPNRERSIAGVRRISKPGLRVYAKSTNLPHVLGGLGIA
                     ILSTSSGLLTDKQAGKKGVGGEVLAYVW"
     CDS             163061..163597
                     /locus_tag="ctg1_161"
                     /transl_table=11
                     /translation="MSRIGRLPITVPAGVEVKLDGSVISVKGSKGELSHTVASPIEVSL
                     EENTLTVTRPNDERNSRSLHGLTRTLIANMIQGVTEGYEKKLEIVGTGYRVQAKGSDLE
                     FALGYSHPVNVSAPEGITFVVEGPTKLSVAGINKQQVGEVAANIRKLRKPDPYKGKGVR
                     YAGEVIRRKVGKAGK"
     CDS             163601..163984
                     /locus_tag="ctg1_162"
                     /transl_table=11
                     /translation="MAIAINKKRSNKSKSAARSRRQLRIRKRITGTAVRPRLVVNRSAR
                     HVFVQVVDDSKGVTVAYASTLEADLRAFDGDKTAKAKRVGELVAERAKAAGVEAVVFDR
                     GGNKYHGRIAAVADGAREGGLAL"
     CDS             163981..164685
                     /locus_tag="ctg1_163"
                     /transl_table=11
                     /translation="MTVENNEKDIQVTEAVAAEATETAPATDDRRGARRGERGDRGQGR
                     GDRGGRGGRDGGREAEKSQFVERVVTINRVAKVVKGGRRFSFTALVVVGDGNGMVGVGY
                     GKAKEVPAAIAKGVEEAKKSFFRVPRVGSTIPHRVQGEAAAGVVLLRPASAGTGVIAGG
                     PVRAVLECVGIHDILSKSLGSSNAINIVHATVAALKQLEEPASVAARRGLPLDEVAPAA
                     LVRALQNQKAGV"
     CDS             164688..164894
                     /locus_tag="ctg1_164"
                     /transl_table=11
                     /translation="MAKNLTPSDAKLEITQIKGVIGAKQNQIATLRSLGLKRIGHTVVR
                     TADAVTVGMLNTVPHLVNVEEAK"
     CDS             164894..165376
                     /locus_tag="ctg1_165"
                     /transl_table=11
                     /translation="MAENKTAAEAAEKQNALKVHHLRPAPGAKTAKTRVGRGEGSKGKT
                     AGRGTKGTKARYQVKAGFAGGQLPLHMRLPKLRGFKNPFRVEFQVVNLEKLNELFPEGG
                     AVTVESLVEKGAVRKNQPVKVLGTGDITVKVDVTAHAFSASATEKIAAAGGSTTAL"
     CDS             165562..166872
                     /locus_tag="ctg1_166"
                     /transl_table=11
                     /translation="MLSAFGRAFRTPDLRRKLLFTLGIITIFRLGAFIPSPGVNYQNVQ
                     QCLNNGDTSQGIYQLVNLFSGGALLQVSIFALGIMPYITASIIVQLLRVVIPRFQQLYE
                     EGSSGQSKLTQYTRYLTIALGLLNATTLVSLARSGQLLPGCNLPIIPDESIITTLLLII
                     TLTAGTGLIMWMGELVTERGVGNGMSLLIFTSIAAGFPRSLGSIWETKGAGTFFIVLAI
                     GLLTVALVVFVEQSQRRVPVQYAKRMIGRRTVGGTSTYIPIKVNMAGVVPVIFASSMLY
                     LPGLISQFNQPKPGEQIAPWVEWINNNLTRGDHPIYMALYFAMIVFFTYFYVAITFNPE
                     EVSDNMKKYGGFIPGIRAGKPTADYLQYVLSRITLPGAFYLGFVALIPLVALVLINANQ
                     NFPFGGTSILIMVGVGLETVKQIDAQLQQRHYEGLLR"
     CDS             166869..167447
                     /locus_tag="ctg1_167"
                     /transl_table=11
                     /translation="MTRMLIIGPPGSGKGTQAERISERLGVVAISTGDIFRANVKGETP
                     LGIEAKKYMDAGDFVPDSVTNKMVRDRLGQDDVENGFLLDGYPRTTAQVDYLDQILAEG
                     QQELDVVLQLTADDEELVARLLGRAKETGRSDDNETVIRHRLDLYHEQTEAVVAKYAER
                     GILTQVDGIGGIDEVTDRVLTAIESAKAV"
     CDS             167641..168468
                     /locus_tag="ctg1_168"
                     /transl_table=11
                     /translation="MAFGQPRIEYKSNEQMRTMHQAGLVLSRALDAAVAAAKAGVTTKN
                     LDDVFAAVLNEAGAKSNFLGYHGFPATICTSVNEEVVHGIPGGRVLQDGDIISIDGGCI
                     VDGWHSDSARTVIVGTADPEDQRLSDVTEAAMWRGIAALATGKFVGDIGNAIDDYVSSV
                     QGKPLGILEDYVGHGIGSEMHMAPDVLNYRTGHRGPKIRPGLCLAIEPMLVRGDIETAT
                     LADDWTVVTTDGKRSCQWEHSVAVHEKGIWVLSAPDGGAGKLAPLGVVPVPIP"
     CDS             complement(168531..169877)
                     /locus_tag="ctg1_169"
                     /transl_table=11
                     /translation="MRTNLDRRHFLGLAGLGAGAAALAACGGPSTAGTADAVDTATIDF
                     SGVKPAASIDFWTNHPGKSQDVEKAIIEKFHAKFPDIKVNLVTAGANYEEIAQKFQTSQ
                     AAKTGLPGLVVLSDVWWFRYFSNGSIIPIDGLVKQLDIKIDDFQKSLVDDYKYDNKQWA
                     LPYGRSTPLFYYNKDHFKAAGLPDRAPATWQEFAEWAPKLKATSGAQYAYIYPALAGYA
                     GWTLQNNLWGWGGSWSKEWDITCDSKESVAALQWAQDSIYKDGWAGVSSKEAADDFAAG
                     ITSSTISSTGSLLGVLKAAKFNVGVGFLPGGPEVPSGVCPTGGAGLGIPSGISKEEQLA
                     AATFLKFMTEPENTAAFSAATGYMPTRLSADMSTVLATTPQIKIAMDQLAVTKVQDNAR
                     VFLPGADQEMAKAAAKILTQQGDVQATMTELKKTLEGIYTKDVKPKLKA"
     CDS             complement(169926..170834)
                     /locus_tag="ctg1_170"
                     /transl_table=11
                     /translation="MSAPSPAAVVVPSHEAEPPPRTRPFSPANLLQTVAAGYVPLIIAT
                     LVVALPLLWMLLSSFKQPGEIVTMDLKILPESLNLENYATAMTTVPFAQFFANSLIVTV
                     VGSTVKVILAILTAYALVFVRFPFKNVIFVLILVALMVPAQVSILPNYILIAGIGGKNT
                     LWGIILPGLGTAFGTFLLRQHFLTLPPSILEAAEIDGAGHWRRLWQIIVPVSVPSIATV
                     ALVTVVSEWNDYIWPLIITDRPETMTLPVGLTLLQNSESNGAGWGILMAGAVLVIVPIL
                     LVFAALQRYIVAGLTQGSVTG"
     CDS             complement(170831..171820)
                     /locus_tag="ctg1_171"
                     /transl_table=11
                     /translation="MTAPLIHKSSTAPAEGPDAAAPAPPVATPGPNRERRRWSGRSRKD
                     FVVFLAMALPNLVLIGTFTYWPLINNIYYSTLDWTLGSASATVVGLQNYVTFFTSEDAS
                     KVLGTTAVFTVITVGGSMILGLLVALALNSKVRGTTFARSAVFAPYVLPGVGVGLVWLF
                     IFDPGYGVLAWILRGLGQQSPQWINDPQLSLVMVIIVYVWKNLGYCAVVYLAGLQSLPR
                     DVMEAAALDGANGVRRFLNISLPLLSPTTFFLLITTMLSSLQAFDLIRIMTPLGNGTST
                     LIYEAYLQAFGAYNRAGYSAAISVILFAILLIITVLQLRFVERKVHYS"
     CDS             172060..173010
                     /locus_tag="ctg1_172"
                     /transl_table=11
                     /translation="MNSITDVAGVRVGHVQRVGDGWLSGVTVVLPPVGTVGSVDVRGGG
                     PGTHETDALDPTTLVSTVDAVVLTGGSAFGLVSAAGAQRWCEEHGRGFAVPGTVVPIVP
                     AAAIFDLGRGGDVHARPDADMGYQAAAAAFASGDHAAVARGNVGAGTGAVVARGQYKGG
                     IGTSSITLDGGVIVGALAVVNALGTPVFSGSGPQHSAGLAVPPQGLNTTLVVIATNAVL
                     DVAECKRTASAGHAGLARALDPSHTLADGDTVFALATGAVGLDRSSEQARQVSLITLQS
                     AAAEAVRLAILDGVQAAESVTTAAGDFPAYRPAGE"
     CDS             173205..173426
                     /locus_tag="ctg1_173"
                     /transl_table=11
                     /translation="MAKKDGVIEIEGVVTEALPNAMFRVELTNKHVVLAHISGKMRQHY
                     IRILPEDRVVVELSPYDLTRGRIVYRYK"
     CDS             173499..173612
                     /locus_tag="ctg1_174"
                     /transl_table=11
                     /translation="MKVKPSVKQICDKCKVIRRNGRVMVICENPRHKQRQG"
     CDS             173808..174185
                     /locus_tag="ctg1_175"
                     /transl_table=11
                     /translation="MARLAGVDIPREKRLEIALTYIYGVGKTRAHETLAATGISADVRV
                     KDLTDAELVQLRDYIEGNYKVEGDLRREVAADIRRKVEIGSYEGLRHRKGLPVRGQRTK
                     TNARTRKGPKRTVAGKKKAGR"
     CDS             174237..174638
                     /locus_tag="ctg1_176"
                     /transl_table=11
                     /translation="MPPKTRGAVRKPRRKDKKNIALGQAHIKSTFNNTIVSITDPNGAV
                     ISWASAGEVGFKGSRKSTPFAAQMAAEAAAKRAQEHGLRKVDVFVKGPGSGRETAIRSL
                     QAAGLEVGSIQDVTPSAHNGCRPPKRRRV"
     CDS             174788..175798
                     /locus_tag="ctg1_177"
                     /transl_table=11
                     /translation="MLIAQRPTLSEEVVSENRSRFIIEPLEPGFGYTLGNSLRRTLLSS
                     IPGAAVTSIRIDGVLHEFTTVPGVKEDVTEIILNIKNLSVSSEHDEPVVAYLRKQGPGV
                     VTAADIAPPAGVEFHNPDLHIATLNSKGKFELELTIERGRGYVSAAQNKSGDSEIGRIP
                     VDSIYSPVMKVTFRVEATRVEQRTDFDKLIVDVETKQAIAPRDAVASAGTTLVELFGLA
                     RELNTAAEGIEIGPSPTDAALAADMALPIEDLDLTVRSYNCLKREGIHTVGELVARSEA
                     DLMDIRNFGAKSIDEVKAKLVELGLSLKDSPPGFDLAARAAAIEEDDAAFSDDEL"
     CDS             175865..176425
                     /locus_tag="ctg1_178"
                     /transl_table=11
                     /translation="MPTPTKGPRLGGGPAHERLMLANLAAALFEHKRITTTVTKAKRLK
                     PYAERLVTFAKRGDLASRRRVLGLISDKGVVHELFTDIAGAVANRDGGYTRITKIGNRK
                     GDNAPMAVIELVLEPVSPKQAVVAEATNAAAKAAPAAEAPAAEEEVVETEAAETEEAPA
                     AESDAAEAEAAETEEAPAAEDKK"
     CDS             176458..177348
                     /locus_tag="ctg1_179"
                     /transl_table=11
                     /translation="MNERKPAAPVMGGGGFLRVRLDLSYDGGPFSGWALQPGLRTVQGS
                     LEEALTLLLQRPVRVTVAGRTDAGVHARGQVVHLDLTEAEWLSLPRGHELDPAVALLRR
                     LRGALSRILGDLTGAVEVHDAGLAPEGFDARFSALWRRYSYRIADGPERWDPVLRSITL
                     WHKSAVDVSVMNHGVQALLGLQDFRSYCKPREGATTVRELQKFSFARGSDGVIVATVQA
                     DAFCHNMVRSLVGSALRVGEGLESPGWLHARLLERKRDAKSVLAAPHPLVLEEVAYPSD
                     GELLARAELTRARRE"
     CDS             complement(177472..178350)
                     /locus_tag="ctg1_180"
                     /transl_table=11
                     /translation="MSTHAWLIIAAIILPLAYFVWSLATIDRKGIVAIHSNLGSGFAQG
                     AGVTIQRPPLLLGVARKLTPGSYEAKLDHWLALAGRPKAMPLTKLIAIKPVLAAAGAIF
                     SILLFAANPVPSIGIFGLLLVGFLYFIPDLLVYNQGSKRQEAIKIEFPNTLDQMLISVE
                     AGLGFESAMERATAQGTGPLAQELMRTLQDIQVGRPRQEAYEALAERSTVTDVRSFVLA
                     VIQADKYGIGIANVLRAQAKQARIKRRQNAEEKAMKLPVKVLFPLLFCIFPVLFIILLG
                     PAGIRIMEAFS"
     CDS             complement(178363..179304)
                     /locus_tag="ctg1_181"
                     /transl_table=11
                     /translation="MDTPVLFISAIGACGAALLILVVVVLKPRNGSIPLERRRMGFVPD
                     ESALGRVSQSAVQVVDTALGRSGGPYNREVLYNAGIKQAPADFTVLVAISTVTLGILAM
                     LLTNPLIAILIALATPFAAKVLLVYRTEKRRSKFEVQLTDTIQMLIGGLRVGHSIMRSL
                     EAAAQESQAPASEELGRIVNEVRIGKDARQAIEDCAVRMDSEDFRWIGQAIQINREVGG
                     DLAEVLEQVAGTIRERSEIKGHVRSLSAEGRMSAVILMALPVGVGGVLGVINPGYLKVF
                     VNHPVGIALTVLSCVLFAVGGLWMSRTVKIKF"
     CDS             complement(179307..180764)
                     /locus_tag="ctg1_182"
                     /transl_table=11
                     /translation="MKLSERLSKKNPDAIAEVIAHTNGGQEDGDQTAQSAVRAIPPASG
                     PMLGGTPSTPAVDALAGLKERAASALFERMGSRIGDTSSSEEELRSFAVEELSGVIDDE
                     QVPLTPEERRRLIREIADEVMGFGPLQRLLEDPSVTEVMVNRYDQIYVERHGHLAFTDL
                     QFSSDAHLRKVIERIVSKVGRRIDESSPLVDARLEDGSRVNAIIPPLAVNGPSLTIRKF
                     SHVPLTVRNLIEWGSMSHEMAELLSACVRARLNVIVSGGTGTGKTTLLNVLSSFIPESD
                     RIVTIEDAVELQLQQRHVVRLESRPPNIEGKGAVTIRDLVRNSLRMRPDRIIVGEVRGG
                     ESLDMLQAMNTGHDGSLSTVHANSPRDAIARLETLVLMAGMDLPLRAVREQVSSAVDLI
                     VQVTRLRDGSRRITHVTEVQGMEGDVVTLQDAFLFDYTAGLDSEGRFLGRALPTGIRPR
                     FLDRFTELGINVSPSVFGAASVLNGRR"
     CDS             complement(180761..181960)
                     /locus_tag="ctg1_183"
                     /transl_table=11
                     /translation="MSRFVAITAVRDFESRVRQAISGALHGDLQTLSPEILHGGTDDVF
                     KQLTGAPPEVMILGPGVNPDDALKLATVFDLQYPEISLLLVSEPSPDVVLRAMHAGIRD
                     VVTPEIDVHELRVLLERACLAAASRRRGMQTVSESGQERGRVIAVMSPKGGVGKTTVAT
                     NLAVGLGAVAPMGVVIVDLDLQFGDVASGLLLEPEHSITEAVHGPASQDSMVLKAFLTV
                     HPSGIYALCAPKKPSESDYITADHVTRLINQLATEFRYVVVDTAPGLGEHCLATLELAT
                     DGVWVCGMDVPSIRGLRKCFSVLRELQLLPQGRHTVLNFADRKSGISVQDVEATIGVPV
                     DTVIPRSRNLPYSTNRGVPVLQGSTRDSAAKGLRKLVERFDPRLETQPQSKQHRRVVVS
                     "
     CDS             complement(181957..182724)
                     /locus_tag="ctg1_184"
                     /transl_table=11
                     /translation="MKTRLLGGIAALLLAVIGTVLLVTYVQGADKRAQEGLDPVNVLVV
                     KERIPAGTKAEEIQSKVKTETLPQSAVAPGTISVLSDQAGKVTAADLQPGEQLLGMKLV
                     SPKELAPGTVPVPEGLQESTFVLAPERILGGRIEAGDTVTVYASFKLDEAVSAGANLPA
                     GLTGWKNFTELLYHDVLVTAVQQAAPDAEKSAGTDKGVALPNGSAYVTVALSDANAAKM
                     VFGAEFGTLWLSKQTDKTVKSDPPTTTFGGLVQ"
     CDS             complement(182778..183821)
                     /locus_tag="ctg1_185"
                     /transl_table=11
                     /translation="MRRLKQLRLKGSRICTGVGSDERGAATIIVAGLMVVLLGFAALAV
                     DVGALYAEKAQLQNGADAAALAIATDCANGACGNSSATANSFANSNANDSSSGSTVAFP
                     TGTTVRVVTNARDQSSGANSFSLYFARVLGMDTATVDATAEASWGAPSAATTLPWTVSE
                     CVFKKYLSATQLASLNSTGNFSGDPIPTHVTLRYDTNAPAIGGCVAQNGYQPGGFGWLD
                     TNSGCSADIRISAVVMGQPGNHFPNGATCNSVLSHIMDEPALIPLFKTAAQNGNKTKYT
                     LVGFAAFQVTGYKFDGGQKLDPAAPSCNNNCRALQGFFSRFVSLEEGSQTTGGIPNYGA
                     SVVKLTK"
     CDS             complement(183809..184210)
                     /locus_tag="ctg1_186"
                     /transl_table=11
                     /translation="MDRKERGAVAIEMAILLPLLLLILLGIIEFGRVLNVQVSLTEAAR
                     EGARYAAVHYQDGNLDVAGKALSAAPTLDGLGVSVSDNASSCAPGTNVRVTTSVSLPSM
                     SGFLDAGFFGAPGIFPLNMTGIGVMRCGG"
     CDS             complement(184322..184516)
                     /locus_tag="ctg1_187"
                     /transl_table=11
                     /translation="MSAFMFTITSYIAGVKDRFTKEEKGATMVEYGIMVAFIALLVLAA
                     VTLLGPQIANLFTRVDAAI"
     CDS             complement(184840..185484)
                     /locus_tag="ctg1_188"
                     /transl_table=11
                     /translation="MTDVLALPLLLALPGLLLSPLAESLIHARLPRLGGLPSPRVRITT
                     AAVTALLFGLLAWRFGFSAELPAFLFLALCGVQLSRIDFTLHLLPNPLVLLLLTGGAGL
                     LAAAAVLAPAWSDLLRALAGGAILFAGYLILGLFSPGSIGMGDVKLAAPLGLYLGYLGW
                     AQVLYGGLLGFVVGGLLTVLMLRLRRAEKPRETAHGPAMVIAALAVAMVMA"
     CDS             185772..186215
                     /locus_tag="ctg1_189"
                     /transl_table=11
                     /translation="MRTYTPKPGDINRQWHVIDATDVVLGRLASQTATLLRGKHKPTFA
                     SHMDMGDFVIIINAEKVALTGAKLEQKRAYRHSGYPGGLTSVNYAELLESNPVRAVEKA
                     IKGMLPKNSLAAQQLGKLKVYRGAEHPHAAQQPKTFEITQVAQ"
     CDS             186254..186763
                     /locus_tag="ctg1_190"
                     /transl_table=11
                     /translation="MAQNEELTAEAVEAEETLTSYTSESSNAAEDAPKKERPALTVAGA
                     AVGRRKEAVARVRVVPGSGKWTINGRTLDNYFPNKLHQQDVNEPFKILDLEGAYDVIAR
                     IHGGGISGQAGALRLGVARSLNEIDVDNNRATLKKAGYLSRDARVIERKKAGLKKARKA
                     QQYSKR"
     CDS             186940..188277
                     /locus_tag="ctg1_191"
                     /transl_table=11
                     /translation="MRGLANGLLTAELAMQLAQAAAVVLGHDRATNGKRPRAVVARDPR
                     ASGEFLAAAVEAGLSSSGIDVYDAGVLPTPAAAYLVADLDADFGVMLSASHNPAPDNGI
                     KFFARGGQKLPDDVEDAIEAQLGQEPQRPVGADVGRIQRFSDAEDRYIVHLLGTLPKRL
                     DGLKVVLDCAHGAASGCSPQVFKDAGADVVVIGAEPDGLNINEGVGSTHLGPLKEAVVK
                     HGADLGIAHDGDADRCLAVDHEGNEVDGDQIMAILALALNDAGKLKDNILVATVMSNLG
                     LKLALRDAGITILETAVGDRYVLEGMRDGGYNLGGEQSGHVIFSDYATTGDGVLTGLQL
                     AAQVALTGRSLKELATAMTKLPQLMINVKGVDKARAGTDEGVAAAVAAAELELGETGRV
                     LLRPSGTEALVRVMVEAADMETAERICTGLAAVVRERLGASSELAV"
     CDS             complement(188341..189183)
                     /locus_tag="ctg1_192"
                     /transl_table=11
                     /translation="MATPQPSRRAFTGLLTAGAGMLALSACAPDNATPPTAVADASTGS
                     PSPTVPAPSASPDVTPADVAATPAPSATPSSAAANRFSLTDPTSPWVVVNKHMPLNPQD
                     FIPADLVQPNIRLAVSGEAALVNSTTATAAEKMFAAAAAEGVIMTLASGYRSYSTQVAT
                     YNGYVASTGQAAADRASARPGHSEHQTGWSFDIGDGGGACSFQPCFADQPAAVWAKANA
                     SRFGFVVRYPWMFHDTTGYFYESWHLRYIGVEAATDMAARGIATLEEYFGLEAAPDYL"
     CDS             complement(189188..190159)
                     /locus_tag="ctg1_193"
                     /transl_table=11
                     /translation="MSVTLQRTEANGDGASPFVELDRQTWSRLAAQMEQPLNEEDIFRL
                     RGLGDPLDMKEVREVYLPLSRLLHLYVQASHQLHAATTTFLGEQTQRTPFVIGVAGSVA
                     VGKSTIARVLREMLRRWPGTPNVELITTDGFLYPLAELKRRHLLERKGFPESYDRRGLL
                     RFVSEVKGGAEEVRAPWYSHVTYDIVPGKEVVVRRPDVLIVEGLNVLAPARPRMDGKQG
                     LAVSDFFDFSIYVDAKTSYIEEWYVDRFRKLRSTAFAQPESYFHRYATLSDDDAESTAR
                     GIWKRINEPNLEENVLPTRGRAQLVLTKDADHSIRRMLLRKV"
     CDS             190299..192182
                     /locus_tag="ctg1_194"
                     /transl_table=11
                     /translation="MCGIVGYVGNSSRKAAGHSALDVVVEGLRRLEYRGYDSAGVAVVA
                     DGTISSRKKSGKLSNLISELEANPIPESLTGIGHTRWATHGGPTDRNAHPHLSDGGRLA
                     VIHNGIIENFAELKQELLGKGVTFESETDTEVAAALLGDIFRTQLNDGGGSLTEAMRLA
                     CQRLEGAFTLLAVHADQPDVVVAARRNSPLVVGLGEGENFLGSDVSGFIDYTRRAVELG
                     QDQIVTITAESVEITDFFGAPAEGKEYHVDWDPASAEKGGFNSFMEKEIHDQPDAVAQT
                     LLGRSDLDGKLTLDELRIDPELLKQVNKIIVLACGTAAYAGLVAKYAIENWCRIPTEVE
                     LAHEFRYRDPIVDSNTLVVSISQSGETMDTLMAVRYAREQGAKTISICNTNGSTIPRES
                     DAVLYTHAGPEIAVASTKAFLAQITAAYLLGLYLAQLRGNIFSGQIKDVLADLSKIPAK
                     IQHILDNAGPLRELARSMKDEKSVLFLGRHVGYPVALEGALKLKEIAYIHAEGFAAGEL
                     KHGPIALIDDGQPVFVVVPSPRGRDSLHSKVVSNIQEVRARGARTLVIAEEGDESVKDY
                     AEQVFYVPETPTLLMPLLTTVPLQIFAAELAGAKGYDVDQPRNLAKSVTVE"
     CDS             192187..192534
                     /locus_tag="ctg1_195"
                     /transl_table=11
                     /translation="MIVGIGVDVVDIERFGKQLERTPGLRDRLFVPAERELNTRSLAAR
                     FAAKEAVAKVLGAPAGMNWQDCWIGLDENGPTVQVKGTVLAVAEAKGVKRWHLSISHDG
                     GIATATVLAEG"
     CDS             192552..194129
                     /locus_tag="ctg1_196"
                     /transl_table=11
                     /translation="MISAFTGQQIRDAEKPLLDSGEGAVLMQRAAYGLAQEVARQIKRK
                     RKLTGASVTVLAGKGNNGGDGLFAAAFLARRGMRTTAVLAALEVHPEALAAFAAAGGRT
                     LSLEPGNAEELAVMCAGDDAIIDALLGTGARGGLRGAAAEMIASLQELRPSLVVACDLP
                     SGLDAGTGEVHWPVLDADVTVTFGGIKAGLMTDPGEGCAGRVELVSIGIEAGLRSMGPE
                     LRRLTARDLGRLLPAPDRRAHKYSRGVLGVVAGSARFAGAAVLSVHSAALAGAGMVRYL
                     GPESAARAVLSRTPEALWETGDPGRVQAWVLGPGVDGAEQLRRVGDAAKTAMDAGLPVV
                     VDAGGLGALPDRCPPHWILTPHAGELATLLDSLPSLGEIAVTRDDVEARPLHFVRLAAE
                     LTGATVLLKGATTLVASPSGVVFSQSEGTAWMATAGSGDVLSGVLGALVAQSAEEVRDD
                     DGAYAALGLDQADRWAAVAAVAASVHGRAGAEASANFEGGPLTASAIMAGVPRIIGSLA
                     AEYDRPRP"
     CDS             194198..196504
                     /locus_tag="ctg1_197"
                     /transl_table=11
                     /translation="MEVWPGSAYPLGATFDGTGTNFALFSEKAEKVELCLFDDDGGEVR
                     VDVTEVDGYVWHCYLPQVQPGQKYGYRVHGPYDPDAGQRFNPNKLLLDPYAKAIHRQID
                     WDPSLFSYNLGDPESRNDEDSAAHMMLGVVINPFFDWDGDKLLRIPYHKSVIYEAHVKG
                     LTQMHPEVPEEQRGTYAGVAHPAVISHLQKLGITAIELMPVHQFVNDGILQDKGLNNYW
                     GYNTIGFFAPHNSYSSKGDTGQQVQDFKAMVRALHTAGIEVILDVVYNHTAEGNHLGPT
                     LSFKGIDNSAYYRLVEDDQKYYMDYTGTGNSLNVRSPHSLQLLMDSLRYWVTEMHVDGF
                     RFDLASTLAREFYDVDKLSTFFELIQQDPVVSQVKLIAEPWDVGPGGYQVGNFPPQWTE
                     WNGQYRDTVRDFWRGEPSTLGEFASRLTGSADLYEHSGRRPVASINFVTAHDGFTLADL
                     VSYNEKHNEANGEDNNDGESHNRSWNCGEEGPTEDPTVLALRARQQRNFIASLFLSQGV
                     PMLLHGDELGRTQNGNNNGYCQDSELTWINWDNVDQPLIEFTAAVSALRAKHPSLRRSR
                     FFDGRPVLRGEGERLPDIVWLDADGTTMSPSDWDEAFGRSVGVFLNGDGIHGRDNQGRR
                     ITDVNFLLYFNADQEEVDFQIPSDEYAPAWDVMIDTAGEGAEAGVIKPEQILKVGGKSL
                     VVLRAHSTPEVEPDHSVAASLAALTQTSTPETASLTSPAVTSLPFDYKGEGTATQESGQ
                     DGDAAAEPASKEDQA"
     CDS             196501..198813
                     /locus_tag="ctg1_198"
                     /transl_table=11
                     /translation="MKTPISTYRLQIRPGFTLQDAAGLTGYLRSLGVDWVYVSPILTAE
                     QGSDHGYDVTDPSTVDPSRGGPEGLDALARSAREQGLGILADIVPNHMGVASPKQNSWW
                     WQLLKEGRGSKYAEAFDVDWDFGGGKIRVPVLGSDDDLDELKVVDGELRYYDHAFPLAE
                     GTYADGDSPKDVHARQHYELVGWRRADAELNYRRFFAVNTLAGVRVEIPWVFDEAHEEV
                     VRWFREGLVDGLRIDHPDGLADPEGYLARLREATGGAYLLVEKILEPGEQLPETFDCEG
                     TTGYDALADVDRLFVDPSAEEYLNSLDARLRGSDAPADYHAMIRGTKRRIADGILRSEI
                     LRLARLVPESLELPHGKVADALAEIICCFPIYRTYLPYGAKVLSQSVEEAARHRPDLDT
                     VLRRLEPLLLDESGPLARRFQQTSGMVMAKGVEDTAFFRYTRLGTLTEVGADPTEFSIP
                     AGVFHERMARRQQLLPLSMTTLSTHDTKRSEDARARISVISEAVPEWELFLGTVQQLAP
                     IPDGPLAALIWQSIVGAWPADRGRLQSYALKAAREAGNSTNWTDPNAEFERHLATAVDA
                     AFDVPEVAAALNNFVAELEPFGTSNSLSAKLIQLTMPGVPDVYQGTEFRDGSLTDPDNR
                     RPVDFQARIAALAELDGGAKPEFTDESAKLLVLSRALRLRRDRPELFAGYLPVAARGSA
                     AGHVVAFDRGAEKRGALTVATRLPRRLERDGGWRDTVIDLTVDSTDQLTGASYSAGAVP
                     VARLLEHYPVALLVPAT"
     CDS             198872..200644
                     /locus_tag="ctg1_199"
                     /transl_table=11
                     /translation="MLEHAAGKDRYDVWAPNAGSVRLVAGGQEYDMEQQHDGAASGWWR
                     APADAVAQGADGVSYGYLVDGEGPFPDPRSRRQPDGVHGLSAIFDPAAHQWQDAGWKGR
                     ALKGSVIYELHLGTFTPEGTLDAAVGKLDYLVDLGVDFIELLPVNGFNGVHNWGYDGVL
                     WYAVHEPYGGPAAYQRFVDAAHAAGLGVIQDVVYNHLGPSGNYLPKYGPYLKSGEGNTW
                     GDSVNLDGPGSDDVRRYILENAEMWLRDYHVDGLRLDAVHALRDERAVHILEEFGALAD
                     RIEAETGIVKTLIAESDLNNPRLIYPRQDNGYGLEGQWSDDFHHAVHVNLSGETTGYYS
                     DFDSLAVLAKVLEHGFLHDGSYSSFRGRHHGRPIRHDLAHPSALVVCLQNHDQIGNRAI
                     GDRLTASLSFGKLAIGAVLTMTSPFTPMLFMGEEYGASTPWQFFTSHPEPELGKATAEG
                     RIKEFERMGWDPAVVPDPQDPETFQRSKLKWEEAEEGDHARLLQLYRDLAQLRHNTPEL
                     VDGGFGETSVEFDDDERWLQMSRGDVRVVCNFGEEALATPLDGSVLLATNHEAVLDEGT
                     LTLPGGSAVVVRVN"
     CDS             200721..201758
                     /locus_tag="ctg1_200"
                     /transl_table=11
                     /translation="MTYSAAENRYETMPYRRVGRSGLKLPAISLGLWHNFGDDKRFDEQ
                     RAILRRAFDLGVTHFDLANNYGPPDGSAETNFGRHLKDDFKPYRDELIISTKAGYYMWP
                     GPYGEWGSRKNLISSLDQSLERMGLDYVDIFYSHRPDPETPLEETMGALDYAVRSGKAL
                     YAGISSYTPEQTLEAARILKELGTPLLIHQPSYSMLNRWTENGSPNLYEALDQVGAGSI
                     AFSPLAQGMLTDRYLNGVPADSRAAKERFLSESALTEEKLDRVRGLKAIAEGRGQSLAQ
                     MAIAWILRDQPKGSPVTSALVGASSVAQLEDTLSAINNLAFTQDELTAIDEFAVESDIN
                     LWAQK"
     CDS             201926..203011
                     /locus_tag="ctg1_201"
                     /transl_table=11
                     /translation="MSSHPIRVAIVGVGNCAASLVQGVQYYRDADPKATIPGLMHVEFG
                     QYHVNDVQFVAAFDVDSKKVGLDLADAIGASENNTIKIADVPATGVTVQRGHTLDGLGK
                     YYRETIVEAPEESVDIVAALREAKVDVMVCYLPVGSEQAAKFYAQCAIDAGVAFVNALP
                     VFIAGTKEWADKFTEAGVPIVGDDIKSQIGATITHRVMAKLFEDRGVTLDRTYQLNVGG
                     NMDFKNMLERDRLESKKISKTQAVTSNVEAELHADDVHIGPSDYVAWLDDRKWAFVRLE
                     GRNFGDAPVSLEYKLEVWDSPNSAGVIIDAIRAAKIGLDRGIGGPLLSASSYFMKSPPE
                     QFNDDLARDKVEAFIRGDIER"
     CDS             complement(203113..204801)
                     /locus_tag="ctg1_202"
                     /transl_table=11
                     /translation="MSEQKVLSDLEIAHNATMLPIEQIAERAGIAVDALELYGPYKAKI
                     NPAKLQLPQGKKPGKVVLVSAMSPTPAGEGKSTTTVGLADSLARAGNNVMIALREPSLG
                     PILGMKGGATGGGYSQVLPMDDINLHFTGDFHAVTSANNALMALVDNHIFQGNALGIDP
                     RRMTFKRVLDMNDRALREVVIGLGGPAQGVPRQDGFDITVASEIMAVFCLSTDLDDLRS
                     RLGRITFGYTFDRAPVTVADLGVEGALTMLLKDAIKPNLVQTIAGTPALVHGGPFANIA
                     HGCNSLIATRTAMELADIVVTEAGFGADLGAEKYMDIKARIADVAPSAVVVVATIRALK
                     MQGGVPKDQLDEPNVEAVAAGVENLKRHVGNVAKFGISPVVSINKFATDTPEELEWLLA
                     WCAAEGVDAAVADVWGRGGGGDGGDELATKVAAALARPSDFHHLYPLELSVEEKIQTIV
                     QEIYGADGVDFSVPALKRLAEIEKNGWSGLPVCMAKTQYSFTDDASRLGAPKGFKVHVR
                     DLIPKTGAGFIVALTGAVMTMPGLPKEPAAMRMDVDAEGNPTGLF"
     CDS             complement(204902..206146)
                     /locus_tag="ctg1_203"
                     /transl_table=11
                     /translation="MPLIRRVAFLSLHTSPMEQPGAGDAGGMNVYVRALAMALAETGVE
                     VEIFTRSTKANQPVVEHPGPGVCVHNVMAGPRRKIPKEELPELLHQMVGEIDRIRHEQL
                     HGRYDAIHSHYWVSGVAGLELSELWGVPLVHTMHTMAKVKNLVLQSGERPEPRRREEGE
                     QRIVDGAARLVANTPAEAEELVSHYGADRDRIDVAPPGVDLNVFTPSFRKKSRALRGVR
                     PDSFHILFAGRIQRLKGPQVFVKAAGILRRRRPDIDLEMTILGSLSGSKDFNLTQIIHD
                     AGLDDVVTHRPPVVAPELASWFRSADVVVMPSFSESFGLVALEAQACGTPVIATNVGGL
                     SRAISDGRTGLLVDGHDPSDWADALEDLYDDVQTREGMGRLAATHAESFGWQRTAAITL
                     ESYREAVSGLLVPRR"
     CDS             206174..206776
                     /locus_tag="ctg1_204"
                     /transl_table=11
                     /translation="MLFALQKTLLLPAMAMPKQPRYVDNAASVAAVTDEQTFHIREATT
                     ADWPGIWSVLEPVIREGETFTWDRDTSEDSARAKWVKEAPGQTFVAVDKGSGEVLGTGE
                     FHANQGGGGSHVANAGYMVGVKHSGKGIARALCAYSLVEAKAAGFYAMQYNAVVESNVR
                     AVWLWQSMGFTILATVPEAFNHPEIGYVGLHVMYRKL"
     CDS             complement(206781..208151)
                     /locus_tag="ctg1_205"
                     /transl_table=11
                     /translation="MIAGGGGFRVPLVYRALCAGPFAGLVDTLVLYDVDALRVAAIEAV
                     LRNMPIAAGSRPDVVVSTDLAHALEGTDVVFAAMRPGGTAGRIADERVALGLGLLGQET
                     TGAGGISYALRSIPRMLELADAMRRHCPDAWLINFTNPAGMVTEALRPLLGGKVIGICD
                     SAGGLVQRAARAAGAQLEDGRLDGVGYYGLNHLGWLYRLAPGGTDLLPGLLNDDQALGS
                     MEEGRLFGREVLKRLGCLPNEYLYYYYRTAQATDAIRSQQETRGASIHQQQSSLYPALV
                     ESGHAYALWDAARRTREEGYLAEARTHGERRDEEDLAGGGYERVALALMKALFGGGKTQ
                     LILNVPNSPVASAAGPATADGAVPGLPGDAVVEVPCEVTSDGALPLAQERPARQFLTLM
                     KRVKEVERLTIRAVREGDRESALRAFAVHPLVGSVSLGKDLLERYEQAFPELRGLWS"
     CDS             208198..209301
                     /locus_tag="ctg1_206"
                     /transl_table=11
                     /translation="MPCMDAMPQRRYDPLAAVRSDGDHQCDLLLTGTVFQDIIFTGLPH
                     SPEPGTEVWSEGMGSCPGGVANQAIAAARLGLRTNLAATFGDDGYGDYNWQILESQEHV
                     DLSLSRTIPGWHSPVTVSMCVNQDRSMVTHGHPAPISSSELIGQPPKALAAVADLGEEL
                     EPWMMAAKKAGTKLFGVVGWDPTGEWSERRLEQLGNFHAFLPNAPEAMAFTGKADPWAA
                     LYSLADRVPVAVVTLGPQGAVAVDSETGEEEWVPSLPVSASDPTGAGDCFGAAFIVGCL
                     AGWTLGDRLRFANLCASLAVQEVGGSLAAPGWGDIADWWHRANARKERQSSQWVRRFAF
                     LEPIVKDIPAEAQRRARATIAHLSDAQ"
     CDS             209372..210622
                     /locus_tag="ctg1_207"
                     /transl_table=11
                     /translation="MTYEAAADIGIGSRASIAKSAVLERSAVIDLDAVRHNVRQFVAIA
                     SPASVMAVVKADAYGHGAVQVARAALDAGAAWLGVAHISEALALRAAGVDAPLLAWLHT
                     RESNFQAAVAAGIDVGISGWELDAVVAAAREQERPARVHLKVDTGLGRNGCTIEDWDQL
                     VGQAMDYQDQGLLRVVGIFSHLAVADEPHRPETDEQLAVFREAIAMAEDAGVDTEVRHI
                     ANTPATLSRPDSHFDLVRVGLGVYGLSPFEGATSAELGLHPAMTVRTLLSNCKKVPEGQ
                     GVSYGLNYRTTGESTLGLVPLGYADGVPRIATGGPVRVNGVNYPVVGRIAMDQMVIDLG
                     PLTADAANALKGAEAVMFGDGADGGPTADDWAAAAGTNNYEIVTRISSRVPRSYVNELA
                     TQPAAPAGAVDAGTAAL"
     CDS             210619..211203
                     /locus_tag="ctg1_208"
                     /transl_table=11
                     /translation="MNQPQWERTVKVTTADQTHALAAALGGVLEAGDLVVLTGELGAGK
                     TTFTQGLGEGLGVRAGIISPTFVLVRIHPNLPDGPRPGGPDLVHVDAYRLDSAAEVDDI
                     DLENTMDSAVTVVEWGRDRVEHLSDSRLEIDLHRSVGGTNTAATGGVLDFDTEDDDEPR
                     TIVFRGFGPRWAGAPHLLEEAESRSAEEGGN"
     CDS             211203..211874
                     /locus_tag="ctg1_209"
                     /transl_table=11
                     /translation="MLILAIDTSAVASAALISDDAMEGVVDSFATEDTRSHAEVLAPGI
                     EKLLAGAGVTGADIDAIVTGVGPGPFTGLRSGIATARTLAFVWNKPLYGLMSLDAIALE
                     VAESTASVSEFLVATDARRKEVYWARYTVADGRLPELVDGPHVGFAAELPDFPVFGAGA
                     GLYADVLKADEDFARTQPNAAALGQFALARLASGQALLDSTPLYLRESDAQVPGPRKRA
                     L"
     CDS             211871..212359
                     /locus_tag="ctg1_210"
                     /transl_table=11
                     /translation="MTGAAEISLRDMTEADIPVVEALERRLFPVDAWPLQMFFDELAQP
                     ETRRYVVAEVAGEIVAYAGLMCIEPIADVQTIAVVPEFEGQGIGSAVLTELIEEARRRR
                     AADVLLEVRADNPRAQKLYVRFGFEQIHVRPRYYRDGTDALIMRLPLNDPTSSEGAQA"
     CDS             212356..213501
                     /locus_tag="ctg1_211"
                     /transl_table=11
                     /translation="MTATFPQELKQPLVLGIESSCDETGVGIVRGTTLLTNTVSSSMDE
                     HVRFGGVIPEIASRAHLDAFVPTLQESLHEAGVTLEDIDAIAVTSGPGLAGALMVGVCA
                     AKALAVATGKPLYAINHLVAHVGVGLLDGKPDAGAAAGLGSAAGLGAGQLPENLGALLV
                     SGGHTEILRIRSITDDVELLGSTIDDAAGEAYDKVARILGLGYPGGPAIDKLARQGNPK
                     SIRFPRGLTQPKYMGTAEDKGPHRYDWSFSGLKTAVARCVEQFEARGEEVPVADIAAAF
                     QEAVVDVISSKAVLACRENGITDVLLGGGVAANSRLRELTRQRCTSAGITLHVPSLDLC
                     TDNGAMVAALGAQLIMAGIGPSGLTFAPDSSMPVTSVSLPA"
     CDS             complement(213535..214686)
                     /locus_tag="ctg1_212"
                     /transl_table=11
                     /translation="MQIDFAPSRQSTLGVEWELALVNARTGELVSVANDVLKGVAANHP
                     DLNEDDEHPHIKRELLLNTVELVTGICETVKDAKEDLSRSLAAVREVTDPMGVEVFCAG
                     SHPFSPPLLQPVTDKERYAKLIERTQWWGRQMVIYGVHVHVGIDRRDKVLPILDGLVNY
                     FPHFQALSASSPYWAGEETGYASQRALMFQQLPTAGLPFQFETWEAYESYVQDMFTTGV
                     IDATSEIRWDIRPVANLGTIEMRICDGLATLEEVGAIAALTQCLVDEFSSILDAGGTIP
                     TMPPWHVQENKWRAARYGMEAIIILDAEGNEQLVTEHLAETVARLEPVAAKLGCSEELA
                     DVLRIIERGASYQRQRRVAAEHDGDLQAVVMDLVQQMRKGPDA"
     CDS             214852..216003
                     /locus_tag="ctg1_213"
                     /transl_table=11
                     /translation="MHLTVVSSLDSQCREAATGRLGRTHANSAVVLHDLLDGSLVLRRV
                     YQRGRLVERETTVLEHGCLSCTVRLDVVPTAERLATRGFDHVVLGLPPGVAAGMAVAEL
                     RRGLSRPAAIDNAVLALDPGDLDDHIWDRHTLFESGFTSMPQDDRTSGEFLIGEFGQVD
                     TVMVYPGLGAALTGEHPERSAQWLTGMELVVELAPHAAAVGAADSYRPGCFDQAEAAAR
                     NRPGVVRVPASETPGSFRTVLHKARRPLHPGRFRDALPQLAAGTHWMRGRLWIASAPAT
                     RIAVQGIGPRVWLESTGKWLADSADAAPIGTSAGRPGPDVDSVLDWHPSHGDRGTVLAM
                     TGRSEEIDARVIRGLLDECQLTEAEMELDFGVWDDPLELRDAL"
     CDS             216033..216155
                     /locus_tag="ctg1_214"
                     /transl_table=11
                     /translation="MKVRNSLRALKKIPGAQIVRRRGRTFVINKNNPRMKARQG"
     CDS             216195..217007
                     /locus_tag="ctg1_215"
                     /transl_table=11
                     /translation="MPILNKDMSLCISLAARPSNIGTRFHNYLYDLLGLNFVYKAFAPA
                     DITLAVAGIRGLPIRGAAVSMPYKEAVIPLVDVMDPSAKAIDSVNTIVNDDGVLTAYNT
                     DYIAIARLLKDHEVPSSHTVLLRGAGGMAKAVAAALRDAGFTAVTVVARNETAGRALAD
                     LYGFGWQDDVNGSTADLIINVTPLGMAGADEAAQSYDDATIAAAQVVFDVVALPSETPL
                     ITAARSAGKPVITGAEVIAIQAEEQFVLYTGVRPTPGQVREASEFSRR"
     CDS             complement(217012..218238)
                     /locus_tag="ctg1_216"
                     /transl_table=11
                     /translation="MPHAPQEQIAPLLTTEGWELLASLGPYKEADAFRVNADLRKAGHS
                     PELVAAVLTQSRLRTRAEAKFGEFARQMLFTQAGLEQATRLNVAARHAERFATAGVAHV
                     ADLGCGLGADSLAMASMDIAVTAVEMDETTAACATINLIPFPHATVVHADATSVELDGI
                     DGVWLDPARRTTSTSGTKRIWDPEAFSPPLSFVESLAATGRAIGVKMGPGIPHDSVPKG
                     CEAQWVSVEGDVTEVTLWFNAVARPGVRRAALVLGSQGAAEITSDQDFDGGPVAAVGPV
                     EGFLYEPDGAVIRAGLVADVAERLGGHLVDEHIAYICAPRLHDTPFARAYKVLEVMPYN
                     VKALKAWVKSNGITVLDIKKRGTAVTPEELRKQLLPAKPGKGKAKTATLVLTRIGEERV
                     VVVVEALSA"
     CDS             218306..218668
                     /locus_tag="ctg1_217"
                     /transl_table=11
                     /translation="MEDNAAAQPSRITKYARPALIAGTVIAVVCIALLIIILALDSFNA
                     AAYSVTGKSVNDATDEAREIRDLYSGARIGGIIALVISGVVAVLSAVVLYRNRGNAPVD
                     GDDDGEDYDLDDLTGR"
     CDS             218861..219157
                     /locus_tag="ctg1_218"
                     /transl_table=11
                     /translation="MSVSIKPLEDRIVVRPLEAEQTTASGLVIPDSAQEKPQEGEVVAI
                     GPGRFDDNGNRVPVDVTVGDVVIYSKYGGTEVKTGGNEYLVLSARDVLAIVVK"
     CDS             219242..220855
                     /locus_tag="ctg1_219"
                     /transl_table=11
                     /translation="MAKQLAFNDAARRSLEAGIDKLANTVKVTLGPRGRNVVLDKKWGA
                     PTITNDGVTIAREVELDDPYENLGAQLAKEVATKTNDVAGDGTTTATVLAQALVKEGLR
                     NVAAGAAPGEIKRGIEVSVEAVAARLLENAREVEGTQVASVAAISAQSDEVGELLAEAF
                     GKVGKDGVITIEESSTTQTELVLTEGMQFDKGYLSPYFVTDAERQEAVLEDALILINQG
                     KISSLQDFLPLLEKALQANKPLFIIAEDIEGEALSTLIVNRIRGTLNVVAVKAPGFGDR
                     RKAMLQDIATLTGAQVVSPDLGLTLDSVGLEVLGTARRITVTKDNTTIVDGAGSAQDVA
                     DRVAQLRAELTRTDSDWDKEKLQERLAKLAGGIGVIKVGAATEVELKEKKHRIEDAVSS
                     TRAALEEGIVSGGGSALIHALKALDESPAVKALEGDAAAAVGIVRRALVQPLRWIAQNA
                     GFDGFVVVAKVSELEANHGFNAKSGEYEDLIAAGVIDPVKVTRSALRNAASIAALVLTT
                     ETLVAEKPAEEEDAHAGHQH"
     CDS             complement(220958..221944)
                     /locus_tag="ctg1_220"
                     /transl_table=11
                     /translation="MIVQLRLCVPAELSESVLKCCLEQNGAAETALHKGASVEPPGDVI
                     TVQIARESAEELIERLHSLNLPELGSISVSSPDLVLSTRADAAEASAPGESADSVIWDE
                     VSRQTGEDSKLTWSYLAFLIIAAQLAAIGIVTDSTIAVVGAMVVGPEFGPLAALSVGLV
                     ERKWRLVRSSLLALGVGFPVAMAVTAAAAWLSVPLGLFPADALDQGSAVEFIYHPGPYS
                     LIVAALAGAAGMLSMISHRSSALVGVFISVTTVPAAGYVAVALVLGEYSKAAGSAMQLA
                     LNLVGIVAAAAAVLVFYRLIGKRGSSVRRRTAPTATVRRFGAIRRAR"
     CDS             222123..224228
                     /locus_tag="ctg1_221"
                     /transl_table=11
                     /translation="MMDALCHSFEELPNVTMPTIPAPARPGRRPSGPVGKSKFRPEIQG
                     LRSLAVLMVVSYHVWIGRVSGGVDVFLLISAFLMTLQFTGRYKQRRPMDLLRHWLHLFR
                     RLLPAVVVVLLATLAASFVFLPATRWVEVVNQGWASLFYYENWLLQGLAVDYYAADHSL
                     ASPLQHFWSLSIQGQVFILWPVIFASVAFLCRRFSLRYRATLAYVFAIIFVISLAYSII
                     FTANNQAVAYFDTFARLWEFALGTLLALVLPGLNFAKPVRVVMGWIGVAAMLSCGILLQ
                     VQTAFPGFVALWPTLAAVAVIAAGQTGSRLGVDRILSSRFLVRLGDNSYALYLWHWPIL
                     VIALAWSGKDHAGWLSGTLIIALALVLAFLTTKYVEKPFREWKWPEVKRRRSAIAIAAC
                     LAVACAPLLGFQYKQDLDLKAAQAQAAFDNPGAEALLPGYVNQVGENAMTLPTAEQLPS
                     DWAHLTESCSGDTKPESSLLQENCQQNKVGDDATKTVLVVGNSHSQQWLEAVGVLAEQH
                     HWRLYAMLYGACPFMTDNPDADPVCNEFNREVLSHIEAHPPDAVFMVGTAATPSTPDEQ
                     LTHGFEELIPEVNAVGTQVVAMRDNPRFTYSLTDCTLSKGPDSPDCRPLKSDVLAAQSP
                     FDAVMGKYQDLFVLDMTDLICDGTYCPPIVGNTFVYLDDNHLTKTYVKSMADMLDERWF
                     AATGWQE"
     CDS             224225..226306
                     /locus_tag="ctg1_222"
                     /transl_table=11
                     /translation="MMETQGSAAASGTTETTTPDRRFRPEVQGLRALAVVMVAAYHIWL
                     GKVSGGVDVFLLISAFLLTLSFTRKLEANRPLRLVQHWLHVFKRLLPAVVVVLLAVLAG
                     TWALIPQSRWPDVLTEAWASLLYRQNWQLAAFAVDYYAQQHVDASPLQHFWSLSVQGQV
                     FIVWPLIFAGIALLQPHLARRFPRSKAVGHRQLLFVAFAVVFVASLLFSIEETYSNQAY
                     AYFDTRARLWEFALGSLLALALPYVKPGRKLRVFLGWAGIAAMLSCGLLLTVDRSFPGF
                     VALWPTLAAAAVIVAGQSGSRWGVDRILSSRPLVKVGGISYALYLWHWPILVFFLLASG
                     TTTPSILEGMGIMAAAAVLAVATTRYVEQPLRRWKWPDVRSWRAAVVIASCGALLALPV
                     TAWQGAITAEATAIASQPHELTPGAAALSPDYAGKPSEEALVIPAPAAMKDEWANVDGE
                     CTGDNVPSDPVLEGCLQNEEPEVVTKRIVVLGDSHSQQYMAALGPVAKQHGWEVVTLLK
                     GGCRFGAQSSERADFCNEFNRASSAYVLEHKPDAVFTVASLTHVEAPFETEVPGYLEGI
                     KPFTDLGIDVVGVRDNPRFSFNMPECVQKKGKDSPDCNVPLEESLAAASPLDDYVGKVD
                     RLYLMDMSDFICEQGTCPAVVGNVYVYKDDNHLSKTYVQTMIPMFEQRLLAATGWRDS"
     CDS             226547..228058
                     /locus_tag="ctg1_223"
                     /transl_table=11
                     /translation="MTQPEHNPFGFIGLTYDDVLLLPGHTDVIPSEADTTSRISKRITV
                     QTPLLSAAMDTVTESRMAIAMARQGGLGVVHRNLSIDDQAEHVDRVKRSESGMITNPLT
                     INPEATLQELDELCSRYRVSGLPVVDPEGRLLGIVTNRDTRFIPESEFPTRRVSDTMTK
                     MPLITGHVGISREEASHKLATNKIEKLPLVDEQGRLKGLITTKDFTKAEQYPLATKDDE
                     GRLRVGAAIGFFGDGWERAMKLIDAGVDALFVDTANGHSQGVLDMISRLKSDPVAAHVD
                     VIGGQAATREGAQALIDAGADGIKVGVGPGSICTTRVVAGVGVPQITAIYESAKAAIPA
                     GVPLIADGGLQYSGDIGKALVAGADTVMLGSLLAGCEESPGDLIFVNGKQFKSYRGMGS
                     LGAMQSRGKNTSYSKDRYFQADVSGDDKLIPEGIEGRVAFRGPLASVAYQLVGGLRQTM
                     FYTGAPTIPELKARGKFVRITPAGLKESHPHDIQMTVEAPNYGSR"
     CDS             228152..230029
                     /locus_tag="ctg1_224"
                     /transl_table=11
                     /translation="MSEKPAEPRHPESVRLNKAPPRKLALRPYARAVGQVLKVSFKASP
                     AAVVMKVLGSLISATLPLVTTYFAALTTTALAAGYAGDPDAGPRAVLYVVVTAALGLFW
                     GAFSSVDRYIQQLMSFRVGAIVGDMMYERFLALDFWRYDDKETVDLYDRAKRFSDSYAR
                     VLDRIAAIFTQLVSVILAIGALLLVSWWIAVIVLVAIVPSVYLQFKLSREQIAHWNTQV
                     DSRRQRRMIEQNLLRPQHIAEMRLYGIVGYLMDLRSRLRDADERRRLDFQKRYIPKQLV
                     ADSLQYGAEVVSLIWVVGQIIARAQPVGQFLYVQQIVSRALSTANNLVSSLSSIDEDLA
                     NLKDYELFMALPVPGGKEKPLAVSPSTVELKDIRFSYTGSDIEVIKGISMTIKAGQHIA
                     IVGENGAGKSTLIRILAGLYRPDSGQVLLDGVDLAGIDVTSWHRHLAVLSQEFLKYEFA
                     TAAENIYLGDVDAPRDDARVRRAASDAEAMEFINKLPNGLENHVSNWMEDPRGRKGSGL
                     SGGQWQRLAMARNFYRDASFMVMDEPTSAIDALAEHRIFTRLFADRSSTIIAISHRLAT
                     IEKADIVYMLEDGRIAEQGTHKELVALRGRYFRMFESQLSVDETSRNVP"
     CDS             230101..231237
                     /locus_tag="ctg1_225"
                     /transl_table=11
                     /translation="MTYEIEIGRGKRGRRAYSLDDIAIVPNRRTRDPKDVSVSWQIDAY
                     KFETPVIAAPMDSVMSPDTAIAFGRLGGLGVLDLEGLWTRYEDPQKVLDEIAGLADETS
                     SPAVTRRMQDLYMAPIQPELISSRLAEIRAAGVTVAGSLTPQRTQEHYKTVVAAGVDIF
                     VIRGTTVSAEHVSKNHVPLNLKQFIYELDVPVIVGGAAGYTPALHLMRTGAAGVLVGFG
                     GGATTTTRRALGIHSPMASAISDVAAARRDYMDESGGRYVHVIADGGMGSSGDIVKAIA
                     MGADAVMLGSALARAEEAPGRGWHWGPEAHHLETPRGDRVNVGTVGPLEEVLFGPGHHT
                     DGTSNLIGALRRSMATTGYSDLKEFQRVDVVVSPYSGN"
     CDS             231328..233082
                     /locus_tag="ctg1_226"
                     /transl_table=11
                     /translation="MSNIAGGPQGNSQGALSPESRAASIEVLKATAEAGKELDILIVGG
                     GVVGAGAALDAVTRGLTVGIVEARDWASGTSSRSSKLIHGGLRYLEMLDFGLVQEALQE
                     RGLLIQQIAPHLVRPVPFLYPLTRRFWERPYVGAGILLYDTLGLTSGHSRGVPMHKHLF
                     RRGTLRAAPSLKDDAFVGSIRYYDAQVDDARLVVNLVRTAAHYGAYAANRVRVVDFLRE
                     GERVVGAKVENQEDGSVFEVRAKQVVNATGVWTDETQAMVTDRGQLKVRASKGIHLVVP
                     RDRFQSTVGLILRTEKSVLFVIPWGRHWIIGTTDTDWKLDKAHPAASSKDIDYVLDHVN
                     KVLKRPLTREDVEGVYAGLRPLLAGDNDSTAKLSREHVVAHPVPGLVVVAGGKYTTYRI
                     MAKDAVDEATRAMDERVPSSCTDTIPLLGAEGFKAAWNRRGRSAEQAGVHVARVEHLLN
                     RFGSMTPEVLDIISNRPDLAEPLPGADDYLAAEVVYATTHEGARHVDDVLTRRTRISIE
                     AWDRGVSAAPVVAKLMGEILGWSETQRESEIKHYLARVEAERLSQQQPDDESADAARMG
                     VDDIVPLR"
     CDS             233131..233619
                     /locus_tag="ctg1_227"
                     /transl_table=11
                     /translation="MAEPLDRYDAELTTPDTVILELVAQDKIDAAAQLATKLHAAGRIT
                     NLEGFLEQVHSREHQLATGLPGGIGLPHARSEYVDRISIAVGVTKFGHALDFGATDGPA
                     TLILLIATPASSFSDHLEVLATLARSLSKESFRESLRRAHDPEVISELINSSLVFFDH"
     CDS             233680..234537
                     /locus_tag="ctg1_228"
                     /transl_table=11
                     /translation="MLKTALKPRWIAGLVFALVLSGVFVLLSQWQLSRSTQHEPPAPSS
                     IEEVKPLVDVLKPGEFFHGSVSDQMVSATGSYDPDKQVLVEGRLYNNQKGYWIVSAFAV
                     NDAPKLTGVGASPQTWIPVARGWVADASQAGPPPSGTITLTGRLIPSEAPVPNVDAGPG
                     RASAVSTAELINDWEVSSYPGFIAATSEMADGVAVPVSDTMKALNIPAQPPAEQVNWLN
                     LFYAVEWVVFAGFSIFIWWRLVKDDYRRDLEEDEDDEFDAENGTVTTASTEPTSPEQEQ
                     KVQQ"
     CDS             234534..235034
                     /locus_tag="ctg1_229"
                     /transl_table=11
                     /translation="MIEPKPAIQPEQSGNKPKKRRFGGTEAQIRSALKFYKVMAYLTGA
                     MLLLLCAELIARYAFGVSLFAGGTDAVTGKPFGFGFAESEPKGVIGGFNISTTVLIVHG
                     WMYVVYLVSNFRLWSLMRWPFSKMILLALGGVIPLLSFFVEKRFHAEVEAELAANPQAS
                     KRY"
     CDS             235144..236733
                     /locus_tag="ctg1_230"
                     /transl_table=11
                     /translation="MTTPTAPQTSQKPVLVVDYGAQYAQLIARRVREANVYSEIVPHTF
                     TTEQLLAKNPAAIILSGGPSSVYAEGAPFVGPDLFEAGVPVFGICYGFQAMANALGGKV
                     AQTGLREYGATEALLVGDARSILDGVPASQNTWMSHGDSVHEAPEGFEVLATTAGAPVA
                     AFANDEKRLYGVQWHPEVKHSVLGQHVLENFLFKGAGLSPNWTTGNILEEQVDRIREQI
                     GDSKVICGLSGGVDSAVAAALVQRAVGDQLTCVFVDHGLLREGEAEQVERDFVAATGVN
                     LYVANEQERFLSALAGVSDPETKRKIIGREFIRAFEEAERAIIAQAAADGEKIKFLVQG
                     TLYPDVVESGGGEGAANIKSHHNVGGLPEDLQFELVEPLRALFKDEVRAVGAQLGLPQE
                     IVGRQPFPGPGLGIRIVGEVNKERLDLLRKADAIARAELTAAGLDNDVWQMPVVLLADV
                     RSVGVQGDGRTYGHPIVLRPVSSEDAMTADWSRLPYDLLARISNRITNEVEGVNRVVLD
                     VTSKPPGTIEWE"
     CDS             236949..241058
                     /locus_tag="ctg1_231"
                     /transl_table=11
                     /translation="MSLGLGQEEGSEELRKWLSGLKPVTGADTMLRFVKTPEGAIDLSN
                     AHPSGLAQLLAGRRTRLSTLIRDRQQYLVAARAARNIRSKIFELSNDRGIEAGYLSAGT
                     VVWTSAVGGKPQRVSAPVMLTSIVLTVRPGEDDFELQLTEQARMNPALVRHLKTVHGIV
                     FDVNAVARMAYNTARLDPQPVLDRLATLVQPIHGAEVEFNLLVTTLADLSGNLDDPWIN
                     MNNPTVAALASAANGGDIEPEPIKAGRFADLDQRDPADELLLLDADTDQQYVVDAVRAG
                     DSLVVSTPPGSGQTQTAINAIGALVSEGKSVLVVGDRQSSLAGLSAHLESLGLDSMFFR
                     PGNGTTPQQLKGQLVRAIMRSEKALEPQLGNLHQTLTEHRHALMDHVASLHNVRERWGC
                     SPYQAMQSLAELTSIHPAPSTTVRLKRSVLDNIKDREELAGRLRRAAELGSFSRASTSS
                     PWYGARLVTRKETEEAQQLVRLAEEKLPILRDRMKQVSDHAEIRLGETFSEWGAQLELL
                     IAVRESLDKFTPDIFDRPVHDLISATASSAWRRERNLEMPSMQRSRLRRVAKEYVRPGV
                     HIADLHSSLVLVQEQRALWAGYATTQRHPAVPSGLADLGALYRELDGELLRLGEALKHT
                     AAGGSLHQTPYLELMERLERLVADTATLETLPERTLLIEEMREHGLGELLADLAAREVP
                     APSVAAELDLAWWQSALEAMISGDDYLAMSDGDSLRRLEAEYRLADQAHIASGAARLRW
                     QLAQKWRQGILEHPRQAELLRALLKDGRVTLPALSAQAPDLVPLLVPVWSVSPYLLTGV
                     LPAEQKFDAVVIIDAESTSLQAVLPAIARAHQVVAFGDAKIANARTFSVAVEPPVAGVA
                     SHEVVDSAFKALARVLPTWQLNWVYRAVDEDLILQLSKNYYDGGLRRLPDGNSVTGLDR
                     SILVEYIPDGTGLPGADHEGVESVTAEVNRVVDLVFEHARLRPRTSLAVVTASLRHAAR
                     IGEAIRLQLPNHPLLSTFFGAGPESFRVVDLERAQGLVRDHVIFSLGYGRTPHGRALHS
                     FGPLSTEGGRNRFALAMTRARRSMHVLTCFRPEDLDQDRLAHGAVDFYELLDRELSGNS
                     NLGTPASRAVASEQALGEDPLVADLGERLRARGARVWHLYDGVLDIAAAADPVHTIGRE
                     GAEIPTPVAIESDGTERYRRMSVRERSRLRPQLLERMGWRYMSLWTIEVFTDPSSCADR
                     IGSYLGLENHIPQLASTPQHGFLDVDVEQLNLDKAQPSFTPSARRAAGNIETGTKPADA
                     AADNGKEAPMTEHVTGKEDDAAERSDDAVQGSAGDSEESTAVPAKPASQGILPTKAAED
                     DPRRWGDESGYDHEEWLKEQKPPHWG"
     CDS             complement(241097..241687)
                     /locus_tag="ctg1_232"
                     /transl_table=11
                     /translation="MALLLCAAAGIAVQQLTPAAEQRVNVLVAARDLPGGASLAASDFT
                     AIPVSRDLAISTAFDDPGVLVGRQLAAPLARGQIPTESSLLGPGLLTGAPLGTAAVPLR
                     MADPSSIQLLSPGQLVTVVLTSAGSYDESRESQVLAGPVAVLWTSAQGGKPGEWLGTGD
                     SDGLVVVAADPQQAEKLAGASTQGKLFFVLVSP"
     CDS             complement(241961..242233)
                     /locus_tag="ctg1_233"
                     /transl_table=11
                     /translation="MPTYAYACKDCDHAFDIVQSFSDSSLTECPECKGALRKKFNSVGV
                     VFKGSGFYRTDSRDAKGSTVSAAPAAPAATSSTPAATPAPAAAAS"
     CDS             complement(242387..242989)
                     /locus_tag="ctg1_234"
                     /transl_table=11
                     /translation="MATKEDIRSSRRLHRRSLTPEQIAAAGTSIARHGTEWAASRTSAA
                     GTFAVYVGVAFEPPTLPLIQALHDAGHRILLPVCEPGRQLSWVYWTPSTVFVRSSYAPI
                     DEPEGERLESSVVADAAGIFMPATAVDREGNRIGQGGGYYDRLLQGLDASGQRPPTIAV
                     VYDDDLLPSGSIPAEPFDRPVREVLTPSGLIRLDGPE"
     CDS             243121..244026
                     /locus_tag="ctg1_235"
                     /transl_table=11
                     /translation="MTLDNNAVRKAVIPAAGLGTRFLPATKAMPKEMLPVVDKPAIQYV
                     VEEAVKVGLHDVLMITGRSKRALEDHFDRVPALEATLAEKGDTAKLEAIQSATNLGDIH
                     YVRQGDANGLGHAVLRAKQHVGYEPFAVLLGDDLIDPKDDLLSEMIAVQQKTGGSVVAL
                     IEVEPSKISAYGCADVEDEGEDGYVRIKQLVEKPSPEEAPSNLAVIGRYVLHPAVFEVL
                     ENTGPGRGGEIQLTDALEVLAAGEGEGYGVYGVVFRGRRFDTGDKLSYLKACIELACER
                     EDLGPELREWLPTFTAALPK"
     CDS             244033..244659
                     /locus_tag="ctg1_236"
                     /transl_table=11
                     /translation="MYGSAIWPVTLESGDLLLRPIRYRDKREWSEVRSRNSEWLAPWEA
                     SNPAPGGRLPSYRQMVASLNDQARQSTALPFVIVERTPGFREPKIVGQLTVSSIVWGSA
                     MMATLGYWVDKDRAGHGIAPTAVAMATDHCFRVLGLHRMEINIRPENAPSLRVVEKLGF
                     RDEGYRERYLHINGEWADHRSFALTSDEVPEGLLRRWLSGQTGRS"
     CDS             244955..245668
                     /locus_tag="ctg1_237"
                     /transl_table=11
                     /translation="METMHRTAPASPQGSPAAASAPLKASSTPFTIRYARFTLALSGLA
                     LLLTAIVSGVLCLFGTGSFWLPLVSVIGAVVAVVVLRRLALRDLRERRARRAAQAAPIP
                     TPARYLPKEEPAEPKATTVFDAEAASREANRPTVDELRQAALAVAVAAGDHSARAAKDS
                     KGASWNPVEVPKPTYVDAAKAARPAPEPLDLPEAPKPVGKPILKQTAEQTEPAVSVKSQ
                     SALSNLDDVLQRRRA"
     CDS             245678..246478
                     /locus_tag="ctg1_238"
                     /transl_table=11
                     /translation="MTSICVAGGTGQVGREVVRLAVAAGHTVSVLSRHVPATGSEERLD
                     GATYFAADVTTGEGLAAALAGADVVIDCLEGQFGKAKKQFADGGARLLTAAHLAGVARA
                     VALSIINCDLSTYSFYVSKADKERAYAGSPLQTIVVRATQFHSLVAMVFAAGARLRLIP
                     AFNRTSFQTISPADVAASLLEAAMSEPGSPSHSVRTVGGPEVLTMRQMAEDWKHVTGAR
                     GRIISLPLPGPMGAYLRAGYNLVPGQKDGTETFVSWLEKRGETL"
     CDS             246702..247199
                     /locus_tag="ctg1_239"
                     /transl_table=11
                     /translation="MTARDVGYQHPFLLDQRGERRFDNGLTTTGEPHKDHPAITVTDAP
                     LYQRSVQQSVHPVCHRAGSDKSLLNQFARGEFMGWVRPSQSGKDIKFPPLEIVQCVGFP
                     ARGVQTLRDPANAAEDLKRRSIDLGKSALPPLDEQVDAVGRGVMGCFHTTEYILTSRYL
                     RG"
     CDS             247242..248024
                     /locus_tag="ctg1_240"
                     /transl_table=11
                     /translation="MPIDFSSPANRNTYALRVADQTWTQGITALIDPQGLRVADIGCGG
                     GIYSTSWLELGAESVVGVDFSAQMIEDAVTRADESPDLTFLVADATATGLADHSADLVF
                     QRALVHHLDEPVLAYREAKRILSPAGRLMIQDRTMTDVRRPGSPTHLRGYFFELYPRLL
                     DFEAARRPKEQQVEADLRSAGFSNPERHALAERRRTYASIDELSDDLAARTGRSILHEL
                     STPELERLIDYISARVHAEGPLEEIDYWTVWIAARDDA"
     CDS             complement(248086..250527)
                     /locus_tag="ctg1_241"
                     /transl_table=11
                     /translation="MTSVQDGPSMPDGPSTPAPVSESSANPDILPPPVLADGVELIGET
                     RGSGYKQAPSLVRRSDGQTIQLTRLLYVILEAVDGKRGLEEIAQHAKSAVGKDVSAANA
                     RTLIDTQLLPLGLLRLADGSQPQVRKANPLLGMRFRYSVTDPERTRKITAPFAALFNPL
                     IVIAVTAAFLVTCWWVLMVKGLASATHEAFANPGLVLLILVVTVLSAGFHEFGHAAAAR
                     RGGATPGAMGAGLYLMWPAFYTDVTDSYRLGRGGRIRTDLGGLYFNAIVAVAIMGIWWA
                     TGFDALLLVVVTQILQMVRQLMPMVRFDGYHILADATGVPDLFQRIKPTLLALIPWRKT
                     DPQAQLLKPWARAVVTIWVLVTVPLLVFSLATMVLTLPRVVGTAWDHGEKQQAALAHSL
                     AAGDLPDAAVRVLALVCIALPVVGIFYILVRLGRQAITGLWQKTRGKTWQRAAAMAAVA
                     AVTAGLVWAWWPSAGTYRPVQPYESGTLTDVTTTIFPTTAGHTLKQGQAGGTVALWPQD
                     ARKPTREEPQLSMVLVPRTSSATPTASDTTTPAPSWVFPFDKPPAPEDGGNQALAVNTK
                     DGSVVYDVAFALVWAEDGKDVLNTNEAYAFASCKDCAAIAVGFQVVLIVGQANVVVPEN
                     LSAAANYNCIRCLTYALANQLVLTLDGPLSADGMAKLNALWQQIAEYGRNLQNVPLSEI
                     QGKLEGFKMQIVEIIQTDPSTTSYAAGTPTPTSSAPLGPNQSTGPFSNPNPGTTTPASD
                     VETVPPSAPAAPTPAPYPPQATGPAQPTAAPTVPAPGPAPSGPGLQTAEPAQTPITAPT
                     P"
     CDS             complement(250535..251284)
                     /locus_tag="ctg1_242"
                     /transl_table=11
                     /translation="MSAESATSGLSDEELMAEGATPLPDKEVASVLDLNADLNLGISAA
                     APIDLGVAANANVAAPIDAAASANVLSLGSESQALADQGTLITQGVTGDATAHSVQDSG
                     IDQGTAAPADGSGTAAPAEPTTTDPATAGTTLPTETSDGALPAGVLPAGTTPDLGGTAA
                     GAAGALNGNLLNVDVNLDANAGIAAPINGAVAANANVAAPIDAAVGANIGSIDSNAVAV
                     AQQDAIINQDINGNATAGAEQQSTMKQ"
     CDS             complement(251894..252244)
                     /locus_tag="ctg1_243"
                     /transl_table=11
                     /translation="MTADPIRICVDGVEIQHSALTQLATVNYGHFTAMQIRDGQVRGLA
                     KHIKRLQNAHTELFGNVVHPATILERIQQAASAAPNSYLRVTLFETEPGAVHIVTAIRA
                     PVDAPTDSTMRS"
     CDS             complement(252241..253122)
                     /locus_tag="ctg1_244"
                     /transl_table=11
                     /translation="MGAMSNSGELGEFLRVRRAALQPKDVGLLNYGIRRVPGLRREELA
                     MLAGVSNTYYTRLEQGQSTNASEAVVDAIARALNLNTDERAHLFNLARPRTTKRRTLSK
                     PDKARPGTLRLIQSMAGTPAVVLGRRSEVLAWNRIGHRLVAGHVDFNSPGNPVTRPNMT
                     KMLFLDQHTRELYTRWREEATRAVSSLRLVAGNSTDDPELASLVGELTMNSEEFAGMWA
                     RHPVENCMSGLKYMHHPEVGDLELNFEVLTPPDDSGHRILMYAADPGSPAAEALQLLAS
                     ADARVSETEHSR"
     CDS             253190..254725
                     /locus_tag="ctg1_245"
                     /transl_table=11
                     /translation="MDIRRVWESEDTAKGRAHLHRKITQMTTQPDVTTGPTVIDTPPRN
                     KAVGMTGRQRLALIVLLAASFTLAVDFSILNVALPAIGADVGFSLENLQWIATAFALCA
                     AGLTLLFGRVADIAGRRKMFVLGMALLGAASLAGGLAADPAILLIARVGQGVATAIVVP
                     AALSLLLASFPEGPLRDKALGLNGSLMAAGFTTGAILGGLLTDLLSWRWAFFINVPVAI
                     AVLIIAPVVLAESKPATKLRLDVPGAITVTLGLLALVFGLTNAAEHSWTDLLTLGALAA
                     AVVLFVAFVAVERRAASPLVPLAILMRSAVAWGNIAGILAFVTETSLVFLLTLYLQQVL
                     GYTPLGAGLSFAVLGLGTVLGGVLGPKVIGRIGSKKAIVYGFIVQAIATGSLVLLNADP
                     ASIVLLLVATFIGGVANLVVIVGFMVTATSGLPDGEQGLATGLATMSQQVGITMGIPVM
                     SAIFTAQILAVGNNQAPAVLSGVTTAICVNAGLCLITALVVALFLKKPSRVAA"
     CDS             254882..255424
                     /locus_tag="ctg1_246"
                     /transl_table=11
                     /translation="MQDSFPAGGFMGNSFDGMWQAVDEFRSRFEKRSGTRAGRGELRTA
                     VLALLAERPMHGYQIIREIDERSKGSWKPSAGSVYPTLQLLADEGFVSSEESNGRKIYS
                     LTEAGREYLADSETSSPWESTGTGSGPGFGALPKAGMALAQAAAQVGRTGTPKQVQEAV
                     TVLEDARRRLYSILAQD"
     CDS             255430..257136
                     /locus_tag="ctg1_247"
                     /transl_table=11
                     /translation="MASVRRDRADPAPGAGDTRARYRRILCFAAWHLAVTWWFELLLPR
                     VGLRRIGERNRARRMRTFAQRFHDLAVELGGLMIKVGQFMSSRLDVLPPEITAELEGLQ
                     DEVPPVPFPAIRSLAEAELGAPLGAVFASIEEVPIAAASLGQAHRAQLLPPNAADTGLS
                     SVVFKVQRPGIQSIVDVDLAALRRVGGWLSRIRLVSDRADVSALIKEFEKTSLEEIDYL
                     NEAANSERFAADFADDARVTVPAIVWERTTRRVLTLEDVTAIKITDAGALREAGIDPAE
                     VAPVFASVMFDQLFTNGFFHADPHPGNIFVTPAKGQAEHPWKLTFIDFGMMGEVAPRTR
                     SGLRKLLIAAASRDGKGLVDAIGDVGVLMPSADKPELERAMSQLFDRFGGMGFAELRDV
                     DPREFRDFGAEFGTVVRSLPFQLPENFLLIIRAMSLTSGVCSSLDSRFNLWNSVEPYAA
                     QLLRDERGGLAKDVAAQAFDAAVVALRLPKRLDGVITQIEDGSLQISSRRLERQVGRLI
                     RLAHRAVGAVVFGAVLIAGAVVRQADPTLGTVLMFGSVLPLLVGWWAGRRR"
     CDS             257238..257720
                     /locus_tag="ctg1_248"
                     /transl_table=11
                     /translation="MTGPILVGVMPGQHPVVVEQAAQMAALSGRPLVCAYADATVYPVD
                     GSAGGPSAPIDPDGVDEETEAIPGSLKASLAAQLAGAGVEWSLVPLAGEPAHALAREAH
                     ELGAAMIVVGTRDHTLTAALKEMTSGSVARHLFHRQDRPVLVVPVNPRVPADDDDD"
     CDS             257707..258150
                     /locus_tag="ctg1_249"
                     /transl_table=11
                     /translation="MTTTEAKRPVHLHWRFIGTVAAGGVLGALARYGLGLVIPAPGGWP
                     LPTLAINLTGALALGALLEGLSRRGPDVGSRRVIRLALGTGFLGAYTTYSTLAVDAVHL
                     FAAGTAPAALGYLAASLVGGVAATTAGIWLGSWQHRLTKGRNP"
     CDS             258147..258518
                     /locus_tag="ctg1_250"
                     /transl_table=11
                     /translation="MTVILLALAGGLGAAARFVVDGLVRARFRTALPWGTILINVSGSL
                     VLGFLAGLVMRGQAPESLLLIAGTGFLGGYTTFSTASLETIRLVQSGRTGLALVNGLGT
                     MGASVLAAATGAWIAALLP"
     CDS             258563..259093
                     /locus_tag="ctg1_251"
                     /transl_table=11
                     /translation="MAKKTFNELLSAQVANEFAASQQYIAVAVYFDGEDLPQLARHFYR
                     QSLEERNHAMMMVQYMLDRNVHVEIPGVAPVRNNFANAKEPIALALEQEKQVTRDIEEM
                     FRAARAEGDALGEQFMLWFLKEQVEEVASMTTLLNITERAENLFDIENYVARETVGDGG
                     NDASAPGAAGGAL"
     CDS             complement(259127..260278)
                     /locus_tag="ctg1_252"
                     /transl_table=11
                     /translation="MTPALGVGPRSLRNARLAMVDDIADDAGRSGFELEYSQRLAAERL
                     AAFGAQLTGRRRALCRKAPRSLYLHGPVGRGKTWLMDSFYSKLPVRKRRVHFHDFFRSL
                     HAGTHGFSAGNGTMIQKSVDALLADIDVLFFDEFHVHDVGDGMFIARLLRDAAKQRIPL
                     VVTSNYAPDELLPNPLWHEHFVPTIQAIKEMMDIVKISGASDFRRLVAGAAKPEGPPEG
                     FRSGRIITPGTPTQLGRLGLFAPTPSQSRVLTPTTQPIVVRNSDPDLLWVGFDELCGGL
                     TSPADYLALADSYTTWVIDDVPSPTGNHPALAPAWQRFSNVVDVLHDQDITLFLVGKGP
                     LDWDGAGSGGVLPVDLARIASRLSLLTRDESAGPLHSEESAGS"
     CDS             complement(260275..261270)
                     /locus_tag="ctg1_253"
                     /transl_table=11
                     /translation="MTIIDNAVYVDGVRTATPNSLEQTFETLSVHGGMAWIGLYRPTQE
                     EMAAVAAEFGLHELAVEDAVSAHQRPKLERYDHSLFTVLRPARYLDETETVEFGELHVF
                     TGPNFVVTIRHAETGGVARVRKRLEERPDLLRHGPEAVLYALVDQVVDDYAPVIAGLEN
                     DIDEIEDQLFSGDSAVSRRIYELAREVIQFQRAIHPLPEMMVLLEKGFEKYGVDIELQR
                     SLRDVEDHAQRVISRANSFRDLLQNALTLDGTLTANRQNEASAAQNEQVKKISSWAAIL
                     FAPSFVAGVYGMNFDNMPELHWEYGYPLAIGLMFGAALLMYLIFKRKGWL"
     CDS             complement(261281..261706)
                     /locus_tag="ctg1_254"
                     /transl_table=11
                     /translation="MDWLSHISQINWLAVLLAFVSSMVIGFVWYMPAVLGGRWMQAIGK
                     TEDDLKNIDGGAGIWVPMMVAAAVTSILLAILITALDLNTFLAGGFFALVIALVFRSGG
                     HVIHNGFAGRPTAVTLIDSGHDIAAMTVAGAIIGAMQ"
     CDS             complement(261717..262223)
                     /locus_tag="ctg1_255"
                     /transl_table=11
                     /translation="MDLKILLELIRDPRIQIAELSEALGIARNTAQSRIRRLLRSGVLQ
                     AAGREVDLEKVGYDVVAFVTIEVTHRELDGVIGALRLIPQVLEVHEISGRGDLWCRVVA
                     TDTHNLQSALRAVLRTKGVIRTETVLALHTHIPYRTEPLIGRMAAAPTRGKSEGKSAGA
                     AAQAD"
     CDS             262408..263649
                     /locus_tag="ctg1_256"
                     /transl_table=11
                     /translation="MEMTVLSELRMRPATAARWGWDASTTARLVLAGMVIFTLLVGANL
                     ATPLYPLLQARIGMSSLDVTIAFSSYVLALVAVLMVAGHWSDHIGRRAALVLAVIVGLV
                     GGVIFANADTLVSLSMGRALQGVAVGLATGASSAALRELLPQRPDWASRFTLLSSAGGV
                     AAGPAIGGLLSLLPDPTRTPYYVHSAVLLAALIPLWLLKARPAMAPAEGPKPLKVLAPR
                     KPSISKDARGAFWMAAATGFLSFAVFGFCLSLAPGYFATVVHADSRPLIGLLAGVTLGA
                     SALSQLLGARGRFVVPVALAVLGVSVVLVGAAAAWSSPWLLVAASITAGAGQGIAFRQV
                     FNEVAGKVEAARHAQVISTVYVITYLGSAVPVIGLGLAVSSLGLQAAVVGFTILCGVAA
                     LALAVLSLRSALRA"
     CDS             complement(263659..264165)
                     /locus_tag="ctg1_257"
                     /transl_table=11
                     /translation="MSNPTKNVRSTTGSTEPLDAIDERILAALVDDARISNKQLAELVG
                     IAPSTALMRTRALSERGIIEGFEAVLSLPAIGRSVQALIAVRLRAHDRDQIDRFTARVP
                     KLPAVISTFHTTGSVDYLLHIAVANTDDLRNWLLDNLATDPVVGHTETTMVFQHIPGNR
                     GPLPE"
     CDS             complement(264220..264861)
                     /locus_tag="ctg1_258"
                     /transl_table=11
                     /translation="MTQVTKTRELSSPERLQAFTDAVVAIALTLLILPLMESVGELGDH
                     DGTTAQWLADERYALLGFALSFVLIAVFWRHHHRLFIQVRQVDSGLLWLTVLWMFTIVW
                     MPVATALSTQMRADWAQPLVYIGTLFATSLMLVLARVHLRSHPDLHAMDDGEARDGIRA
                     GSIVSGLFLAALLLALAIPSAGNLPLLLMLLSEPLQRLARRRDRQRPAAR"
     CDS             complement(264893..266089)
                     /locus_tag="ctg1_259"
                     /transl_table=11
                     /translation="MWDGHAKGSPGYRRVLAALALAGVATFAQLYSTQAVLPLMASDLH
                     ITAAEAALSISLATVGLAATVLPWSFVADRIGRVRAMAIGIAAATVLGLMVPLAPTLPL
                     LLGLRTLEGMALGGIPAIAIAYLNEEVTKIHTALAAGSYVAGTTLGGLAGRLVAGPVGE
                     LWGWRAAALAVSLLATVSAVLFLVLVPKQRRFSPSPAMGFRGALGTLGGHSRNPKLLAL
                     YLQAFLLMGGFVAVYNYLGFRLHAEPFGLPATVVSLIFLAYLSGTVSSRWAAGLTTRFG
                     RRNVLVAGIAIMSGGLALTLAENLAATLAGLVIFTGGFFAAHSVGSGWTGAIATTGRAQ
                     AASLYNLSYYLGSSLIGWAGGLAFQAYGWPALAWGVIALSCTTAVVTLAVHRQPRHAS"
     CDS             266223..267197
                     /locus_tag="ctg1_260"
                     /transl_table=11
                     /translation="MEPDHHQLIQLLPLLPVLAQLGRTEHMTETAELLGVPQSTVSRAV
                     ARASAIVGMDLLIRDGRGIRLTPAARTLLPYIEAALEDFQAGLDRVRLESDVVRGRIGV
                     SFQHTFGEATLPLLVSAFRGRHPHTVFELRQGPRDDCLQELAAGETDFALIAPMAPDGK
                     GIRSLPLYREPLRAVVHYRHPLAERPSVRLSELRHEPYVTLPTGVGLRALGEALFREAG
                     FRPRIAFEVQESTTARGLVSAGLGFSILPPAGPGSGTGQFLPEAELGLVEVAIESGLAF
                     RQIGLAWRDRSFEPDAVRLFREMVVTEGAGLLAELVRARSGTP"
     CDS             complement(267172..268215)
                     /locus_tag="ctg1_261"
                     /transl_table=11
                     /translation="MSGSLFGTPFIAAPMAGGTSTPALLRAVHEGGGMGFLAAGYKSPE
                     AMVGEIAATRNLNIRFGMNVFVPNPQQLRPSPEAVARLEAYRHELEPEAARYGVTLPPL
                     RLDDDDAWQDKIDALLADPVELVSFAFGLPGKAVVQALQKAGTTVVSSVTGVQEALAAA
                     EEGPDAIAVQHGSAGAHTAAFLPRTNEPADAPAARTTAELVAQVRAAVGLPLIAAGAIM
                     DNAGLRDVLAAGAEAAQVGTALVRTDESGARQAHKDALGDPAFTTTALTRAFTGRTARS
                     LVNEFVRDHADAPEGYPAIHHLTAPVRAASSAAGDPQRLNLWAGTGWRQSRTGSATDVV
                     REFLNGL"
     CDS             268257..269192
                     /locus_tag="ctg1_262"
                     /transl_table=11
                     /translation="MNNLDSAQHSPAREDVLSGTVIGLDIGGTKTRGVRFENGTPVQDG
                     SAGSANVQNVSREQAAANLAELFGRIGGGVVGEVYAGAGGIDTDEDAQALADLIAPHAP
                     GARITVVHDSRLLLAAGGASTGVAVIAGTGSAAWGRNDAGEEARAGGWGYLLGDEGSGY
                     WLGREAVRHSLRRMNQGLEPDQLSRALLESCGVEEPGKLIALFHSPDTGRRFWAQQARL
                     VVEAADAGDGVSLALVQQAGADLADLAEQAIRQLGLDGPVILGSGLGMNVPRLQEAFKA
                     RLAEAGLVDVRILQQDPVFGVPRLVAEQRG"
     CDS             complement(269245..270276)
                     /locus_tag="ctg1_263"
                     /transl_table=11
                     /translation="MTNLDTSPAQEVCPAAPEGQGPCVQLWPEREVPLGGVRAMNVMRT
                     LPQRGLPTVGAWCFLDSFGPDRVAMSVLPHPHCGLQTVTWPLEGAVRHRDSVGSDVVVR
                     PGELNIMTAGHGISHSEFSVLPATTESGSSPLVAEIPVSRGLQLWVALPEEHRHQAPSF
                     EQVRDLPVATGPGYAATVMVGEFAGQSSPATMFSPIVGADIVGAGRLELPLRPDFEHAV
                     LVLDGGVAIDGQDIGAGPLAYLGAGRTNLAVDAQPDTRFMLLGGEPFGEDLLMWWNFVG
                     RTHEEVEKAREEWEAEGLLDDDAAASSRFGFVHGHGPDAGPEAGRIPAPPLPGVKLRPR
                     TRS"
     CDS             270327..272123
                     /locus_tag="ctg1_264"
                     /transl_table=11
                     /translation="MNNALLSYHDAVLYRSGEPYRILAGAIHYFRVHPELWQDRLRRLK
                     AMGANTVDTYVAWNFHQPRPDQAPDFTGWRDLGRFIDLAAEEGLDVIVRPGPYICAEWD
                     NGGFPAWLTGTPGIGLRCMDPGFTAAVEEWFAHLLPIITPRQASVGGPVVAVQIENEYG
                     SYGDDHEYIRWNRRVLEERGITELLFTADGGTDYFLDGGSVEGTWATATLGSRGDEAVA
                     TWQRRRPDEPFFNVEFWGGWFDHWGEHHHRRDAGDAALEARKMLDLGGSLCVYMAHGGT
                     NFGLWSGSNHDGTMLQPTVTSYDSDAPIAENGALTAKFHAFRAEFYRAQGIEDLPDIPA
                     ELLAEAPVVPARSLALPEAPDLLDLLRAAGKPTSSVKPLSFEQLGLDAGMVLYTSEAIL
                     PGRADAPTESHLKIAGLNDRAYVWVDGDFAGVLDDVTGAEGLVVTGRGVPAKLEILVEN
                     LGRINYGPLTGHGKGILGGVLINQRYTFHWTQIPVALADWKEEDLEDLAGTHFDVGQPA
                     DTYIALPDSGKGFVWLNGFLLGRYWERGPQGALYAPAPLVKAGRNTIKVLELTKPGTVV
                     ELREKPDLGPEESGPITAAELS"
     CDS             272160..272612
                     /locus_tag="ctg1_265"
                     /transl_table=11
                     /translation="MTLQFDTRPAAYAVIVRDGRILLAYWKQDDKEGWTLPGGGLDFAE
                     HPVDGCRREVFEETGYEAKIERMLGIDVGHWQDETRPDGTVTDFEALRLVYEATVVGGE
                     LTHEVDGSTTHAAWIPLEDVGKLNRVSLVDTALRLHRERPEDGKLN"
     CDS             272893..273993
                     /locus_tag="ctg1_266"
                     /transl_table=11
                     /translation="MEYGFTGRTAELFRANAAPDARATPGRVVRLDRNRVLVASRDGLL
                     HLPYPAHGLVPATGDWVWLGHNNAGEPAVVEVLPRHSALSRKRTFEASSEEQILGSNID
                     IVAVVVPVDRPLTHNRLERTLVAAWDSGATPLVVITKADLAHLADDVVGEVILQAAGVE
                     VVTTSAEQGDGLDELMRHIPGGATLVLLGPSGAGKSTLINALAGREIQQTGAVRAGDGK
                     GKHTTTSRELVPLAGGAVLMDTPGVRGFGLFDADDGMDEMFGDLDELFTQCRFADCAHQ
                     AEPGCAVQEALADESLDPRRWARYLKLQRELAALTRKHDAAARRAYQREWHQKVMSADR
                     GQRAAERYRHDQAEERTGKDGKRRKR"
     CDS             274148..275242
                     /locus_tag="ctg1_267"
                     /transl_table=11
                     /translation="MAEAMIEFKSVTKQYQGGQPAVDALSMSIDEGSITVFVGPSGCGK
                     TTSLRMINRMVEPTSGTITVAGDDVSRVPAAQLRRSMGYVMQSSGLLPHRSVLDNIATV
                     PRLNGVSKAAARKRAAELLDVVGLASVLGKRYPSQLSGGQQQRVGVARALAADPPVLLM
                     DEPFSAVDPVVRDELQQELLRLQRELAKTIVFVTHDIDEATVLGDKVAVFAVGGKLAQY
                     AAPEEILRAPANDFVASFVGRDRGFRHLAFNPADAVTLHPVTMVSPSDGLDAGRQSGEW
                     ALVVDADSRPLGWSSPRDGAGLIPGGSLFRKGDTLRRALDAALSSPSGLGVAVDDDGRV
                     AGVLKGAEVLALIEEVRHHREDAT"
     CDS             275242..275982
                     /locus_tag="ctg1_268"
                     /transl_table=11
                     /translation="MEWFLANSGMVLGLAGQHLVLAIVPMILGLLISIPLAQLARRNAA
                     LRSVVATATSLLYTIPSLALFIILPTILGTRILDPINVVVALTIYAVALLVRAAMDAFD
                     SVDDDLRNAAVAMGFKPLPRFFQVDLPLSLPVMFAGLRVVSVSNISLVSVAALLGVGNL
                     GVLFTDGLQRTFITEVVVGIIAILVLALIMDAILVILERLLTPWTRAAGGKSQRQDGNA
                     LLTEPKSGPVVPHAGLRPDPGASS"
     CDS             275979..276722
                     /locus_tag="ctg1_269"
                     /transl_table=11
                     /translation="MNIFAETIAWLTDPIHWRGSGGIPTRTFEHLQYSALVLLIAAVIA
                     VPIGLFIGHTGRGRVVAVAVAGALRALPTLGLLVLFALLAGSGLMPPVWALVILTVPPL
                     LAGTYAGISSVDAVVVDAARAMGMTELQILFRVELPNGLQVMFGGIRTAVLQVIATVSV
                     VAYLPLGGLGRYLFDGLVLQDFPRMLGGSLLIAGLAIAVDLILAGVQRLVLSPGLTLDS
                     SGRQKAADDLTATAPAGAAVQGGTP"
     CDS             276719..277675
                     /locus_tag="ctg1_270"
                     /transl_table=11
                     /translation="MKNPVPMTLTRRGLGGLAAGLGVALALSACGGSPLATPSTSAPSG
                     SAAGGSLVVGSADFPESQVIAEIYVGALNAAGLTATSKPNIGSREIYFKAVQDGSIDLV
                     PDYSGNLLSYVDTEASEVSAEDVYKALSGKLPDGLAVLEASKAEDKDAMVVTKATAEKY
                     QLKSIEDLAKVCKDFTMAAPATFETRSYGFPGLKKNYNCELKGLQPFNDGGGNLTLQAL
                     LEDKVQVADIYTTTPSIVDNDLVVLEDPKNNFKAQQVLPLYSKAKMTDKAKEALNNVSK
                     TLTTDDLINLNRAVSGDQKQSPKDAAAAWLKDKGIVK"
     CDS             277796..279016
                     /locus_tag="ctg1_271"
                     /transl_table=11
                     /translation="MANFKQSTKLHNVLYDIRGPILQAAQQMEAEGHRILKLNIGNPAP
                     FGFEAPDAILVDMIRHLPNAQGYSDSRGIFSARTAVSQYYQTRGIQNIHVDDIYLGNGV
                     SELITMSLMALLEDGDEVLIPTPDYPLWTASVALAGGRPVHYLCDEDSGWQPDLEDLEA
                     KITPRTKGIVVINPNNPTGAVYPEETLKKIVALAEKHGLVLFSDEIYEKILYEDAVHVN
                     LAGLTGDDVLCLTFSGLSKAYRVCGYRAGWMAISGPKKDAADYLEGINLLANMRLCANV
                     PAQHAIQTALGGYQSINDLILPGGRLLEQRNKAYELLNAIPGVSTQQARGALYLFPKLD
                     PEVYHIRDDEKFVLDLLKEQKILVSHGRAFNWVRPDHFRMVTLPNVKDIEEAIGRMADF
                     LSRYPGN"
     CDS             279071..279922
                     /locus_tag="ctg1_272"
                     /transl_table=11
                     /translation="MAEVEFAKSPASVLRVGPGFSLAEVDPESTPGYDGAKSDGKSLLS
                     AQDSRLAELQEKLFAEGKFGSTKRLLLILQAMDTAGKGGIVGHVVAAMDPQGVQLTAFK
                     APTEEEKAHDFLWRIEKHVPDAGMVGVFDRSHYEDVLIHRVHAWADPAELERRYAAINA
                     FEAGLAEQGTTIVKVMLNISKQEQKKRLIARLDDPSKHWKYSRGDLTERAYWDDYMDAY
                     SVAFQKTSTDIAPWHVVPANKKWYARIAVQQLLLDALEGMQLNWPKADFDVAAERKLVE
                     ES"
     CDS             complement(279938..280195)
                     /locus_tag="ctg1_273"
                     /transl_table=11
                     /translation="MTENNSAAPTPDSLDALSYEEAREQLVAVVGRLEAGGASLEESLA
                     LWERGEALAKRCEDWLEGARKRLASARDASNDGGAAASTD"
     CDS             complement(280237..281514)
                     /locus_tag="ctg1_274"
                     /transl_table=11
                     /translation="MSAEATPESTLPGTAAETSPDNPWPLQLLSRKLKAHIERAPAAWI
                     EGQVIELNRRGGNAFLTLRDVDAEISLPASVWSTVLDRQKVPLERGSRVVALVKADFWV
                     KTGRLNMSVKDIRPVGLGDLLARIERLRQALAAEGLFADSRKRKLPLLPHRIGLITGRD
                     SDAKKDVLRNAALRWPAVEFDVREVAVQGNTAVSQIIAALKKLDADPHVDVIVLARGGG
                     ALEDLLPFSNEDLIRAVSAATTPIVSAIGHEADRPILDDVADLRASTPTDAAKRIVPDV
                     AEELAMVRQARDHLRRSIGRMVDRETDRLHSLRSRPVLASPASMVEARAEEIHRLQLRS
                     HSAVSTAVVRALDQVHHLRAQVRALSPQKTLDRGYAVVQLVGDDQAGHHVVSSPEEAPE
                     GAALAIRVADGRFRAVSAGQGQLLEH"
     CDS             281686..282576
                     /locus_tag="ctg1_275"
                     /transl_table=11
                     /translation="MVALAPTPRMTLRTFVSALGVILALVLTAVAVPAAWVDQNIVQED
                     GFTRIAGGLGSDPDFQARLADAAVGSFESSVNLPGPIKSLAAGVLEQAASGMQSWSDYP
                     QAWEETVRNSHKLNFGAAGQPEESGASTALVLDIAPLVRLIRDHFAEATRVRLDVPSER
                     LISLGEPSHRQLVERVATFAPLWWVAALGALVSALLALFVARRRPAVLTFLGLGGLAVA
                     GLWWAGLNVAAGAVGNLSNGNELAGLFASKFLSAVQSGFGSWATVAALVSAALLVIGFV
                     VWIISARRPSPYARG"
     CDS             282601..283686
                     /locus_tag="ctg1_276"
                     /transl_table=11
                     /translation="MTSTAISIPMPSVPRRRRSPEEVQAAAPVTGPKKVLLAAPRGYCA
                     GVDRAVIAVEKALEHYGPPVYVRKQIVHNVHVVSSLEEQGAIFVEETDEVPEGALVIFS
                     AHGVSPAVVQSAEDRGLRTIDATCPLVTKVHREAVRFAKDDYDILLIGHEGHEEVEGTA
                     GEAPEHIQIINGPHEVDKVTVRDPEKTIWLSQTTLSVDETMETVRLLKDRFPTLQDPPS
                     DDICYATTNRQVAIKKIAPQADLVIVVGSANSSNSVRLVEVALEYGAKSSYRVDFANEV
                     DEAWFEGVATVGVTSGASVPEVLVQDVLRLLADYGYGEVQEVVTAEEDLLFSLPKELRA
                     TLKKAGDVTRALGGRGNRPTS"
     CDS             complement(283762..284991)
                     /locus_tag="ctg1_277"
                     /transl_table=11
                     /translation="MDGFGLVLALLMLLIGAAVGLAAGYVVFRRRGAGLEEDFDAVSSR
                     LSEVTAQLAAADAERRLLFTQNRELSAARNSDGSVLRALAPVAEKLTAVQQQVSLLERD
                     RVEQYGQLAQQLQDARSSDEQLLRSTHALASALRSNSARGQWGEVQLRRVVEASGMLRH
                     VDFHEQVYSGRTENTLRPDLVVQLPGDKQLVVDAKVPLASYLAAQEQLHGDGAFGESVT
                     QTSTHDSKTLLAQHAKALKAHIDALAGKKYWDIPGNSPELVICFLPAESILASALEADP
                     GLLEHALSRNVVLASPGTLLAVLKSVAFTWRQDVLTDSAHELFELAKQLYERMGTLGEN
                     VSKLGSSLKTSVDRYNAMVGTLEARVLPTARKLNTMDDAGLTAPMSVEAVPRALAAPEL
                     LTEEPQESAA"
     CDS             285101..286192
                     /locus_tag="ctg1_278"
                     /transl_table=11
                     /translation="MLVALTIGIVGLPNVGKSTLFNALTRNQVLAANYPFATIEPNVGV
                     VNLPDPRLAKLAEIFGSQKLLPAPVSFVDIAGIVKGASEGEGLGNKFLANIREAEAIAQ
                     VVRVFDDPDVIHVDGKVDPRSDMETINTELILADLQTIENAIPRIEKEVKIKKREAAEL
                     AAIKAAQAVLERGDTIFSSIKSDKLEMEHLKELGLLTAKPFIYVFNADEGILGDPAKQE
                     ELRALVAPADAVFLDAKLESDLVELDEEEAREMLEMNGQSESGLDQLARVGFHTLGLQT
                     YLTAGPKETRAWTIRQGDTAPQAAGVIHSDFQRGFIKAEVVSFDDLIDAGSMAEAKSRG
                     KVRIEGKEYVMADGDVVEFRFNV"
     CDS             complement(286224..287330)
                     /locus_tag="ctg1_279"
                     /transl_table=11
                     /translation="MASIQKRENGSWRARYRDEAGKEHARHFPRKIDAQRWLDEVTASV
                     VTGSYVDPKSGRVTLASFFEDWSTRQLWAAGTSKAMSLAVRSCTFANVEFRTLKRSHVE
                     AWVKKMSQDGLAPGTVKTRFNNVRSVLRGARNDRMLASDPADGVSLPRARKAEHAMSIP
                     SPADVGALLGASEPWFRPFVAMCAFAGLRLGEAAAIQLGDIDFLRRTLAVQRQIQRAGK
                     GEVSITLPKYGSERLVHIPDGLVQILAAHVQHVGVHGEQKWLFIGDQGLPPHQNTSGYW
                     WRKTVKAAGLEGVRLHDLRHFYASGLIAAGCDVVTVQRALGHSKATTTLNTYAHLWPTA
                     EDRTRTAASAMMDDALGISADSLRTQQA"
     CDS             complement(287308..287880)
                     /locus_tag="ctg1_280"
                     /transl_table=11
                     /translation="MATRDEQIGQNIARLRGDRSQQWVADRMREKGWKWAQATVWNIEK
                     GERPLRLAEAEDLAKIVEAGIERILQAPDVLGHEDQLQIWTKDIDGSFLKIADLTEELL
                     GQLELLGYALEDLPESMDSSNYWVDLAMKAKLKTPEQAVLRGRAEREMQAGGLKAADVI
                     GQYGSIEEWFRNSSAPGRDQDGEHTEA"
     CDS             287985..288176
                     /locus_tag="ctg1_281"
                     /transl_table=11
                     /translation="MTLAIATLLTLAETAARLRKTESQLRWMIHNGTAPRSAKIGGRRM
                     FRESDLAEYINQAFDSAA"
     CDS             288330..288614
                     /locus_tag="ctg1_282"
                     /transl_table=11
                     /translation="MQSLTHILDRFKEQPTVTADELERYRSEVTNTRYAQAVLDLARAG
                     KLRPEVLADATYSAWLASENPKHTFAGGQWAELFRLAHQPDHEFFEVLS"
     CDS             288704..288853
                     /locus_tag="ctg1_283"
                     /transl_table=11
                     /translation="MHRLKPYRPTSASAQPFISTSRYISLEMKRHIEATETPGLHGYFG
                     EVAE"
     CDS             288850..290205
                     /locus_tag="ctg1_284"
                     /transl_table=11
                     /translation="MNDKPWFSKELYEDDSAPAQGAPPKVGLKLRRATELKLPPHTKWL
                     GRGWLPRREITVLVGSEGIGKSLLWILMAMLVTTGRAFPMFNWAARKPADVIVIVTEDS
                     ASEVEARLRTAGADISRIHFYCAEDDGTGTPVFSSGNNGDMLLLHGLIEQMDEKPAFLV
                     VDAWLDTVAGNLNIRDTQQARSALHPWKDLATRHDLAVLLVTHTNRMDTTSTRDLMGGT
                     AALRQKARMVLFAARPPGQDDSGQYLWVGPDKANTTGIVDAVKFQVRVEQVRDQTDDDP
                     GTTALLTSPASALMPIAHLLSQWKQAETEAERKPSKSEEAEALVRAFVEDAGGSAPAAD
                     VKDYLRDEGYGKTAAEKAMKTLGTSAPTGPGQPWIYSLNQSSYQGGLCQESRNTENTRN
                     TDSESSTVPSLPRVLTSYIHTSAVRNTGPEPCTVCGDMLDDNEHGNHQECAA"
     CDS             290202..290462
                     /locus_tag="ctg1_285"
                     /transl_table=11
                     /translation="MKTYRNHKCTRQHRTSKTFLACAIPRHHWIRGKGNIALIAWCDAP
                     SISLWTKAEDAAASKDFIDAVGCGGRCTGRHDIIQVQGVAA"
     CDS             290459..290650
                     /locus_tag="ctg1_286"
                     /transl_table=11
                     /translation="MSRSSASYESEIRYWRDMALRLNQRLQSLNNTPTRERSHGRGLHK
                     DLTATQAVNNVTRDRGRN"
     CDS             290654..290830
                     /locus_tag="ctg1_287"
                     /transl_table=11
                     /translation="MPYDYTPRQIELYDIPAQVTTYRLKFEHAQQEATHWMRRARSAEA
                     QLSMYQQREKAAN"
     CDS             290830..291045
                     /locus_tag="ctg1_288"
                     /transl_table=11
                     /translation="MFKSQPDFFDRNIQDGKRMTVRPATLTAPDGQQSAGVAIFNGPHL
                     KFCISAADAIRVANDIADTLESHQIK"
     CDS             291062..291850
                     /locus_tag="ctg1_289"
                     /transl_table=11
                     /translation="MSVSLAQIQNIMTTTETVGAKVPAEITQALKQATTVREKANAMTA
                     DHNSLPAAVLAAINANRDPAADPEVQRITTIQALSDGVRAQVTNLADAEVLTAVQGNVD
                     ALIESWQEPFNKAAADIAKAAESLGNIDLTDASDVLHRGGDAAEQWTIATGAERTIREI
                     LDAFALLAHQTSFASLTRHHLVLRMAEVTLDQWESHQLVERKLSAWEAHHLGLNLSLAT
                     RETLPQRIAQLAAERQTRATDAVNHENGKGSNNWLTKYTQ"
     CDS             291875..292630
                     /locus_tag="ctg1_290"
                     /transl_table=11
                     /translation="MLNPNLTNVVIASLRAAGITPPELTPIRPFPKSQANMEDLVEILL
                     ASEYEDPYQDPKAVALASQLYIQSLGQLDQGHYQRERKRQAADLEAHTDTLLGQLQDAF
                     NKTATSLTKHAEHIKGAEHPAIIDVRTADRGTAMAATNVIQELMALENIIKAWADLWTA
                     LGENSYGVDRGKPFTFMTPNAQQWEDLRGKPTIWEAVRSGIALTLADSPAHVSERFQAM
                     LNNEQAALEALRESKHTSLLPAEGYPIYR"
     CDS             292851..293624
                     /locus_tag="ctg1_291"
                     /transl_table=11
                     /translation="MGQIDDLSKGNLGAIWDAIRELRYATNQNHMAIGRNGLSVYDGGS
                     ITIENGGFRVTGSATISGTLNADGVISMSGTFTASGEVNLNGPTDINGPTTITGDITSA
                     GHFTQTGPTDLNGTTTVAGDTTVTGDFNVNGPMKTTSTLSVEGVTTLKNDLNVTTGKVK
                     AGGMTMDPGLFGGSLQFSAGGYLSGTASGPQLTGPAGNSFVFTRSGKAGLQAAAIDLIG
                     AVEVQGALKVTSPGTVTGVTPNVYMDSAGNLRKIN"
     CDS             complement(293621..293962)
                     /locus_tag="ctg1_292"
                     /transl_table=11
                     /translation="MTPSQTPVASAEPFLAAPVPTTALPPVFTDESAKAKYLNGVKNSL
                     NAWRDGVRPSDETLLVGAAQACSLFAQGMTYTEIGALAGENDIRRTNGVAVAVYASRNF
                     CTEYNTDNL"
     CDS             294101..294367
                     /locus_tag="ctg1_293"
                     /transl_table=11
                     /translation="MAYIIYQGQNIAIPGNVKIDELADGLKAMQNSVAYSWLTLNLAGT
                     EPKRVRLMVGPGIPIGIVSDPLDGHEPNLSDDSLEVFLKESGR"
     CDS             294706..295245
                     /locus_tag="ctg1_294"
                     /transl_table=11
                     /translation="MHWAPWGCSVTRRSASDVGETSDRKDIVPSPAPFGGGELNLVEHI
                     AQSSNVVMNVRNDYVVTTRDKIDLALRRKLPLFLRRTGWVAPVSLLSALVMSIVTSDFT
                     DFLNVSKDAWATVFVVGAILAGIWLARNLILAFKSATLEDVLNEIVNTHDLNDRTPLQG
                     VATDSRGHESRTTANP"
     CDS             295300..295434
                     /locus_tag="ctg1_295"
                     /transl_table=11
                     /translation="MAKFDPEGFQRMMAELDAKDRAGVVMRSPYEDMEPDPEYLPQKP"
     CDS             complement(296004..296315)
                     /locus_tag="ctg1_296"
                     /transl_table=11
                     /translation="MEGFCSTPISCFRLIDSTSVSVVADFNVPWTVRSDGLNGRLLFLD
                     DDCVLVIIEPQSSELGFDQVLGDPLVSHQSVYCLVLHVEAERTLYTCVMSWVVGIVDF"
     CDS             296492..296716
                     /locus_tag="ctg1_297"
                     /transl_table=11
                     /translation="MQSVGADDEWVAEAYMETGYSKLSQADFERILLDYAVFSLSRSIE
                     DEGDVSSTTSSGGRSVAVRIPLSWVMCSG"
     CDS             297434..299395
                     /locus_tag="ctg1_298"
                     /transl_table=11
                     /translation="MLKVLVRFAAVAITALIALVAGVYASAADLDGLPDSDYVLSVRFD
                     GSPLSRDQIISKLDTYANETGVGIVRVASAPDDFLNKRVAFAFGSKEIQNADIDWFSPT
                     MSGSMSTSSNLGTTSLNGVYGLSGNDSQAVSFRTWMTSELKADAVLTKKTSVGLLSYAL
                     LTVGAWVPVSAAILLLGATILSWFVLRARGRELRVMAGMRLSHVVFADLRSLFGALALP
                     ALGTYLIAVSVVLATGFGRFGYYTATLALFSGVLAAFTIVVALLLGLLTLPSVRDIAAR
                     RPSERASWVISELLKVAAVMIVAAILPTVSGIVANASAAASQGATWGAMGDDVTLRIAQ
                     RPGAAEEAAFAGLTRDMVGNDAAMFSMSLDSSTVDLVDDAAAADLKAMGYDSVVLTDLR
                     YLDTVNGARGASWDPITAQQSFGDLPESVTGKLVPTLKLWTTDRQGPEIQIYENTSDVD
                     IAVSGSMAGTLDVNQRPLILVVKDVAQFDNSFLASAVSRGNVVFTDPEQVARLVKERDM
                     VAKILSIDRIADLGLYDAQSKQRNAQLGASAIALAVLALIMCVAVTAWIFALLRRRRWF
                     VQRTAGKSWNTILLPRLLWELIAATLFGVVMALSFAALDPSRIWVSGLAPLIYFACTWC
                     IHQWAAMTTFRTTLARKG"
     CDS             299347..300120
                     /locus_tag="ctg1_299"
                     /transl_table=11
                     /translation="MGGYDDFPYDACTKGIELMHLRADSVSVVIDGKPVLDSVSVEAKP
                     GRMLVLAGSSGSGKTTLLNVLGLLGRVGSGHVVVGNEDATKWSDSKRRRFWRNHVAFVF
                     QDYGLIEEASVGYNVTVGRRGLLGLRPPESERLGQVLKHVLLSGREKEQTARLSGGEKQ
                     RVGLARAMFRAADIVLADEPTASLDRRNRELVINFLKEEARRGATVVVATHDEDLMAAG
                     DDVVLLGQHPSGSPARPSELSGTPPVELAGPHPGG"
     CDS             300240..300509
                     /locus_tag="ctg1_300"
                     /transl_table=11
                     /translation="MFEGQVDFDDDGSSWRPWVRALPPDVVAAIARDLENIGDHDIIAS
                     LSANLSPAGSWEADATYATEYLHRARRFAATVASDRRGFAYMIG"
     CDS             complement(300559..301326)
                     /locus_tag="ctg1_301"
                     /transl_table=11
                     /translation="MPTPDLLTAELTLTGRITTASNATFLGTIGELVVVYKPRAGESPL
                     WDFPSGTLAHREAAAYKVSEVFGWNIVPHTWLRDGPLGEGMVQAWQEEDPSQNPVDLVP
                     AEAVPGSDWKQVLRGQGEDGQMVALVHEDSAALRRMAVFDVVVNNADRKGNHILAMTEG
                     HRHGVDHGLTFHHEHKLRTVLWGWVGDPLIDEELDGVRRVSDALNGQLGRDLEELITPA
                     EAGALADRCATLLKEGQFPAPSGHASAVPWPLF"
     CDS             complement(301326..301877)
                     /locus_tag="ctg1_302"
                     /transl_table=11
                     /translation="MPTRVHEFAWPDRVVIGTIGLPGERTFYLQVRAGKQIVSIALEKQ
                     QSALLAEKIDEILDQLITVGGNPFSVPTGTPIELVDNDPLEAVEEQFRTGAISLGWDPT
                     TAQVVIEAYPISELDDEDDEALDMDDATDGEMLLVRMPVGTARAFAKRTREIVGAGRPL
                     CPLCGNPMDAEGHVCPSPGF"
     CDS             complement(301902..302594)
                     /locus_tag="ctg1_303"
                     /transl_table=11
                     /translation="MATVILVRHGRTTANASGLLAGRAPGINLDQIGRDQAAVTGDRLA
                     PVPLVGVVSSPLERCQQTAQLILDRQDGSPYSPIEPALTECDYGQWQGRKLSDLATEDL
                     WQVVQSQPSAAVFPGGESMAAMQARSVAAIRRHDAAFEAEHGPESVWVAVSHGDVIKSI
                     LADALGMHLDLFQRISVDPASVSIVRYGSPRPTVVATNTVAGDLSWLSRAVPSGDAPVG
                     GGAGHTTP"
     CDS             302900..304537
                     /locus_tag="ctg1_304"
                     /transl_table=11
                     /translation="MRFSRTSKALGVAAIIALAATGCGGGGSNNSGSSAGDPNKVIIAD
                     GSEPQRPLMPADINEVGGGKIATLIFSGLVSYDPSGKPVNELAESIEAPDAKNFTIKLK
                     KDQKFTNGEAITAKTFVDSWNFGAAAKNAQLSATFFESIKGYDETSAEGSTVETMSGLK
                     VVDDTTFTVELKQPESDWPLRLGYTAFMPIPAAALADPKTYGEKPVGNGPYKMAENGWQ
                     HNVQIQLVPNADYNGPRKAKNGGVTFKIFQNDDAAYQDLLSNNLDILQTIPTSALKNFK
                     TDLGDRFIEKPYAGNQTIAIPEYLPEWSGEAGKLRRQAISMAINRDEITKVIFSGGRQP
                     AKDFTAPVLDGYSDSIPGSDNLKFDAAKAKDLWAKADAIQKWDPNTVFTVAYNADKGGH
                     KAWVEAMTNQLKNNLGIKAEGLPFATFKEARDLATSAKLTGSIRAGWQADYPSLYNFLG
                     PIYKTGAGSNDARYANPEFDKAISDGLSAPSVSDGNKAMNKAQEILLKDLPAIPLWYQV
                     AQGGWSTGVSNVDYGWDGVPLYYNITGK"
     CDS             304748..305677
                     /locus_tag="ctg1_305"
                     /transl_table=11
                     /translation="MATYILKRFLQLIPVFLGATLLVYFLVFSLPGDPIAALFGDKPVN
                     EAVAAKLRAQYNLDQPFIVQYLLYLKSIFTFDLGQDFSGRPIAAVLGEVFPVTARLAVM
                     ALIFEAVFGIAFGLVAGLRKGKLFDGTVLIASLIVIGIPIFVLGFILQFFIGVQLGWAK
                     PTVSAAATVQDLILPAIVLGLASFAYVLRLTRTSVIENMNADYVRTATAKGLSRFRVIN
                     VHILRNSLIPVVTFLGADLGTLMGGAIVTEGIFNVPGVGNRLYRAVLSGEGPTVVSIVT
                     VLVLIYCLSNLLVDLLYAWLDPRIRYDS"
     CDS             305667..306650
                     /locus_tag="ctg1_306"
                     /transl_table=11
                     /translation="MTPENNLTGQDTAPRHIEHFVADLEETPLQATDKVKEDSAPSSLW
                     GEAWKNLRKQPLFIISAIMILAVVVVSLFPGLFSQIDPTSEACQLSNSDGGPAAGHPLG
                     FTQQGCDVYARVIFGTRSSVTVGLFTTIGVVLFGGIIGALAGYYGGWADALLARLTDIF
                     FALPLILGAIVMMQLPVFRANRTVWTLVLILIVFGWPQIARITRGAVIEVRNADFVVAA
                     RSLGVSKFRSLLRHVLPNSLAPIIVVATISLGTFIVAESTLSFLGIGLPPSVMSWGNDI
                     QAAQASLRSNPMPLLYPAIALSITVLSFIMLGDALRDALDPKARKR"
     CDS             306662..308377
                     /locus_tag="ctg1_307"
                     /transl_table=11
                     /translation="MNSSVHIKEEVAGSERPLLEIKNLAINFATSNGEVNAVRNAHLTV
                     MPGETVAIVGESGSGKSTSALAAIGLLPGNGRVAGGEILFDGEDIAHASEKRMIELRGN
                     SIGMVPQDPMSNLNPVWKIGFQVKETLKANGLPSGPEDVAKVLSEAGLPDAARRAKQYP
                     HEFSGGMRQRALIAIGLSCQPRLLIADEPTSALDVTVQRQILDHLDKMTSELGTAVLLI
                     THDLGLAAERADKVVVMYKGQVVESGPSLELLRNPRHPYTKRLVASAPSLASRRIQVAK
                     EQGIESEELLAPSEPVAVEKALPEEVLKVENLTKVFKLRGGIGKTTDFTAVDSVSFAVK
                     RGTTTAIVGESGSGKSTVAQMVLNLLEPTSGKIIFDGVDTSTLNSRDLFKFRRRVQPIF
                     QDPYGSLDPMYNIFRTIEEPLRTHKIGTKASREKKVRELLDQVALPQSTMRRYPNELSG
                     GQRQRIAIARALALDPEVIICDEAVSALDVLVQAQVLNLLAELQDNLGLTYLFITHDLA
                     VVRQIADHVCVMQKGKLVETGSTDDVFDNPREAYTQALLDAIPGGSLLLPPEVA"
     CDS             complement(308531..309382)
                     /locus_tag="ctg1_308"
                     /transl_table=11
                     /translation="MRKAPATFRMLAPLIAVGVLLVGCGQNQTPQESVPTRSAAPGPAQ
                     TSAAEKPLRSAPSPTALNLPVGSLYKNPANNRNELVLADVRHTAVLIGDSQAMPKDSWP
                     QQGIAALGYKLHVVGMGGTGFVATNGKTGNYIDALQRGEWVLPYGEPPLIVIEGGGNDA
                     TQRATDAQITSNAERLLAALTKRYPGSKLAMIGTLARGASYGGARRTEVDALVGRIAAK
                     HGIPFVSAGDWLTRYNAVGDLQDGVHLKPSGHAKLGAVLARELTALGLTARPDSEAATP
                     AQ"
     CDS             309664..311580
                     /locus_tag="ctg1_309"
                     /transl_table=11
                     /translation="MSETITNTASRSDLRNVAIVAHVDHGKTTLVDAMLKQTNSFASHG
                     EVEDRVMDSGDLEREKGITILAKNTTVAYNGPSSNGETITINVIDTPGHADFGGEVERG
                     LSMVDGVVLLVDSSEGPLPQTRFVLRKALAAHLPVILLVNKTDRPDARIDEVVHESMDL
                     LLGLASDLADEVPDLDLDKVLEVPVVYAAAKVGRASLDQPANGSAPENEDLEPLFKTII
                     EHIPAPTYNPDGVLQAHVTNLDASPFLGRLALLRIYNGTLRKGQTVAWARANGELKNVK
                     ITELLATKALTRVPAESAGPGEIVAVAGIEEITIGETLTDAENPQPLPLITVDDPAISM
                     TIGINTSPLAGKVKGAKVTARQVKDRLDKELIGNVSIKVLPTERPDAWEVQGRGELALA
                     ILVEQMRREGFELTVGKPQVVTKTIDGKLHEPMEHMTIDVPEEYLGAVTQLMAARKGRM
                     TNMANHGTGWCRMEFIVPARGLIGFRTRFLTDTRGAGIAASISEGYEPWAGPIEYRTNG
                     SMIADRAGVVTPFAMINLQERGSFFVKPTSEVYEGMIVGENSRADDMDVNITKEKKLTN
                     MRAASSDTFENLTPPRDLTLEESLEFAREDECVEVTPESIRIRKVILDSNERAKANRAR
                     AKS"
     CDS             311614..312027
                     /locus_tag="ctg1_310"
                     /transl_table=11
                     /translation="MKRGAAGTVRGIAAAVPAALFVAAAGTALHRQSLPVSGVEVPWGV
                     AAALLLLASVQLWLGAWARSIAPTAVAGVVSYAAVGVVSSAGPAKQLVLGDVVGNVWVF
                     GIGAVTMLMLVVVSRLRFGRPAAAVVAEPLSRR"
     CDS             complement(311963..312151)
                     /locus_tag="ctg1_311"
                     /transl_table=11
                     /translation="MVVRYRIDDGLTDALGYLLKTSESSCTVRTRTSDVDIPLAMVIAA
                     KEVPPPPPRRASRIVGD"
     CDS             312347..312673
                     /locus_tag="ctg1_312"
                     /transl_table=11
                     /translation="MTYVIAQPCVDVKDKACIEECPVDCIYEGERSLYIHPDECVDCGA
                     CEPVCPVEAIYYEDDTPEEWADYYKANVEFFDDLGSPGGAAKVGNTGKDHPFIAALPPQ
                     NQDH"
     CDS             312688..313836
                     /locus_tag="ctg1_313"
                     /transl_table=11
                     /translation="MISAAPAFGLNLPDYPWEAMAPYVATASRHPGGVVNLSIGTPVDP
                     TPGLIREALANASDAHGYPTVHGTEALRQAVVDWFASRRGVPGLDPKDVMPTVGSKELV
                     AWLPFLLGLSAGDVVVRPTVAYPTYDIGASLAGATAVAADDLDALDPATRAKVRLIWIN
                     SPGNPTGSVRGVESLRRIVAQAREIGAVVASDECYAELGWGEWDAQRGGEAVPSILDPR
                     VSGGSTDGLLSVYSLSKQSNLAGYRAAFVAGDSAIMANLVNSRKHAGMIVPYPVQEAMR
                     VALGDASHVLAQKDLYRGRRERLVPALEKFGLDIHESKAGLYLWSTAGEPTWDTVARFA
                     ELGIVVGPGVFYGDAGNGFIRVALTGSDERIDAAVERLGTGS"
     CDS             314069..315352
                     /locus_tag="ctg1_314"
                     /transl_table=11
                     /translation="MTETTSATLRHAGGELELPRIKVVEGNEGYDVSKLLKQTGAVAYD
                     PGFMNTAATTSAITYIDGDAGILRYRGYPIEQLAQHSSFLEVSYLLIYGNLPTPTELEE
                     FDQKIRRHTLLHEELKGFFGGFPRDAHPMPVLSSAVSALSTFYQDSLDPFNAEHVEVST
                     IRLMAKLPVIAAYAHKKSIGQPMLYPDNSMNLVENFLRLSFGLPAEQYEMDPVVVKALD
                     LLLILHADHEQNCSTSTVRLVGSSNANLFASVSAGINALFGPAHGGANEAVLKMLRQIQ
                     ADGIKPEDYMEKVKNKEDGVRLMGFGHRVYKNYDPRAKIIKATAHEVLGKLGGNDELLD
                     IAMRLEEKALADDYFIQRKLYPNVDFYTGLIYKAMGFPEKMFTVLFAIGRLPGWIAQWR
                     EMINDPQTKIGRPRQLYTGEPERNYPAN"
     CDS             complement(315420..316496)
                     /locus_tag="ctg1_315"
                     /transl_table=11
                     /translation="MLPQRSTLSGVASISDSVGTMKILVTGGTGYIGSHTVLSLQEAGH
                     DVVVLDNLVNSSEESLRRVSELTGKSAAFHKVDLVDEPAVESVFDQHQIDAVIHFAGLK
                     AVGESVQEPLAYYYNNIVGTLNLLRAMDKHNVRSIVFSSSATVYGEHNPIPYIEKMEIG
                     ANNPYGRTKEQIEDILSDLGNADDRWHIALLRYFNPVGAHPSGRIGEDPQGIPNNLVPF
                     IAQVAVGRREKLMVFGGDYDTPDGTAQRDYIHVVDLADGHVAALNYIAERAGVRRWNLG
                     SGRGSSVLEVLRSFEKAVGQPIPYEITGRRAGDLPAFWADASSALADLGWSTTKTVDQM
                     CEDHWRWQKNNPYGYNAS"
     CDS             316517..317143
                     /locus_tag="ctg1_316"
                     /transl_table=11
                     /translation="MPKIVDAEARRQEVVQAVFRIIASDGLERASLREVADEAGLAVGS
                     VRHYFASSDELLAFSFGAVIDRIAGRLEAALSAVEAEPLGSKEQHAAVLNLLGQFLPLD
                     EELAVDACVWMAFRHAARIKPVLAAEAERSHRAVAAVVGRLIMLLSPGEAEAHQTLVAE
                     AERLLATLDGLCMHALLQPEWMTAEMCSDVLAAHLRSLEALPAAH"
     CDS             317248..317859
                     /locus_tag="ctg1_317"
                     /transl_table=11
                     /translation="MHESGGPGWRITMDTSGPMLIALYLRDIAGLDDAGTPLLSHAAPK
                     VRHADHSHLTSDVGGIQALKTEWEAWWESLVKSYPKPSSELAPPSFKAFGNSPALQRVL
                     QAHFGSALGWATDRIDEYADLEAAREANGVTHVLNEMVEDRLLEVGRSSRDFELTIIEL
                     PLNEPRAWYLEPNTMIMSHRLLSEPDVFRSYVQPVVELLA"
     CDS             complement(317861..318703)
                     /locus_tag="ctg1_318"
                     /transl_table=11
                     /translation="MRRFRRAIVAVLALALVAGAIYAIVAVLQRSETLVTERCVAVVGS
                     DSHELATDQAANASLISAISVKRGLPPRAASIALATAMQESRLRNINYGDDAGPDSRGL
                     FQQRPSQGWGTEAQVMDPVYATNAFYDGLVKVPGFETMEITQAAQAVQRSAFPRAYAQH
                     EPMGRAFASALTGHSESSLNCELRMPEAAGDPAAVVDELSTAFGTQAATVQGRTVQLDI
                     AGTQAWAVAHWAVANAKTLSITQVDVAGQTWNREKRNGWQASAAPSGPVTITVSAPTT"
     CDS             complement(318717..319742)
                     /locus_tag="ctg1_319"
                     /transl_table=11
                     /translation="MTETASSAAPAQAPVNNRSAYGFGLATIATSASGEATVLDVWYPA
                     PALGVAADSLRDVENADPALTALADESKDTDRGTEQKVVFAQIDLDAAPADTADAYLRL
                     HLLSHRLVTPNSINLDGVFGKLPNVVWTNFGPAAVDGFELTRARLRKRGNVVVYGVDKF
                     PRMVDYVVPSGVRIADADRVRLGAHLAEGTTVMHEGFVNFNAGTLGTSMVEGRISAGVV
                     AGDGTDVGGGASIMGTLSGGGKEKIALGERVLLGANSGVGISIGDDSVVEAGLYVTAGT
                     RVRVPGPKDENGEDTSKIIKAVELSGVPNLLFRRNSTTGGVEVLPRKGQTVELNEALHA
                     N"
     CDS             319828..320949
                     /locus_tag="ctg1_320"
                     /transl_table=11
                     /translation="MTLNPAPALLDLRQDVALLTAAIIDFNSVSGNETELADAVESALR
                     AIPAYTVIRDGDAIIARTELGRSERVILAGHLDTVPLPTVEGSLGTVPATWESGVPGEG
                     VLYGRGTTDMKGGVAVQLALAATMFDDGKQPDKDVTFVFYDHEEVEAVKSGLGRLVRNH
                     GDLLQGDFAILLEPTHGTVEGGCNGTSRFEATTIGETAHSARAWMGVNAIHAAAPILAR
                     LAAYEPRTINVDGLDYRESLNAVKINGGTAGNVIPDRCVVEINYRFAPDKTPDQAEAHV
                     RELLEGFDVVRTDAAAGARPGLNHPSAASFVAAVGAEPKPKYGWTDVARFSELGIPAVN
                     FGPGDPLLAHKDNEHVDADAIRECLRVLRTWLA"
     CDS             complement(321010..321912)
                     /locus_tag="ctg1_321"
                     /transl_table=11
                     /translation="MTSVLYDVPGPKARLYSLIGSAVGILIILGVLAIAVTTLAQQGIF
                     DADRWEIFYGPMAPDVWSLIGQGILSTLAAAAVAAVIAFPLGIALCLLRISLIAWIRIP
                     TQVVLEFLRGMPVVLMMLFILLVFATGQFQAVVVGLTLYNAAIFAEILRAGIQSLPKGQ
                     REAGLAIGLRSFQSRMSIEFPQAVRRMLPSLVAQLVVLLKDTSLGYIVGYEELLRKIQI
                     MADFLGPDFLFPAFFVGAAIYILINLTVSRIAILIERRGSKKAAGGMAPATIRTGLEGT
                     GNDPVAQNVVPGAKNPEEK"
     CDS             complement(321909..322559)
                     /locus_tag="ctg1_322"
                     /transl_table=11
                     /translation="MDAVIASLPQYWDGFLRTLYLSVISGIIALIVGTILAAMRVSPVA
                     ALRGFSTFYVEVARNTPLTIIFFFAAIVLPRLGVKFEQFEVAAIIALSSYTAAFIAEAV
                     RSGVNSVPVGQAEAARSIGMTFIQVLGFIVLPQAVRTVIPPLINILIALVKNSSVAGAF
                     FVLELFGYGRKLSNDYGDQVLWILLGVAFFYLLITVPLGLLAHFVERKVAIAR"
     CDS             complement(322651..323529)
                     /locus_tag="ctg1_323"
                     /transl_table=11
                     /translation="MKAFITRRKSLLVAASAALALSLSACGGGGSSTTPPVASASFDAG
                     TTMEKLNKAQKITIGTKFDQPLFGQKGLDGKPVGFDVEMGKAIAAKLGIPADKIEWVET
                     VSQNRESFIEQGRVDLVIATYTINDARKEKVAFAGPYYEAGQALLVNKDDNSITKPEDV
                     KGKKVCSVTGSTPAKTIAEKYGAEVVPAATYTACLEPLRNKQVVAVTTDNVILAGYVDK
                     EPDAFKLASDTTFTKEPYGIGLKKDDTVFRNWINDQLEGFEKDGTYKKAWEATAGKVIK
                     TTPELPAINRY"
     CDS             complement(323604..324359)
                     /locus_tag="ctg1_324"
                     /transl_table=11
                     /translation="MTTQASGDALVSLNGVNKHYGQLHVLKDINLQVRKGEVVVVIGPS
                     GSGKSTLCRAINRLETIDDGAIAIDGKKLPEEGKDLAHLRADVGMVFQSFNLFAHKTIL
                     ENVTLGPIKVKKVAKGTADKEAMALLERVGVGHQAPKLPAQLSGGQQQRVAIARALAMK
                     PKVMLFDEPTSALDPEMINEVLDVMIQLAKEGMTMIVVTHEMGFARKAADRVVFMADGQ
                     IVEDATPEEFFTNPKSDRAKDFLSKLLTH"
     CDS             324523..325359
                     /locus_tag="ctg1_325"
                     /transl_table=11
                     /translation="MSISQHPVPHPDANGRVKATHVPLPSEIAPAKHKGSLELRRKQAD
                     TGMSDQHLLDTSGAGQFIHTDPWRVLRIQSEFVEGFGALADLGPAVSVFGSARTKPGTE
                     YYEMAVEVGRKLAEAGVAVITGGGPGSMEAANKGAVEGNGVSVGLGIELPFEQGLNQWV
                     DLGINFRYFFARKTMFVKYAQGFVVLPGGLGTLDELFEAMVLVQTRKVTSFPIVLLGVR
                     FWGPMIEWIRETLVAEGMVSEKDLDLIQLVDDPADAVHRVLHGAPLPSPTGEQRPE"
     CDS             325378..325719
                     /locus_tag="ctg1_326"
                     /transl_table=11
                     /translation="MDPVSFFLVFVAIVLVGAALFVGAGIVRGRSMGAGLDDPTPNLPP
                     VLLPSDAKPSDVDTVRFALGLRGYRMDQVDQVLDELRDQLQAKDREIERLKALTPQRPG
                     DDENTRAKQ"
     CDS             325797..326993
                     /locus_tag="ctg1_327"
                     /transl_table=11
                     /translation="MAGWPWWLQVAVAFVVARLVSACIFMAAAVQQGTNPWFAPAPDYW
                     NFITIWDGRWYQEAVDDGYPTVLPIDQNGVVKENAWAFYPLFPLLARGLSAVTGLGTLP
                     ALTAIAMVAGLAAALVIHQLFREFAGRRTAMWGVIFVSTFPVSPILQVPYAESLNLLLL
                     AASLLLVVRRHYLAAIPVVLLMALSRPAGVPFAAMVGLLFVWRLWQRFGPARNVQGISG
                     SNQPLSTRSLLSLGALVGATCIAALAWPAIAWAATGDPAAYTRTETAWRGHDLVPFKPW
                     FDTGRMLFGPVLGVLAPFVFTALFVLVMISRPVRALGTELRLWCACYMGYLLVFLHPQT
                     STFRMLLPLFPLALATAMLSRSKAYRGTVVVMFVLLQIVWVVWLWAWAPLPGGGDYPP"
     CDS             327220..327387
                     /locus_tag="ctg1_328"
                     /transl_table=11
                     /translation="MAAMKPRTGDGPMEVTKEGRSLIMRVPLEGGGRLVVELNASEAEN
                     LKECLVGVTE"
     CDS             complement(327465..328367)
                     /locus_tag="ctg1_329"
                     /transl_table=11
                     /translation="MFGLAQHAMPASSTPLKLWFTEESGAAHLMDDRSNIIPRLSGNFL
                     TGRRFLRRAENVSGHSRMPLLQQRVYAGQRSSLVQTPLPAESESFMSADKSTSWSYAED
                     LPAEDDVLLRARERSFELGVTPISPGVGAVLTVLAAASKAQTVVEVGSGAGVSGVCLLR
                     GLSPQAVLTTIDVDVEHLKAAREAFLESGSPANRTRTISGRAADVLPRLTDSAYDLVFI
                     DADKPNFPKYVEQAVRLLKSGGTLVINDALDKDRVSNPAARDATTVVLRQIGKAIRDDE
                     RLASAMLPTGDGLLVAVKK"
     CDS             328400..328957
                     /locus_tag="ctg1_330"
                     /transl_table=11
                     /translation="MPSWEEVVANHSAKVYRLAYRLTGNKFDAEDLTQEVFVRVFRSLE
                     NFKPGTLDGWLHRITTNLFLDQARRKSRIRFDALAEDAESRLPGREPGPEQSFEHNNLD
                     LDVQRALEELPPDFRAAVVLCDLEGLSYDEVAEALGVKLGTVRSRIHRGRTMLREKLAH
                     RDPRPAEARKPRLKMPRIASIH"
     CDS             328965..329876
                     /locus_tag="ctg1_331"
                     /transl_table=11
                     /translation="MPRRPFRPGALSWRAFAARRHSRLPEHLQKCADCRAAVGRERQYL
                     ERLRGAAVPEASQDLAARLIQHTQRLASEPAQDPWSRPQPGGLSRGLRFAAVAAGTLAV
                     SAGALGVAAYVVAGDDQPQVLAGTSNAGALVGAWSAGPVDAMDPTFKAGSTMSLTASQL
                     DALRDQGWACPELLAMGFHVVSAQASMRNGHPAVEIHLESNGHYATITEEHLPPDRQSA
                     GQSGTAQLSVTQGTPWKAVYAMPAAVISYASDLPPESADDAVPEIVRAGDSMTRAGHRE
                     GSESWYGRLLRGLQTLLRPAGL"
     CDS             329908..330300
                     /locus_tag="ctg1_332"
                     /transl_table=11
                     /translation="MFGINGPEFILLLIIGVLVIGPSRLPEYTQKLANLVKEVRRMASG
                     AREQIKEEVGIDIDEVDWKKYDPRQYDPRRIIKDALLEDDTKPVSAGAPVAAAAASAAD
                     TKPKPPARIIERLADGEAAPFDTEAT"
     CDS             complement(330348..331475)
                     /locus_tag="ctg1_333"
                     /transl_table=11
                     /translation="MSTVSAEALRAALATVIDPELRRPITELGMVESVSADDAGAVHVA
                     VLLTIAGCPLRETITEDATAALSRVPGVTGVDVELKVMTPAQREALKEQLRGPGGQRGI
                     PFTKPGSLTKVYAVASGKGGVGKSSVTVNLACALAAQGLRVGIVDADVHGFSVPALMGI
                     TQKPTQVDDMILPPVAYGVKVISIGMFVAGNTPVAWRGPMLHRALEQFLTDVYFGDLDA
                     LFLDLPPGTGDIAISVAQLLPNAEILVVTTPQAAAADVAERAGTIATQTGQKVAGVIEN
                     MSFLEMPDGGRMELFGSGGGATLAARLSAAVDTDVPLLGQIPLDIRLREGGDAGKPVVL
                     AAPETAAAKALEGIASALATRPRGLSGMPLGIQPR"
     CDS             complement(331480..332199)
                     /locus_tag="ctg1_334"
                     /transl_table=11
                     /translation="MADNNATRSPKSTGRSGSSLDTPLSGRQRILPKFSPNPDAFGNAT
                     EGFARFMGTPTFLVYMTVFCVFWLAWNSFAPTEWQFDRMELGFTLLTLMLSLQASYAAP
                     LLLLAQNRQDDRDRVSLQQDRQRAERNLSDTEYLTRELASLRIALREVATRDYVRAELR
                     SLLEDIIDAQEELREHDPATEGSESSGDKVKEKLKEKRDKSRGPRTQQIPKVRPPRTAG
                     PQHSTAKQTPENPESRA"
     CDS             complement(332192..333475)
                     /locus_tag="ctg1_335"
                     /transl_table=11
                     /translation="MSTHPSRVFVARLLGLDVFDPLGDRLGRLRDVVVLSRGTRGAPHV
                     VGIVVEVPGKKRVFVPMTRITSIDQTQIICTGLVNLRRFEQRGAETLVVAEMFDRRVTL
                     ADGSGDATIEDIAMDQHRSKDWFVSKLFVRRGHSLSPLSRLRRNETLIIDWADAQTGAH
                     NEPQAATQFVATHEDLKPADFAEALQEMSDKRRFEVASELQDERLADVLQELPEDDQVE
                     ILSALDVERAADVLEEMDPDDAADLLAELPTAQAEELLQLMEPQEAEDVRRLLEYDEDT
                     AGGLMTPVPVILPPEATVAEALAHVRREELSPALASSIFIARPPLETPTGRFLGVVHIQ
                     QLLRFPPPEPLGNLVDKNLEPLSDQAHISEVARTLATYNLNSLPVVDDDGRLVGAVTVD
                     DVLDHLLPDDWRAHEDDAPIRRLGGRIG"
     CDS             333552..334361
                     /locus_tag="ctg1_336"
                     /transl_table=11
                     /translation="MSNIFGGPKAVEESRSVPQGDTVGSYTSYLDAQKAVDYLADQQFP
                     VQLVSIVGNDLKMVERVTGRLSYPRVALSGALSGMWFGLFVGVMLSFFTPGGGPFSIIT
                     SVLMGAAFFMLFGIVTYATQRGKRDFTSTSQVVATNYDVIVAIEAAHEARRLLHQLPMN
                     PSQAGAPQATNYNQHSAPLQQPGQAPERPSTWNDPYGQRGNGEAGAPESGNTHAGAAPS
                     NQQPPAAVRYPDLPDGRPQYGVRVTEGQNAPQEDGQQAGSEDAPKQQ"
     CDS             complement(334448..336031)
                     /locus_tag="ctg1_337"
                     /transl_table=11
                     /translation="MNDAENTQNMDSANSQPLQERVNNRSQRPTSDAFKAFMASNWAPA
                     PQVTPARDAVADHAARRRRTISELFKGERLVIPAGPLKVRSNDCDYRFRPHSGFAHLTG
                     LGLDHEPDAVLILEPVAEGKGDDGGHHTATLYFRPLAGRDTEQFYADSRSGEFWIGARP
                     TLAEFEARLGLPTAHIAELEMAITKNVGAPEIGGISIRLVRKVDENIDALVDTARYNTA
                     KDPETLDLGELDALDEKLSEALSELRLLKDEWEIEQMKIAVAATVEGFADVVRALPRAL
                     THARGERVVEGAFFARAREEGNELGYDTIAASGNNATVLHWTRNTGKVNAGELLLLDAG
                     VEADSLYTADVTRTLPATGTFTDVQRKVYEAVLDAADAGFAAAQPGVKFRDIHTAATTV
                     LAERLAEWGLLPVSVEEAISPEGQQHRRWMPHGTSHHLGLDVHDCAQAKRELYLDGILT
                     EGMVFTIEPGLYFKDEDLAIPAEYRGIGVRIEDDILMTADGPVNLSAALPRKADDVESW
                     MAGIYQEAQG"
     CDS             336112..336957
                     /locus_tag="ctg1_338"
                     /transl_table=11
                     /translation="MRIDLHAHSNVSDGTETPAGVIISAVSAGLDAVALTDHDSTDGWE
                     QAAAAALEHGIEFVPGMEISCRTEQGISVHLLSYLHDPAHPGLLEEITKSKDARLTRAE
                     HMVTLLSEDYPLTWDDVIHHVAPGATVGRPHIADALVAAGVVADRTEAFTSILTSHSRY
                     FVQHYAPNPAVAVELVRAAGGVPVFAHPVASSRGRIVGEGTYREMIDAGLLGLEVDHRD
                     NPEDGRRFLRDLAAAHGLLMTGSSDYHGAGKPNLLGENTTPADVLARIEELATGSTVVR
                     "
     CDS             336957..337565
                     /locus_tag="ctg1_339"
                     /transl_table=11
                     /translation="MDLQLLASVIVTLFVIMDPPGTVPIFMSLTAQMSPKDRNRSAFQA
                     LLVATGVIVVFAIFGQSILNYMHISLAALQGAGGLLLVLIALQLLTGSTSGEENAAKYK
                     NVAFVPLGTPLMAGPGAIVAVMVFVQQSEDLSGYLAVGLGIAVVLASLYLAMRFAGVVQ
                     RVLGENGVELVTRIAGLLLSAIAVQMIADSVTAFVKGVA"
     CDS             complement(337576..338454)
                     /locus_tag="ctg1_340"
                     /transl_table=11
                     /translation="MTETVWAPDGGNLVVHADNAEFLPTLPDGAFTLIYVDPPFNTGRV
                     QRRQETRMVRNSDGDGDRVGFKGRSYDTIKGALHSYDDAFSDYWSFLEPKLVEAWRLLA
                     DDGTLYLHLDYREVHYAKVMLDAIFGRECFLNEIIWAYDYGARAKNRWPTKHDNILVYV
                     KNPTKYHFDNAEVDREPYMAPGLVTPAKRELGKLPTDVWWHTIVSPTGREKTGYPTQKP
                     EGLVRRIVSASSREGDWCLDFFAGSGTLGAVAAKLGRNFVCVDQNEQAIEVMRKRLGSK
                     AVFHQAQATAP"
     CDS             complement(338463..340199)
                     /locus_tag="ctg1_341"
                     /transl_table=11
                     /translation="MSELHTHEVLTDSTGTETIEPEETIVSDETPHEIEEKSFADYNVR
                     ADIVESLADAGITHPFPIQAMTLPVALSGHDIIGQAKTGTGKTLGFGIPALQRVSGRDD
                     AGYEKLAVPGAPQALVIVPTRELAVQVANDLQTASRKRNARIATIYGGRAYEPQIDALQ
                     KGVEIVVGTPGRLIDLYKQKHLSLKNVKMVILDEADEMLDLGFLPDVETLIAGTPAVRQ
                     TLLFSATMPGPVIAMARRYMTQPTHIRAADPNDEGLTKRDIRQLIYRAHSMDKTEVVAR
                     ILQARGRGRTIIFTKTKRTAAKVAEELVDRGFAAAAIHGDLGQGAREQALRAFRNNKVD
                     VLVATDVAARGIDVDDVTHVINYQCVEDEKIYLHRVGRTGRAGNKGTAVTFVDWDDMPR
                     WGLINKALGLSVPEPVETYSSSPHLYTDLDIPEGTKGRLPRNKRTLAGVDAEVLEDLGE
                     TGKKNSRSGGSDRNGSRDGGRGRDSGRDGGRGRDGDRDGGRGRSGKTDSGESNGEGGRN
                     RTRRRRTSEGEAAPAAVASETGTATDNSEKPARTRRTRTRRRNGEVVSSETAAAQSGST
                     EA"
     CDS             complement(340476..341999)
                     /locus_tag="ctg1_342"
                     /transl_table=11
                     /translation="MRDNLIFVSHHRIAPNVDDSSDQLAAALAALRTELELPGAYPAGA
                     VEEAREAVADLKLPERDLRDIPFVTIDPATSTDLDQALYIERTGDGYKVLYAIADVPSF
                     VAPGGALDTETRRRGQTFYAPDGRIPLHPEVISEHAGSLLAEQDCGAFVWDFVLDAQAE
                     AVTVTVGRATVRSRAKLSYKGVQEEIDDGTAPPVLQLLKEVGLKRVELERLRGGASLNM
                     PEQEIVQAADGGGYRIVAAPSLPVEDWNAQISLMTGMAAAQLMLDGKVGILRTMPAPDE
                     RSLRHFKRQTTALGKPWDGRISYGEYLRTLDASDPKQLAILHSAGTLFRGANYTPFDGE
                     VPEVVIQAAIGAPYAHTTAPLRRLIDRFVLVICEALSNNHDIPAWAREALPSLPEIMAS
                     SDQLAGRLERAALDTVEAALVANHIGQEFDAVVISGSKPNGSGNGNGNGKGNGTGKANG
                     NGGPYGIVQIREPAVTARCDGELESGTEVRVRLVKADIASREIRFELLP"
     CDS             complement(342045..342728)
                     /locus_tag="ctg1_343"
                     /transl_table=11
                     /translation="MTQPESLASARLYLCTDARKRQGDFEDFIDAAFEGGVDIIQLRDK
                     SIEAVEELELLAILRSVAERHGRLWAVNDRADIASVSGAPVFHVGQKDLPLTVARTFLP
                     SPAAIGLSTHTPEQVNAAIAASTGDGGLDYFCVGPVWATPTKPGREAVGSDLVTYAAEA
                     MKRADEATGGAVQLPWFAIGGIDLSNVEQVLAAGASRIVVVRAITEAGDPTAAAKSLLQ
                     ALDSI"
     CDS             342868..344121
                     /locus_tag="ctg1_344"
                     /transl_table=11
                     /translation="MADAIHADVAIIGGGIIGLGIAHQARRLARSVVLIDPHPASGATF
                     AAAGMLAPVSELHYQEEDLLELMVESSRLWPSFVDTLTGGGDAAGYRTTPTLAVGADAA
                     DRRALADLRAVQKAAGLGVEPLALRDARAREPLLSPQISCAFDIPADHQVDPRRLADCL
                     LAGLAAHSPDDPTWVTGANNGFALEALAQRVLWDEGRAAGVELDSGVSVVAAETVVANG
                     LGAAGLAGLPEGLTLPLRPVYGDILRLRVPESLQPLVTSTVRGIVRGVPVYIVPRDDGT
                     VVIGATQREDGLSTASNAVSAGGVYQLLRDAQVLVPAVAELELLEATARARPGTPDNAP
                     LLGRVAGTKGDIEGLVVATGFFRHGVLLTPVAARIVGELINGSADPRWAPFRPDRFTAS
                     APDPRNFIPAHVRSKETA"
     CDS             344118..344354
                     /locus_tag="ctg1_345"
                     /transl_table=11
                     /translation="MNIKLNGSDHAVADDASVSTLVTAITGRVLDHRGQAADGGKLGVA
                     VARNSEVVPRSQWAATALADGDELELVTAVQGG"
     CDS             344358..345155
                     /locus_tag="ctg1_346"
                     /transl_table=11
                     /translation="MTTTSTAPSTDALVIDGVDFGSRLIMGTGGAPSLDGLGAALLASG
                     TELTTVAMRRYSPAETGSLFQLLVDHNIRVLPNTAGCFTAKDAVMTAELAREALETDWV
                     KLEVIADEHTLLPDAVELVEATEQLVNRGFKVFAYTNDDPVLALRLENLGATAVMPLGS
                     PIGTGLGILNPHNIELIVSRASVPVVLDAGIGTASDAALAMELGCDAVLLATAVTRAQN
                     PVQMGEAFKHAVIAGRLAKKAGRIPRREHALASSAMEGRAEFL"
     CDS             complement(345227..345529)
                     /locus_tag="ctg1_347"
                     /transl_table=11
                     /translation="MLSLVVVVLAAIATGFIVWANDKRHGRYGVALPVGVSTAVAALSW
                     IAFISAGLGYQPGVTWIPWVLPIVIGTAAAAAVVVYLGRTRTKHDTEALTKALRL"
     CDS             complement(345567..345791)
                     /locus_tag="ctg1_348"
                     /transl_table=11
                     /translation="MEVKIGIQNVGREIVLESALDADAVAKIVAEAVSKGSELRLTDEK
                     GRQVIVPGSVLGYVEIGAEEVRRVGFGAL"
     CDS             complement(345842..346576)
                     /locus_tag="ctg1_349"
                     /transl_table=11
                     /translation="MYACRYRPVILPTGRVVITAKERRQTVADGTRANDGAPAKQERTG
                     TPRSPRLPRDERRAQLLNAALEVFVANGFHGAAMDEIAETARVSKPVLYQHFPSKRELY
                     MALLDSHLATLTDLMLSALNSTTDNKERVKAVMRAYYRFIADDDQAHRLVFESDLINDP
                     DVSSRLETFNKTFADAVAHVIAEDTKLPPLEAQLLGRGLAGMAQVSARYWLETDGNLDL
                     DVASDLIYRLAWRGISRFPKES"
     CDS             346583..347785
                     /locus_tag="ctg1_350"
                     /transl_table=11
                     /translation="MASIAAVRTAAPTVLPPLVEPAAELTPAEVERYSRHLIIPEIGAV
                     GQRRLKNAKVLVIGAGGLGSPALLYLAAAGVGTLGIVDDDNVDLSNLQRQVIHGVKDVG
                     TPKIESARNAIAELNPLVDVVLHNVRLDSSNALDLFAQYDLILDGADNFATRYLVNDAA
                     AILGKPYVWGSIFRFDGQVSVFWAEHGPTYRDLYPEAPPAGSVPSCGEGGVFGMLCAAV
                     GSLMVTEAVKLITGVGRSLLGRVALFDALGGSWREIKVSKDPEAEPITELTDYEAFCGI
                     TPISATDQDHTVTATELAGMLAERASGERDFELVDVRESGEYSIVNIDGSVLIPQGRIL
                     AGEAWAHLPQDKDIVFHCKAGTRSAAVLDAAQKAGYTRVSHLDGGILAWVRDVEPHKPV
                     Y"
     CDS             347824..348813
                     /locus_tag="ctg1_351"
                     /transl_table=11
                     /translation="MSEELAETLQHPIGSGFGHGSTAREVIDGIDLSGKSAIVTGGYSG
                     LGLETVRALASAGAAVTVPARRLEHAKEVLAAAGLADAVTVEEMDLADQASVKAFALRY
                     LAGHGSLDILINNAAIMASPEQRVGPGWEAQFATNHLGHYTLVNALWPALAASGDARVI
                     SLSSTGHKLSPIRFDDVNFDGGYDKWRAYGQAKTANALFAVELDRLGKDSGVRAFAVHP
                     GGIMTELQRHLPKEEMVAAGWMDAEGNVREGFKTPEQGAATSVWAATSQALSGKGGVYC
                     EDCDIANPTDKESPLARYQGVDAHAIDKADATKLWDLSAKLTGINAFA"
     CDS             complement(348823..350142)
                     /locus_tag="ctg1_352"
                     /transl_table=11
                     /translation="MVLFSLVATHADIDLETVAQLSNGSSGLASAALTDSPVVSGAVVL
                     ATCNRYEVYGETSNGADVEAARSALVSQISELSGLNEQLVSRSFATHTGPEVTRHLFAV
                     SAGLDSAVVGEREIAGQVRRALITAQQEGTASSGLVRLFQAASKTAKDVGAQTALGSRG
                     LSIVSVALDLATDLAENDDWSTKKVVVFGTGAYAGATMSLLRERGCTAISVYSSSGRAE
                     AFVATRGGTALDAETLPAAVAAADVMIGCSGSDNRVEAADLARVRAQSDKPLIAIDLAL
                     THDFDPAVGELDGVELLTLESVRLAAPQEQAESLSQASAIVTGAASSFESEREARSVDT
                     AIVALRRHTMNVLDAEMEKVRARHGCTAAAEEVEFALRRMVKQLLHIPTVRARELAANG
                     QQEEYVAALEALYGIQVEQPAAAPAAECPVDHGQLRSESA"
     CDS             350214..351416
                     /locus_tag="ctg1_353"
                     /transl_table=11
                     /translation="MIPATAAPLGRDVTACRYLLPRIFGTIEGMTSSSAASQSTASNAP
                     AGALGPNHPLKDGRTPDSPLITAYRGGKPSRRPVWFMRQAGRSLPEYLKVREGVAMLDS
                     CLRPELAAEITLQPVRRHDVDAAIFFSDIVIPLKLAGVGVDIVPGVGPVLDKPVRTAAD
                     VAALPTLTWEALEPIREAVRLTVAELGKTPLIGFAGAPFTLAAYMVEGKPSRDHLGPRT
                     MMHADPETWNALANWAADTSGMFLQAQLEAGASAAQLFDSWAGSLGLADYTKYVAPASA
                     RALDHVRDLGAPLIHFGTGTSELLVAMHDVGVDVMGVDYRLPLDEANRRLGGTVPLQGN
                     IDPALLSAPWDVLEAHVREVIAAGSHAPGHVLNLGHGVPPETDPTVLTRVVELIHSIPA
                     E"
     CDS             351473..352921
                     /locus_tag="ctg1_354"
                     /transl_table=11
                     /translation="MVVGGGVSGLLAARELAMAGMSVTVLEATGAWGGCVGSHVVAGLQ
                     LDSGAESYATRSSAVADLARELGLGDRIVAPHPGGAWVQLPDGPQELPKTGVLGIPANP
                     WDPEVRRSLGFFGALRASWDRWLPASLGTASDVTSVASLVRTRMGRKVLERLVSPVVGG
                     VHSADPALLDVDMVAPGLRAGIRTHGSLSAAVSAQRKVAAVRSGKDAAAQQGGSGLAKA
                     GSAVAGLEGGMNTLVTALVADLRGRGVDLLTDTAATDVAKTAAGWRVTAGDSTYDADHL
                     VVALDGPSAVALLEESLPALSGLRPAPGPLVSLVTMVVDVPELDRRPRGTGILVAPQTP
                     GITAKALTHATAKWDWLAGVAGPGTHVLRLSYGRREDAGGSADVVMDDESLLAVALADA
                     SRLLTVPVTRADIVDWDVVRWAGALPFAAVGHKQRVAHVREVCAAAEGLTVVGGWLAGN
                     GLAAVVLDTRKQLGQAVKDGPAFA"
     CDS             352994..353695
                     /locus_tag="ctg1_355"
                     /transl_table=11
                     /translation="MSHTSAESVTKTAGTDEQFFTLWTVFKRSADILRSGDAVQEFEAL
                     TETLADGGVVLRGSYDVSAMRSDADIMVWLHGAKPEDLQSAVRSIRRSKLFAGTEIVWS
                     AMGVHREAEFAKSHVPAYARGVEPSTWLCVYPFVRSYEWYILPAEERGKMLRDHGLLGR
                     EFPQVISNTVSSFALGDWEWILGLEAPELVDLVDLMRHLRATEARNHVREEIPFYTGRR
                     VSAAEIAEVLA"
     CDS             353692..354915
                     /locus_tag="ctg1_356"
                     /transl_table=11
                     /translation="MSEFPISTEPNSVTERGRQEPKQYDAVLLASFGGPEGQEDVIPFL
                     RNVTRGRGIPDERLEEVSHHYRAFGGISPINQQNRELKAAIEAELAQRGIELPVLWGNR
                     NWDPYIAPVLQDAYDAGHRRILMLTTSIYSCYSSCRQYREDIGVALTETGLDGKLEVDK
                     IRQYFDHPGVVQPFLEGTAAGLEEIRGKLAAAGEADPDSKIRVLFATHSIPTRDAEAAG
                     RSDDEPREFAEGSAYAAQHLANAKAIMDTVAPNVAWDLVYQSRSGAPHIPWLEPDINDH
                     LEEIAPEGVRGVVIVPLGFVSDHMEVAWDLDTEALETCKNLNIEATRVPTPGTHAAFVS
                     GLVDLICERTVENNIADRPHVTDLGPWYDVCRPNCCENFRGAKPVIAEVGTRVGIGHDA
                     YAASEAAK"
     CDS             354912..355910
                     /locus_tag="ctg1_357"
                     /transl_table=11
                     /translation="MTVRIGTRASKLALTQTQQTADKLAAVGGFPVDLVHIRTEGDVKT
                     GSLSQMGGTGVFVAALRDALLADTCDVAVHSLKDLPTGAALGLSIAATPKRVDVRDVLC
                     ARDGMTLAELPGGAKVGTGSPRRAAQLRAARPDIEVLDIRGNVDTRLGRVPGLPGNTTS
                     EVVPGKSCDLDAVVLAAAGLERMGRLDTVSEFFETDVMLPAPGQGALAIECRTEDAPRQ
                     AGTTEGSNAVLAQALAALNDDDTRLAVTAERAVLARLEAGCAAPVGAFAFRKGSMLHLE
                     AAVCSVDGTKTVREKKATDGLTEVGATLLGIEVAELLLAAGAAEIADLAAS"
     CDS             355897..356772
                     /locus_tag="ctg1_358"
                     /transl_table=11
                     /translation="MPHPKPLEPKALAGRRILVTRTADRARALASLLTGAGAEPVVLPL
                     IDFERAEDQSPLDAAVDRLSAGGFDWLVVSSITTVRVLLEQAAERGVALAHLVPAGTRV
                     ATIGESSRRALESVGLAVALAPTEAQSAEGLLGLWTMAPEQVFLPQADIAAPGLREGLA
                     AKGADVTAVTAYHTVDYPARTERRLTAELPSAVVVQDHAPRMVSPAEAREAFDAGTMDA
                     VVLASPSGARRIARDFPELGRCQVIAIGRPTAAAASQLGLTVAATAKEPTPDGIVAALE
                     SVFANEGNPQ"
     CDS             356769..357749
                     /locus_tag="ctg1_359"
                     /transl_table=11
                     /translation="MSFPNHRPRRLRTTPAMRRLTAENRLAPADLILPAFIREGLTDPS
                     PISSMPGVVQHTTDSLKRAAAEAVQLGVGGIMLFGVPAVRDAQGTASLDPDGVLNKAIR
                     DVKAEVGDDLVIMGDVCLDEFTDHGHCGVLDAEGYVDNDATLEIYGQMAVAQADAGAHV
                     LGPSGMMDGQIAVIRQALEESGHKNTAVLAYAAKYASAFYGPFREAVDSQLKGDRRTYQ
                     MDAANRREAILEVELDLEEGADMVMVKPAMSYLDILADVAAMSPVPVSAYQISGEYAMI
                     EAAAANGWIDRRGAITESVLGIKRAGADTVLTYWASELAGWLKES"
     CDS             357749..358828
                     /locus_tag="ctg1_360"
                     /transl_table=11
                     /translation="MTSVSSDPTAPVAANQILLGLNTFGDAGLDADGNPKEHAQVLREL
                     LEEAKLADAVGIHAFGVGEHHRRDFAVSAPEVFLAAAAAVTSRIRLGSAVTVLSSDDPI
                     RVFQRFSTVDALSNGRAEVMLGRGSFVESFPLFGLDLADYEVLFEEKLELFDKVRAQKP
                     VHWEGRTRPNVNGLQVYPKLQHHLLPAWIGVGGTPESVLRCAEYGYPIIFAIIGGEPRR
                     FAPLVNLYREAMGKYGHPMRQIATHSPGFIADTDEAAREELFPHWLEQRNRIGAERGWG
                     PGNRGEFEAMCGPEGALYVGSPETVAQKIALLKRNLGVDRFDLKYSNGTLPHQSMMRCI
                     ELYGTQVAPRVTELLADAP"
     CDS             358872..360191
                     /locus_tag="ctg1_361"
                     /transl_table=11
                     /translation="MTSNTPVSDQLFDRARSLMPGGVNSPVRAFGSVGGNPKFMVSAKG
                     AYLTDADGKEYVDLVCSWGPALLGHAHPAVIDAVHAAVDRGLSFGASTPDEANLAAIVK
                     ERVSAVERLRMVSTGTEATMTAVRLARGYTGRNLIIKFAGCYHGHLDGLLAAAGSGVAT
                     LALPGSAGVTEATAAETLVLPYNDLAAVEAAFAAHGENIAAVITEAAPANMGVVTPGEG
                     FNAGLSRITKEHGALLILDEVLTGFRTGHAGYWGLTGRQEGWAPDLLTFGKVIGGGMPT
                     AALGGRADVMDYLAPVGPVYQAGTLSGNPVAMAAGVATLSNATPEVYAHVDARSLELSA
                     ALSSALDAAGVDHSIQRAGNLFSVAFGTSAHGVHNYDDAQAQESFRYAPFFHSMLDSGV
                     YLPPSVFEAWFLSAAHDDAAMSRIFDALPAAAKAAAAALA"
     CDS             360584..361591
                     /locus_tag="ctg1_362"
                     /transl_table=11
                     /translation="MDLEQRVGQLFMVAAKATGVEPATMEALNSYHVGNVYLSGRSKAG
                     TAPAASVVSSLTSTVSAATTGGLPLSVATDQEGGFVQVLSGPGFSQMPTALVQAGAGPA
                     KLRADAAVWGKELRSVGVNVNLAPVLDTVTSPEFAPSNAPIGHFQREYGFTPHDVSVLG
                     NAFADGMKDAGVAPVVKHFPGLGRVVPNTDVSSEVRDTATGRNDPALEPFHAAIKAGAR
                     WVMVSNAYYDKIDPANIAPFSPTIMETMLRTDAGFTGIVVSDDLCSAAQLKAWTDADRA
                     LNFFAAGGTMLVCADPASIPAMHQAVVTKAQTDPAFRAKVDAAALTVLRVKAGQ"
     CDS             complement(361678..362415)
                     /locus_tag="ctg1_363"
                     /transl_table=11
                     /translation="MSEFVSGTLTAKNIHLSFGSNHVLRGIDLHVEKGTTASVIGPSGS
                     GKSTLLRVMNRLIEPDQGDILLDGRSVLKDNPDELRRRIGMVFQQFNLFPHKTVAENIS
                     LALRKLRGMSKEQARDEALNQLDLVGLKHKADSRPANLSGGQQQRVAIARALAMKPEVM
                     FFDEATSALDPELVKGVLALMTDLAKGGMTMVVVTHEMGFSRNVSDVVTFMDAGVVVES
                     GPPEQLFTDPRTERLQGFLSDVL"
     CDS             complement(362412..363176)
                     /locus_tag="ctg1_364"
                     /transl_table=11
                     /translation="MDILNQLAESFFDWKAIGEVLPKMFAVGLPNTIVLAVVSGVIGTA
                     LGMLLALMGISRNAAARWIARIYTDILRGLPPVLTILVIGFGFGPIIRELTGSTSPYPM
                     AIAALSLMSGAYIGEIFRSGIQSVDKGQLEATRALGFSYGSSMRLVVVPQGIRRVLPAL
                     VNQFIALIKESSLVFMLGLLATEREIFQIGKDAAANTGNLSPYVAAAIFYLALTIPLTH
                     FVNWIDRRMRTGRPEKKEPDEAAAVVGKGAQA"
     CDS             complement(363189..364139)
                     /locus_tag="ctg1_365"
                     /transl_table=11
                     /translation="MKFKAPKWLSVAPVAAALVISLAACGGGTSTPSGTPTDALAGSDQ
                     KSLDSFTTADVTPLDKIDKSKLGLITDGTLRVGTLSDAPPNIFIDPSGKFTGYDNELLR
                     AIGDKLGLKVEFASTDFSALLSQVGNKQFDVGSSSISTTDARRKTVGFTNGYDFGYMAV
                     VTKKDSKVTGFADIKEGLRIGVVQGTVQDDYMTNTLKIEPVRFPDYNTVYGNVKNGQID
                     AWVAPSQQAEGQVKEGDNTKIAEKVVNTQNFTAYAVNKDNKPLIDALNSGLDAVIADGT
                     WTKLTAEWYKDRPTAAEQTPQGWKPGSKAVQIPAK"
     CDS             complement(364479..365189)
                     /locus_tag="ctg1_366"
                     /transl_table=11
                     /translation="MSSWNTLSRAAFDLETTGKNSRSARIVTASITVVDERGELIAEHE
                     WLADPGVEIPLEASEVHGISTEKARAEGRPAAEVTREVAEVLQRLFDDGTPVIAFNASY
                     DFTVLAAESARYGVPQLSRFPVLDPYVMNKQVDRYRKGKRTLTALCEEYGVDLTNAHTS
                     AADALATLRVLDAMAGKFPKLQMPASTLHQLQVDWAASQAADFQQYLRRSKPTAVIEGE
                     WPVLPPEDASRGGF"
     CDS             365271..365672
                     /locus_tag="ctg1_367"
                     /transl_table=11
                     /translation="MTAVLAVVDLVPSGSAVSYGDVAELLGAGGPRQVGSVMSHYGSPV
                     AWWRVLRASGEAPAGHEADALRHYLAESTPLHGAYQAFMLTGEGRWRVDLAAARWAPTD
                     AEFDQLDVISDQLERQLHILSVPDDEMTV"
     CDS             365846..369001
                     /locus_tag="ctg1_368"
                     /transl_table=11
                     /translation="MLVESAVRRVREDGLDPASILILAPARHAAAGLRDTFTGRLDRSL
                     STTPARTWASYAFDVIRRAKAEGILPLARPPKLLSGPEQDLIIKELLEGHSRPGFHLPW
                     PEDLTAALPTRGFRHEIRQLFDRIIESGRTAEDLVGLAYECGRPDWMAAAELYSEYRDV
                     LDLRMPEAFDPAGIITTARQIFQDSPSFLAAERERLQLILVDDAQESNPAVFELLADVA
                     EGKDVVVTYSPDTVVQGFRGARPDLVAELPSLLGGVNQELLELPLWVTHRHTPAVAEAW
                     TRVAARISQRSGGQLARRMEQPPLPESGEATSTGEGRVEGHVLPSAVHEMRYVAQRILE
                     AQLREGREFSDIAVIVRNGGQISQLQRYLGGQGIPVRVPVADSAVRDEVAVRPLLEAFA
                     VVLDPAKLTPETAVSLLTSRIGGASAIELRRLRQSLRREELLGGGGRSSDALLVEALLQ
                     PGALASLGIEGSSARRLARMFAAGAAAAAQPGANAESVLWALWQATGLSSRWADAALEG
                     GTAGARADRDLDAMMALFHTAERFVDQLPGSGPEQFLEYLMNQELPMDTLAARAQLEAC
                     VEIMTPASAAGREWPVVIVAGLQEGVWPNTRLRGELLGSTVYADAVEHGVDYALRRGPL
                     SRLRDIRYDELRSFSTAVSRAREVLICTAVSSEDEQPSAFLDYVAPLGGGEYRRDYTPV
                     DRPMTLRALVAELRQHAQSGESGPGGPEAGREAARILARLASTEPPVPGAHPDTWWGLA
                     PLSSEAAVVPPGGTVSVSPSKVEAVHKSPLDWFVQAAGGEAATDFARSLGTLVHSIAQE
                     LPEASGSEYVAELVRRWPTLGMKDNWEGKLDFQRAELMVRKLAQYVLLMRSDGRSLLAV
                     EHDFEVQLPDVHVDAVDSGEPGEANSRHAVLGGQVDRLEIDSEGRLVIVDLKTGKRQPG
                     KAEVARHPQLGAYQAAVLQGAFRDAGTGTETPDAAAVDGTVPGGAVLAHLGTKAKSPAV
                     QQQEPLDPADNWAEGLVNEAAALMAAATFEARHDPSKGGHGGHGCRLPDICPLCARGKQ
                     VTE"
     CDS             368998..372504
                     /locus_tag="ctg1_369"
                     /transl_table=11
                     /translation="MTIELLDGSASSIPGAEDVPEPRFTPSQLADILGEKNHPTDEQSA
                     IIASSLTPRLVIAGAGSGKTATMADRVVWLVANGWVRPEEVLGVTFTRKAAGELASRIR
                     TKLATLQRIATEDDGSIGFPEGLMGADDLEPKVSTYHSYASGIVSDYGLRLGIERDVVL
                     LGGAQSWQLASEVVEAYDGDYEHFTAAKSTLVNAVIQLAGECAEHLQDPAAVREWVLER
                     VHAFEELPYVAGAKKNPTQAAGELASMLRTRASVANMVVRYQDAKRQRGVLDFGDLVAL
                     AARIASDIPLAATTERARYKVVLLDEFQDTSHAQLVLFSRLFGQGHAVTAVGDPNQSIY
                     GFRGASAGQLFHFVQEFPVKHFDVAGGTETYSVAPTSYLTTAWRNGRNILEAANTIASP
                     LNKAAGTDRPAGERESATTVSVPALVPSPAAADGSVVIGRFSTDEDEAAVIARDVRRYQ
                     RTVFEEEKDGTPVRPTMAVLCRRRAQMECLRREFELQGIPYEIVGLGGLLDTPEIVDLV
                     ATLRVLADPGRSDALMRLLAGARWRIGPADLMAFSDWSRSLARRRSAPASHPDALDANE
                     EPAAVVVESDITDAASLVEALDFLPKPGWTSGHGRSLSEAALERLARLASELRFLRSYI
                     GDDLTTLLGEVERAMLLDIEVAAKPGISIHQARRNLDAFQDAAAGFLQTSQRIDLLAFL
                     SWLEAAASEEGGLDVAPVETNREAVQLLTVHASKGLEWDVVFVPGLNAGSFPSNRDSRW
                     SSGAAALPWPLRGDRADLPQWDLDQPDQKGWLDAEKDFKSEVQHHGEAEERRLAYVAYT
                     RAKFVLWASSAAWNGSRSGMASMSGFLSELAPLAGLEGDGAEPGPSPRNGRAVIHPESV
                     AEEALPEESPLTATLEVARFPYDPLEGPSDPRTGARLRLVPGRRAAMDQAAASVREFIE
                     RPSPGVAPDELSGVAGKWSEEAELLLDRQRMRTSVQDVHLPSHISASLFVDLGADPAAV
                     LSQLRRPVPREPGISARKGTAFHAWVEEYFGTTGMLDLDEAPGSDAHIDEAYGLDDMVS
                     AFKQSEWAHRAPAFVEVPVETRIGDVVVRGRIDAVFRDPDGRWQLIDWKTGRRPSGQQL
                     ASRAVQLAVYRLAWARLQGVPLDDVSAAFYYVVDDSVVRPHDLGTAEELEEIISRALEN
                     SD"
     CDS             complement(372508..373773)
                     /locus_tag="ctg1_370"
                     /transl_table=11
                     /translation="MEHVRRTPLELAAIATAAVPGLAPTATAYSPDDDADFDSALLLDA
                     EGKRWRVRSPRHPEASTRLETEFMVLRAFAPAIRAELPFHVPTIAGTVRQGALTTFVYA
                     HLQGGMLSIEELSAGTPALAREVGAALAAIHDLPLTLVTNADLPSYSANEFRQRKLNEL
                     DQAATTGKIPATLLRRWEHALEDVALWRFNTSVVHGDLHEDNLMVQDDSVTAVTGWTDL
                     RIGDPADDFAWLVASNESSFVEAVLSHYTQARRETPDYHLLRRAALLAEFALAQYLVKA
                     MAAGHQSMTAEAESMLQTLANDIEEQARRDEAAQAAEDEAAAHDLAMAAASQPPVSVMA
                     IPDVGPSVSVAAIPATAEPASATPAGPANDEVDPEIIGDENAEALDNWGDAGSGAQVDH
                     DETSTAAISVVNVTPLHSVDRS"
     CDS             373901..374926
                     /locus_tag="ctg1_371"
                     /transl_table=11
                     /translation="MFFVGTSQYGRYMSYTESPALANHLMDTVLPVRPAMVDRGSAARM
                     KPGMVEELVASGSARAMVISERRALVTENGLWFGDATTLWNALQEADAGAVTAIYLGTT
                     LTRSSLAEGTPVLLFTVNQPPAPGTLTVPSDVQWAGFREVAARLDAIDTALFIEASAIS
                     NWHANHTHCPKCGNPTDIEAGGWVRRCPKDNSEHYPRTDPAIIVTVVGPDGRLLLGGGG
                     PADARNYSTLAGFVEPGESLEQAVVREIGEEVGVRVTACQYLGSQSWPFPASLMLGFTA
                     TTDDAVARPDGVEVTRARWFSREELQEAVLSGEITISTRLSIARSLIEHWYGGVIEDLQ
                     P"
     CDS             374923..377055
                     /locus_tag="ctg1_372"
                     /transl_table=11
                     /translation="MTADLFDASTSLEERILGGLDEEQREVASTLTGPLCVLAGAGTGK
                     TRAITHRIAYGVHSGVYSPQRLLAVTFTARAAAEMRSRLRDLGVANVQARTFHAAALRQ
                     LQFFWPQAIGGTLPSLLDHKANMIAEASRRLRLSTDRASIRDLAAEIEWAKVSMLTPAN
                     YLENAQGRGTPGGFDLTAVSRVFQAYEDIKTDRNVIDFEDVLLITVGILQEDPKVAATV
                     REQYRHFVVDEYQDVSPLQQRLLDLWLGGRDELCVVGDASQTIYSFTGASPKHLLGFKA
                     KFPGATVVKLIRDYRSTPQVVKLANELLGSRRSGGPAADAAWAPPLQLIAQRPAGPEPR
                     FMECPDDEAEAAVVAGRIQELLNTGVKASEIAILFRTNGQSEAYEQALASAGIGYQLRG
                     GERFFARKEVRDAILQLRAATRAVAEGPQESLGQVVRDIIASLGYTDAAPHNGGALRER
                     WESLAALVALADELAVSRGESFTLAEFVNELQERSVAQHAPTVQGVTLASLHAAKGLEW
                     DAVFLVGLSEGLMPISFADTPEDVDEERRLLYVGITRAREHLTMSWSTARTPGGRANRK
                     PSRFLDGLRPDSVASANARSKSGPVRRKAAAPASCRVCGSMLASGAERKIGRCNQCPPT
                     YEEQTFDALRQWRKEEAQSADVPAYVVFTDATLTAIAEARPSSLEELAGLAGIGPSKLE
                     RYGEAVLAVLAESTEL"
     CDS             377055..377678
                     /locus_tag="ctg1_373"
                     /transl_table=11
                     /translation="MGRPPSAAAGIPLVTEDGAPVVVRRSARRRRTVAAFWEDGNAVVA
                     IPASFTTSQEREWVGRMLSKLKKQGERQAGAGRRRPATDQALASHAEHLSRTYLGGRAV
                     PTSVRWVGNQNSRWGSATPADGSIRLSNKLQPMPQWVIDYVLVHELAHLLVAGHNADFW
                     RLVEAYPETQRAKAFLEGVAFATSRGLPTGPDSNGHAEAASDDC"
     CDS             complement(377745..379181)
                     /locus_tag="ctg1_374"
                     /transl_table=11
                     /translation="MTSNPNNPSNDDENPQDPLAEMLQNLMGGQGMGNIDPAELAKAAG
                     LPNDPQLLQQMFAQVQAMMSSSSDGPVNWQLAHENARRVAAAGSDPSVSAHQAKEIDEA
                     LRLAELWLDPVTDLSATGLIGRAWSRAEWVEATLGTWKRLTEPVANSIANALSNALTQQ
                     MPEEMKSMMGGASSMLQNMGGAIFGMQLGQAIGALSAEVVSSTDIGVPLADLEMALLPA
                     NVSKFGEGLSLPENDVRLFLAVREAAHARLFVQVPWLRGHLLGAIEAYARGIHIDMSRI
                     EDLARDLDPSNPEGIQEALSQGVFTPERTPVQTAALEKLETALALVEGWVDELTAEATA
                     NVLPSATALRETVRRRRATGGPAEHAFSSLVGLELRPRRLREAATLWATLKEERGIAGR
                     DAIWHHPDLLPTGEDLDDPKGFSERRRLAEASDSEVDDALQKLLNGGYDSDAEEAPDSP
                     RGTAADEPETDDTDPQSPNK"
     CDS             379394..380530
                     /locus_tag="ctg1_375"
                     /transl_table=11
                     /translation="MLTSPSPEGSLDPRQTHDADPSSVPAAPPRDSRFMVMVISGLLAV
                     GLGVGAAALPVPYVIESAGPTFNTLGKDGDKPVITISGRESFPASGNLDLTTVVMTGGP
                     KSPATIFDVFRAWVDPSKAIYPEELIYPKGTTAEQTVQQGEIAMETSQENAVAAALREL
                     DIPFEQRLTVAGLSDPSPSTGKIQEGDRLISINGKTITSMGVIQAELAAAAGAPAAVVV
                     DRKGTQVTETVTPTKNDAGRYVLGVLLASDFTFPFDVRISLDNVGGPSAGMMFALGIVD
                     NLTPGDLTGGKHVAGTGTITADGAVGPIGGIAQKMIGARGHGATMFLAPAANCADVVGH
                     VPDGLQVVKVETLADATSAVERLASGQDTAGLPTCTNN"
     CDS             380657..383653
                     /locus_tag="ctg1_376"
                     /transl_table=11
                     /translation="MSRPASSNPPGRSPLRRGALTPTLIVVAVAVVGFIFFANVWTDVL
                     WYQQLGFFEVYLRENLARIITFLIGFAMMFAAVFFAIRIAYRSRPVYAPDAESRDNLNR
                     YQAQLEPVRRVVMIGLPILFGLFAGSAAASQWQKALLFFNQEPFGQTDPLFNLDISFYL
                     MTLPFLGFVTGFLISIAVVAGIAGILTHYLYGSIRLMERGIFTSRAAQIHIAVTGAIFL
                     VLLGINFWLDRYTTVQSNSGRWAGALYTDVNAVVPTKAILAVAAALVAILFIIAAVIGR
                     WRLPVIGTAMLVITAILAGGVYPWVIQQFQVRPSENTLEKEFIDRNIKMTRAAYGLDKV
                     DVSAYNATTNATSGALAADAQTTANIRLLDPNLISSAFAQLEQFRPYYQFPQSLNVDRY
                     VVDGKVQDTVIAVRELNPDGLSANQQTWVNRHIVYTHGYGVVAAKGNKFTVDGKPEFLQ
                     SGIPSNGVLGNDTSYEPRIYFGENSPEYSIVGAPDGAPNREQDRPVGREGGGETQYTFN
                     GNGGPNVGNWLNRILYSIKFQSSDLLLSDGVNAESQILYDRNPRERVEKLAPYLTVDGN
                     AYPAVVDGRVKWIVDGYTTSQYFPYSQPQQLQNATADSQTNAGRTVALPNSSVNYIRNS
                     VKATVDAYDGSVNLYAWDDQDPILKAWQKVFPTVIKPFSEMSGDLMSHVRYPEDLFKVQ
                     RELLGRYHVTDPDSFYQNNDAWSVPNDPTVSEAVKQPPFYMSLKMPDQDKPAFQLTSSF
                     IPQTVNGSARNILYGFLAADSDAGNVKGVKADSYGQLRLLQLPTDTQVPGPGQAQNKFN
                     SDPTVSQALNLLRQGASDVLNGNLLTLPVGGGLLYVQPVYLKSTGETSYPTLQRVLVAF
                     GDKIGFAPTLDEALNQLFGGDSGASAGDVANNGQTPTAPPGTTTPPAGPSDAKADLKAA
                     LDDANKAIQEGQAALAKGDFAGYGAQQTKLSEALKRAVDAENRLGATPAPTTTPGATPS
                     ATPSPSPSS"
     CDS             384413..385207
                     /locus_tag="ctg1_377"
                     /transl_table=11
                     /translation="MVNEDPHPDVERLLLQRDSPVAVYQQVADVLTEQVSRLEPGARIP
                     TEESLMEEYGISRTTVRKAIEKLVVKGLLIRRQGKGTFVMAQRPVKMLNRLAPFMETFT
                     AAGMKTVKGLIEYKWMEKDQSVPAKLVSEDNLVLVIRRSYSSAGWPYAIAEIFIPSHIG
                     RHISLADAERNSIYQVIQDRTLKPLQRAEITVTMHAPPEHLADALNVRGFPMVPRLERT
                     TLGPHGEVLECTVTYFHPKGFEIRAEVATDVSPGQDQPPPAA"
     CDS             complement(385319..386107)
                     /locus_tag="ctg1_378"
                     /transl_table=11
                     /translation="MVKQSIFGRISQLAKANINALLDQAEDPQKMLDQMVRDYTNNIAE
                     AESAVAQTIGNLRMLQADYNEDIKNAQDWGNKALAASRKADEYRAAGDAADAQKFDNLA
                     KVAIQRQMTAESEARTAEPSIASQTEVVDKLKTGLDQMKNKLNQLTAKRNELVARSKTA
                     AAQSQVHDALKSIDIMDPTSEVGRFEEKIRREEAKVLGQQELASSSLDAQFNQLEDLGE
                     QTEIEARLAALKSGGAKPAIGAGTPASSGSTVDEADFDKL"
     CDS             complement(386208..388265)
                     /locus_tag="ctg1_379"
                     /transl_table=11
                     /translation="MRSIFKRVLAVMGVAGLLALPAGAAFAADPVTIPSGQNIVDDANV
                     LGSRKGEVQDAIQKTLKDHKYNLYVVTVDSFTNPSDPKAWTKAVADNRGMGKPDAILAI
                     STAGQYNFALNSGSAIYSKQSAIAQNAVVPNLAGGKKDYAQAAIDTAAAIGDAAGGGSG
                     TVPSGNAGVGVLVGVGVVAAGGAGTYLYLRNRRKKAGTKAVSASYGPQGEQLDPLAGLS
                     IPELRQKSGSLLIEADDAIKSSEQELGFAQAQYGDSAIGNFTKALEEAKNHMTESFKLQ
                     QQLDDHIPDTEEQQRTWLGEIIRRSEAALASLRDQKADFDSLRELEKNAPQALAAVNSG
                     AKEADSRIASAEQSLEGLRVKYAESALTQVSDNILQAKERLAFVQNAATAAQEKLAAGE
                     NSLAAVAVRAAEESLHQTNVLIDAISKTAGSLDEARSSLEGAVAETSQDLAQARAMIQS
                     GEHPELAGPVAGVEAALAQVKTEIQGGKIDPIATLSRVESAHQALDQSLSGIRDQQEQA
                     RRAQASLQQTIMAAQAQISATSDYITARRGGVGTEARTRLAEAQRNLDYALSISRNDPV
                     TALTYAQQAHSLAAQAAQLAQSDVDQFGYADQGYGRGGMFGGGGGGGGGLGGAILGGIL
                     INSILNGGGGGWGGGHNDGGGGGGFFGGDSGGGDFGGGGGDFGGGDSGSF"
     CDS             388586..390226
                     /locus_tag="ctg1_380"
                     /transl_table=11
                     /translation="MTENPAQGTAPENREPSEPRATPGEHNDANATQQQPAWTSEQGGS
                     AQGAAQPTTPIPAYQPSAGQHQPSAPNPHYYGAPQQGPAQAAQPSAQPQDPTQRPAYPS
                     QQPFYGGGRANNPGSHFSSAQGPQQGPGSQHTPGHSSAVATKRKPAFGVGTLVASMLAA
                     GLIGGGVVAGSNALWDNNTSPAAATGSQSSTVIVNNKDDVNVITAAAAKASPSVVTIKA
                     TSGNEGGTGSGIILDDQGHILTNTHVVTLDGATSNAAIEVRTSDGKVLKGTVVGTDPLS
                     DLAVIKVDNASGLVPASLGDSSKINVGDTAVAIGSPLGLTGTVTDGIVSTLNRTISVAS
                     SAAPKEGTDNSQGGDQGFQFAPPGGGQSQSTANEGSISINVIQTDAAINPGNSGGALVN
                     SKGEIIGVNVAIASAGSGTSDSSSGNIGVGFSIPINHAKRVAQEIIDTGKASHGQFGVS
                     VRAKSSTGSDSSFSVGAEVASVTSGSAAAKAGLKVGDVVTKFGDYTVSDPNQLTAAVRE
                     QPAGAKVKVTILRGGQSQEVEVTLDAAQQ"
     CDS             390475..391290
                     /locus_tag="ctg1_381"
                     /transl_table=11
                     /translation="MEETLKIVVLVKHVPDAQFDRHITGPDNTTDRDESILSELDEYAL
                     EAALQLAEERGGPKAGNEVIALSMGPSGAVNAVKKSLQIGAYSGVHLSDEALAGSDAAA
                     TSLALAAAIGHLSADGRPVDLVLTGMASTDGETSLVPAQLAERLSYPQVTFASSLEVTG
                     GQVRARRDAGHFSETVEAGLPAVVSVTDQINEPRYPNFKGILAAKKKKITSLTLSDIGL
                     DASQVGLAGSWTVVESADARPPRTAGTIIRDEGDAGIKLVDFLAAQKLL"
     CDS             391304..392257
                     /locus_tag="ctg1_382"
                     /transl_table=11
                     /translation="MANALVFIDNPGAALKKSSLELLTIARSLGETAVAITGELTDDVA
                     ATLGAYGASTVYQPSLANLDEYLVGPKAAYLAAAVNASGATAVLLDNSPEGKEIAGRLG
                     IKLSAGVITDVVGVEADGTAHKSVLAGSYTTTAKATTPVTVLSVKANNVEPVAAAESVA
                     PTTATVEVPADVAANSARIAARTEKPVSGRPDLSEARIVVAGGRGVDGDFGPLEELADA
                     LGAAVGASRAATDAGWIGHDAQVGQTGVTVSPQLYISAGISGAIQQKAGMQTSKVIVAI
                     NKDAESPVFEIADYGIVGDLFKVLPQATAEIKKRKG"
     CDS             392263..393042
                     /locus_tag="ctg1_383"
                     /transl_table=11
                     /translation="MPTDVPSAKSPFDASTERVERVLCFTAHPDDIDFGAAGTIAAWTA
                     AGVQVSYCIMTDGDAGGFDPVDRERIIELRAEEQKRAAALVGVTDIHYLHERDGYLEPT
                     HGVIKQVVQLIREIRPDIVLTMHPERNWDRLQKSHPDHLAAGEAVTRAVYPAVENPFAY
                     PELAEAGLEAYKLPWLWFISSPEARENHFVDVSAHVSAKLDAIRVHASQHPDVAAMERV
                     VRGLMHHNGHRAGLPEGTSAEGFHVVSVNGSSTIAGF"
     CDS             393117..393662
                     /locus_tag="ctg1_384"
                     /transl_table=11
                     /translation="MAKTAQQPVLVIMGVSGSGKSTVAGVLAGKLGWDLAEGDDLHPEA
                     NVAKMQSGLALTDEDRWPWLGIISDWIRQRTDAGIPAIITCSALKKKYRDVLRGEGVVF
                     VFLQGSKDKISDRLASRHGHFMPPSLLESQFDALEEPTDDENYISLCVSASPAEEADEV
                     IERLGLRPAGANTGTSAS"
     CDS             393659..395062
                     /locus_tag="ctg1_385"
                     /transl_table=11
                     /translation="MKALETAAEVQQWTGHDTQLLVVAALGIALIVVLIAKLKMHPFLA
                     LVLGSAFVGLASGVELGKVITNFEDGVGGVLKEVGLLIALGAMLGKLLADSGGANRVVD
                     TLLAKASGNKLVWMITLVAVIIGLPMFFEIGLVLLLPVIVLVTQRSKMKLMRIAIPALA
                     GLSVLHGLVPPHPGPLIAISAVKAELGTTLGLGILVAIPTVIICGPLFSRLAARWVPVD
                     APAVAGGIDTQHTADLSDVKRQPSFGVTLLTIIFPVVLMLLKALGGIIWPDAATAPGIR
                     IFFDFVGQPLVAMTLAVLLAIVTFGYAVGFTGTRITAKLGESLGPIAAILLIVGAGGGF
                     KQTLIGAGVGDAVKKWAEGANLSVLVLGFIVAVALRLATGSATVATVTAAGIVAPLASS
                     LSPTHAALLALAIGAGSLFLSHVNDAGFWLVKELFGLTVGQTFKTWSVMETLISVVGFG
                     FVMLLSLVL"
     CDS             complement(395151..395945)
                     /locus_tag="ctg1_386"
                     /transl_table=11
                     /translation="MFANDIATDLAEGRVLELAEIYALDAVSDEERAIIDDFVKTAPEG
                     PEFHERVRQARETLAAGFAPEEEPPAGLFDNILDRIAKDAPAAPASAPETPAVAGPAVD
                     ELAAARAKREERRSGGARRWIVGAAAAAAIAIGGIGVGSYVSAQNDPVNQVLQAQDVQK
                     QSAAVPGGGTATISASSAKDSFVVLMDGVAPAPEGKVYQLWTLPKDGSAPVPQGTMDAQ
                     TLSKPAVVKGLSSASSVAITVEPAGGSKAPTTAPVLVVALSA"
     CDS             complement(395983..396744)
                     /locus_tag="ctg1_387"
                     /transl_table=11
                     /translation="MQGQPLARIFTEGAYVSVQQTSVMVTRHCLAAPATPTSHAAGFKR
                     DNICWTVMDIPNKPSAPVFEPADTATDLNSQLTGLLNLVAAGDQQAFAEFYRLTSRRVF
                     GMAKRVLIDPDLSEDATQEVFIQVWQGAAKFDRAAGSPLAWLMTIAHRRAIDRVRAVQS
                     ATDREAKYGASSLDPDRDLVAEEADSNLEAEAVSRCLATLTDTQRESVRLAYYGGLTYR
                     EVAEHLGAAVPTIKSRIRDGLLRLKTCLGVG"
     CDS             complement(396778..397245)
                     /locus_tag="ctg1_388"
                     /transl_table=11
                     /translation="MFRILFHTPEIPGNTGNAIRLAAITGAELHLVEPLGFDFSDAKLR
                     RAGLDYHDLAVVTVHKDIDAAWSALQPERVFAYTADGETSYTDISYREGDVLMFGPESV
                     GLPEWLKQDPHVTARVRLPMKPSLRSLNLANAASIAVFEAWRQNGFAGAKL"
     CDS             complement(397289..398233)
                     /locus_tag="ctg1_389"
                     /transl_table=11
                     /translation="MAEGSSSHYQVLRVSVTATDKEIKVAYRKAARKAHPDHGGEAEMF
                     RRVTLAYETLIDPQRRAEYDRRYASGASAASQPRPGDYTGAPAPGPGSTTHIKRPQAQR
                     NTAGDPPVYVPGFEDPNEVPLISAAEAARQVHGIPRKRGIFGAEARIQREMRTVQLISR
                     QVLTAIPAARLINGLRSPSDNNHIDHAVLSGYRLALVGSMLLPKGAYAWDGQSLRHGGR
                     SVAPPQLAHIVRHMQDIFPELNVTGWVVLHSPDGNLHEPVIDQYGKGQSTHNPVEVVNG
                     AGLARGLKQFLSSGPAPNTVVVPVLARLLRGMH"
     CDS             398501..399286
                     /locus_tag="ctg1_390"
                     /transl_table=11
                     /translation="MLETDGFAALADVVDQTLAGAEVAALVVVGGDGMVHLGVNALAGL
                     DIPLGIVPSGTGNDVARLLNLPLHDVTAACRQTLSALAAGGRKVDVGRVTVEGRTAYFA
                     GVLSAGFDAAVNERANSWRWPRGKSRYNLAMLRELGSFRPIEYSVTVDGKQWTQRALLI
                     SVANGQSIGGGMRITPDAAPDDGWLDLFVVRPLSRLRFLAVFPKVFAGKHTGHPAVQIR
                     RVRQVRLEAAGVVSYADGERLGELPVDVEVVPGGLRVLA"
     CDS             399369..400037
                     /locus_tag="ctg1_391"
                     /transl_table=11
                     /translation="MSGNVRRRLAGSAAIGVVGVLLASCSVNVPDPEAPKPSPSESTLS
                     TPTITPGHDAEAVAAKDLPMTAGGTLATGDPVTVSSRMEEVPGWSLVHSGLQGEVRYKR
                     ADGCALAIRVSVNQGPLVVPGDDDASTKALFHYLDAGIATETLKPTSLRWGQENDKPQH
                     SVEFLALDSSSGGAAATVLARLFSAPASSVYISLACPNPGALASARAEMDSKLAVVPPS
                     "
     CDS             400103..400783
                     /locus_tag="ctg1_392"
                     /transl_table=11
                     /translation="MGTSSDLPWLRRIAAVASLGEENRRALYEYVVSARDAVGRDEAAA
                     ALDLPRSTASFHLDRLVTGGLLRSEFRKPTGKAGPGSGRPSKLYRPALEEVSASVPERN
                     YDLAGELMASAIAHSQAENVLVSRALLDVAHASGREAGRPGDFIGALADLGYQPAPDDG
                     GGYLLLNCPFRRLSRNHADVVCPMNGAFLRGAAETSGLAAGTVVAGTDPGHCCARITSA
                     TQGR"
     CDS             400841..402064
                     /locus_tag="ctg1_393"
                     /transl_table=11
                     /translation="MPVYLDHAATTPLSAEALAVMTRELARTGNPSSLHSAGRRARRAV
                     EDARETLAAAAGAHPSEVIFTSGGTEADNLAVKGLFWARRDQNPRRTRILCSAVEHHAV
                     MDTVEWLERHEAAEVVWLPVDSEGTIRLDVLQREIERDPDSVALITVMWANNEVGTIQP
                     VAEVVGLAKPHGIPVHSDAVQAFGSVPVDFRGSGLSAMSVSGHKLGGPVGVGALFLGRA
                     VTLTPVQHGGGQERDVRSGTLDTPAIAAFAAAAEAVTAHLAEEQDRLAGLRDRLVDGVL
                     AAVPDAVLRGAPGAGRLPGNAHFTFPGCEGDSLLFLLDLAGVESSTGSACTAGVPRPSH
                     VLLAMGLDEDTARGAQRFTLGHSSTEADVEALLKALPEACARARQAGMAGHESSIQTAA
                     TVARQHQA"
     CDS             complement(402080..403318)
                     /locus_tag="ctg1_394"
                     /transl_table=11
                     /translation="MATERMVISGGGLAGATAARTLRTEGFDGPITLLCAENRIPYLRP
                     PLSKEFLLGKAGEDSVPVVPSGWYEENGVELLLGNAATAVHPASHRITLPSGHHLEYAK
                     LLIATGARPRTIPLPGAELGGVMTFRTFDDSLRLQSLLQDGGRKVVMIGSGWIGMELAA
                     AARTYGNDVTLLGLEDIPLSAAIGPELGRYFQHLHLEQGVSFRLPASAARIEGRDGTAE
                     AVVTDSGERLPADIVIIAVGVVPDTALAEAAGLAIRNGILVDSGLRTSAPDVFAAGDVA
                     NALHPFTGEHHRSEHWSNALNGGKTAARSMLGQDATFDVVPYFYTDQFEASMEYSGFPS
                     LASGLSPVIRGALTDESFIAFWVKDGCVVAGMSVNQRRVHKAIKALITGRVRVSLDRLT
                     DPAVPLEELLPAP"
     CDS             403495..404616
                     /locus_tag="ctg1_395"
                     /transl_table=11
                     /translation="MSGGVDSAVAAARAVEAGHDVVGVHLALSRMPGTLRTGSRGCCTI
                     EDSRDAWRACDVLGIPYYVWDFSERFKEDVVQDFIDEYAAGRTPNPCMRCNERIKFAAL
                     LEKAIALGFDAVCTGHYAKVIEDADGNRELHRAADWAKDQSYVLGVLTHEQLKHSMFPL
                     ADTPSKAEVRAEAERRGLSVANKPDSHDICFISDGDTRGWLAEKIEMTTGDIVDETGTK
                     VGEHPGANAFTVGQRRGLKLGTPAADGKPRFVLEIRPKENKVVVGPEALLAIDELRGIK
                     VSWAGLPISEVATGAEFDCYAQVRAHGDPVPAVAHVEAVTDDSGIERAELVVTLTDPLR
                     GVAPGQTVVLYQGSRVLGQATIDAARSLQRAAL"
     CDS             404704..406335
                     /locus_tag="ctg1_396"
                     /transl_table=11
                     /translation="MTVAFPKKGPGDVKAGQMVTVTVLAEGPIGAAGAAPLTARVRIPV
                     ERLRRGPTGHRYAIHIRKWRGTNVSPVTLTRQGDPWQLVDEPPPHGLRELLDDTRFLAQ
                     HVYGVAMSTLDIFESTLGRRMPWNPEGRVVLKARDLVTATDTGYQRGSNVIRFGSVDRM
                     GYKVPTALYRDIVAHEVTHAILDGFRPAWADELATMEQLAMHEALADIVAILSVFSSRE
                     VVYRQLEAAGGGFEAGQVVDDLVMMRSLFDFARDLFARGPLREPFVGAVSDQWQELPEP
                     HARGAVVVGAVLRAVQRLWSERNARLGEAQSLQQKAESGSIVATRVLRMVIRGLSYMPP
                     VDVSWRDLLRGIIAADLDMVPEDIHGYREALQAEFSAIGIRRVSMYNISGVDNYQGLRY
                     PIRLSALGSDPQEVQRFVWENPRLLEAARLERRTPLSSTRVRTSERVSPDGFIISEIGA
                     SFIQTVRMSRREANVRLGLRTERDYVDIRGGGLLRFDAGGRLVYAALKPVMDRDRQGQL
                     FGSDQQHDAEQAASSGVRDRFHGTGD"
     CDS             complement(406359..407186)
                     /locus_tag="ctg1_397"
                     /transl_table=11
                     /translation="MDKAALCVGINQFASLPQSSWLQGCVNDAKDLAAVLANTYGFEDS
                     AITVLCDEQATKQSVMAELNKLVDAAETGQTTHLVFTFSSHGTQIPDTNGDEEDSLDEA
                     FACHDITSNGDAWDPNTVISDDELAAVFARLPEGVLMDVVLDTCHSGTGLKSLDLLPGR
                     RPRFLPAPTPEAAIANEDKELRSLRDLVKSAKLSTPALMAACRSDQTAADALIEGRYNG
                     AFTYNFLKSLQGDGTLGRAEILKLVSKGLKAGGFDQVAQLEASKAARKAAWGA"
     CDS             407433..409061
                     /locus_tag="ctg1_398"
                     /transl_table=11
                     /translation="MALNKKALHGVIALAGISAFALTACTGPSGGGSSSAPAAAGPIAY
                     GTTDKVTSLDPAGSYDNGSFMVMNQIYSFLLNSKPGSADPVPDLAESSSFTAPSEYTVK
                     LKSGLKWANGHTLDSKDVKFSFDRQVAINDPAGPASLLTNIESVSAPDATTVVFKLKNA
                     NDQTFGQVLSSPAAPIVDDEVFPADKILSDDEIIKANAFYGQYTIDSYKKNELVSFKAF
                     ADYKGVLGKPANDAATIKYYASPTNLKLEIQQGAIDVAFRSLSATDVDDLRKDSKVKVL
                     TGPGGEIRYITFNFDTMPFGTKATGADPAKALAVRQAIANLVDRQAIADQVYKGTYLPL
                     YSNVPNGFLGANESFKDAYGDAGKPSLDKAKKVLTDAGINEKVALNLQYNPDHYGGSSG
                     DEYAMVKEQLEKSGLFTVNLQSTEWVTYSKASRADEYPLFQFGWFPDFSDADNYLTPFF
                     PEGGFLKNHYNNATVNDLIGKQLTEADKSKREADIKDVQNALAKDISTLPLLQGAQVAV
                     VGSGVNGVDKTLDPSFKFRLGTVSK"
     CDS             409194..410285
                     /locus_tag="ctg1_399"
                     /transl_table=11
                     /translation="MTTLIEVPEAEPGIVAPKSKSKAGGGLGRYIVVRFFLIIPTVFIL
                     VTLVFFLMRVIGDPITAAQGGRLPPDVLAQRIHDAGYDRPVLVQYFEYLGQLLTGNFGT
                     TITDRRPVVEVLTTFGAATLELSINALIVALAVGIPFGLIAAQHRDKTPDAVLRFFAIL
                     CYATPVFFSGLLLKLTFSVWLGWFPVAGRASTRTELTMGGLAAPSGIYWLDALRSGNFT
                     ALGDVASHAVLPAIALGLLTAGVFLRLVRTNVIGTLGKDYVEAGRSRGVSEYRLVTKHA
                     YKPALIPIITVMGLQIALMLGGAILTETTFEWKGLGYQLVQYLNARDFVAVQGIVVLLA
                     IIVAVTNFIVDIIAALIDPRVRY"
     CDS             410288..411319
                     /locus_tag="ctg1_400"
                     /transl_table=11
                     /translation="MSTPTLTPPRQPLFSRLPVVSHLRKSVGLQRGMLIVGVVLSGLFI
                     LTSIFAPLLAPYGYSQLSDGSGSFPTQQAPGGKHLLGTTVGGYDVLSRVIWGSQTAVTV
                     IIVSVAMSLFLGVALGLLSGYFGGWLDRILVVVADAIYAFPTLLLAIVISIVISRGQSS
                     FWGGIFSCAFSITVVFVPQYFRVIRAETIRLKAEPFVESAKVLGASSLRIIGRHIFKNA
                     TRTLPLMFTLNASEAILTLAGLGFLGFGIEPTSAAEWGFDLNKALADTSSGIWWTGVFP
                     GIAIVLTVLGLTLVGESINDLNDPRIRGRKRAGRTPVPSANPVPSVNPETGTPETPAEA
                     GKP"
     CDS             411316..413022
                     /locus_tag="ctg1_401"
                     /transl_table=11
                     /translation="MTTNLGNVSDQAVVGEPVLTIDRLQVTFATDGGDVHAVKDVSLDV
                     KAGEVVAIVGESGSGKTVTAKTILGLLPETAISSGAVVINGNNVITVSKSALRKIRGRD
                     VAMVFQEPSTALNPVFTVGWQIAEGIRAHTTDGKRVSAKEAKKRATEALRKVGIPDPET
                     RVNYYPHQFSGGQKQRVVIAAALALNPGLIVADEPTTALDVTVQAEILQLLRDLRDNYG
                     TSIVLITHNMGVVADLADRVVVMYQGDVVEEAPSRVLFAEPRQEYTRKLLAAVPHLGRH
                     SASEGARGRLHQDGKVLVEAKNLTIEYPGRFGRHGFKAVDNVSFTVSENEVFGLVGESG
                     SGKSTIGRAIAGLNRTTGGSLKVLGYEMLDFKERTFRPLRKEIGFVFQDPAASFNPHLT
                     IGECVAEPLIIHTKPSAAEARKKVGELLESVQLPASYAQRYPHELSGGQRQRASLARAL
                     ALNPRLLIADEPTSALDVSVQAKVLDLFKDIQEQFGFAALFISHDLAVVDMLSHWVGVL
                     YKGQLVEQGIGNHVMGSPQHDYTKRLIASLPVPDPDEQARRREAHRALLGG"
     CDS             complement(413102..413758)
                     /locus_tag="ctg1_402"
                     /transl_table=11
                     /translation="MKIAVLGTGMVGHALAGKLVTLGHEVTMGSREAGNPKGTEWAAKA
                     GAGASAGSFAEACAQSNLIINATPGTVSLSVLAEAGDATMDGKILLDVSNPLDSSKGFP
                     PPLTVCNTDSIAETIQRAHPGVRVVKSLNTVTAPVMVDPGRLPGPHDIFMAGDDADAKA
                     VVSGLLQEFGWTPPHIRDLGGLDAARAMEMWLPLWLRIFMQQPQGKMFNIGIVSE"
     CDS             413919..414308
                     /locus_tag="ctg1_403"
                     /transl_table=11
                     /translation="MTEYNNVLPDDADSFNPAASSLAGQVDRAVMDELLSIRSSIDNID
                     ATLVFLLAERFKATQKVGVLKATHKLPAGDPGRESAQIARLRRLAEDAHLDPAFAEKFL
                     NFIISEVIRHHEAIAEDHQISSQQA"
     CDS             414312..415346
                     /locus_tag="ctg1_404"
                     /transl_table=11
                     /translation="MSSANDLRASATALGPWPGGDPAEANRIIRGELGDPHLPFLPELP
                     DRGVGADAVGRTGSLLVDLAIDVQPHGWRLVDRPGKDAQRARSALSTDINILADIAGAE
                     DISATALKVQMLGPMSLAASLYLHNGERALLDYGARRDVAESLAAGVGDYVRRLSAAVP
                     GAGIVVQVDEPDIASIVAGTIPTASGYRNLRSIPGEEVTGAWRLVIDALNAAGVVETVV
                     SVPEIEAPIDRVFTAGADGVAVPLRALTTRQWEQLAAAVEDGKRLWAGALPTGDPQATL
                     PRTADVVECIWKPWRQLGLPASQLAGVRVTPSTGLEHFTPSSAKAVLAKLTNVADGLDQ
                     LIQG"
     CDS             complement(415343..416068)
                     /locus_tag="ctg1_405"
                     /transl_table=11
                     /translation="MNGPIYQLALGEDFKRLAPELQEYFSLSAGSGTYGIGEGTFDVVG
                     CRQKWLRPLLALTGSEQAFFPEYGEGIPFRIENHAHVDPFGRPALTARREIYFPSGTRL
                     FHDTTSAIPTSGEQRVPRVEARLVDHVGRYRRLVTDLDVGVTQEGRLRGVSKASRLLLG
                     PLRIPLPAALDARAYAEQWWDGTEGKHRIQVKVIQPQIGLVLVYAGRFDYRLAPYLPGT
                     APGTTLPRYAEPDRWEERI"
     CDS             complement(416080..417351)
                     /locus_tag="ctg1_406"
                     /transl_table=11
                     /translation="MLLALLGLVPLVVFPAWSTVLLVSLGLLLLLVVDLIVAVSPAKLG
                     LERRQPGNVTLEGQVESVVMVSNPTRRTLRAHLRDAWQPSAGAINPVQSITVPSGERRR
                     LTVALVPRRRGDLESPHLTIRSMGPLGLAARQRTRLLPGRLRVLPPFHSKRHLPSKLRK
                     LRELDGKAAVQIRGAGTEFDSLRDYVRGDDVRSIDWRATARRTSVVVRTWRPERDRRVV
                     VVLDTSRTAAARINDEPRLDTGIEAALLLAVLAERGGDRVDFLAYDRRLRARVESASKG
                     NLLGQLVQAMAPLEAELIELDWQQIPGQVRAVSAHRSLVVLLTALDGGAPEEGLLPTVA
                     QLSRQHAVVVASVRDPLLSGMKEQRTTASQVFRAAAAERALLERAAVTAQLRQLGAEVV
                     DADPLDVPPLLADTYIRLKAAGRL"
     CDS             complement(417405..418445)
                     /locus_tag="ctg1_407"
                     /transl_table=11
                     /translation="MSSQPNSYTDSNSQHAGGAAPQQAPERPAGEDPARQSLLNVRAEV
                     GKAVVGQDATVTGMLIALLCGGHVLLEGVPGVAKTLLVRALSTALSLDTKRVQFTPDLM
                     PGDVTGSLVYDSHSSEFTFREGPVFTNIMLADEINRTPPKTQASLLEAMEERQVSVDGV
                     SRPLPAPFIVAATQNPVEYEGTYPLPEAQLDRFLLKLTMPLPGRAEEIEVIRRHAGGFD
                     PRNLAAAGVRPVAGAIELSAAQAAVAQVAVAPEILAYIVDVVRATRSAPSFQLGVSPRG
                     ATALLNTSKAWAWLSGRSFVTPDDVKALSLPCLRHRVGLRPEAQMDGIQVDEVLGSILA
                     SVPVPR"
     CDS             complement(418442..419644)
                     /locus_tag="ctg1_408"
                     /transl_table=11
                     /translation="MTTIPQERTQHSDGPAPADGSSRRAFPDWFRKNLAWISIGALLAG
                     LVAYLAVSSVTGNGDKRPLSARNPAPDGAMATAEILGRHGVSVTPTDTLEETKAALSAN
                     PEATVLLYDPRGFLDQDQVHEVAATADRLVLVKPRLRSLSGLGPDFRPGGVVPEATTVT
                     EPRCDQEDAKAAGKISVQGPVFWGPVVCYPIRDGGPGVYAASADGRVVVIGSTEVLDNG
                     HLASEGNAALALRTLGNNPELVWYMPGIEDIAASDSRPTLNELAPRWLAFAGPWLGLVA
                     VLAIAWRGRRMGPLVFEPLPVVVKAAETAEGRARLYQDSRAVGRAADNLRAGTLTRLAR
                     HFNLGADATTEAILDACSHRLGRPAPEIRSVLIDAMPANEGQLVQWAQQIERIEQEATA
                     R"
     CDS             complement(419641..420324)
                     /locus_tag="ctg1_409"
                     /transl_table=11
                     /translation="MRLNGWDVLVVLEPPVVPDRDEARRWAAEELAKTQYPDARPGWVD
                     QMWRDFLDWLSSFDGELSGPGPDLAVPTILALAVAVIIVAIFVVRPRLNARRKAADTDI
                     YGDDHSMDADGYRRRAATAADDGDWPAAVVDLFRALVRSAEERDVIDVRAGRTADEAAA
                     QLGSVFGAAQSRLDAAARVFDAVRYGEAGATKADYFTLRELDADVIAMRPDYAGQATAG
                     FAVPR"
     CDS             complement(420321..421589)
                     /locus_tag="ctg1_410"
                     /transl_table=11
                     /translation="MSQPQHGQDGVPGNQPAWGNQPPPSNQPAWGNQPQWGGPPAWAAP
                     QAGGPGQPAPGWAPGAPYGQPLYVAPPKPGVIPLRPLQFGEILDGSFQTIRRNAAAMFG
                     SALIVQAIGAVLIGAVTVGMVQMTSSLETVNSEEEFLEAMGPVFAVMAGALGISVLIGF
                     LGSVLQGVLVVPVARSVLNRRTGFKQMWMLAGRRVWPLLGVAALLTVGGLLAVAAVAGI
                     AVLLFTAMGPAALLVVLPVGLGSIVLFVWIGLKLMLAPAAIVVERTGVYDGLLRSWQLT
                     RNNWWRIFGITLVVAIMVGIIAQIVQIPASLAATAIGGVVSPHPDQETVASTMVVTTVI
                     SSAIGALVGSVTFAFQASVLALLYMDLRMRRDGLDVELMRLMETGADPDGIPGAPSAQP
                     GSTGQPPGGGHFPYTPPGQRPPA"
     CDS             421812..422486
                     /locus_tag="ctg1_411"
                     /transl_table=11
                     /translation="MKARILVVDDDEALAEMIGIVLRNDGFEPVFCADGGQALEIFRSS
                     KPDLVLLDLMLPGSDGIEVCRQIRGESDVPIVMLTAKSDTSDVVRGLESGADDYVPKPF
                     KPAELVARVRARLRPGEQKAPETLRIADVTIDVAGHLVTRGGERISLTPLEFDLLVALA
                     RKPWQVFTRELLLEQVWGYRHAADTRLVNVHVQRLRSKIERDPEAPEVVLTVRGVGYKA
                     GS"
     CDS             422458..424434
                     /locus_tag="ctg1_412"
                     /transl_table=11
                     /translation="MVSDIKQVPESAAGEAGTAKGDAAPEVSGTSGVADPTPATSATPE
                     PPESSPEQSPRQVRNLSWFLTRGRIWTRRALILVLRVSRLVSTGIRHIRPGLRFLWRSL
                     LRRWRRSLEFRTVLTTLLLAVTSFAIVGAYLSNQIANNLFQERLAQAESESRYNVKQVQ
                     DTFDGAQVTDQSSVITLVYDTLTAVEGRGSVIQRRYVFEAKPEQTKPRNRWVESRASDQ
                     LTVRVIPPELRKAVQEGGKQQFWASTQFPVGNEDRPGIAVGNLVTFNGTAYELYLIYDL
                     NSAQQTLNEIQNVLWAGGAALVLMIGAIAWYVTRNVVSPVSHAAVVSEKLAAGQLQERM
                     VVKGEDEVARLGASFNHMAASLQEQITQLATLSQMQQRFVSDVSHELRTPLTTVRMAAE
                     VLFDARDEFDPMNKRSAELLYHQVERFQSLLSDLLEISRFDAGAAVLDAEPQDILQVIS
                     HVIDGAAPVAEEYGSEVRLSARQKSIVVEMDSRRIDRILRNLLLNALEHGEGRPIHISV
                     AANHDAVAVSVRDHGIGMSQAEAARVFDRFWRADPARARTTGGSGLGLSIAAEDTKLHN
                     GWLQAWGRKGSGSNFRLTLPLRQGGTIVKSPLLLEPADFEFPGSPSERHMLVLGTGSAG
                     NPVQPAPDAGRSPQTGDGTGEAP"
     CDS             424431..426149
                     /locus_tag="ctg1_413"
                     /transl_table=11
                     /translation="MTSTRFRRTKAVVAILAMLVLLLTSCAQIPRSGPVGKSKDEGAGN
                     PNAPVFFPAAPRAGSSPETIIEDFYMAGSGYEDDYPVARQYLTQAQSVTWKPDKRAIVF
                     REAHVVKTATENEYLYELDLAYSVDADGVATQFPPGTKETIPLTVEQVEGEWRISKVPD
                     GTAIAEETFKVIYGANPIYFYDPTFTYAVPDYRWFIKKNTVKSMTSALLAGPAPYLRGA
                     VVSAFPSGMKLARESVPVVSGAAQVDLSAKELFDASAEDRQRMQNQLALTFRSQPDVIN
                     VQLRADQDLVRVEDNGTVLPPVLDKNVPARQIAVSNGDLVRYENNRVTPLPDIQSVAGL
                     GPHAPAESPVSQTAAFLNGDRTTLYSIEPGQPARQLTTRSTLTGPSFSPHDWVWTAGPG
                     ANGAAEVVAYKPTGVPPGTTVPAVTITPSWLSGRTVKDFRVSREGTRALVISEANGKSA
                     VQITGIVRTPDGVPKDLTTPVTLLSTGTANQGVWINGSTVAVMSGSATSTVVPELLSLA
                     SGEPQQLAPWDGLTSLSAGNGSEQIYGQSDAGIFQRVGNGWELQLKGPTEPAFPG"
     CDS             426239..427240
                     /locus_tag="ctg1_414"
                     /transl_table=11
                     /translation="MTSFPPTPKAARRRRREDPDLRAPVTGRARRRGLDRQPIGRLLFA
                     LQKTLAELLALLVPVECVCCNAEDTVLCGSCAKRVRQLCREPFRAEQEAPALVDVDGTA
                     KIGVVAAGPYRDELAQCLLSFKHYGQWRLAGVLANCLGKAVDSATGGRQGYRLVPVPTS
                     ASAFAKRGFSPVHLLLLWMRLRRMHPQCPALDALVKTPRPIRHGLSRFLPGNPAAWFAN
                     VVLGRDAGTDQGGQKGLGRGGRASRVRGSMRVRHRWSKELKGARCILIDDVLTTGATLA
                     EAARAVTAAGGVVCGAVVLAATRPPAYASVVIGDDPRVVDKTKSKNKRLKDE"
     CDS             427383..428111
                     /locus_tag="ctg1_415"
                     /transl_table=11
                     /translation="MEFMISGRNLTVSDRFREYAGEKISKIESLGDKVQRVDAKVSKET
                     NPRQTPGQLTVEVTVLGRGPVIRAEATAADKFAAFDLAYNKLLERLRRAKDRKKVHHGR
                     HTPKAVREATATLEPASASEPLYVEASNHQESEPQTDERSPYEIENDIPAGDSPVLIRR
                     KVFPAASLTLDDAVDSMELVGHNFYLFLDKESNAPSVVYRRSGWTYGVITLDSTCEPGE
                     EAVEEKIHAYRSDDQAATAK"
     CDS             428141..429430
                     /locus_tag="ctg1_416"
                     /transl_table=11
                     /translation="MTASLSLSQARRIALAAQGLAKERPTGPVTPRAVGRTFARLQLVQ
                     IDSVNVVARSHYLPFFSRLGNYDPDILHIMAGRKPRKMMEYWAHEASFIRPEHFHDLLL
                     WQKRAWVGAHHLDPLERQGMEERILAALASGRPMTASELTVKLGHVHDAARDQWGWNWN
                     MVKRVLEHLFEEGKVSAASRTQQFERKYTLTARVVSDLPPAVLDPEASLDRLIEAAAQA
                     HGIGTVRCFSDYFRTPVKAGAESVRRLVKSGRLEPVSIRGWDRETFKHVEAKMPRKAEG
                     RALLSPFDSLVFERRRLEELFGFHYRIEIYTPAAKRRFGYYVLPFLLRERIVARVDLKA
                     DRASGQLLVRSAFGEAGAPADTAVELAAELCLMARWLGLAEVVVWPVGDLAASLAKEAA
                     IRSVDTAAQAQPGSPLTGEPGNVALVSPVD"
     CDS             429473..432214
                     /locus_tag="ctg1_417"
                     /transl_table=11
                     /translation="MASLIEKLLRTGDKKTLKQLRNYADSINALEDSFKSFTDAELREE
                     TDRLRARHQDGDTLEALLPEAFAAVREASSRTLGMRHFDVQLMGGAALHLGNIAEMKTG
                     EGKTLVATAPAYLNALTGKGVHVVTVNDYLAEYQSELMGRVYRFLGLTSGCILSNQDPT
                     VRREQYAADITYGTNNEFGFDYLRDNMAWDASELVQRGHNFAIVDEVDSILIDEARTPL
                     IISGPAQGDTNRWYSEFAKVVTRLQPEVDYEVDEKKRTVGVLEAGIEKVEDYLGIQNLY
                     ESANTPLIGFLNNAIKAKELFKRDKDYVILDGEVLIVDEHTGRILAGRRYNEGMHQAIE
                     AKENVEIKAENQTLATVTLQNYFRMYSKLSGMTGTAETEAAEFMSTYKLGVVPIPTNRD
                     MQRIDQSDLVYKNEVVKFDAVVADIAERHENGQPVLVGTTSVEKSEYLSKLLAKEGIRH
                     EVLNAKNHAREASIVAQAGRKGAVTVATNMAGRGTDIMLGGNAEFTAIAELAKRGLDPE
                     ENSEEYEAAWPEALAAAKQAVKDEHEEVLNLGGLYVLGTERHESRRIDNQLRGRSGRQG
                     DPGESRFYLSLTDDLMRLFNSGAAERLMNSSVPDDVALESKLVSRAIASAQGQVEARNA
                     EQRKNVLKYDDVLNRQREAIYGDRRRILEGDDLHEKVQYFLEDTINALIEAATAEGTGD
                     DWDFNQLWTNLKTLYPATVTPEDIIEEAGGKSRVTAEFLKEEILSDARLVYQAREEAIG
                     SESMRELERRVVLSVLGRKWQEHLYEMDYLKEGIGLRAMAQRDPLVEYQREGFVMFQSM
                     MEAIREESIGFLYNLEVEVTPAEDVVVADDTARGTHTEHHDPQIRAAGLQAPEKPAQLQ
                     YTAPGEDGATQTRIEGRASGRSGNPAKAAGQEQRKPAKKKRR"
     CDS             complement(432321..432743)
                     /locus_tag="ctg1_418"
                     /transl_table=11
                     /translation="MTVTTPSRPASRQSGRGTSAVRGSNGTDVDVRLVARSIAQAALEV
                     LAGTRPLQQLSRSLDPECYLALQHRAALTRKHAARVRGSQQPHSSPMVRSVRVCSISES
                     ICEASIVVAEEQRCRAVAMRLERLDGVWQVTALEIG"
     CDS             complement(432896..433669)
                     /locus_tag="ctg1_419"
                     /transl_table=11
                     /translation="MAHTLRRDLALAASLLGLGLLLAFVGSILFSQWLAAENHQQQSSL
                     EHLLGIAASAVGTSVVAWWALSFFLAFLATAMQRRGQSKMAGTISKFSASFMLRLAAAV
                     LGLNLLASGIAQAATQPEPGWHATDTVASNSTGASWTPTALSARSAGTAAPVRTVTPQV
                     EAINPGWRPQPPVVDPGLLSRPASRQDASAGKADVIVQPGDSLWSIAASRLGPFATDVD
                     IALSWPKWYDANRSTIGADPTMLHPGQVLQPPAPG"
     CDS             433810..434382
                     /locus_tag="ctg1_420"
                     /transl_table=11
                     /translation="MRWDSLFSDLEAQFSAERALESESEITERARVELGSVELNDRLRG
                     VAGSGIKVMLVDGTVLRGGLSHIGSEWIVLTEGARQWLIPHGSVLSYQGLGRLAIKETS
                     HVQRSLGIASALRALSRGRVPLVVYLAVRKGDGHKLDGVIDRVGKDHFDLAVVAPGEER
                     RAGSVAAVVTVPFDSLTAISSNSGQGF"
     CDS             complement(434379..434600)
                     /locus_tag="ctg1_421"
                     /transl_table=11
                     /translation="MPRFLTLADVAEQLQINSPQAYALVRSGELKAIQVGGRGQWRIEE
                     TMLEQYIQDRYAEASRMIEESRSKTAQR"
     CDS             434756..435400
                     /locus_tag="ctg1_422"
                     /transl_table=11
                     /translation="MGPNAAVAAARLRKPSWKDPRLLVGILLVLLSIAGVVALVGAADK
                     TIQVYAARENIAVGQRVTEADFFIVKVRLDAVESSYVTVESGLPPDKVALQRVAKNQLI
                     PQDSLGTADILNRKPVAISVDEELPTQAVPGARVDVWIAMPGTDRSFAEPELLLPGAEI
                     AQVMEGSTTLGASKTKVVLVLVTDEQMPRLLGAQANDAKVSVVWNPAGLAR"
     CDS             435397..436695
                     /locus_tag="ctg1_423"
                     /transl_table=11
                     /translation="MSIPVITVGAAEEDVVGGLERLHGPVTVVRRCSELAEMIAACQSG
                     LALAAVVAEGCRELTSTLIDRLAAVGVSVVALTDDPEEARRLQSIGVVAAAPGIDPSAL
                     ADHISQAVGRVASAAGPGYGFADPSADLASVPAPEALEEPPRGQGEIIAVWGPTGAPGR
                     TLVAVNIAAELAADGKSVILVDADSYGASVSAVLGLLDESAGLAQACRLADQGLLNDKA
                     LESAAAFVFTTAGAFRVLTGTTRADRWTELRAAALSVVLDLARHAADFVVVDTGFCLES
                     DEELSFDTMAPRRNAATLRSLEMADVVLAVGAADPIGIPRLVRGLAELEATIPEASPRI
                     VLNKVKRSTVGHSPKRQLDEAWERFGPGSGIDAYLPADPAACELALLTGSVLLEAAPDS
                     PLRQAIAQLVCAPAQRNRNSFRRSTRVLRFHKR"
     CDS             436753..441609
                     /locus_tag="ctg1_424"
                     /transl_table=11
                     /translation="MSSGSSVEDRSDAAVVREGFFGDYYEHLAEEDSRAYSPELLMSRA
                     SHHRTVAQSRRPGNAVVEISAESDRSVVYIVTDDMPFLVDSVNAELVRQNCAIRLVMHP
                     LFVVTRDRVSGELAKISRVPSNVGISSGDTAALPSVAHLLGDGDNASHMESWIAVEIDR
                     VNDEVREQLVSGLQRVLGDVRAAVEDWPKMRSKALELAEALGGVSHPEQVAELRQAQDL
                     LRWLDNGNFTFLGYREYDLVNEDGEDVLQLREDSGLGLLRAGDSTRQVQHLTDAGRKRA
                     REKRALVITKANSRSTVHRPAYLDYIGVKSFDALGNVNGERRFIGLFATSAYTGSVRSI
                     PIVRDKVDAVLRNAGFPIDSHSGKDLLGILETYPRDELFQIEIPDLAATATGIQRLQER
                     RRTKLFLRPDIYGRFMSAVVYLPRDRYTTSVRLRIEQELRETFQAESIDYEARITESAL
                     ARVFFRIRLPRTAELAEVNVEELEHRLMRASRSWSEGIAEVLRENRPAAEADVLSALWA
                     EAFPAGYRVDYEVEDALEDIERFEKYGAQAERAGGATRQVKPGVHVYLPEGAGEALEED
                     ARVKLYLMEPKSLSQILPYFHNLGLEVLDERPFEIETADNRDFFLYDLGLKYPAGVDPL
                     TTGDLLGDSFGAAVTGAVESDNFDRLVLREGMHWRQVVVLRAYAKYMRQMGNTNSFGFI
                     ADTLLGNPDVARGLNELFSARFDPAVPEDLRPERQAAARNALAESIEQVATLDADRVLR
                     TFVNLIESTLRTNYFQNKDYVSFKLDPTSIDGLPFPRPMFEIWVYSPRVEGVHLRFGKV
                     ARGGLRWSDRREDFRTEILGLVKAQTVKNAVIVPTGAKGGFFAKKLPNPAVDRAAWMAE
                     GIESYKTFIRGLLDITDNLVTSADGERLVPPSDVVRHDGDDSYLVVAADKGTATFSDTA
                     NGLAAEYGFWLGDAFASGGSVGYDHKAMGITARGAWESVKRHFSELDLDTQSEEFTVVG
                     VGDMSGDVFGNGMLLSRHIRLLAAFDHRHIFLDPTPDAAASFAERQRLFDLPRSSWDDY
                     DRSLISEGGGVYARQAKTIPVSDQVRKALGLPDGTTQLSPPELLRAILLAPADLLYNGG
                     IGTYVKASTETHAAVGDKANDAIRVDGRDLRVKVVGEGGNLGLTQRGRIEAALQGVILN
                     TDAIDNSAGVDCSDHEVNIKIFVDRMVAAGKLEASDRASFLADMTDEVGRLVLQDNIDQ
                     NILLLNDRTRVADWSPSYERLMDWLEKSADLKRDLEALPTTDTLRARLEQGQGLTSPEL
                     AVLAAYAKIELGAALRDSNLADDPWFADTIRNYFPKQLREKFDAELDTHPLRREIIATV
                     VANDIINLGGITFAFRAMEETSANEVAVAKAFVALREIYDLDPMVAELNALPASFPTEH
                     WSEVHLDVRRLLDRAVRWVLGQGMASQPISEVVESFKPMLAPLRAKLLDYLRGEDKVRI
                     TGWLERARGWELPDHLAHRWAELFESYALLDIARIARTGNDTVEDVAHVYYTVFNRFHV
                     DSLLERISSLPRDDRWQALARAALRDDLYSTVADMTTSVLESTESGALAEDRLKAWEGQ
                     NAEQLGRAKTMFDEVNALEADDMASLSVALRLLRSIVRR"
     CDS             441642..443111
                     /locus_tag="ctg1_425"
                     /transl_table=11
                     /translation="MAIFTDPIREHADFGPGDAEWLHLLVGDWQMVADLAFADLALWFP
                     HPELGYIALAHVRPSTSHTVFHADFVGEGIRSDLRPLVDKAWNSRSIERSSETSWSSEM
                     ALRVEAVPMVRNGRTLAVVTSHMDLSSSRMPSRLELTYRQCAYDLLRMGTLGLWPDFAS
                     PTGSRRGAPRVGDGLIRLDADGIVQYASPNGVSAFRRLGEVESLEGRSLAEVTAGLLKD
                     RRMVDETLPLVVTGRMPWRSEIESRGVSLSLRAIPLRDEQHRFGALVLCRDVSELRRRE
                     MELVTKDATIREIHHRVKNNLQTVAALLRMQSRRMVSDEAKQGLEQAMRRVATIALVHE
                     TLSQGLTQSVDFDELIGRQFRLSAEVASPSQQVRTERSGLFGELPSDFATPLALVINEL
                     VTNAVEHGLEGRTGTVWLLADRADGDGNDEFLTVTVADDGVGLPDGQYTEGLGLQIVRT
                     LVTSELGGSIQWSPRDGGGTAVEIVLNLARS"
     CDS             complement(443314..443562)
                     /locus_tag="ctg1_426"
                     /transl_table=11
                     /translation="MDWRNRAACLDKDPELFFPVGNTGPALLQIEEAKSVCRRCPVVDT
                     CLQWALESGQDAGVWGGMSEDERRALKRRAARARRAS"
     CDS             443803..444303
                     /locus_tag="ctg1_427"
                     /transl_table=11
                     /translation="MSRPPVNPAQSTPEPDGNDGRDAPASGTSRGPGRTARPLGVTVIS
                     LVVVLEALALLGAAAWYAFELLTGAPVLTFWGAIFTLGLLLAFSAWLFAVGHFLFRGYR
                     WTRAAALVAQLFVLTIGFPTMTGGLVLPGLAMIVPALVAIVFLFQKDVIAYASRTGGAS
                     AAL"
     CDS             complement(444264..448463)
                     /locus_tag="ctg1_428"
                     /transl_table=11
                     /translation="MTLECTLVHSPGAARNSVPTELSIAVPAGTSGVHVQSLIAEAHGT
                     GLLTVQGQEVSALTVGIPPLVSGAILVDGPAQPQHPDAGSVPLVLLAHSGPAAGSVFRL
                     HRGRFIIGRGPVDISVPDSAMSREQAVLEVSGTAVTLSQVVGAAPLYVCGKAARRSPIS
                     SESLIRCGNSTFSISTHKGVLSPLSSLAGCSVAEPLDVVHASPTTRRLPLALAAGLPLI
                     AGVALVAVTGAWMYLGFTALSAVSLLVPLLTGRKGRKERVAALSRAVQEDIARRRRCSP
                     SAADIIIANYRPPPPMGVAGQEAQPPASKPGESSTPDGLRPVDDGAWVRLGISKSAQAN
                     IRMVPHDPHFRPPPIGMAAVTLDPRLPLVKLRGRPDHVDALLRFVLMQLGSFQSSADTA
                     VIVLGPVSRLPLAARFLPCVTLAASYFAALTALDQHGTSTGRLVVVDDPGGSGMESMTS
                     LLTAAHRIGWQVIDCSASPAHLLPAVELGPSGISGIVKMDGCSRDFIPDLVPVDVFDAF
                     CRQSAAEAWTKRSGNDRAIPDSCSFSDLHPGGQRRLLRHWADPTSRNGLVAVLGQGREG
                     PMTFDFKLDGPHLLVAGTTGSGKSELLRTLVASIALSQSPDYATFLFVDFKGGSGLGPL
                     ARLPHCVGLLTDLTRHHLDRALVSLRAEISRREEVLAAAGVSDLSQYHRLERHSSPVPH
                     LLLVIDEFRMLVDQAPGALQELMRIAAIGRSLGIHLVMATQRPQGALTADIRANVTSSI
                     ALRVQSDAESSDIINNKAAASIRVGTPGRAFLARASGEAEEFQTASLAVSPGTRASGSG
                     SGHGLVLARTVAQSLLQRRAAGAGPADRNDQVEDGMSTVISSLRELWQAVGGVRPRSPI
                     AQPLPGSMAWSDHLLATGTAPGAGFTTLSSWCVGPLALVDKPAQQVVEPLIWIPSEHGH
                     LAMIGSASSGVLTCFRAAAAMLATVQPQPHLYVLDGIGLLEDVVQKERLGARAGLHQLL
                     LAAQIVKRLAAEMDARRDPRNVVRTGIPLVLVVTGWCSWANALRNGVFGWVEAALQDIV
                     RDGTSLGITVLISGERELVSSRFFAAIPNRAYFPSGSTEESRFHWPRLPDVDDVAGRGV
                     VTGNFVDGQTNVAQFREAPNSCAWPFGDLGRSEPPFRIRPLPETLGAEDFFQRLAGVPQ
                     HALDSGPCTKAPLPTDADPLAPGTAEEDAPTPLWMGVGGDEALPVALPLPNRGVSAILG
                     RRHSGKSSVLAALHQLNPLVPWVYPDSTDRTGAFWASIAYEAEAGVLDPNSILLVDDAD
                     SLDTEGCHALAALAGKVRGIVLTATPGPALVHHLPLVGDVRASGTGVVLAPSTPHDGEL
                     LGARLDTNGSGRPGRGFVIHGKDVTPFQGALTAGLSPAGTAGAAYSAAEAPPVRDA"
     CDS             448660..449250
                     /locus_tag="ctg1_429"
                     /transl_table=11
                     /translation="MIVVAESADVSDKAVIGDGSKIWHLAQVREQAELGVNCIVGRGAY
                     IGTGVKMGDNCKVQNYALVYEPAELEAGVFIGPAVVLTNDTYPRAVGPDGSQKSAHDWA
                     PVGVTIREGASIGARAVCVAPVTIGRWATVAAGAVVAKDVPDFALMVGVPAKRHGWVGK
                     AGFPLKRSGENWVCPETGATYVEQNEILREVEA"
     CDS             449247..450338
                     /locus_tag="ctg1_430"
                     /transl_table=11
                     /translation="MSPEFIPPAKPIIGEDERKAVDAVLASGQLAQGSEVASFEQEFSQ
                     VLLDGRAAVAVNSGTSGLHLGLLAAGIGAGDEVIVPSFTFAATANSVALTGATPVFADV
                     DPDYYTLDPASVESKITDRTAAIMPVHLYGHPFDVDAIGALASKHGVKVFEDAAQAHGA
                     AVNGRKVGTFGDFAMFSLYPTKNMTSGEGGMVSTGLADVERRLRLLRNQGMERQYENEL
                     VGFNCRMTNIHAAIGRVQLTKVEAWTKTRQANAAFFDANIEGVVTPKVADGYEHVYHQY
                     TIRIAEDRDGFAKALREEYNVGCGVYYPIPNHRLAPFQTSDDLPVTEESATSVLSLPVH
                     PSLSQDDLDRIVAAVNAVAKAGS"
     CDS             450338..451324
                     /locus_tag="ctg1_431"
                     /transl_table=11
                     /translation="MANLRAGLIGLGMMGRHHARVIRELEGVDLVAVADSFGDPHNVAN
                     GLTVCGSVDELIEQGIDMAVAAVPTVLHEEVALKLAEAGVHCLVEKPIANDSVSGRRIA
                     EAFDSRGLIGAVGHIERFNPSLQSLRDRLGNGDLGEVYQISTRRQGPFPSRIADVGVVK
                     DLATHDIDLTAWLAQSNFVNIVAHTTSRSGRQHEDMVTAIGHLKSGVVTNHIVNWLSPM
                     KERTTVVLGERGAYIADTISADLTFIENGTFQTDWDSVAAFRGVSEGSSTRFALAKREP
                     LKMEHEAFRDAVLGKSMNIVTMAEGLETLRVAEAVLESADSGSVIAL"
     CDS             451510..452694
                     /locus_tag="ctg1_432"
                     /transl_table=11
                     /translation="MNADLVVVGSGFFGLTIAERAATELGLKVAVLDRRHHIGGNAYSE
                     NEEKTGIEVHRYGAHLFHTSNERVWEYVNRFTKFTSYQHKVYTNHKGEVYPMPINLGTI
                     NQFFRSALSPSEAKALISEQAGELAGTDPQNLNDKGIQLIGRPLYEAFIKHYTGKQWQT
                     DPKDLPAEIISRLPVRYNYDNRYFNDTYEGLPVDGYTAWIERMADHPNIEVILNADFFD
                     DGEYGRSSVLGQVPVIYTGPVDRYFDYAEGDLSWRTIDLEEEVLPIEDFQGCAVMNYPD
                     AEAAYTRIHEFRHFHPERDYTKDATVIMREFSRFAEKGDEPYYPVNTSDDRQKLLAYRD
                     LARGEKSVLFGGRLGTYKYLDMHMAIGSALSMFDNKIKPHFTGGAKLESGGVDA"
     CDS             452691..454697
                     /locus_tag="ctg1_433"
                     /transl_table=11
                     /translation="MTATTNESQETAMTAEHASEASTQESLRIVQRVIFPANRDLDTLP
                     LYVDPDTSKVQKDDGGSSAVVQAVGMARKLHPEDILDRGSVQVRRGERLSFGSYFNAFP
                     ASYWRKWTIATKTVLHLETEGEGTVIVYRSNARGASQRVDSVLVEGSASNDFELTLAPF
                     GDGGWYWFDLIAGGDGMTLKTAHWAVPDEGRPQGRVTLGVTTFNRADYCLETIKSIDAD
                     AGLREILAELIIVDQGNKKVADEAGFDTVAESMGEQLRIINQGNLGGSGGFARNMYEMV
                     VSDKSDYVMLLDDDIELETEGVMRAVAFADLCRKPTIVGGHMFDMYNKSVLHAYSEVVN
                     FYRFLWGPVEGLGNHDFSAAGLRSTPQLHRRWDADYNGWWMCLIPKTVVETIGLSLPVF
                     IKWDDAEYSLRGRAAGFPTVTLPGAAVWHVSWADKDDSVDWQAYYHERNRLIATLLHSP
                     FPKGGRILRESLNADVKHLVSMQYYPEQARIMALRDVLAGPGNLHQQLPTTMPKLRAMR
                     EEFPDSQVKTDPGAFPEVFRKRPPKKPQSYKQPGALGLLPWAVKTVLKQTLAPVRESAK
                     ENPEAQVAHQDGKWWSLAHLDSAVVSNADGTGASWHLRDPKLARQLVVESAKLHAQLFS
                     NWETLRAQYREALPEITSMESWRETFDASEPSK"
     CDS             454700..455557
                     /locus_tag="ctg1_434"
                     /transl_table=11
                     /translation="MANTTDTYAVPGVGAGLLDVYRRRYLLKLIVRKELRVRYRGSVLG
                     LAWSYVKPLVQYVVLFFALGIVLRVGDQIPNYALYMFSGVIVINFFTEAFSNATRSIVS
                     NAALVKKIYLPRELFPVASVWVAAVHFLPQLVVLLAAALLSGWHPDVMQLFGALLGFVI
                     VAVTATGLGLLAGAINVFFRDAENIVDMLMMVITWTSPVLYDWTMIRRLAAPWVLFVYQ
                     LNPITVAVELFHWAFWYPTVDRPVELPPHLLITGFVGLGMAALFLVIGQLVFRRLEGHF
                     AQEV"
     CDS             455558..456286
                     /locus_tag="ctg1_435"
                     /transl_table=11
                     /translation="MGAAVIVKGLKKTFNLRHSHSLKETLVWLVKGRKGDLTRKFDALH
                     DVSFEIQPGETVALLGFNGSGKSTLLKLISGVILPDKGTVRTKGRVAGLIEVGAGFHPD
                     LSGRENVYLNAAILGMTEQEINEKFDDIVAFSEIEQFIDTEVKFYSSGMFLRLAFAVAV
                     HTQPDIFLVDEILAVGDEPFQKKCLAKIKQLSDEGRTLVVVSHDLDMIARICDRGVVLS
                     DGTVQFEGPAQEAVAWLRDR"
     CDS             complement(456489..458732)
                     /locus_tag="ctg1_436"
                     /transl_table=11
                     /translation="MTAGTSGATAQRRPQASRRYFMQHDWHWGIVTAAIAAVASIIPRL
                     FNPTFYYWDDMMQSFLPLWRHMGEEIRSGRFPLMEPGGWVGGNVVAEVGYGIFNPVNIV
                     NSVIVSNFENLSLASYFIIIQFIALLAFGTYMLARDYGSNRPLALAAGVAIPFSGFTLF
                     YEAARWPGGLMAFAWITVFWWSVRRYARRNTSPFLPFLLGFLTMTAGNPYGAIGVILVL
                     GAVAVELMLMRHWRRLIPIVIVGALVGLTAVLVYFPLPLSSAVTVRQQNEILNDLFLSP
                     DMSSLLTMSTSSMTPRINNFWAPIDNVPSSYLAWFVLPLLPWLDFRSFRGRSRQIFSIY
                     VITGIYFLLTFAPSQVLVFRWPIRLIEYVYLGVIVLVAVVASAGLKTTAWKKRLFITVA
                     ILAFGTYRAWSMVPGGGKWQIFTLAVTLGLVCLAILGWRRFGYRGLAAALVIGTIATLG
                     MQSRQFVPNNAVAGIGSPVDAETLRDATSDYKGNTIQIFNTMKITGQEFTGGQLLYGNQ
                     ILNADVNNSMGRYSGISFTTYVNALCMNYRGETCPLAYTELFKPASEKIDATLADVLQV
                     ETVAVQKTLIAPDQLQVAPGWSIVSSDDSRTILRRDKPLPYPGTVSWASDGISVQDSVR
                     NGTDEKVTLSGTGGPGQLTLARLAWPGYTVKVDGQPQSLTQGPAGVILVDVPAGAKSVD
                     ITFTTPGLTVGLAAQAVAWFGILVFTVFHYVRRRRNTKTAVTDSPEPAQKVSV"
     CDS             complement(458844..459872)
                     /locus_tag="ctg1_437"
                     /transl_table=11
                     /translation="MTGSIAETPSNDNDLNQDQPPAKSTKSKLVDFARRALVVLVFAAA
                     VYFIATQWPQVQATVFALQWWQILLSLLALIPGVLLGMYMWRVVMSSLLKSVDIEPPGL
                     VLNQIYLVGQIGKYLPGSVWAFVLQMELGRKNGIARAQVFVASLVSTGITIGAALVVGA
                     SSLPILVQREPNLQWLYVILPVVILAMNPNVVTFLVNTVLKVFRRPPLPERIQANTMVK
                     AFILGVLMYLCFGLHLWILVGHEATLDLATFLVLTGALALGMTLGVLAFLLPAGVGARE
                     AILILALAGMMSAGAATAIAALSRIMFTVADLLCVGIAYIHFRWRHPSLAKATSEKADD
                     AN"
     CDS             complement(459869..460624)
                     /locus_tag="ctg1_438"
                     /transl_table=11
                     /translation="MTFDQAGQPDLSVVIPVYNGERILAATMARLTGYLTSGNSEIIIV
                     ENGSTDKTLEVARQHAVDTPHVTFHVLQSQKGMGNALRTGIEASSGRRVLLTADDLPFG
                     TDDLDEDKKLDPKPHIVIGSKAHKDSNIQRSPLRGLTTFGFKTLRQIILASRVGDSQGT
                     LIVDGDWLRSMVERFDDPGFLFSTQVVYAAEKQGYTIVEVPVTLAPDDDPSETTIRTAD
                     VVKMFKGLLAMRRRRREFAAAPSTGTHAS"
     CDS             complement(460862..463948)
                     /locus_tag="ctg1_439"
                     /transl_table=11
                     /translation="MSKHQKNDGGTGRRAHKVTTFWAAAVLAVAGMTAVVSSTPAHADQ
                     QRQVIGTGLTKSAGSVLDPLGHVWVSDSVAGFCRMSEPANGQPGAIEKDTCLGGSAQGT
                     GPKVPGVAVVLDPTPASIGSGDETAFIPDSAQGSSHLIRAVWDPPSDLFEYSSTLSILD
                     GDVRPNAVSDGPDGNIYLSFANARSIIKIVDPTIMHPSIETIASVTTKALGLVAAGWDS
                     NGHVSVYVLETTGMKAFSAPDDGDMTNYVPLASYNVGVASSIHYDYDTNVIYTGTGIAA
                     TAADAGKDKVSKLNLTTGVVDNSWALGFSKIGGLGMRGGQLLVMDDPGQLNATPAAGQG
                     RLSILGGVTAKITSGPTQANGTQAPNPDFTNDTTPTFGVGSDPAGSALECSMGGTWTDC
                     TSGTYTSAALPDGSQTFSVRPAPGGVPVSRTFKVDTVAPIAPVFTAPNNGQVVNGKPVL
                     GATFEAGTTLACSVDSTADVAFKTCVPGDTFSLTTAGTHTLRIRSTDSAGNVSSATSIN
                     VTADLTAPQVAITAPASGATVGAGYQFLFASSSTDVAGFRCRLGTNAFTECTSPKVYAD
                     IANGANRFEVEARDTAGNTTVAGVNFTVLIADTTPPTVSADPVGGTYGPSTKITLTANE
                     AGAKIYYTENGTTPTTASTLYAGPIAMGSKTVKYIAVDAANNASAPQSQAYVLDSTAPV
                     VTPSPLGGNISLGQKITLTTETGAKIYYSTDNSTPTVSSPSGITTVTITPTATTTVKYF
                     AVDAAGNQSAVASQTYTVPAAPANTWKDFNADSKNDVLARDNAGTLWLYPGNGTGGWLT
                     RVNTGSGWNNYNLVVPTRDFNGDGRSDVLARDSAGQLWLFKGNGLGGWQPAVAIGSGWT
                     GMTSIVAPGDFSGDGKSDVLARDASGILWLYKGDGLGQFSSGRTQVGAGWNAMNAIFST
                     GDFNGDAKTDILARDTGGALWLYPGNGSAGWGTRSQIGSGWGGMTALLGPGDFNGNGKA
                     DVMARDASGNLWLYPGNGSGGWLAWSQIGTGWQGFTSLP"
     CDS             complement(463948..464475)
                     /locus_tag="ctg1_440"
                     /transl_table=11
                     /translation="MPRRAIVQLGLVGLVLTGCSVKVVENVEPFKLGVTNVGDAVKPRV
                     ERPEPVKRYQFECRGPNGLPLIILSSLEEVWANTQYKKFSDVVVTFVGPQPWVLTAEEN
                     AAVNVAVAAGAAGTRNDIILAIIKACTRSNPPTISTALYGLGGVPIVKGALTLAPMAPQ
                     SAVLTKWLKEVA"
     CDS             complement(464560..465366)
                     /locus_tag="ctg1_441"
                     /transl_table=11
                     /translation="MELEVTMRALYPLATALLLFVSGCSASTSPQPTATPTPTATSAPT
                     PTPSGTAERPTTDPGSGSGQGAGAPDDSGRFSYLCTSLDGVPDVTLSSLAEVWASTGYL
                     RLASCQARYEGPDPYEATDDEARIIAIAEPGVNPSDGLDAYLAALGLCTRVSDDAASEL
                     FGQSPRTLLQAASELCPRGPQGKIIALWASGARAADGQYAVSADGLTPGTFHLRKAPPQ
                     GCTWSVAGADGKVKSTGGAAEGQSGITLAEKDVLTSDKCGIWEKIE"
     CDS             complement(465474..466820)
                     /locus_tag="ctg1_442"
                     /transl_table=11
                     /translation="MAFTVSTAQVSISPSLDVNPYMAGYGTLDGGREATSSDPYESLWA
                     RAIVLWENGSPNLIMSVDILALPRSIHQRARERILALAAWSDSDILIQSTHTHNGPVVI
                     DTLHPFMCYGLSDLSMVETYSQQLEDDLVDAARSALNAAQTSVTLDYKVTTASIAYNRA
                     GLSYLENTVPVIVMRKGNGVPRAVIFNYACHPVAAGMRTLFDGDFPAGACNYIENNNPG
                     CFALFLQGAAGDQNPMGVPSWELRDEYATTLGAAVSTAMQSAGRTIGSPLQTSYKEIQI
                     PLDITPTAGNMAAVRAAYASRLPNLDGNPAWYGRHAQVMIGRIDSGSYATSVACPFQVW
                     KFGGSPQLRIGIVGGELVSGYAAYFRARYGGANGVIVGGYGNESCYYLPSAQFLPPYSS
                     GGSYEGGWDPDYPGIAGGAMTVYGHIGHFKGGTTGVEATIINTLDGMLA"
     CDS             complement(467058..469796)
                     /locus_tag="ctg1_443"
                     /transl_table=11
                     /translation="MTRSSLEAPRRLTWTHAGVALAVALVAGSCLGAPAQAVAKGPQPA
                     PSATSQPAPPQGPQPAPTGPGAVQPEKDSQPAIPPTAPAEPKAGTAVEPSNLPTQPAGE
                     PLNEAAAQAPGPQALPGSGQDAETKNAAMRTAIPAGGAEMGQRSPRVIAAAQGKGAPTP
                     ADAQTLEDAPVQPLETDTGHWRPSIGIAGQDVSAHQGNVNWQSQWNQGSRWAYVKATEG
                     NYYLNENYAQQYNGSRNVGMVRGAYHFAIPNWSSGADQARYFVANGGDWTADGYTLPPV
                     LDIEYNPYAGRTINGFYFGNTCYDMSKAQLGQWAADFGNTVKALTGRFPVIYSTTDWWN
                     TCVGNSTFGSYPLWIASYWNNPTNTPGTLPLSWGNYSMWQYSSTGPFEGDSNIFNGTYD
                     QLRTFARGASLPSAPSIRSGADVLATGSSGRLDNFPADGQGRITGPVAIGSGWGNAKSI
                     YVVDWNQDGVQDILSQWPDGTLQVYLGVSGGGFLAPMQVGSGWQEMSLTVGWWNSKDAY
                     PGVIGLDGDGNLLRYQNASGRGLGGGVLIGTGFGGHQINQLDFDGDGNQDIVSRASDGT
                     MRLFRSNGLGSFVSEASRVIGNGWSAMTSVSSSSGFNGAGSQGLQARATNGDLFYYPAE
                     SGSWGNRFLTGIGWNDAALISGAPIDVASTLGIDDADILAVRTDGNLYRYAASGSTSLL
                     GGERIGTQWTGLKAGFLTDWDGDGALDILAQWSDGRLNVYPGLKGSGFGSPISLGTGWK
                     DWTLTVGSWKKSDALPGITGYDSTGRLFYISNPNGKAVGPRVQIGTGWSGLEILQMDFD
                     KDSNADLLAKGSSGDLKLYRSNGSGSFIQESPSVVGVGWDAISSFGAVRGFAGTGSTGI
                     IARTTTGDLRYYPVGQNRAWGQPSTVGTGWNGLTIFRPAAR"
     CDS             470081..471085
                     /locus_tag="ctg1_444"
                     /transl_table=11
                     /translation="MDAVKIVEGEVRELIRRRGLDPLEQAADVRRLVEAAVSDYDERAL
                     LGPLPPLGHLETARRHVFDAVAGFGPLQPLLDDPSIEEVWINAPHEIYVARNGESELTA
                     ISLTEQQVRDLVERMLKSSGRRLDLSSPFVDAALPDGSRLHVAIPDITRKHWAVNIRKF
                     IARASRLEHLVELGSLTPQAARFLGAAVASGLNILVSGATQAGKTTMLNCLAANVGSRE
                     RVITVEEIFELQLPLRDVVGLQCRQPNLEGEGEIPLRRLVKEALRMRPDRLIVGEVREA
                     ESLDMLIALNSGLPGIRSNAIQSKLSPWQHNERRSTPASPRTGPARALVYSAS"
     CDS             471118..472572
                     /locus_tag="ctg1_445"
                     /transl_table=11
                     /translation="MTIVEEFTDNDTSAYSGKPRPGYRKMLSAMEAGSIDVVLAWHTDR
                     LHRNNLELEEYITYSENADASTLTVKAGKLDLSTPSGRMTARILGAVARQESEHKAERI
                     RRKAQEIALAGKWTGGSRPFGWQIVDGVPAIDEVEAAIIREAHSHVLAGLSLGSFIDSL
                     AERGVKTARGGSWSYATLRQMLMRPRNAGLAEWKGEIVGASEFPAIVERHVWEATRSVL
                     TDPARRRSTTNKVKYLLAGIALCECLRPVKSGQIVDRKGVKHMIYRCSERGPGHVNKRI
                     EYVDAAVEERVLWFLASADRQSTYTVDPEMVQALRTDEAAYRERLNEAARMFASGDIDS
                     EQLAAMSKNLRAKLTETQAKLAALDEDTARRKEIDLTGRVDWKNSDASAHWNALHVERK
                     RAWLRANTAIVLHRHARGSARVFDPLTIQVALKSTPSATITSEDVAQWRARASTWGDLP
                     MTPSLMLTTVGDVDAALAGGHRLERP"
     CDS             complement(472711..473310)
                     /locus_tag="ctg1_446"
                     /transl_table=11
                     /translation="MAKLIGYARVSTKAQETDRQEIDLVAAGVRRDDLYVDHGVSGAKA
                     SRAALDKAMAALHDGDTLVVTTLDRLGRSTVNMLKLAEEIRDKGAGLRVLNLGGSDVDT
                     STPMGAMIFTVMAALGQMELEIKRERINDSVSKRRAAGKNLGGRTEVFSDRQIKSAHRL
                     IQSGEPAAQVARDMGMSRATLYRRMDALGLTDKATA"
     CDS             473504..474016
                     /locus_tag="ctg1_447"
                     /transl_table=11
                     /translation="MQNMPWWVYLLQGSVGALIALIGVCIAFLLTRRHDLDRDKKAREA
                     EEAKDRKERTAKSIGDVLQAALDLRDRDTTRDLCHALIHFSVREAEHTDASDWASEKAG
                     DLWKFEGEENFKAIAWEAGFITSLLRGWAADGYADGYFKSLAQAGRERARKRAAAASRD
                     EEAAAEA"
     CDS             complement(474192..474881)
                     /locus_tag="ctg1_448"
                     /transl_table=11
                     /translation="MSTTTTSTHTKPSVATATQALADAEAKLAAHLSAQAQAEQDARSA
                     TAEQKRIEQCIADDDQTVGLDDLTKADTSLRFHNLQATAKGKAAHEAELAVRTAKSAVV
                     MAKLDAGEYGISMDALRADAVALAKKHAKELAAHQAKCDLHNEGVRQLLDDVADTDAVT
                     DDGTGNPASPLAWGYEDGKAANPRWVTVNEERVPLAPSYRIERVQKYTDWVSGHGEAAA
                     EQYCQMI"
     CDS             complement(474934..475767)
                     /locus_tag="ctg1_449"
                     /transl_table=11
                     /translation="MAGGFPRQPPEGPASQRSPYHELCPHANRSNLARPKSLRDTCAWL
                     PKCIEPTRSRIYCASHFESWRRRYTKDRCDWPGCTTIVARDEWHQERRPRDGKLKRIDG
                     RTMDTGTGRLGYCRQHEAEHLRPSPEVEALNRHRLGMGLEAVGECWRPKDSVPSLSNGA
                     GLFDPEGSNGKVHWPFHRAIWDLLIGGHQQRRELDHLTGCAVQARCANPAHIQPVTHDV
                     NMSRRQARNTARKAGRIFDHRTCGPPINWIAATTPAVVAFATEFNLPLPSPKEAA"
     CDS             475980..477314
                     /locus_tag="ctg1_450"
                     /transl_table=11
                     /translation="MVDLLHSSLRDDAGNVVLAFQEVHVDLMGADYAEQVPHAHVATRT
                     RVPQSASRDPGGAGTRTGSYPQSMINKGSGASRYADAVAGMDDFGQAVKGLIMELLRHH
                     KVKFHTVDYRVKTEESARLKLEAPDSGYQGFTSLHDLLGLRVTCYFADHVDRVAEIIEK
                     EFNCDEKKSVDKGEQLGVREFGYRSVHRVARMNRRRSVLAEYDRYKSLRFEIQIRTVVQ
                     HAWAEIEHDLGYKASTIPEPMSRRFSMLAGVLELVDYEFKSLRDELDEYEKGADDAAMA
                     QAPKMMLDLATLGSTLRYDTSLTTLDQAIADAANGKMSNRSTDAKALEDRLVELRLIGI
                     TSIDELRDAAERWRLHVLHFVPLWLMHHRAKRMKEESTDRPVYSLTTFPNGIGLFYLCY
                     VMGAEAWKEGRGNQYKRWSNPSLQEIWGTTVASLGEPPKLPDLPD"
     CDS             477361..477696
                     /locus_tag="ctg1_451"
                     /transl_table=11
                     /translation="MCTVHANSAHDAVTKICTLPLLAGANISSAFVVPTVASCIDLVVH
                     CGRHSTGRRQVTEVLSLGRRVENGIIESSPVFGMMGGQLQPKANSMPAVEKFARSGFDV
                     AALLELN"
     CDS             477696..478547
                     /locus_tag="ctg1_452"
                     /transl_table=11
                     /translation="MAPLLGSLCGLGVFLVWWSTWEQPAGKKKARPRRLDLLLVSAGIE
                     KVTAGGLLATCAGFGLLALLVFFVVTASLPIAVCFAIFGSWVPFAVVRRRAKKRRAALR
                     VLWPDVVDHLRSAIRAGLALPEALIQLGHNGPDELRSLFLDFGADYRSGGQFDAALSRL
                     KERLADPVADRIVEALRMTREVGGSDLGRMLGTLAEFLRDSARTRSELEARQSWTINAA
                     RLAVAAPWIVLVVMASRPEAMLAYSSTLGAMVLLGGLLVSVFCYAVMLRIGALPEDERI
                     LR"
     CDS             478544..479485
                     /locus_tag="ctg1_453"
                     /transl_table=11
                     /translation="MSSVTALAVLCGLVLGAGLWLTIVRLPFLRRTTLAERIEPQLKSR
                     NLESRLLRAPTQNLTPFGPLERILRPTIRDAMSYFSQFNVGSAALAKRLARAGSPKTTL
                     DYRAEQLLWAGAGFVLAVLVVAVRAAAGQFSPALLVVAVIGSSLAGYLLRDYVLGQHIK
                     RREAKMLSEFPSLAELMALAVAAGESAMGAMDRVTRSSSGELSAEFAIVIADARSGKPL
                     PEALQGFSSRAELPPLVRFFDGLVVAVERGTPLAAVLRAQAADVRDAAKRELMESAGRK
                     EIAMMVPLVFGVLPLTVVFAAFPAIAALEISL"
     CDS             479579..479818
                     /locus_tag="ctg1_454"
                     /transl_table=11
                     /translation="MKKIAQSTVAALVLILGCGSWLAAAVGRTATAAEDHERGDVPGWV
                     MITLMSAVLVAGLLALAAPALNDLFNQAIHKVAK"
     CDS             479845..480249
                     /locus_tag="ctg1_455"
                     /transl_table=11
                     /translation="MNIRSRSVALATAEERGSAVVDFVLVGTLLTLLFLSIIQVTLVLH
                     IRNTLIDAAASGARYGSLADRTPADATARASELIGSALDADFPREVTSAEATIDGIRTL
                     EVTVRAPLPLVGLIGPVGLLEVKGHAVLPG"
     CDS             480230..480766
                     /locus_tag="ctg1_456"
                     /transl_table=11
                     /translation="MRYSRANVLGALWKALRERLADALCLRTGSEADRVPNAIPRGAQE
                     GSAVVEFTFLALLLMVPVVYFVVTVGQLQGGSFAVVGAADQAAKVFVAQSDPAGAQTAA
                     EQSVLIALKDYGYTPDRASLEISCDRSDCSSAGATVSVAVRLDVPLPMMPFADSGHLTA
                     GRVSATATQVVGRYR"
     CDS             480808..481218
                     /locus_tag="ctg1_457"
                     /transl_table=11
                     /translation="MTVLIIGFVALSLLLATAVMAASAVYLEHKKLLSLADGAALAAAD
                     SYVAGEIGDGGSPSTALADNRVLAAAGSYLVKSHAFESHDHLTVEAETGRGPGDTAVVV
                     LTSIAHPPVISFLLPDGIAVEAKSTARSRLTQ"
     CDS             481282..482400
                     /locus_tag="ctg1_458"
                     /transl_table=11
                     /translation="MADIDFPAEIRALRATYSSIENVTDVDALKAEIAELSEQAGAPDL
                     WDDPAAAQVITSRLSHRQSEVERLSKLASRIDDLEVLVELGQDEGDEASMAEAAKELAS
                     IRKALEELEVVTLLSGEYDEREAVVTIRAGAGGVDAADFAEMLMRMYLRWAERHGYPTT
                     VMDTSYAEEAGLKSATFEVKAPYAFGTLSVEAGTHRLVRISPFDNQGRRQTSFAAVEVI
                     PLIEQTDSIEIPDNEIRVDVFRSSGPGGQSVNTTDSAVRLTHLPTGIVVSMQNEKSQLQ
                     NRAAAMRVLQSRLLLVKKEQQDAEKKALAGDVKASWGDQMRSYVLNPYQMVKDLRTEHE
                     VGNTSAVLDGDIDDFIDAGIRWRTGNRNAAAS"
     CDS             482641..483405
                     /locus_tag="ctg1_459"
                     /transl_table=11
                     /translation="MIRFENVTKVYEQNARPALDSVSLEINRGEFTFLVGASGSGKSTF
                     LRLILKEDKASSGSVYVAGQNVANISSWRVPKLRRGIGVVFQDFRLLPQKNVFANVAFA
                     MQVIGKSRSIIRETVPEVLKTVGLEGKERRMPHELSGGEQQRVAIARAVVNRPGILLAD
                     EPTGNLDPITSMGIMGVLDKINQNGTTVVMATHDDDIVNEMRRRVVELKNGKVIRDEAK
                     ALYTSMIPVVGESRRLRDASGEELDRAQGVQL"
     CDS             483402..484316
                     /locus_tag="ctg1_460"
                     /transl_table=11
                     /translation="MRLLFILGEIGSGLRRNLSMVISVVLVTFVSLTFVGAAGMLQMQI
                     NQMKGYWYDKVQVAVFLCNDGSTAVGCASGPATQEQQDNLKAMLESPAVKQYINDFQFE
                     SQAEAYTHFKEQFSNSPIVDSVSEDQLPASFRINMKNPEKYQIISETFSSQPGVETVSD
                     QRQVLERIFSWMNGASVAAIGVAAVMIFCAVLLITTTIRLSAFSRRRETGIMRLVGASK
                     MVIQLPFILEGVIAAVVGALLASVTLWLMAHFWLNGDLSRQFLNTPFISSAQVLVIAPV
                     LIALGAGLAGISSLLTLRRYLKV"
     CDS             484372..485787
                     /locus_tag="ctg1_461"
                     /transl_table=11
                     /translation="MTTLDPTSLRRRLASGQARILGAVLAVGLAVSLLSGAPTAQADNL
                     DDQQAALEAESARVQASLEFVDANIAKAAGDLVIYQGRLPGAQQALLEAQGRVASAVKE
                     VEALAARVELAQQNKAKITEQLESDKQKITDTKKLIGQIASQAYKSGGVPTNIALLFGS
                     SESGSLTESMDLADQAMRSQNAAMTKLTQQNATNVNSQARLVAVEEEIQDLKAKADAAL
                     EREKSARDEAASKKAEVDKLIEDTTRLNGQLQAAKPGIEANLARVKSEQDSVAAEIVER
                     DRKLREAWEAEQRRIAAEAAAAAAAAAAAQGRPAPPEQPYVPPAVGSPSAFGLRHPFVS
                     AVPITSGFGWRATPPGTIDFYGTGGYMHTGIDFGAACGTPVYAAAAGEVFNSGWNSADG
                     GGWRVKISHGVVQGNSLTTIYYHNSSIVVANGQQVSAGQLIAYSGSTGNSTGCHAHFET
                     WLNGSAVDPMNLL"
     CDS             485853..486323
                     /locus_tag="ctg1_462"
                     /transl_table=11
                     /translation="MPKESGRKVVATNRKARHNYHVLDTYEAGIALMGTEVKSLREGHA
                     SMVDGFCTFYNDELWMEGIHIPEYNQGSWTNHAARRRRKLLLHREELDKISQKIRESGF
                     TVVPLQLYFLDGRAKVEIALARGKKDYDKRQTLREQQDKRESLRELRERNRR"
     CDS             486969..487955
                     /locus_tag="ctg1_463"
                     /transl_table=11
                     /translation="MSTEPEFEQQLPDEDEALDAYSRLVIRVAESVTPHVAAIEMTSTG
                     RRGQVRVGSGSAVVFTGDGYLLTNAHVVAGIQSGRAVFADGKHTDVELVGADPLSDLAV
                     VRGLKSTPPPARLGNADSLRVGQLVIAVGNPLGLAGSVTAGVVSGLGRSIPVRAGEHRR
                     VIEDVIQTDAALNPGNSGGALADTKGRIVGINTAVAGLGLGLAVPINRTTQRIIASLLR
                     DGRVRRAYLGLVSTPIPLDASAVVRTGQKEGLRVVEVIAGSPAERSGLQPGDLVLRAQG
                     RAVSSAESLQKLLFEEAIGEPFPLTVLREGRTFQLIAVPSEMSQQPG"
     CDS             complement(487961..488335)
                     /locus_tag="ctg1_464"
                     /transl_table=11
                     /translation="MVISRRDAALALDISMEMAQRHGIPSRLSEADLREMQDNPPAWLV
                     QSRANRTGKRPVWVHLTCAVCGYSEAVRPKKWWPDFSFVFCGTHRNSELPKLFLGEVRS
                     EYEGVGSRFVGVVDVPENQA"
     CDS             488373..489821
                     /locus_tag="ctg1_465"
                     /transl_table=11
                     /translation="MTDAAALQPSTPLQKRVLVVAIVASFIAILDGFVVNLALPAIGRE
                     LGGGLVIQQWVVDAYLLTLGALILVAGSLSDHFGRARILEWGLAGFALTSVMCGLAWTG
                     EVLVISRALQGIAGALLVPSSLAMIITSFSGPAQSKAIGQWSGWTSAAAIVGPLIGGVS
                     VDMLSWRVIFFINVVPAALIWPMLAGLRASDAARDKSKKIDYLGAFLAMVGLGGPVYAF
                     IEQGRMGWGSPLVWAPLVVGAVALALFLVHEARTAQPMLPLGLFAIRNFGWGNVATLAI
                     YGGISLGFFVLGIYLQQVGGMGATMAGIALLPGTVILMLCASYFGGLAGKYGPRWFMTA
                     GPVLCGVGFLMALAVQEPLNYWTQVLPGQIVFGVGLATLVAPLTAAILGAVPTEEAGIG
                     SAVNNAVARIAGLITIAFAGVIVGPVFTRQGLDNALLVTAALFLIGAAASAVGIRNPPR
                     EAAAPAGSVTDVASDDGGPASQRS"
     CDS             complement(489839..490552)
                     /locus_tag="ctg1_466"
                     /transl_table=11
                     /translation="MKTSTPSSSIEDYVKVIYSYTEWQDKPITSSQLAQRLGVANSSVS
                     EMVRKLKDQGLVDHQPYSAIRLTSEGMRLALSMVRRHRLIETYLVEELGYSWDEVHDEA
                     EMLEHAVTDTFIERMSAKLGHPVRDPHGDPIPSADGTVELPHAYQMIELDQGHAGRITR
                     ISDENPDLLRYLAAQDIALDAPVEVMGRKPFGGALVVKIGSGPDRREFDLADEVASALW
                     VQSAGVHPGCVLPAT"
     CDS             complement(490562..491392)
                     /locus_tag="ctg1_467"
                     /transl_table=11
                     /translation="MSTPSPGAANSTAGIPGPAGPRGPKLHATRRHELGQSFQDGGEHY
                     DRVRPGYPMDSLEWILPHGARTAADIGAGTGKFTSLLLQRDLDVAAVDPSRDMLEQLRN
                     IYPQVNALVGTAEATGLTDSAFDVVSVAQAWHWCDPLPASTEIARILRPGGTLGLIWNQ
                     LDTSIPWVHRLSRIMHAGDVHKPGFRPVIGPEFHGLERHLTSWEDPLTPEDIMELAKSR
                     SYYLRASEATRAKVMANLQWYLHEHLGHAAGETVSVPYVTQTWRALKVQDALPR"
     CDS             complement(491471..492877)
                     /locus_tag="ctg1_468"
                     /transl_table=11
                     /translation="MSTVTLNANTIPSFAEATTASVAAARPLAAVTGAELQAPLIQGGH
                     VRYANLDYGASAPALTVVSAYLNEVLPYYASVHRGAGFASQISTSVYENSRNIVREFVG
                     GRADDSVIFTRNTTDSLNLLAGCLPVVDGQAAGEVLYLDIEHHANLLPWQGVPHRSVVA
                     APTLAATLDKLRSELAQGGVSLLAVTGASNVTGEILPIAQLASLAHEFGARIVVDAAQL
                     SPHRRINIAEADVDYVVFSGHKLYAPFGAGVVVGRPDWLDAGVPHLAGGGAVREARLDS
                     VSWATGPARHEGGSPNVLGAATLARATQVLAGLDEQEWHDHEAAIRSYLVEGLEAIDGV
                     SVHNIFSDSVDTIGVVNFSVEGFDAGLVAAYLAAEHGVGLRDGRFCAHPLLKRLGLPSG
                     SLRASFGVGSRLEDATRLLAGIEELKRNGLGWDYVVDEGRWVPANDHRSYPEWAPNTPG
                     TAGAAPCTVD"
     CDS             complement(493206..494018)
                     /locus_tag="ctg1_469"
                     /transl_table=11
                     /translation="MTHPVSTYNDDLRLAHVLADSVDAQTMDRFKALDLQIETKPDLTP
                     VTDADKAAEEAIRGQLSRSRPRDAVLGEEFGSSGHGSRRWIIDPIDGTKNFVRGVPVWA
                     TLIALVDEGEPVVGVVSAPALGKRWWAAKDMGAYMGRSLASATRLKVSNVSRLADASMS
                     YSSLSGWKERGNLDEFMGLTEDIWRTRAYGDFWSYCLVAEGAVDIACEPELNLYDMAAL
                     VPIVTEAGGRFTSLEGEDGPFGGNALATNSILHSEVLKRLNPGLDDLL"
     CDS             complement(494073..495188)
                     /locus_tag="ctg1_470"
                     /transl_table=11
                     /translation="MARDARSWDESDVRIRPNKKGSRPRTKDRPSHDDAVIGRIITVDR
                     GRYRAIVGEDSDNERLVIAARARELRRNPVVPGDFVALVGDVSGSPDTLARLVRVEERR
                     TLLRRSADDTDPIERVVVANADQLVVVVAAANPEPRTGFIDRALVAAYDAGIEPLLLIT
                     KADVKDPAELLANYLSLDFPVIISRTADSEAGGIDARSDDGLSARLDRDAVAQLRSHLG
                     GKVTVMLGHSGVGKSTMVNALTGAERATGGVNAVTGRGRHTSSSALALKLDDAPSGSWI
                     IDTPGIRSFGLAHVDPDRILRSFPDLEPGTEACERGCKHDATAINCGLDAWVTEGHAGP
                     SGVARLASLRRLLGADPRLEAKEAKELGTVN"
     CDS             complement(495191..496561)
                     /locus_tag="ctg1_471"
                     /transl_table=11
                     /translation="MTGTTPANTDPTATRTELPLWSAPYARGPVNASVTVPGSKSLTNR
                     YLVLAALADGPSRLRAPLHSRDSALMIQALRQLGATVTEEPGHGDYGPDLLITPLDPLA
                     TSAETAIDCGLAGTVMRFVPPLAALRRGATVFDGDPHARNRPMGTIIEALVALGVPVAA
                     EGGRTPSALPFTVEGTGEVRGGHLVIDASASSQFVSALLLVGARFTEGLHLEHVGKPVP
                     SLDHISMTVATLRSVGVSVDDSVPNHWRVSPGPINAFDQRIEQDLSNAGPFLAAALATK
                     GTVSIPNWPSGTTQVGDMWRSILATMGAEVSLQDGTLTVTGGQEIKGADFDETSELAPT
                     VAALCALAASPSRLTGIAHLRGHETDRLAALVAEINRLGGDAEETADGLVIRPAALHAG
                     VVHSYADHRMATAGAILGLAVEGVKVEDIATTSKTMPEFPDMWVRMLESAGAEEAGS"
     CDS             complement(496568..497083)
                     /locus_tag="ctg1_472"
                     /transl_table=11
                     /translation="MSVIRFLARPMLASSFVVAGLDKLRNADDTAKQLSPVLRRASESL
                     PFKADEKTLARVIGGAQLGAGTLLGLGKLSRFAATVLVVTSALNSYVEWRSADISTKEG
                     RIARKARLLKNISLTGGVLLASVDTEGRPSIAWRAEHLAADAKKVTGKQIKRADKAVRK
                     AVDNAVGA"
     CDS             497264..498067
                     /locus_tag="ctg1_473"
                     /transl_table=11
                     /translation="MTLVKDRAVLSEPGYGSQLVSPKLTVDLATMSTIEPAAAAMYEAA
                     DSSAEGTAEAPAAVDVATETSEQRRARFERDAMQYVDQLYSAAMRMARNPSDAEDLVQE
                     AYTKAFSAFHQYKPGTNLKAWLYRILTNTYINLYRKRQREPLQSNSDTIEDWQLAKAES
                     HTSAGLRSAEAEALDHLPDSDVKNALQAIPEEFRLAVYFADVEGYAYKQISEIMNTPIG
                     TVMSRLHRGRKMLRDMLADYAAERGFRAHTEDQAAAGSNNQEKEK"
     CDS             498064..498324
                     /locus_tag="ctg1_474"
                     /transl_table=11
                     /translation="MSDCQGLGDCDDTRMQRIYEYLDGALTREDLTEIKQHLDTCEECA
                     EQYDLECLIRTMVKRSCTESAPENLKNSILDRIHSIKPVDA"
     CDS             complement(498598..499212)
                     /locus_tag="ctg1_475"
                     /transl_table=11
                     /translation="MPPVFAHGALRLYLLALLEAGPKHGYELIKALGDRFGGTYSPSAG
                     TIYPRLGKLEEEGLVATETEGRRTKYFITDAGRAELDGRRAELADVEDTISASVRRLAD
                     NLREDIRTNMRGLRADLAATAEAARSSASAAASRSRTGGHTPESQRILKEAELMVQSFR
                     DDIRVELRQHGASHPLTPVALETVRTVLDQARISIRNSLRS"
     CDS             complement(499212..500060)
                     /locus_tag="ctg1_476"
                     /transl_table=11
                     /translation="MSEELWTVTGPQTIEVDHVRSLKLGIVKGRFDVVTHDEDFVRIEI
                     SEITGDPLTVTLVDGRLEVRHQLQGPQGWFRNLMGTVNNTSTNSVVVGIALPNGVDVEA
                     GTVSGDGMVSGTSGRTRLNTVSGSVMADGTSGELHVNTVSGEVIARNHDGVLTAKSVSG
                     EVTASGTFKNVRANTVSGDLSFDLQDYTNDLGANSVSGDLTIRLPHDVGLDIVAKSASG
                     SVVIDDQMYAQPGSNVHTIVGPDERLMLVRTNTVSGKTYIMHASAPTPDHDHPASGEAG
                     L"
     CDS             complement(500171..500770)
                     /locus_tag="ctg1_477"
                     /transl_table=11
                     /translation="MEDRKLRIAAVGDELLAGLGDPRALGWLGRVLARTPQDSVVVESF
                     PLPCPMEGTEGLAARWQDEAGRRFSDTHENRLVIGLSGRDLEFGLSTARSRLNLANILD
                     GASHSSVEVFVVGPPPTLDPARNKRLAELNTAFADVTTRRNHHYVDTFSPLLNHEQWRT
                     DLAANGGTPGQAGYGLIAWLVLHRGWFQWLNIAQPE"
     CDS             complement(500909..504703)
                     /locus_tag="ctg1_478"
                     /transl_table=11
                     /translation="MPEQPSHRLPEEFGGNEWLVDELYERYQQDKNSVDAKWWPLFESF
                     ASADGTSSNGTSAAPAAANPPTQVLPVVAPAAAAPAPAPAAPAAATETAPAAPAPAKKE
                     PATVARDGAKKPAGGNATQPIPAQLPKSTKAPTAPEEDVVSVLRGPAKAIATNMVTSLE
                     VPTATSVRAVPAKLLIDNRVVINSNLARARGGKVSFTHLIGYAVVRALSQFPSMNVYYD
                     EIDGKPSAVQPAHVNFGIAIDMPKPDGTRLLMVPNIKKAETMDFAEFWHTYEDLIKRAR
                     NGKLTADDHAGTTVSLTNPGGIGTVHSVPRLSKGQAAIIGVGALDYPAEFQGASEKIIA
                     QNAISKILTLTSTYDHRVIQGAGSGEFLKLVHQLLLGAQNFYDEIFEALRIPYEPVRWS
                     PDLQVDPADEINKVARIQQLIHSYRVRGHLMADTDPLEYVQRKHPDLDVLTYGLTLWDL
                     DREWPTGGFGGKPQLKFRDILGVLRDAYCRTTGIEYMHIQEPAERKWFQDQLEHPYSKP
                     SREEQLRIVSKLNAAEAFETFLQTKFVGQKRFSLEGGESLIPLLDAVISDAADDGLDEV
                     AIGMAHRGRLNVLTNIAGKTYAQVFREFEGTQDPRSVQGSGDVKYHLGTEGTFTSDNGK
                     QTKVYLAANPSHLEAVDSVLEGIVRAKQDRLDQGESFPVLPIMVHGDAAFAGQGVVAET
                     LNLSQLRGYRTGGTIHVIVNNQVGFTTAPSSSRSSTYSTDVAKMIQAPVFHVNGDDPEA
                     VVRVAQLAYEFRQRFHKDVVIDMVCYRRRGHNEGDDPSMTQPLMYNLIEAKRSVRKLYT
                     ESLIGRGDITEEEAEQLLRDYQERLERVFAETHAAQTSPIPIITADSAAVSDIERPIAQ
                     QADFGTNSPASTAISAETLARIGKAHLEIPDGFTVHSKLKQLLEKREQMSREGGIDWGF
                     GEIAAFGSLIMEGVPVRLAGQDSRRGTFVQRHAVFHDRANGNEWLPLGNLSDDQAKLWI
                     YDSLLSEYAAMGFEYGYSVERPDALVLWEAQFGDFVNGAQTIIDEFISSAEQKWGQRSS
                     LVLMLPHGYEGQGPDHSSARIERFLQMCAEDNMIVANPTTAASHFHLLRRQAYSRPRKP
                     LIIFTPKQLLRLKGAASAVEDFTNGGFRPVISDPEVQPANVDRVILVSGRLYYDLLSNR
                     QKSGDTSTAIIRVEQLYPLPKAEIDAELAKYPNADVVWAQDEPANQGPWPFMGLNLAPE
                     LDRKLRLVSRPASASTAAGSMKRHAAEQDALIKQAFERK"
     CDS             505187..506539
                     /locus_tag="ctg1_479"
                     /transl_table=11
                     /translation="MEWILLLAGFALILGTGFFVAVEFSLVALDQSSVQRAVDNGDQAA
                     APLLKCLKSLSTQLSSCQLGITLTTLLTGFVMEPSVGQLLVGPLGLLGLPPEVVHSVAL
                     IVAMAFATLLSMLIGELVPKNMAIALAFPLGKRLARPQLMFTAVFKPAIVVLNGFSNKV
                     LNLFGLEAKEEISGARTPAELASLVRRSAELGTLDAGTANFVARTLNFSGRTAADVMTP
                     RIRMETIDADQSVADILDAARRTGYSRFPVIGDSTDDIRGVVHVKKAVAVPAERRSKLQ
                     AGAIMTDVLQVPETIHLDALLSELREGNLQLAVVLDEYGGTAGITTLEDLVEEIVGEVA
                     DEHDKVRPGVLQSASGDWYFPGLLRPDEVTEQIPNLVVPDESAYETVGGYVMSQLGRIA
                     KTGDVVDAVGGTLTVTRMDGRRIDRICFHHVETDESSPEDAESARHEAGAL"
     CDS             506536..507606
                     /locus_tag="ctg1_480"
                     /transl_table=11
                     /translation="MSDWVGILWLVVLLIGNAFFVGAEFAVMSARRSQIEPLAEAGSKR
                     AQTTLRAMENVSLMLACAQLGITVCSLLILQVAEPAIHHLLAEPLELVGVPVELADIIA
                     FAIALLFVTFLHVTFGEMVPKNISVSVADKAALLLAPPLMFIARLVNPVIWTLNWLANH
                     ILRLMKIEPKDEVSSSFTLEEVQSIVQESTRHGLVDDETGLLSGALEFSEHTAAHIMVP
                     LDKLMVLKTASTPVDLEKAVSRTGFSRFPMVDDDGELAGYLHVKDILSIPEEGRKHPIA
                     EGRIRSLANLAPDDEIEQAMSVMQRTGSHLARVVGAGGDTQGVLFLEDVIEQLVGEIRD
                     ATQATGIRRYGGQQAQ"
     CDS             507747..508715
                     /locus_tag="ctg1_481"
                     /transl_table=11
                     /translation="MRRSAVRLSLAASAGLAALLLSSCAGPAGAGNQSQSGAIEVVTST
                     NVYGDIVKAVGGDKVDVKAIITKTSQDPHSYEASAQDKLVISKAKLVVENGGGYDEFLH
                     KIADETKIGHENMISAVEVSGLAPEEESHSADAHSDEPHAHDHGDFNEHVWYSLDTMGK
                     LADAVAAKLGSLDAGSAATFTGNADAFKAKLNGLTTTLNNVKAANEHQPVAITEPVPLY
                     LLEAAGLENKTPEAYSAAVEEGTDVPASVLKETTDLFGSKSVRFLAYNEQTEGPQTEAV
                     KRAAEASGVPVLNFTETLPEGKDYVQWMTDNVESIASALKK"
     CDS             508868..509683
                     /locus_tag="ctg1_482"
                     /transl_table=11
                     /translation="MTPVVSLRGASLQFGKRTLWRDLDLDINPGEFFAVLGPNGSGKTS
                     FLKVLLGLQELHSGTVSLGGHPVERGSKRIGYIPQQKAFAPDTPLRARDLVGLGIDGHR
                     WGVRLSSGKVNQRIDDLLEQVGASDYAKVPVGQLSGGEQQRLRVAQALASEPQVLLCDE
                     PLLSLDLHHQQGVSALINKQCHERNSAVVFVTHEINPVIDYVDRVLYLAGGQFRVGTPQ
                     EVMTTEVLSELYDSHVEVIHTNGRIVVVGLPDATTHFHDDAHASVGEEL"
     CDS             509684..510574
                     /locus_tag="ctg1_483"
                     /transl_table=11
                     /translation="MDLDSVFRTIFNFENYSELLVLVQNSIWAGAVLGLLGGLVGTFVM
                     KRDLAFAVHGISELSFAGAAFALLIGADIIFGSLIGSVAAAVLLGFMGVRARDKNSIIG
                     VIMPFGLGLGILFLALYEGRAANKFGLLTGQIVSVDTVQLQVLAGTAVVVMLALVAIWR
                     PLSFASVDPEMAEARGVPVRGLAIGFMVLLGVSVALSIQIVGALLVLALLITPAAAALK
                     VTTSPKLVVVLSVAFAMTATVGGILLALGSRIPISPYVTTLSFLIYVVCRVIGRVRANR
                     GLNGRVSREQPAGAL"
     CDS             complement(510571..511038)
                     /locus_tag="ctg1_484"
                     /transl_table=11
                     /translation="MPHGTSSTTTGPATPASSGVKEQRVTKQRLAVSAALDELDDFVST
                     QELYRLMQNKGISVSLATAYRILQSLADDGLIDVLRNGEGEAVYRRCAVTGHHHHLLCR
                     NCGKAVEVEAPAVETWAARTAAEHGFTEVAHTVEIFGLCPECTAKKAAGKL"
     CDS             511133..511786
                     /locus_tag="ctg1_485"
                     /transl_table=11
                     /translation="MKLTKYTHACVRLEKDGSVLVIDPGAFSEAEEALKGAHAVLITHE
                     HNDHIDSPAVLAALRSNDSLEVHAPAGVAAALKENSDVAARVHVAEPGSDFQAGGFGVR
                     TFGGQHAVIHPQIPVVANIGYLVDGNVFHPGDSFVVPDGLDVKTLLVPIHAPWSKVGEV
                     LDFVISVRAPKAFPVHDALLNELGRGLVEGHVTRIGARYGTTYQALAPRDSVEV"
     CDS             complement(511783..512865)
                     /locus_tag="ctg1_486"
                     /transl_table=11
                     /translation="MSNSCIQDRAWANEAIRTIEAENNRSADTHLYAVPLPEHWGVQLY
                     LKDESTHRSGSLKHRLARSLFLYGLVNGWITEGTTIVEASSGSTAVSEAYFARLIGLPF
                     IAVMTRTTSPEKIALIEDFGGTCLFVDHASEVYAVAEETAKTSGGYYMDQFTHAERATD
                     WRGNNNIAESIFEQLSLEEHPVPEWIVVGAGTGGTSATIGRYLRYNRYSTRLAVVDPEN
                     SAFYPAWRDGDASTATGLPSRIEGIGRPRSEPSFIPAVIDHMIQVPDAASVAAMRHLRE
                     LTGLHAGPSTGTNLWGVWQLVAGMIAEGRQGSIVSLMCDGGDRYAGSYNDAGWLASHGL
                     DPAPYEAVLKHFHDTGTWTG"
     CDS             512937..513854
                     /locus_tag="ctg1_487"
                     /transl_table=11
                     /translation="MDTLISAAGLRRRQESGERTVLLDVRWVLGRSDGHSEYLAAHLPG
                     AVFVDLPSELADHAQPERGRHPLPAPERFQAAARSWGINDGDTVVAYDNSGSMAAARVW
                     WMLRNAGFDSVYLLDGGLSAWRAKGYPVEEGEVRPAVGNVSLGDGAMPVITEEEAAQWS
                     RHGTLLDARAGERYRGEVEPIDPRAGHIPGAVSAPTTENVAADGTFLPAEQLRRRFEDL
                     GLANSSDVAVYCGSGVTASHEIAALHIAGFTASLFPGSFSQWSNNSGNPVAVGAEPFDA
                     DAGSESRHAGQSGTSATAGSSVEA"
     CDS             513851..515005
                     /locus_tag="ctg1_488"
                     /transl_table=11
                     /translation="MTPGRPVPPPLAKPISLDPDWTGVETSTLAAAYGATAPDSGLVPL
                     TVARRVPTEDDVEIAIEFCGLCHSDVHATRGEWRVPPYPLVPGHEIVGRVTRVGTGVQD
                     FAPGDRVGVGCMVDSCRECESCLDGLEQYCERGNIGTYGAADPRHGDAVTQGGYSTSVV
                     VDRRFVLRIPDALDPAAAAPLLCAGITTYSPLRYFDVEEGDTVGVVGLGGLGHMAVKIA
                     KAMGAEVTVFTTSESKFDAARGLGADHVVLSKDSEAMEEANRSIDVIIDTVAAPHDLNP
                     YFRTLRLDGALFQLGLPADDMPPVSPGLLIRRRLAYAGSLIGGIAETQEMLDFCAEHGV
                     ASDIEIVGAEQLNEAYDRMVAGDVKYRFVLDTATLQEPSERADA"
     CDS             515002..515430
                     /locus_tag="ctg1_489"
                     /transl_table=11
                     /translation="MSTLFTRIIDGEIPGRFVWKDDEVVAFMTIAPLTQGHTLVVPREE
                     VDSWTHASPELLAKVMDVAQRIGKVQEKLFDAKRVGVLMEGFEVEHLHVHVWPAYSTAD
                     FEVHNVDHNPDPAIMDATAVKLRAALRSAGHGDAIPAD"
     CDS             complement(515495..519442)
                     /locus_tag="ctg1_490"
                     /transl_table=11
                     /translation="MTLHISYPAELPVSERREDLMAAIAANQVTIIAGETGSGKTTQIP
                     KMCLELGLGDKGLIGHTQPRRLAARTVAERIASELDVEIGQEVGFQVRFTGEVGAATKI
                     KLMTDGILLAEIQRDKLLRKYSTIIIDEAHERSLNIDFILGYLKRILPQRPDLKVIITS
                     ATIDPQRFAKHFGSDEDPAPIIEVSGRTYPVEIRYRPLSQPAGADEEDSDDELEEDRDP
                     LDAVCDAVDELAKEAPGDILIFFSGEREIRDAAEAINGRIQTNRRLAGTEVLPLFARLS
                     LQEQHKVFNPGGKRRIILATNVAETSLTVPGIKYVIDTGTARISRYSHRTKVQRLPIER
                     VSQASANQRSGRCGRVSEGIAIRLYSEEDFESRPQFTDPEILRTNLAAVILQMTAMGVA
                     RSPKDVENFPFVEPPESRAINDGVTLLRELGALRASKPADAGGNARNGGGLTAVGHQLA
                     QLPVDPRLGRMIVEAGKRGCVREVMILAAALTIQDPRERPTDKQQLAAEKHARFRDEIS
                     DFTGFLNLWNYIQEKQKELSSTQFRRLCRNEFINYLRVREWQDLFTQLRQMAKPLGIAL
                     DNKREADPVGNYEGIHISLLSGLLSHIGLLDERKREYAGARGTRFAIFPGSALFKKSPA
                     FVMAAELVETSRLWARVAAKFDPLWAEQVAPDLVKRSYSEPHWSSRQGAVLAHEKVTLY
                     GVPIIPNRRVNYGRIDPELSRELFIRHALVEGEWKTHHKFFHRNRALLQEIEELETRMR
                     RRDILVDDQTLFEFYDARVGKDVVSERHFDKWWKDARQADPTLLDFDQSLLMSEEAESL
                     DDSAYPKTWLHKGFELPLTYEFHPVAPGSAPNPSDGVTAEVPVLFLNQLDDAPFRWQIP
                     GQRAELVTALIKSLPKQVRKNFVPAPDVARQATAALEADFDPATDELEPSLELVLRRLR
                     GHVIPPGSWNWDAVPAHLRVSFKVVDSKGKVLDEGKDLGELQEKLAPATRRAIAESLGA
                     TPATTSRAKSGTGTSAPGTSTGQQSAPGASAAADGAVAERSGITEWDFGTVERQVTRTV
                     KGHAVTGFPALVDEGKSVALRVFQTRQEQEAAMRGGVIRLLALRIPPPDRYVLEHLSNM
                     EKLTFSQNPHGSVSALIADCALAAIDKLTPQELPWDRQAFDALYEVVRAELIDTVFTVT
                     AVVERILSSTRRIQKELKSNASLPLISALNDMKSQLEQLVFPGFVARTGYAQLSQVPRY
                     LQAIEKRLEKLPGNVQRDSLNMAVVQGLEDDYDDAVSALLPGRRAGTELTRVRWMIEEL
                     RVSLFAVELGTAYSVSEKRIRTVLNQALAPA"
     CDS             complement(519456..520448)
                     /locus_tag="ctg1_491"
                     /transl_table=11
                     /translation="MIQTSARLLQLLSLLQVRREWTGPDLADRMGVTERTVRRDIDKLR
                     NLGYPIHATPGIAGGYQLGAGAQLPPLLLDDNEALAVALGLNSVAAGPVAGIGEASVRA
                     LAKLEQVLPSRLRPKFAMLKAAVTTLPSNAASVDPQQLTVVSAAISDRRQISFEYVRSD
                     GDSARRLVEPYRLVDTGRRWYLVAWDLEREGWRTFRADRFASLPSERKKYTPRPLPAED
                     LAAYVQQSITRSPYRFDVVVRLRAPLAEVAAVVSPQYATLTADGDQATILQSGWDNLAT
                     PAAYLASLDMDFEILEPEEFRTFALDLSHRLRAAAGTVTEDADVGSKPQ"
     CDS             complement(520604..520774)
                     /locus_tag="ctg1_492"
                     /transl_table=11
                     /translation="MEIFGIILFIVLLTAVAATVSALLKDGRGHNPPINSKEPWSAFDA
                     PSSPYWNPRIY"
     CDS             520856..521824
                     /locus_tag="ctg1_493"
                     /transl_table=11
                     /translation="MLKSVAVIVVPNFSIFEFGTAFEVFGIDRTDRGAGVPGFDFRVCA
                     PEPGDIRMKSGLSLHVENGLEAAADADLVIMTPFGRDQELPESVLEALRAAHARGAWVM
                     SICSGAYALAHAGLLDGRRCTTHWHYSQDLAARYPEIIVDENVLYVQDGTIITSAGTAA
                     GIDACLHLVRVELGANVAAAIARDMVVPPHRDGGQAQFIDRPMPQCGSAPMEELLRWMV
                     QHLDQEHSVNDLAARLHMSPRTFARRFRAETGATPAAWLNSQRVLRAQELLESTELNID
                     EIAREAGFGHSVLLRHHFTKVLDTSPQSYRRAFRGQLAEAI"
     CDS             complement(521833..522135)
                     /locus_tag="ctg1_494"
                     /transl_table=11
                     /translation="MKITVQRSGGIAAMTRVWIVEAVSSDEKERWVPIVEACPWDEAQG
                     MDRTLNEPDRFMYSIRAGQRRATLPERAVTGPWQELVECAKAEGSESRGTRGGRR"
     CDS             complement(522215..523258)
                     /locus_tag="ctg1_495"
                     /transl_table=11
                     /translation="MICSIVPPYMLRRIAAQNEPRLRAVARAAKESLLHIKDLQAIRTA
                     PLPAAPPSARQAKPGPPKRTIYDAGSLETLPGRVVRKEGAPAAGDPAADEAYEGLGNTH
                     RLYGEIFGRDSIDDAGLPLDASVHYGKLYDNAFWDGSQMVFGDGDGQIFQRFTKSVSVI
                     GHELAHGVTQYTANLAYRNQAGALNESMSDVFGVLVEQFAKKESVEQASWLIGEGLFTD
                     QVQGAALRSMKAPGTAYDDDVLGKDPQPDSMDTYVRTSADNGGVHINSGIPNRAFYLVS
                     AALGGNAWEAPGQIWYGTLTSGALPATCTFGKFARTTAATAEELFGAGSAEHDAVLKAW
                     DTVKVKV"
     CDS             complement(523584..525086)
                     /locus_tag="ctg1_496"
                     /transl_table=11
                     /translation="MIAAKSRLDTWLGRFTMYRLILWVLGILVAYSMVLDVLGWLTFGI
                     PEMLVHLVLCVGLTYLSNRLLALVFRVRPHSESSLITGLLLYFLFWPAFGATDMAGVAL
                     ACVLASVSKYALAFRGRHIFNPAAAGAFLTGLTGLNIATWWAATPAMLWLLVPGVLVVL
                     YRTRKMLMATVFLVAATGIITTELLSRGMTFGQALWQPLAQRPLLFFVGFMLSEPLTLP
                     PRRWQQLALAAVVGVVFAVPYNLGFVANSPELALLLGNLIAFFLGQRGGVELVFKGSRA
                     LTPGSTEFRFEPQRPVRFAAGQFMELNLPHSGSDGRGRRRVFSMTNPPGAAEVTFGVGT
                     AEPLSTAKKALLALSPGDTVSATAVGGDFLLPHDAGKPVLLMAAGIGITPFLSQLASDA
                     GHRDTVVLYLAKSSAELAGTSQLEASGAKVIARLADGSTPPEFMHDAGTSRIDAGRLKE
                     LVPDIDEREVFVSGSPSSVDSLRAAARGAGARRVHVDSFAGY"
     CDS             complement(525083..525955)
                     /locus_tag="ctg1_497"
                     /transl_table=11
                     /translation="MPHPGWSLFGFEGIGTQWEISTPDALAAGVRNQLLDTVSAYDEVW
                     SRFRPDSLVSSLSRSPGRITLPDHARGLQRVYSALYRLSGGRMTPLIGSSLERLGYDAG
                     YTLATSGSPQAPPQWEGTLEWTGRELMVTKPVVLDVGAAGKGQLVDLLGQVLRASGHTD
                     FLVDGSGDMLHAGTHPVIVALEHPYNPKQAIGTVELANSALCASASNRRAWGDGLHHVL
                     DGATGRPIQTTVATWTMAASALEADALATALFMMDPGPLEDEFEFSWLKVSSAGAATYS
                     AVFEGRLFS"
     CDS             complement(525961..526437)
                     /locus_tag="ctg1_498"
                     /transl_table=11
                     /translation="MTTPLRKSLYVGFAGLSIIGTAAACAPKAESPAVETPATQNGGQV
                     STTAPSSQGSAASGQSSYKDGTYSADGTYTSPNGQETVGVELTLAADKVTAVNITTHPS
                     NPNTKKFQGEFASGIAAQIVGKDIDELSVSKVAGSSLTSGGFNDAVQQIKSQAK"
     CDS             526683..528332
                     /locus_tag="ctg1_499"
                     /transl_table=11
                     /translation="MTPEELSAAISACLKDALSAGEIALTETSVPDAVRVERPKNRDHG
                     DWATNIALQLSKQAGMNPREFATILSNRLQAIPGVTGVDIAGPGFLNITVDAAAAGALA
                     KAIVEAGSSYGTNQALAGRVVNMEFVSANPTGPLHIGHTRWAALGDSIARVLRASGADV
                     TAEYYINDAGSQMNVFANSVLSRLHGRGVPEGGYPGEYIRELGDEVLKAHPDVRELTDE
                     AALPVIRAAAYEAQMADIKTTLAGFGVEFDVFFSEKELHDAGAIESAVARLREQGHVFD
                     DGGAVWLRTTDFGDDKDRVMIRANGEPTYFAADAAYYLSKKDRGFTEKIYLLGADHHGY
                     INRLKAIAACAGDDPEVNIEVLIGQLVSVNGAKLSKRAGNIIELKDLISWLGKDAVRYS
                     LARFPADSPLTLDPELLKKHSNENPVFYVQYAHARSRGTARNAEEAGVDRSVFDASLLD
                     HATENELLSYLGSYPSIVAKAAELREPHRVARHLEVIAGAYHRWYDACRVSPQGDEPVQ
                     DVNRTRLWLNDATSQVLANGLELLGVSAPERM"
     CDS             528337..529809
                     /locus_tag="ctg1_500"
                     /transl_table=11
                     /translation="MNTNAAHASPLAPDWLAVPEDLNALQSPMWAAGVEKNDAGEVTID
                     GLAVSALKEQFGTPLFVMSESDFRSRARAFKDAFDEAFADICGGVDVYYAGKSFLCTAV
                     ATWVAEEGLRLDTCSGGELAVAARAGIQGANLGLHGNNKSDAEINRALDMSLGRIVVDS
                     LDELERVAKIASSRGETAKVMLRLTPGVHAHTHEFIATAHEDQKFGLSMAGDSTDEAGL
                     SAAEEAVAAATAYDSIELLGLHCHIGSQIFEPDGFALAAEKLLGFLAAMQAKYSITLPE
                     LDLGGGYGIAYTPVDTPRPAAEIAQAMADVVRSTCAQLGITAPRISIEPGRAIVGSSTF
                     TLYEVGTLKTVRVDVPESETGEKNVTYPRRYVSVDGGMSDNARPVLYDADYSAILASRD
                     STAVPQLSRVVGKHCESGDIVVRDVYLPADVAAGDLLAVPGTGAYCWALSSNYNYLARP
                     GVVAVRDGAARLIVRGETEEDLLNRDMGVANV"
     CDS             529802..531118
                     /locus_tag="ctg1_501"
                     /transl_table=11
                     /translation="MSEVQTLKVALLGCGNVGAQVARILIDDAEALAARSGARLELSGI
                     AVRTIDAPRDVELPRELFTTDADTLVKDADLVIELMGGIEPARTLILTAIQNGACVVTG
                     NKALLAQDGPTLYEEADKAGVQLSYEAAVAGAIPILRPIRDSLSGDRITRVLGIVNGTT
                     NFILDQMDTTGAQFADALAEAQRLGYAEADPTADVEGHDAAAKAAILASLSFHTRFSLD
                     DVYCEGITKVSAADIASAKEAGFVIKLLAIAEKIESSDNGSGISVRVHPTLLPREHPLA
                     AVRGAFNAVFIEAENAGELMFYGQGAGGTPTASAVLGDLVSAARRLVLGGPGRTETTTG
                     HVPALPIDASNTSYYIGLDVADQAGVLARIAHIFAEHGVSIETMRQTIHRDAASKVESA
                     ELKIVTHRASEAALAATVEAVKGLNVINSVTSVLRVEGV"
     CDS             531119..532222
                     /locus_tag="ctg1_502"
                     /transl_table=11
                     /translation="MAHQWRGVIREYADRLPVTEATKVITLGEGGTPLVHAQKLSELTG
                     SEVYLKVEGMNPTGSFKDRGMTMAMTAAVEAGAKAVVCASTGNTSASAAAYATAAGLKC
                     AVLVPEGKISMGKLSQAIAHGATLLQVDGNFDNCLDIARKLGEAYPVFLVNSVNPARIQ
                     GQKTGAFEVVDSLGDAPDIHVLPVGNAGNISAYWKGYKEYSAPFETANGTLPAVSTKTP
                     IMWGFQAAGAAPFVAGHPITEPDTIATAIRIGNPASWDTAVAARDESGGLIEAVTDEEI
                     LAAHRWLSAKEGVFVEPGSAAGVAGLIKKHAAGEVPSGKTIVITVTGHGLKDPQWALRT
                     EDGSDVQPVKVPNDVVTVAAELGLEEN"
     CDS             532225..533199
                     /locus_tag="ctg1_503"
                     /transl_table=11
                     /translation="MESTQPTATDRALVAAGQRLTVKVPGTSANLGPGYDSLGLALSIY
                     DTLTVETLGTGELEFELSGEGADTLPRDASHLAVRAIDLALDRLGFQRSGLKITAVNVN
                     PHGRGLGSSASAVVAAVTAANALVPEESRQDRDWILQLTSEIEGHPDNVAPAIFGGLAL
                     SWQDSEQYSSTRADVAPDVIPVVAVPDYELSTETARGLLPASVGHHAAAMNSGRAALLI
                     HALTAQPEFLLPGTEDYLHQSYRAQAMRPSADLISALRSAGHAAVVSGAGPTVMVLANG
                     EREAATVAEFIGAFTAANTPDVGWRVMTLAVDVQGARVEVHRR"
     CDS             533500..535701
                     /locus_tag="ctg1_504"
                     /transl_table=11
                     /translation="MTETTELSSAVDTTSSAAESSTAATTKSSGLAGLKLAQLQALASQ
                     LGISGGSRMRKGDLVTAISAHRAGTSTTKAPAKATATAKGNAAVAKEAPAQEVKASDNG
                     ASAQSVEAPAQEAPRARGRGRSRRATSDGVVAAAEAAAAPAEPVAATVAEASASTEAPE
                     AGTERRQPRTRNRRRGEAAAPAEVSEAPAAEQRTEQRADRTEQREQRADRTEQREQRAD
                     RTEQREQRADRTEQREQRADRTEQREQRADRTEQREQADSGDQRDRRDNTRGRRDDNND
                     GEDTGNRRNRRNRRDRNDQNDRSDRRGGQDSRDGNTRSDRFRDRNERRRGRAQGPDVDD
                     VEVTEDDVLLPVAGILDVLENYAFIRTSGYLPGANDVYVSLAQVKKYNLRKGDAVVGAI
                     RAPRDGEDRSQQSARQKFNALVRVTSVNGKTPEELKDRVEFAKLVPLYPSERLRLETDP
                     KKIGPRVIDLVAPIGKGQRGLIVSPPKAGKTLILQSIANAITTNNPEVHLMMVLVDERP
                     EEVTDMQRTVKGEVIASTFDRPADDHTTVAELSIERAKRLVEMGMDVVVLLDSMTRLGR
                     AYNLAAPASGRILSGGVDSAALYPPKRFFGAARNIENGGSLTILATALVETGSKMDEVI
                     FEEFKGTGNMELRLSRQLADKRIFPAVDVNASGTRREENLLSPEEVKIMWKLRRVLSGL
                     EQQQSLELLTNKIRETQSNVEFLMQVQKTTLGAKSDNDK"
     CDS             535982..537055
                     /locus_tag="ctg1_505"
                     /transl_table=11
                     /translation="MFESVQGLLDEHAAIQAQLSDPAVYADQSAARKLGRRSAQLQGIV
                     EAYNKWRGLNDDLEAAKEMADEDPEFAAEVEQLEEQIPAAQEKLRRLLIPRDPDDARNV
                     ILEVKGGEGGDEAALFAGDLLRMYMRYAESRGWKTEMISATESDLGGYKDVAVAIKGNS
                     NDPAQGVFARLKFEGGVHRVQRVPVTESQGRIHTSAAGVLVLPEVDEPEELEINQNDLK
                     IDVYRSSGPGGQSVNTTDSAVRITHLPTGIVVAMQNEKSQLQNREAGMRVLRARLLAHQ
                     QEQIDAANSEQRKSQIRTMDRSERIRTYNFPENRIADHRTGYKAYNLDAVMNGDLEPVI
                     QSAIEADEQARLDAIGE"
     CDS             537099..537971
                     /locus_tag="ctg1_506"
                     /transl_table=11
                     /translation="MTFYAGQSLADAVREATAVLTAAGVPTPRVDAELLAEHLLGVGLG
                     RLRAMLLGSDPAPEGYADLVAERAGRVPLQHITGVAYFRYLELRVGPGVFIPRPETESV
                     VQLVIDHLARVPNPKVVDLGTGSGAIAGSIAHEVPGADVHAVEFSPFAHAWAAKNLQPL
                     GVALVQGDLRDALPEHNGTFDVVVSNPPYIPAEAIPTEPEVALHDPPEALYGGGADGME
                     LPTAAASSAARLLKPGGYFVMEHAEVQAAWIAGMLRRSGRWNDVTTHFDLNGKERATSA
                     VLAGAAPDE"
     CDS             537984..538784
                     /locus_tag="ctg1_507"
                     /transl_table=11
                     /translation="MTTTYNCTSDDQRTEGLQHAQRAISEKKCIVLPTDTVYGIGADAF
                     SPLAVTMLLASKGRSRQMPPPVLIPRINALDGLATDVPADARSLAQAFWPGGLTLILHA
                     QPSLDWDLGDTKGTVALRMPDDEIALDLLGLTGPLAVSSANRTGQQAAQTASEARLQLA
                     ESVEVYLEGGFRPVKGTAALPSTIVDATSTPFRVVRQGAIELERLREIVPSILGFGETL
                     GEVPAPQAEPEETTADDAPVAAAVEQSPEADIAEPGAPAQAKPE"
     CDS             538781..539566
                     /locus_tag="ctg1_508"
                     /transl_table=11
                     /translation="MIPDRQCVPVLDVDATPLRVDELIHAMGGLIAEGNTATVLGHNLH
                     SVTLFHSCPDFRSLYQDSSIVLLDGAPVALLWGLAHRKQLRPLGQGAMAYRLGSMDWIP
                     ELGKLPGLQRVAVVGAGREANTKAVVRLRSIVPGVRVDGMPGEGWDGATEDAVVKWLSD
                     FRPQLVLLGLGMPLQENVLLRRLGELPPAVYCAVGGAIEQVAGIQKLAPRWLGRLGLEW
                     AWRLLLHPGRVAYRVFVEPWKLAGLLIRRRFQPSQTKGQ"
     CDS             539567..540523
                     /locus_tag="ctg1_509"
                     /transl_table=11
                     /translation="MTSQPLVVAVVVTYNRLELLQTTLAGIASGTRVPDAVVVVDNAST
                     DGTAEFLRTYQGPVTTDVVTLNTNVGGAGGFAVGMERAVLDHGADHVWIMDDDTEPQPQ
                     ALQEALDLAQAYGQDTGHVPGFIASRVVWTDGRDHPMNRMRPRMGASEESRSSAARLGA
                     TQIRSASFVSVLIPAAEIRRHGLPIADYFIWNDDLEYTARVSRKGIALSTNASVANHHT
                     KVFGDAGADPGPRFYYEVRNKVWVYTRSNALAPWEKVLFTGASLRNWTRTIAASKNRKV
                     LLAGLFKGLRDGLKAPRSNAEVLAGIYALRDVRQPVR"
     CDS             540806..541921
                     /locus_tag="ctg1_510"
                     /transl_table=11
                     /translation="MIMYLLMALTAAVVSYAGTWGARVAGNKLRLYRPIRSRDMHSVLI
                     SKLGGLGIFCGFFVALVVASNSFFVKDIFRHNDAPWGILAGAVVIVAVGVADDILDIRW
                     WIKLLGQGAAALIVAVWGVRMSVVPFIPEPIFLDSEVVQIVLTAGLIVTTMNAVNFIDG
                     LDGLAAGVATIGGGAFFLTAYWVHRNNPSTDNSDLATLLMAILVGSCIGFLPHNWFPAK
                     IFMGDSGAMLIGLLMASAGVVATGQIGSGLYDRANGIPTVVPILLPFAVLSLPLLDLGM
                     AVIRRTARGQSPWSADRGHLHHKLVDLGYSHRTAVVMLYVWTCILAFGGVAFAVFPWQV
                     VLIVVIVAALVMAAVTAWPYFTRNSTRPGEQ"
     CDS             542041..542532
                     /locus_tag="ctg1_511"
                     /transl_table=11
                     /translation="MTSNAETGRPSGKRGVGSVGGQSSLWLRLLVLSAAAAVAATAITC
                     VIAAFMNGGQGALSVAFGAALVMLFFGISLLIGHFVGRNNPSGAVGLFVATYFIKVIGF
                     AVVLFVLGAPDWLHHRWFLIGAVVAVVVWQAAEIYGFSKARLQIYNDPAEQEGGPDVSA
                     "
     CDS             542519..542854
                     /locus_tag="ctg1_512"
                     /transl_table=11
                     /translation="MSPRKRYSRPSLPAQQPASGNETGDVGNDGGYNAGMAVFSYIIGG
                     IIVWSLVGWGLDNLWGTRWIVLLGALLGAAGGFYLSHMHGLTRQSSTPGESNADSGPST
                     DGDSNAK"
     CDS             542936..543736
                     /locus_tag="ctg1_513"
                     /transl_table=11
                     /translation="MIALALPAQDSGSFTPPGIDEMHLPAILPWGAHDGFSKQMLLVIL
                     SVVIIATFFILAARKQQLVPGKLQFAGEMAYGFVRNSIAKDIIGGKDFIKYVPLLFSLF
                     FFILVNNIYGAIPVIQLPSFSHVGGAYVLAGIVFFTWIAIGVKKNGLKYFKLATVPSGI
                     PWYILLIVVPIEIISNFLVRPVTHSLRLFATMLAGHLIVMLAGSGIEFLVMQENVLLKG
                     ASVLVLVGAVAMYMLEALIMALQAYVFTLLTAIYIEGALHADSH"
     CDS             543817..544035
                     /locus_tag="ctg1_514"
                     /transl_table=11
                     /translation="MEGTINGSLNLIGYGLSAIGGGIGVGLVFAAYINGVARQPEAQRV
                     LQPIAFLGLALTEALAILGLVFAFVLS"
     CDS             544087..544644
                     /locus_tag="ctg1_515"
                     /transl_table=11
                     /translation="MNQLIISAATEGEAKSNPLVPNVWEMGVVLVGFAVLLYIVVKFVV
                     PMFEKTFAERAEAIEGGIAKAEAAQAEASAALEEYKQQLTDARAEANRIREEARAEGAQ
                     ILADLKAKAAAESARITEQAHAAIESERQAAVVSLRSEVGTLATTLAGRIVGEALTDDQ
                     RAARVVDRFLADLETQSAGAAK"
     CDS             544644..545471
                     /locus_tag="ctg1_516"
                     /transl_table=11
                     /translation="MAGISSESLTTALAQLEAKLPFASLQLAKDLFGILGTVDSSAGLR
                     RALTDPSRTGDEKSALVKQLVGGKVSADAAEIAGGLASSRWASARDIGDALETLAATVV
                     IAVAENKSAVSASGITGLEELENDLFAFNQVVASSHEVQRALSEPQASPAAKIALAEKL
                     VPGSSEEAKVLISQAVTQPRGVKPSKLVESFAKLAAKRQQRWIATVSVTRPLTETQASR
                     LQAGLNALYGRELKVNVNVEPALIGGIRVQVGDEVLDASVVARLTELRRQLAG"
     CDS             545524..547194
                     /locus_tag="ctg1_517"
                     /transl_table=11
                     /translation="MITKTGEQGLQMAELTINADDVRNALNEFAASYEPGNAERVEVGR
                     VTTASDGIARVEGLPSVMANELLRFEDGTLGLAQNLDVREIGVIILGDFTGIEEGQEVH
                     RTGEILSVPVGDAFLGRVVDPLGQPIDDLGEIKAEGTRALELQAPGVTERKSVHEPMQT
                     GLKAIDAMIPIGRGQRQLIIGDRQTGKTAIAVDTIINQKANWASGDVTKQVRCVYVGVG
                     QKASTIAAVRQTLEDHGALEYTTIVASPASDPAGFKYLAPYAGSAIGQHWMYGGKHVLV
                     IFDDLSKQAEAYRAVSLLLRRPPGREAYPGDVFYLHSRLLERCAKLSDELGAGSMTGLP
                     IVETKANDVSAYIPTNVISITDGQIFLQSDLFNANQRPAVDVGVSVSRVGGAAQVKSMK
                     KVSGTLKLDLAQYRDMQAFAMFASDLDAASRQQLTRGARLMELLKQGQYSPFPVENQVV
                     SIWAGTNGYLDDVPVEDISRFESEFLEHLKHQSSILTTLAQTNVLDDDTAAALKEAIVS
                     FKKGFFGQGDNHLVGAGHEEHAAIAGGDVDQEKIVKQKR"
     CDS             547271..548161
                     /locus_tag="ctg1_518"
                     /transl_table=11
                     /translation="MGAQIRVYRQKISSTTSMRKIFKAMELIATSRIGKARARVAASLP
                     YANAITRAVSAVATQSEIDHPLTTEPEQIRRAAVLIITSDRGLAGSYSASVLKQAEGLF
                     ELLHAEGKEVKAYLVGRKAQAYFDFRNRSYSRVWTGGTDAPEFETAQEVGAALLEDFST
                     DFEEGGVDEIHVVYTRFKSMVTQEPTVIRLLPLEVVEEEAASESELLPLYEFEPETEQV
                     LDALLPRYIESRIFAAMLQAAASELAARQRAMKSAGDNATDLIKKYTRLRNTARQAEIT
                     QELSEIVAGADALAS"
     CDS             548246..549697
                     /locus_tag="ctg1_519"
                     /transl_table=11
                     /translation="MTATATEHVATAGATGRIARVIGPVVDVEFPADAIPSIYNALTTE
                     ITLNGQTKTITFETSQHLGDNLVRAISLQATDGLVRGTTVQDSGAPISVPVGDGVKGHI
                     FNVLGKPLDVEESEIKADAYWPIHRKAPSFASLEGSTEMLETGIKVIDLLTPYIKGGKI
                     GLFGGAGVGKTVLIQEMITRVARNFGGTSVFAGVGERTREGNDLWVEMEEAGVLKDTAL
                     VFGQMDEPPGTRLRVALSALTMAEYFRDVQNQDVLLFIDNIFRFTQAGSEVSTLLGRMP
                     SAVGYQPNLADEMGLLQERITSTKGHSITSMQAIYVPADDYTDPAPATTFAHLDATTEL
                     SREIASRGLYPAVDPLTSTSRILDPQYIGKDHYNTAVRVKQILQKNKELQDIIAILGVD
                     ELSEEDKIVVSRARRIQQFLSQNTYTAKQFTGVEGSTVSIKDTVEGFTAICDGELDHIA
                     EQAFFNVGGLDDVERNWAKIQEQTK"
     CDS             549699..549983
                     /locus_tag="ctg1_520"
                     /transl_table=11
                     /translation="MAELEVEIVAADHFVWSGAAKMVKARTSDGEIGILPGHSPLLAIL
                     AEGELAIQPVSGDRIAVVVDGGFFSVDNDRVVIVADNAKLGEAATAGIR"
     CDS             549994..550425
                     /locus_tag="ctg1_521"
                     /transl_table=11
                     /translation="MDDSLFPFIALATAFTLLIISLCLFGVRRFNLRRALGTVDASICM
                     AGNSWQMGVCRYQDNELEWFRLMSLSVIPKYKFTRSSLELLGRRQPTEDELVRVQPGVV
                     VVELQYEGTKFMLAMNFDAYAGLSSWLEAGPVIGVGTWR"
     CDS             550431..551729
                     /locus_tag="ctg1_522"
                     /transl_table=11
                     /translation="MDFLSDVSLVDGPFMWFCVAFGAVGGLYLLWRRQRSWPVVVVACL
                     VLAAGIVALVHWILIDLMAAFSENLPFETLAWSVLAVTAILLSIARFPRNVAKGRVLGC
                     VAMLGVVLLCVVQVNLYFGLNKTVADLLGTAVARIQPLESSLKRTAGGVPAPSLSAWKA
                     PDSLPGGGILRKAHIPGTASGFDARDAYIYLPPAYLSTPRPSLPVLILFAGQPGGPTDW
                     LTGGRLRALLDRFAEEHGGLAPVTVVVDPNGSANANTMCMDSNIAHADTYLSQDVPSWI
                     SSTLDVSTDHKQWAVGGFSFGGTCAMQMGTLHPDLFPSVVPFSAEREPALAKDRGKTIA
                     DSFDGDVEAFESRTPLVLMAERTFSGSGVYLVSGEADHEFTGYMHELAEAARNAGFETQ
                     EHSIAHAGHSWDAVIEGMPGALGFLATRWGIPQ"
     CDS             551726..554227
                     /locus_tag="ctg1_523"
                     /transl_table=11
                     /translation="MSLALNRMVVPAIRQAGRHLRSTPFTLIVLLLFIVLSIASGSLLM
                     GPPEPWLPVAGVSLDGLRAGQWWSIWTSLFFTTNPLAYATAILMMLFLLGLAERRFGSL
                     KTAGVFLGGQFACVSAFLLVTQIARPADDGWLSRMADTRLIGPYGAILATAMAASALLP
                     TLWQRRLRTVTLSISLLLLLYVGHAETVVGFLGALIGLAAGWWMQSSQGHLHLHRSTGR
                     EVRNLLSLTMAIFAVGPIVTAAAKSPSGPLSLLRDVILNPLPTLSQLESSCGGTIDVAC
                     LETGRQAYTGPFGLALAVVPVVLLLICADGMRRGRRLALGIAIGVQLVVVALSAIYLAL
                     FAGMPRAQGRPHVGMLNTAVVHLIPLVLVPLVLAVLMFVYRGHFRVASSGRLRRRVFWW
                     VGLTGGALILAYTAVWLASGGMDRDGGLLGLAAELARQYLPVPLPGVYRKVFADRDVLE
                     VFLFSYSGTVFWLVALAGVWVLLVRGHLAGGLDHQSRQKARALVEQGGDSLSWMALWEP
                     NKYWFAADGSGGVAYQQHGHVALTLAGPLGAAEHHVATAEGFLEFCSQHALIPCFYSCT
                     DELWPMLQSKGFRRVAVAQETRLRIRDLEFRGKEWQNVRTSLNRAAKRGITASWGRYSE
                     LPHAVRAQVSEVSEEWAAQKKIPEMGFTLGGLDELEDDDVLCCVAVDEAGFVYGVTSWL
                     PVHQDGKVVSWTLDFMRRRGDAFPGVMEFLIASAVLHLRESVEVISLSGSPLAREKGEI
                     EQQAKGLAGILDVVGQALEPVYGFRSLASFKSRFQPEYRSLYMYYQDPLHLPAMGRALS
                     RAYLPGLSVRHSARLLRTLVG"
     CDS             complement(554379..554723)
                     /locus_tag="ctg1_524"
                     /transl_table=11
                     /translation="MLARRVASVKLLRNQPGLAWRESMVFSRSNKAGTRCIGLLFHNEE
                     KYMALGTVKWFNAEKGFGFITPDDSDGDVFVHYSEIQTGGFKTLDENQRVQFEIGQGAK
                     GPQATGVTVV"
     CDS             complement(554856..556094)
                     /locus_tag="ctg1_525"
                     /transl_table=11
                     /translation="MTAATSSAPSHQIIKGTLVTDGEVVEDGLLAIDGDRITYAGNADG
                     FDPEAFEGFQSAVRLGVPSGSYLIPGLVDVHCHGGNGGDFPGGEEASARKAVEFLHRSG
                     TTTFLASMVTAPREDLLRGIELYVKLVDEGLVAGIHLEGPFLSHARCGAQNPDYLLEPD
                     LELMAELVGAADGKLATMTYAPELPGAGALVDLMTSHGVTPSLGHTDCDDATAAASLAA
                     AREGLESAGFDGVSSLPTVTHLFNGMPPLHHRAPGPVAACLRMAQEGKAVVELIADGTH
                     LDPSTVATVFQLVGAANIVLVTDSMAAAGLSDGSYMLGPSPVTVSDGVATLDATGSIAG
                     GTATLLEVVRKTVAAGVALPDAICSATAVPAAVLGLSDEIGGLRRGLRADVVVTNADLE
                     LTGVLRNGQWLHQ"
     CDS             complement(556142..556888)
                     /locus_tag="ctg1_526"
                     /transl_table=11
                     /translation="MIPFCPSHRVPDGIVGRVRLVIARCSVDYVGRLKAHLPLATRLLL
                     VKADGSVLVHSDGGSYKPLNWMSPPATLRVTSPEETEVEEGVVEQWTVQSAKTDDRLII
                     NIYEQIHDTSHELGTDPGLIKDGVEADLQRLLAEQIETLGTGYSLIRREYFTAIGPVDI
                     LARDANGATVAIELKRRGDIDGVEQLTRYLELLNRDPLLAPVRGIFAAQQIKPQAKVLA
                     NDRGIDCVTLDYDAMRGVDDSESRLF"
     CDS             556965..557231
                     /locus_tag="ctg1_527"
                     /transl_table=11
                     /translation="MPELDLERARSGIARRESAPDGDWMVRTMTAKKAEKEYICPGCST
                     AILPGIAHLVVWSDSHLFGQAAGLAERRHWHTNCWTSRTYRYR"
     CDS             557251..558045
                     /locus_tag="ctg1_528"
                     /transl_table=11
                     /translation="MTFDPASLVFTPQDAPSEIRASTVLPARRENVEFTTEDGKVLRGE
                     LALPESGEITATLITLHPLPTHGGFMDSHVYRKASYRLPALAGVAVLRFNTRGTQSPRG
                     TSDGQFEEGVGERCDVEAAVRFAVERGLPNRWLVGWSFGTELALMYGAVEPVASQIQGA
                     VLLSPPLHRATDVHLKEWALSGKPLTVLVPEHDDYLQPAEAAQRFSLVPQARLVGVDGA
                     KHLWVGEKYAARVLDEIVDDVTPAGAGVDGLPRQWAGPVASV"
     CDS             complement(558158..559471)
                     /locus_tag="ctg1_529"
                     /transl_table=11
                     /translation="MKRQQNRVKEPLEPRPANEPGSSAVEAPSEGTAATVPVRTGRLAA
                     ISRRLRQPIPGARTRVRFEMPPEEEGSDGGEDFRPEDDHGFGSPGPRMSSQHPLYVGFM
                     GTAGVGVALAVFYIASNTTQLILWIVAALFIALGLDPVVRWLEGRKVPRPAGILISVSV
                     LVLAVAGFFATLIPTIVEQVSEIVRQAPDWIRGFLDSDFFRTADSQFGVRDRITTELDK
                     FVKDPEAMGGIFGGVVGFGSTVANGLFGSLIVLVLSLYFLAALPSMKKWAYRLAPRSRR
                     PRVEALSEAITDSVGNYVIGQACVALLNAIFAFIVMTILGIPFSVLLAFVVLLLAFIPL
                     VGGLIAAVVVILVALTAGWQTAVVYAIAYFAYLQFEAYFISPRIMQRAVAVPGAVAVIS
                     VIAGGSLLGVLGALIAIPTAAAIMLLIKEVFIVRQDRH"
     CDS             559668..561401
                     /locus_tag="ctg1_530"
                     /transl_table=11
                     /translation="MRLKTAALLVLLGLLTMLAGIGQLTFWAPSETVTASVPSDTKAAP
                     LTVIDQKLIALHDGPVKIKIQGEGNFMVATARPDDVDAWVGKTAHTTLTGVSADQKSLE
                     VSSADGEATAPSPAGSDLWVSTEDASGELDYTWNPPADGEWSLLVASDGTKPAPSSISM
                     TFPNNATTPWAVPLIVLGIIITLVGAALPFIAKALSNRRRDGDDDGPGKGEETTTLPVQ
                     SPAADTTPGRGTEKEGPALRVTVLAAALAAVMVGGTAVAAQATSSPQPSASSAPAAADG
                     GTPVMLESQLQRILEQVASTVDAADAAKDAAKLAPRVDKMELQVRTANYKIRSTVSAYE
                     PRMPVRATKLQSSVISTKRDWPRTVFALTQGEGNVVPQVLTLVQLSPRENYKLWGSAPL
                     QPGTNFPSFPVPREGTEPVPASDSTGLAYSGNEALGILGEMLTNPESPNRSKLADGQSS
                     PYIAGALAYQADTVKNGTSANFKFTHTPVTNQTVVLRTADGGALVVGRLDFAFEGTPKA
                     AGDKLLLEDDSAVFAGGKETTTGMVLNFAESVAVYIPPAGSADPMKLVAATRGLVGASF
                     K"
     CDS             561440..562441
                     /locus_tag="ctg1_531"
                     /transl_table=11
                     /translation="MSSPGYRPTPAAASQLNLRGAVDLSSLRRPAAPPAPPASTSPDGG
                     TANGGAPGGGESGRAPLRVEATETNFQDLVQLSAQIPVLFLLWSRYAAESPAVLEASER
                     VVESYGGRLVLAAADVDAFPQLAQAFQVQAVPTAVAVIKGQPVPLFQGPADDAQIRELV
                     EELLKVAAANGVTGSIGDGTQPEGTDDPEPLPPLHQAAIDAIEAGDYAGAAAAYKQALL
                     EQPADADAKAGLAQVDLMARLESLSAPDAESLRDLAAQEPDNIEAQLAVADLDVSGGHI
                     EDAFNRIITFIGRNFGPERETARVRLLELFEVVGTQDERVAKARQGLARVLF"
     CDS             562441..563541
                     /locus_tag="ctg1_532"
                     /transl_table=11
                     /translation="MPSALFSPLQLRSLTVPHRGWVSPMCQYSCHPETGEGVPNDWHLM
                     HLGSFAAGGAALIMSEAAAVNPEGRISPLDAGLYSDEQAAGWERIVRFVHAHGAVDCRI
                     GAQLAHAGRKASTYWPFSGHSGSVPTSEGGWGTVGPTTDAFDGYAAPAAMSEAEILGVV
                     ADFAAAASRAVAAGFDTVEIHGAHGYLLHQFQSPLINTRTDRWGGDEDGRNRLMLTVVD
                     AVREVIPDSMPLLLRISASDWAEGGVDVEASVRLARIAAERGVDLVDVSSGGAVAHQKI
                     PVAPGYQAGFAEQIKRDAGVPTGAVGLLTSPAQVEDIVANGRADAVFMARAALRDPHWW
                     LRAAYDLGHDIPWVPQYQRAVPRHGF"
     CDS             563582..564463
                     /locus_tag="ctg1_533"
                     /transl_table=11
                     /translation="MTEPRHEPTPTSTSPHAPEPQASQPPQSSTAPLVSDGSPAGGALA
                     ALSIRGLAKRFGEKIAVDGVSLEVPAGSFYGVVGPNGAGKTTTLSMATGLLRPDFGTAL
                     VHGVDVWAKPLEAKKLMGVLPDGVRLFDRLTGEQLVTYSGLLRGMDRDVVGTRVPELLA
                     ALDLQADAGTLVVDYSAGMTKKIALASALIHAPRLLVLDEPFESVDPVSAANIRGILES
                     YVASGGTVIVSSHVMDLVQRMCSHVAVVAGGRVLAAGSVDEVRAGSTLEERFVQLVGGG
                     HRTEGLEWLRTF"
     CDS             564445..566016
                     /locus_tag="ctg1_534"
                     /transl_table=11
                     /translation="MVAHLLSLKWRLLLNGFKRSPWQLVGMALGLLYALGVLSLLVGGL
                     VALRWADAGIAHTVVVLGGAVTVLGWAIIPLVASAADMTLDPARFTTFAIPPRQLLTGL
                     ALAGFIGIPGLATLIAALGTVGTWWRSVPAVSGALLGAVLGAVTCVVLSKVVTTATAGL
                     ASSRRFKDVSSIIVFIPLVLLGPIMVGIVDGVRGSAEYLPALARTVSWTPFGAPWSLGG
                     DLEAGDAVAAGIKLLISVATIAALLLCWHLLLQRALVTPPYSGGSAKKGGKLGLFGLLP
                     GTPSGAVAARALIYWFKDPRYAASLVIVPLFPVLFFFAGSQSGGYGLLMILGPLTAFTM
                     AWSICADVSYDNTAFALHLAAGVRGLDDRLGRALACLTISLPVVLLFTVAPLFVTGDWQ
                     WLPNLLGLSLGTLFTGLGLSSVISARYNIAVPLPGDSPFKKPPGNVAQTLAVQAVGMGL
                     LGLLLLPELALVAVQAFSGGPEAGWINLAVGPLLGLVLFVVGVRLGGKWLDARGPEMFA
                     QLSVNR"
     CDS             566104..566886
                     /locus_tag="ctg1_535"
                     /transl_table=11
                     /translation="MEVVILPGTKQIGALAADAIEALVRRKPNAVLGLATGSSPLPVYD
                     ELASRYDAGGLDFSQAHGFALDEYVGLEAGHPESYREVIRREFTNRVNIKPENVHGPDG
                     AAADLEAACQSYEDAIKAVGGVDLQILGVGTDGHIGFNEPGSSLASRTRIKTLIEQTRK
                     DNARFFDSIDDVPHHVVTQGLGTIMDARHVVLVATGAQKAQAVRDFVEGPVAAICAASI
                     LQMHPHATILVDEAAASSLKLADYYRHTYDNKPEWQGL"
     CDS             566895..567233
                     /locus_tag="ctg1_536"
                     /transl_table=11
                     /translation="MFGMTTLPPDPFENDPMRELSGAGTSTATIEREETRQEVEPGDRE
                     RFSHYVRKEKIMESALTGEPVIALCGKVWTPGRDPQKFPVCPECKEIYEGLRPGNDGGK
                     NGGPDNSK"
     CDS             567346..569121
                     /locus_tag="ctg1_537"
                     /transl_table=11
                     /translation="MTETLFGGPSLPPAYPERAAWGTAPKLRAWQQEALDLYMSRNPKD
                     FLAVATPGAGKTTFALRIATTLLDSGVVNRVTIVAPTDHLKRQWADAAAKVGIAIDPNF
                     KNSDGQHGRGFVGVAVTYAQVASKPMLHRAKTEAARTLVILDEIHHGGEALSWGDGLRE
                     AFDPATKRLSLTGTPFRSDTSPIPFVEYAEDRDGIRRSKADYTYGYGNALRDHVVRPVL
                     FMAYSGQMRWRTSAGDEMAASLGEAAVTKDITSQAWRTALNPTGEWIPAVLAAADKRLG
                     EVRRTVPDAGGLVIATDHDDARAYAGQLKKITGQSPTVILSDDSKASSKIEEFSAGDKR
                     WMVAVRMVSEGVDVPRLSVGVYATSTSTPLFFAQAVGRFVRARKRGETASVFLPSVPPL
                     MILANTMEAERDHALDRPEKDDDGLFSPEENLMAEANREDKASDELTKGKFEALDSQAS
                     FDRVLFDGGEFGTGADIGSDEELDFLGIPGLLDAEQVGTLLRQRQHEQQSRKKRQSPLA
                     AAASPAIPDHRMLMDLRNELAKNVAAWSARTGTPHGVVHTKLREVCGGPAVAQANEEQL
                     QARLRKLQDWFIGRK"
     CDS             complement(569197..569823)
                     /locus_tag="ctg1_538"
                     /transl_table=11
                     /translation="MSRALIIVDVQNDFCEGGTLAVDGGAAVAGAITEYVDANQQHFDH
                     IVATQDWHIEPGAHFSDEPDMVDSWPPHCRARTKGAELHEDLDPEYIQAYFRKGQFTAA
                     YSGFEGILAPEDDVPSGDLKAGAAVTEVLDEEAIGLDDWLQSHDVEEVVVVGLATDYCV
                     KSTALDAVQAGYTTTVIADLTAGIAEDLTEAFEEMEAAGVEVERS"
     CDS             complement(569823..571151)
                     /locus_tag="ctg1_539"
                     /transl_table=11
                     /translation="MSRATSWDHPATSLYTDHYELTMLQAALHSGAAHRRSVFEAFARR
                     LPDGRRYGVVGGTGRLLEGIADFRFGKAELEFLEQNNVVNQETLDYLANYKFSGDIWGY
                     AEGDAYFPNSPILIVESTFAEACILETFILSVLNHDSAIASAASRMTSAAGTRPCIEMG
                     SRRTQEESATAAARAAVIAGFASTSNLEAGRRYGIKTVGTAAHSFTLLHDTEREAFEAQ
                     IATFGPGTSLLVDTYDVEAAVRTAVDLAGDKLGAVRLDSGDLIAQAQWVRQLLDDLGNV
                     NTRIVVTSDLDEFAIAALQSAPVDSYGVGTSLVTGSGAPTASMVYKLVSRTNDDGEFIP
                     VAKAAKNKASVGGRKYALRKLNERGRATQEIVGIGHRPEDDGNDRQLLQHFVKNGEVLP
                     GWTGPEGVIRAKERHAATMAELPAVVNRLQRGEPAIPTIYEEN"
     CDS             571189..571551
                     /locus_tag="ctg1_540"
                     /transl_table=11
                     /translation="MSPSVAFGTDIDERTETAEQSSTGVLTAPDIPWNLVIWNDPVNLM
                     SYVSYVFQSYFGYSESKAHKLMMEVHKKGRSIVAHGSKEQVEQHAVAMHGFGLWATVEK
                     AASGNETPGKGGRQSG"
     CDS             571514..572110
                     /locus_tag="ctg1_541"
                     /transl_table=11
                     /translation="MRHPERAAARVAKAFKFGLKGITGYLEPAERDLLRGLLDDVISML
                     DSDARDNEDPLAALIGLDMDVKQPSDRALLRLLPNVLKDDDDGSLEFRQLTERSVRESK
                     VGALRATAMGLDKDELVLTLEDATRWSMALNDVRLVLSERLDIRDEADAEHIHSMQDWS
                     QAEDVESYLALVYNFTTWLQESLVQAMISARQAKS"
     CDS             572175..573248
                     /locus_tag="ctg1_542"
                     /transl_table=11
                     /translation="MAGRHGKPYSRIIMTSASGSSPSGASASGDHLSDGEIVGARPIGI
                     FDSGVGGLTVARSIIDQLPNESILYVGDTANGPYGPLPIAEVRANALGVMDELVDSGVK
                     LLTIACNSASAAVLRDARERYTARYGIPVIEVIQPAVRRAVSATRSGRIGVIGTSATVG
                     SRAYEDTFAAAPDLTITSAACPAFVEFVEAGITTGPDLLSAANEYLQPLKAAGVDTVVL
                     GCTHYPLLTGVISFVMGEDVTLVSSAEETAKDVYRALANHRIQRTEPTAPSHEFIATGD
                     AAHFETLARRFLGPEVLSVKHVDHVAAQYPTGSLARITPEMLEAARSGAGLSRRSYFVQ
                     PEGNATTGSGAAMGRGL"
     CDS             573245..574042
                     /locus_tag="ctg1_543"
                     /transl_table=11
                     /translation="MKLTIVGCTGSFPGPGSPASCYLVTAHDGEREWKIVMDLGSGALG
                     AIQRYTDLEDIDAIFLTHLHPDHCMDLCGLHVAVRWKPGGWGRDRLPVWGPAATADRMA
                     TAYGLDLDPGMHEEFDFTNWAEQKPVTVGPFTVTPYAVNHPVEEAYALRVTAMEPGKDG
                     VPVTKVLTYSGDTDSCQGLEDAAKGSDLFLCEAAFEEGRDDDIKDVHLTGKRAGEAATN
                     AGAKRLLLTHIPVWTSQTKVLSEAKPVFAGDVAVAVAGVHYTI"
     CDS             574088..574846
                     /locus_tag="ctg1_544"
                     /transl_table=11
                     /translation="MTSEATATPVIRADGRTPDQLRPISITRGWSKQAEGSALIEFGNT
                     RVLCTASLTEGVPRWLKGEGRGWVTAEYAMLPRATNTRSDRESVKGKIGGRTHEISRLI
                     GRSLRSIIDTKALGENTIVLDCDVLQADGGTRTAAITGAYVALAEAIRFARENKLIARN
                     AEPLVDTIAAVSVGIIDGVPMLDLPYVEDVRAETDMNVVVTGSGKFVEVQGTAEGAPFD
                     RDELNALLDLALLGTTQLSAIQRETLAEAP"
     CDS             574843..575499
                     /locus_tag="ctg1_545"
                     /transl_table=11
                     /translation="MSAAEAGAPRLVLATHNKGKLKELRELLRGQVPGLDVDTQVVDAA
                     AAGAPDVAETGVTFAENSLLKARAVAEATGLVAIADDSGLAVDVLGGAPGIFSARWSGR
                     HGDDIANLNLLLAQLSDVPDSFRGAAFVCAAALAVPGADGIDHETVEYGQLEGTLLREP
                     RGQGGFGYDPVLQPAGMDRSCAELSSEEKNAISHRGQAFRALLPAIVDALSGSRG"
     CDS             complement(575589..576365)
                     /locus_tag="ctg1_546"
                     /transl_table=11
                     /translation="MIFTAISDMAVSTFGGAGPVQPAMASFLPDWLNPDVFLRDSPLGP
                     WVVLLVCAIVFAETGLLVGFFLPGDSMLFTAGLLVSTGAIEFNLWGMCGLIIVAAILGN
                     QTGYLIGAKAGPAIFNKPDSRLFKKENVESAHAFFEKHGGKALILARFVPIIRTFVPVI
                     VGVAQMDKRKFFLFNVIGAVLWGGGVTLLGAWLGQFDWVGKNIDIIFIVIVLISVIPIL
                     IEVGRGFVAKRKAAAQGTDPVEEFIDEHDGGKTGEH"
     CDS             576646..577590
                     /locus_tag="ctg1_547"
                     /transl_table=11
                     /translation="MGLSKVRNGVVVEEASWLMRPPENHDHFEFHNTRIHGIRAEDVAG
                     RPRFGELFPEIGAFIGGDVLAAHNAAFDLGVIRSGLEVSGLPGPAYHYVCTVMLSRRCY
                     SLVSNSLPYAAEEAGVPLVNHHDAAEDARACAGILVDIARRNNANSIAELYLSLGLNLP
                     NQPAFDPALGLSKATVSALAARNGSSLERALEGTLGGPSGWSAWPEEGPNPLPNPAAEP
                     GHPLFGQTVVFTGDLAITRPEAKSRAADMGARPESRVTARTTVLIVGDGFVAGDLRAGR
                     LTGKAKRVLELHAKGQQIEVVSEGEFLQMVGGA"
     CDS             577657..578208
                     /locus_tag="ctg1_548"
                     /transl_table=11
                     /translation="MTKSSFPQAPARQAADTPDSGGIDWRAVFAFPNPVNEYAARITAG
                     LVVVLAVVTLVTGWGWGLVVLAAGFWLRVLFGPRISPLALLSVKVLAPRIGHAKLVAGP
                     PKRFAQGIGATLTSTAVVLFFAGFQPAAWILLALLIVAASLEAFAGFCLGCAIFGFLQR
                     RGLIPADVCEACNNITLRRT"
     CDS             complement(578218..579288)
                     /locus_tag="ctg1_549"
                     /transl_table=11
                     /translation="MSVDASSPAVPSFESRVYGSLLGGALGDSLGYEVEFDSLAAIRAR
                     FGPNGLTSFTQLDGGSHFSDDTQMTLYTVDGLVEALEWANDGVAADEIACLWLAYLRWL
                     GTQDVAVSSSAPAPQPRWIDSQDVLKHRRAPGNACLSGLATGDMGTVARPVNPDSKGCG
                     TVMRSAPFGLIPHISREAVYKLSSDAASLTHGHPSARLSAAAFGLLIHNIVAGSDIRSA
                     AIDALGYVNAVPTKAPELGERLDAALRLSTDSPTLSPEELTAELGEGWVAEEALAVGLY
                     AVLSTGGSEPAEHFRHAIAVAINHSGDSDSTGSIAGSILGAYYGEDCLPADWLEALEAP
                     EVIRGMADRLLAVTTG"
     CDS             579370..579726
                     /locus_tag="ctg1_550"
                     /transl_table=11
                     /translation="MREPAWRRTGKTPDYRFSLANERTFLAWIRTSLALLAGAVAVDQL
                     APNIAPTPVRLVLCVLLALVGAGLAALSYRRWGQMEAAMRNDQALPFSRVMLFMTIVVA
                     VAAFAFAVLILVAR"
     CDS             579755..580105
                     /locus_tag="ctg1_551"
                     /transl_table=11
                     /translation="MSVEVRDPGLQPERTTLAWRRTLISLVVVDLFIWRSWLTSEPAAG
                     NVVAGLPGLDYQGLCALMAAAATVVLAAVVWVRSRQLQAGSQAASARLVLVSTLAVMGL
                     GGTAIAAIALGG"
     CDS             580259..581203
                     /locus_tag="ctg1_552"
                     /transl_table=11
                     /translation="MTSPVQATSDPQPGLIARLSAEALGSMFVVLVAVGVSIFSNPSGA
                     PLPAALATGLTVTVAMLAFGYVSGGHFNPVITLGNLIAGRIRAVAAIAYIVAQVVGSVV
                     GAALAYFVVLTVPVLTDARAAFGSAAAGFGEHAPAQTQMAGVLLVEVVGSALLVAVFLG
                     ATAGRRALPALAPFAVGLSMAVLLQFGQVLGNLPFNPARATAQAFFSPSWALDGLWLFW
                     VAPLMGAALAGLAFRGFQGLSVANLATDTRSVASTDDGVNDSFDTEGDPTEDVAETRDA
                     KANLDAGIASARPAPAAPATEDDARDFFDGKKG"
     CDS             581275..582453
                     /locus_tag="ctg1_553"
                     /transl_table=11
                     /translation="MRLLHTSDWHLGRSFHGVGMLDAQRNFVDQLVSFVEAKSVDVVLI
                     AGDVYDRALPGLDVVKLLDEALVRITQAGASVVLTSGNHDSAIRLGFASRLLERGGVHL
                     RTRVDDLDVPVILPAGVDGDGNTANVAIYGIPFLEPRLVAERLEAPNANHFEVTLAAVE
                     RIKRDVERRRLAGPVHPVVLAHTFASGGITSESERDLSIGGLGAVPLDLFEDFSYTALG
                     HLHGRQELVPHVRYSGSSLAYSFSEAKHHKGAWLVEIGADGVTGVQEVLWEAPRTLAVL
                     RGKLEDLLGSAEHAWAEAAYCQITLTDAQRPAQAMERLRTRFPDTLVLAFDPEGAEARS
                     KTSYSTRLAEAEDDLGVCCGFLDHVRGRTAGEGEEAALREALEAVRLEEAEL"
     CDS             582450..585506
                     /locus_tag="ctg1_554"
                     /transl_table=11
                     /translation="MRIHRLDIEAFGPFATPQHIDFDQLSSQGLFLLNGATGAGKTSIL
                     DAICFALYGSVPGARQEGKRLRSDHAASAAEPRVVCEFTARGRRFEVSRSPAWERPSAR
                     GRNGYTTQQAKTLLRERVGGSWEEKSSRNDEVGAELSDVLGMDRDQFTRVVMLPQGDFA
                     AFLRSKASDRLDLLQKLFGTQRFEAVERQLAQQAAAGAKEVGENASGLQVLLDRVASEQ
                     AQLGVSGATGEEAPGNEDGPAFTAGDAPRADNEAPEAWLATVEEEVEAEWKRRQAAASE
                     AESQSARYAEEFREAEEKSQRHARLAAALQRRILAELAAPRALENREALAKHRRAAVLS
                     GQLDAVDSAARKVDSAIERVAKARSKLAAAGVDADDPTAALDAAKASHAVLQARLPDEQ
                     RMEEIAGRLAAKRTEETTHQAAAAKATSLLDQLREEAATLDSRMEPLEPLAVHLADRER
                     DAASAAELVGIVARYSAAATELATLTGKHLQARSASQDLRQHWLDVRELRLANAAGELA
                     MALESGKPCAVCGSEDHPKPAAAARSALSLAQDEEEARQRFESSEQALADLAGHVSAAA
                     QVVAGLAAQGGSLDMAEAEAKLKSAESAALEARKATTLLAELRGEREALSQRMAQVQEE
                     HSASVGATAQAASAVLLLQEQSDALEAELAGLRGDFPSLRERLEAQSRERTLLQEAADG
                     DQELEGAQQVMVEAAAALERALPESGFGSAEEARRELLSPADVVGLEQDLADFDAETAK
                     LDELFASEDLVLAAKEASIGELPLPESERAEARLHASKAAEDARSAALAAGLAGKSAEA
                     VRRYRAEYQALAQAAEEPRRKARMLAGLAETVRGAGENSYRMSLNTYVLAARLEQVASA
                     ASERLVAMSDGRYTLQHTDAKAARGAKSGLGLEVVDEWTGQRRDTSTLSGGESFMASLS
                     LALGLADVVQHEAGGVDIETLFVDEGFGSLDEQALEQVMDALEGLRDGGRVVGLVSHVA
                     EMKQRITSQLQVVKGRHGSSVRMAEVVPT"
     CDS             585608..586954
                     /locus_tag="ctg1_555"
                     /transl_table=11
                     /translation="MASEPLSLAPARPSRLPGRFARLPELAGPGFLPLGLFARLPLAML
                     TVGTLTLVTAVSHSYAIGGMAAGAVGIGSALGAPVLGSLADRAGQRIVLLVAAIVNTLA
                     VAGLLAAAYLTPGYETVGDAIGVLIAAFLAGGSCPQVGPMARVRWMALTTRNLSPAAGS
                     GGRSVAANRADLDTALSYEGTADEITFVLGPALVGVLASIVAPWLPLALAAVMTITLVP
                     AFAVHPSQQAVVPAPRKASAGVVPPAGHSGEEVPQRRKRWASAVVAVPVLAMVCMGTFF
                     GATQNALSAFSAQYATAEIAGLLYAVMGLSSAVAALSVAFWPQRFSLAARWVAAALAMS
                     VLSLLLLLPAGIWPMVVVLLVLGIPVGPVMVTVFSIGGVVAPAGRMATVMTALASGIVA
                     GTALGSYLAGQLAQTQGSGAAFVVSMGAAAGLFVLGVLTFLVMKRRPQA"
     CDS             complement(586917..587945)
                     /locus_tag="ctg1_556"
                     /transl_table=11
                     /translation="MTVAAETGPATVETIVAESFQEWSRAISASFVPLLAQGPRDAAFH
                     GTMRARVLGEISVVEIAAGPHTVLRTPELIAKSTGRFFKLSIQLSGSGRLVQDEREAVL
                     RPGDLSIYDTSRPYQLTFDDDFRTLVLMFPHVLLDLPAEAMGHVTALRIPGDEGLGELI
                     SPFLVKLADNLEALSGTNGLRLVHNALDLVTTLFNGELDQLIETGRDPHLLLLGRIHDY
                     IEANLGDPGLSPGTIAAAHYISTRHLHDLFQEIGTTVASSIRQRRLERCRRDLMDPVLA
                     ERPVTAIAARWGFTDAAHFSRIFRAAFGNSPTGYRNAGALDQPRGGQPLITPEAGASSQ
                     GT"
     CDS             588180..589655
                     /locus_tag="ctg1_557"
                     /transl_table=11
                     /translation="MSVDNPVKGRTAAAAVTKRRLGVPAVTFMIIAASAPLTVLAGGVT
                     TTFAVTGVTGVPLSFLLLGGILALFAVGYAAMSRYVTNAGAFYAYIAQGISRPAGVGAS
                     LVALMAYNLMQVGIYGLFGFTVSSLLSARLGVSVPWWVPVLVCIAIVGWLGVNRVDLSA
                     KVLGVLVALEFLVVIVYDVISIAVAPEGISAVAFSPESLFVPGIGAVLSFGIAAFMGFE
                     SAAIYGEESKDPRRTVARATFAAVGIIAVFYAVSAWAMTVGTGPSAVIETAATSGPDMI
                     FAFLGANGSVLLSDIAQVLFVTSLFAALVSFHNAVARYFFSLGRERVLPAALAKVRTQS
                     GAPFAGSLAQTVIAVVVTVGFAIAGSGSELGELYPVLTMFTWLTNSGAMGLVLLMTVVS
                     VAVIGFFRRQQHGASLWVRVIAPGLGFVLLAVVFVLITTNFNVLLGQTESTPATFVLPV
                     LVLLPGVVGIIWGLRLRRSQPALYARIGHGAEG"
     CDS             complement(589734..590534)
                     /locus_tag="ctg1_558"
                     /transl_table=11
                     /translation="MSLNLLDTSNWLPLDGLAPGFDANKAPTVQDLAGQRFSVHSDGGS
                     MTFSFDDEAVQWSAAGHAGTSTYEAFAVAEDLYYAQWQSALEPELAVSLVLDLTHRRAL
                     YIGALLGRATPSSVAVSHDFRPGTLDGYQATCPDIAESTGLIGRRVEWVYSGSHAYEHI
                     YLSPTWYTWQCLAGPERGLADTDSNTVFEVRPGIFVFTWREKVIPCGSVTVADHRDPHS
                     IRSHGSLFGWDEAGTAPVHFTFGAHGRLISMTRHSPELDPAQGR"
     CDS             complement(590657..591394)
                     /locus_tag="ctg1_559"
                     /transl_table=11
                     /translation="MNPRSDTQGTTDASTQAPPSQTLSRGIRALEILAAAERPLSIAEL
                     TEALGVHRSVAYRILRTLEDHSLLVRDDSGRVQPGPGLAVLARGVSRNLQTASLPELTQ
                     LANELHMTAFVAVWDHQECVTLVTVEPRHSGATLAQHPGSRHPVGTGAPGIAIQSSMTE
                     ERWQQLGAGIPYREEAREARRLGYATSHDEVIAGLSSIAAPIRVPGGRPAAIAVVYIRL
                     DQDPDAVGQALAASAARIESQLA"
     CDS             591536..592870
                     /locus_tag="ctg1_560"
                     /transl_table=11
                     /translation="MTATSTVDSTSGPSSKREERRVLAGTLVGTTIEWYDFFIFAQLTA
                     TLLAPLFLSPLEKSNPGVAQLLSFATIGISFLFRPLGAFVAGHLGDRMGRKAVLVMTLV
                     MMGAATALIGVLPTYDTIGLWAPVLLIFLRVLQGFSAGGEWGGAALMAVEHAPIQKRGL
                     FGAYPQIGVPIGMILATGLLFFLQSGMSKEDFAAWGWRVPFLLSVVLIVVGYLIRRAVG
                     ESPVFKELAQRKAESKAPLGELFRRNKKEVVLAALIFIANNAAGYLLIAFFISYATKTL
                     KMPAPQVLLATTIASFGWLIFTMVGGWLSDRIGRVKTFLIGYGLVFAWMIPMFVLIDSK
                     DIVLYGTALFVLTIGLGLSYGPMSAMYAEMFPAQVRYSGISIGYALGAILGGAFAPLIA
                     QALLDSTKWSGSVGLYIMGLCIISSVGVILAKETKGRPLGYSVHH"
     CDS             complement(592961..593677)
                     /locus_tag="ctg1_561"
                     /transl_table=11
                     /translation="MDGRLGNATNFVEVEQMGMRFKDRAEAGRRLAEGLPQLRERPETI
                     VLGLARGGIPVAAAAASELYLPFGAVLVRKLGIPGRDETAFGALAWSNGDVLRIVNKPL
                     KELILSRGISQSALDAVEAHQRSELLRRAKQYPGTSHDLRDKTVVLADDGLATGATMRA
                     AVEAVRAGGASTVIAAVPVASLEASTSLGRVCDYVFALHTPGKFHAVGAFYERFEQLSD
                     ADVVSQLEGAGSNGRR"
     CDS             593716..594129
                     /locus_tag="ctg1_562"
                     /transl_table=11
                     /translation="MNKPIGYWIKRLDAALDVQLDRTLARIKLSRRQWHTLGTLSGGAM
                     LPDQLEETLQPLWGGDTRLRERELAALVGRGLITMIDERLTLSERGRDTYHEAQRLVEN
                     ARQDLSMGIGIDEYAMALSVLERMSLNAERLAR"
     CDS             complement(594172..594999)
                     /locus_tag="ctg1_563"
                     /transl_table=11
                     /translation="MTGRHTVEHSRHTVEGTDPGLFVEVHEPAADAGLRPVLLIHGFSS
                     SSKLNWVDSGWVATLQDAGRRVITVDLPGHGRSHSPEDLDSYTPSRIRADLLQIVTDVG
                     ARPLRDGDPSTGLDIIGYSLGSRLAWEFGATQPDLVHRIVLGGPSSADPLAAFDLAAAQ
                     RHLADGTPIEDESTAGLLKMAQMLPSNNLFALLSLIEAIKGEPFDPAEAAPHMPLLLVA
                     GEKDERAATMPELASIAGKHGGMVESLVIPGRTHTNVVTSRAFKEAALEFLGV"
     CDS             complement(595004..595333)
                     /locus_tag="ctg1_564"
                     /transl_table=11
                     /translation="MAEISFPLPDLGEGLIEATVLEWLVEPGQQVERNQAIVELETSKS
                     ALELPSPQAGKVVRIHGAPGEIINVGEPLIVFEVPDDTAGIVGTVPKDEAPKRRVRLSA
                     VLDED"
     CDS             complement(595326..596396)
                     /locus_tag="ctg1_565"
                     /transl_table=11
                     /translation="MPETTTAEPTATAAVGIQQLSMQQALNRALDEILADNPKSVIFGE
                     DCGQLGGVFRITDGLQAKHGEDRVFDTPLAESGILGMSVGLAMAGFHPIPEVQFDGFAY
                     PAINQIVCQIARMNYRSRGTLPMPITLRVPSFGGIRAPEHHGESLEALFAHVPGLKVVS
                     PSNPHDAYHLLKYAATRPDPVIFMEPKSRYWQKGPVDVASADANTAAHDGGTDDASSLT
                     GARVAREGRHLTLVAWGAMVSRCLQVAELAAEDGIDIEVLDLRWLKPIDAEALATSVGK
                     TRRAVVVHEAPLTSGLGAEVAQLITQSCFATLKAPVERVTGFDVPYPSGDLEDEYIPNI
                     DRILFGIQRILEYRRG"
     CDS             complement(596389..597435)
                     /locus_tag="ctg1_566"
                     /transl_table=11
                     /translation="MTIKAVQGAVDDDAAPLTHHQLRELYTLMAAVRHLDTAAVAWQRQ
                     GIIPGYAPELGQEAAQVGSGYAVDRTRDFVFPTYREMGVARAMGLDMVGYMSTHKATWH
                     GGMYNPLESRFAPIQAVVAGSVLHAVGWAHGQTLGGAQEKGVAMTYFGDGASSQGDVHE
                     AMNFAAVMKAPVVFFVQNNGWAISVPTERQVAGGSVAARAAGYGIPSLQVDGNDVVAVF
                     EATRSAFAHCRAGNGPVVIEAMTYRRGPHSTADDPGRYRTLDEERLGAGEDPLERFKQR
                     LLADGVADEAFFAEAQRKAAEEEETIRAGIADLGPRPGAEMFSLVFQEPTPALQSQATE
                     WRKESEHA"
     CDS             complement(597577..598959)
                     /locus_tag="ctg1_567"
                     /transl_table=11
                     /translation="MTTKSIAAPAPTAGLGHSLKPRQLTMMGLGSAIGAGLFLGSGAGV
                     QAAGPAVLISYLVAGTLIILVMWALGEMAAANPNSGAFSVYAEKALGKTAGGTIGWLWW
                     LQLVVVIAAEALGAAGLLFSVWPVIPVWVLALVFMVVFTGINLVGVRNFGEFEFWFAIL
                     KVAAIVIFLLIGAALLFGWLPNVPSPGLSAFGDFAPHGIGGIAAALFVVIFAFGGTEIV
                     SVAAAETENPAHSVGKAIRTVVWRILVFYIGSVFVIAAVLPVGSEGLKSPFAGVLDLAG
                     IPGAGAAITLVAVVALLSALNANLYGASRMIFSLSERGEAPRLLSRLSASKVPVAAVGV
                     SVAFGFIATILELLFPDKILPALLNLVGSTCLVVWGTALVSQFILRRRADREGTELPLR
                     MKGFPYLTIVGLVLLGVILVVGFANPESAGQLVGTFLLILAIAAGCFVNAKAKATKAAA
                     RG"
     CDS             599134..599607
                     /locus_tag="ctg1_568"
                     /transl_table=11
                     /translation="MLVDALDAKIVRFFTDSPRSSVLEASRVLKVARATVQSRIDRMIE
                     NGVIGSWVPQPDPANFGFPVVAFCSVTITQEIGHDAIIESLGAIPEIIEVHTVTGNSDL
                     MVRIAARSNPDMQRVLDAMIATKSVVRCSSVIVLNSHIQGRTLPLMEAAAKSV"
     CDS             599718..600428
                     /locus_tag="ctg1_569"
                     /transl_table=11
                     /translation="MNTSSANVAERRLAPPSLAISTVIFALRPSETSGRPTLWLPLVRR
                     IREPYRDMWALPGGPLAHDESLQDAASRNLRDTTGLTPHYLEQLYAFGGLHRSPTQRVV
                     SIVYWALVQPTEAALADESENVRWFRADKLGELAFDHNTIVDYALWRLRNKMAYGSIAY
                     HLLGEFFTLAQVREVYEAVLDRQLDPANFRRHIKATPEIEETGEYLQGGKHRPPRLYRF
                     TGTPGLGPDNRSTP"
     CDS             600425..601732
                     /locus_tag="ctg1_570"
                     /transl_table=11
                     /translation="MSSVNTAVQLITREEAEKGLSRAGSTCSPALARGPWEYDLAEALA
                     GEPAYGPGASSSDVAPKATPRQGQLPEEYKKASDAELDARIRAAKATLGERAVILGHFY
                     QRDEVIQYADFVGDSFQLANAALTKPDAEAIIFCGVHFMAETADILSTPAQAVILPNLA
                     AGCSMADMADEDSVEECWEQLEEIFGTEPDADGRVPVIPVTYMNSSAALKAFCGRNGGI
                     VCTSSNAKVVLEWAFERGQRVLFFPDQHLGRNTAKALGVPLEQMPMWNPRKELGGNDEQ
                     ALLDSRVILWHGFCSVHKRFNVGQIEKARQDFPGVNVIVHPECPMEVVDAADSAGSTDF
                     IKKAIAAATEPTTFAIGTEINMVNRLAAENPQHTIFCLDPVICPCSTMYRIHPGYLAWV
                     LEELVEGRIVNRITVDDAVQDNAKVALERMLAAKPA"
     CDS             601767..603509
                     /locus_tag="ctg1_571"
                     /transl_table=11
                     /translation="MTTESLAGGPRPKRLIVVGSGIAGLYSALLAAEAGADVVLLTKGA
                     LADSNTFYAQGGISAVLDEPAPRDTVAAHIADTLKAGAGHCNEEAVRVLCTEARLDIAG
                     LVRFGVRFDLDDDGDPALGLEAAHSAPRILHAGGDATGAGVAAALIRTVLDFEAAGRIH
                     VIGHAHVTSLSQGAGFHGDGRIAGANYIQDGRHHSIQGDAVLLATGGAGQLFAQTTNPS
                     VATADGLALAWRVGATVSDLEFFQFHPTCMVPALIGQGPASSQTNTHPLLISEAVRGEG
                     AILIDATGHRFMPDYHPDAELAPRDVVSRSIALHLAKLNDPNGHVFLDARMMEEVRGHG
                     FLEKRFPTLSKHTRQAGVDWTREPVPVAPAAHYWMGGVVTDLYGRTSVPGLLAAGEVAC
                     TGVQGANRLASNSLLEGLVFGRRAVEAFLLASDASPSGVPLRANSVAGGLTFTHAAGTP
                     PADDGTSPGQPSRPAFSRSALQKLMTAKAGVLRSGRLLAEAAEALGEWESGVLPLTVPD
                     SLDVREHENANLLLAAQLLVQAARERRRSLGAHYRSDSVTEPAAVEHFDQPDTMSRKAS
                     LVHD"
     CDS             603502..604380
                     /locus_tag="ctg1_572"
                     /transl_table=11
                     /translation="MTNLTLPAAPVREILERAFAEDAPSGDITSQLLIPAEARATAVLN
                     ARVPGVFSGGTVFRDAMKLVDPDTEVELLLADGEAFDAGTHLARVNGSARSVLLAERVG
                     LNLVQRMSAIATKTAEFVRLVEGTRARITDTRKTTPGLRVLERYAVRCGGGANHRYSLS
                     DAVLAKDNHLAVMTGGDTTKLTELLTAAKAQLGHTTHFEVEVDNAEQIEPVLAAGVDTI
                     MLDNFSIEELRAGVKQVDGRAIVEASGNVNINTVTGIAAAGVDVISVGALTHSVSALDL
                     GLDIELTTSQP"
     CDS             604396..605553
                     /locus_tag="ctg1_573"
                     /transl_table=11
                     /translation="MIFLDAAATTPIRREVLDAMWPYLSGEFGNPSSHHSLGEAAASAL
                     AEARTGVAKVLNCRAGEVTFTSGGTEADNLAVKGIALARRAADPSLGRVVISAIEHPAV
                     EESARYLQRVHGFDVDVVPVDSQGLVTVAALRGVLRAETALVSIMYANNEIGTVQPVAE
                     LAAVAREYGVPFHTDAVQAAGWLPVDVKALGVDAMSISGHKLGAPKGSGVLFTRGRLRV
                     EPLVHGGGQERGRRSGTENVAGAVALSKALGISNAEQQEQAARVSLLRDAFINRVLQAV
                     PDSMLTGHRSLRLPSVASFCFPGTSGESVLLELERLGVVCSSGSACAAGSDAPSPVLVA
                     LGIAPETAQTAVRFSFTSAVTDAELELAAGAVETAVGRVRNLAPQ"
     CDS             complement(605566..606051)
                     /locus_tag="ctg1_574"
                     /transl_table=11
                     /translation="MEIAAEATELRSSPPRKPPKKRHRGVLKYPVVRQLLRFTGVGVVC
                     TASSLAIYALLRPWIDPQLANAVALILTSLMNTALNRRLTFKITGRKKRAQDHLSGAIV
                     IGIALVITGGSLGLLHLFRPEATVTEELWTTTLSGFVATAVRFTLLRHWIFRRARHV"
     CDS             complement(606069..606932)
                     /locus_tag="ctg1_575"
                     /transl_table=11
                     /translation="MTSRLSRRIARVRPVAAESSAGQAPDEHFFVANDAADFGSAEGRQ
                     WTIIDSPFPSSRANASSANREGWEPGTVVGEDSFRFLAPSIPVNVLGMAHNTGQPGRDL
                     PPQAFHKAASSVIGPDDAIQLGSTVGHVDPEAELTVVVGRKARGLTLETARSAILGYTI
                     GNDVSARDLQKSDELWISAKSQDTFTPAGPWIVTELDDSALSIGIVHNGTELRTASSAD
                     LGWKVDEIMVYLTSFMTLQPGDLVLTGFPAECARIHPGDTVVCRVEGIGELRNPVTGVS
                     WEEHPA"
     CDS             607219..608415
                     /locus_tag="ctg1_576"
                     /transl_table=11
                     /translation="MRLAIIGLILLVAGGVTVATGILPWHEVTVLVDRVAPILAFVVAM
                     TVVTELVSEAGAFQWIARHLRGWGRGRAVLLWLLLALFATLSTIFLSLDTTAVLLTPVV
                     VTVARQAGLPVLPFALTTVWLANTASLLLPISNLTNLLAQHNLGGISPAQFAQLMWAPS
                     LVAVVVPLAFIAIVFRRDLRRTYARDSTRPAALARPKVSQDKTLLLVSAIVLVLLLPAL
                     VSGVAIWIPATAAAAILVVAFVLRRPKVLTVTLIPWSLLLFTCGLFLVVEAAQYVGASE
                     LLGQAAGEGNGFIDLLRLAMTGALGSNVVNNLPAYLLAEPLAGTPERMAALLVGVNAGP
                     LVAPWASLATLLWHDRLVRMNVLVKWKGYALFGLIVAPLTIVAAVAALAMTGPGGLFG"
     CDS             complement(608412..609080)
                     /locus_tag="ctg1_577"
                     /transl_table=11
                     /translation="MAPDQYDEYEDTLPTMSAVDIADWRLRTFALYDKVRQLAATNPFD
                     AHVFWRQERDLMFATHPASALTADMKARFSGLRTADYDPSFRMYAALSPEGTGQEMNVE
                     TGTDGVVPFTRIGTFELPGIGSLAVWRLRSYGGGIFVPFRDATAGKPGGSYGAGRYLLD
                     TVKGSFHGTRGSGGDQEFILDFNFAYNPSCAYNEAWACPLAGPANRLAADIPVGELYLG
                     "
     CDS             609135..609986
                     /locus_tag="ctg1_578"
                     /transl_table=11
                     /translation="MKGMMIPTRPVTRPVAAVALACGVLLAGAACSADNKGPQVSPTVT
                     SQPNSSESGTGTPESTTTATDSASGSPSASADPGGSPSAGPSPAATALSWKTYTDPAKT
                     VSFELPEDWIAQSLTPEAGSLPGAVKVEVKDGAGKYVATLQTGLPTSAPAACPAGQSRP
                     YVVISSVPLDIPHSDGPDTIDPRVVFRVIQGYRFFGSFGITNVVAGSDGQSCELWNRVQ
                     GPAGKGDYSFADVPAIHAFAADEKVAPAKAFDTLDLAAKYAAHGSDFANVQRMLLSLKV
                     NS"
     CDS             610057..610863
                     /locus_tag="ctg1_579"
                     /transl_table=11
                     /translation="MERNVAATLVFKTAASTKVAMAIAVANNVGYDSVTESLSITAAGN
                     EVPYAELNDHHGGRFHYLEFDEPTEVTVDYRATVHGFGQPDTSDPMELIRYVRPSRYAE
                     SDRLLPTSYAEFGGLQGAELLQAVRDWVNGELRYVSGSSRGTDGAVETLLHRKGVCRDF
                     AHLAIALLRSKDVPARLAAVYAPGLSPMDFHAVAEAHIDGAWHVIDPTGLAPRGSMLRI
                     TAGRDSSDTAFLSTVGGSLSLKTLKVSASVNGMLPEENPRELVSLR"
     CDS             complement(610860..611327)
                     /locus_tag="ctg1_580"
                     /transl_table=11
                     /translation="MSGTTGAASSAVRLAAETWESLFRSQVAVMRKLQSGPAFKTLPVK
                     EYDVLFTLSRCPSGQLRLNEINDKVLLSQSSLSRLVDRLEKRGLVERTAAPDDGRGVLL
                     SLTDSGRELQKAIGREHVRDIAHLVAPALTAEEQRELLRLTEKLRASVAGH"
     CDS             complement(611327..612451)
                     /locus_tag="ctg1_581"
                     /transl_table=11
                     /translation="MQIGVFSVSDITTDPTTGRTPTENERIKASVAIAKKVEEIGMDVY
                     ALGEHHNRPFFSSSPTTTLAYIAAQTERITLSTATTLITTNDPVKIAEDFAMLQHLSDG
                     RVDLVLGRGNTAPVYPWFGKNIQDGIELAIENYSLLRKLWDEDTVNWSGKFRTPLQNFT
                     STPRPLDDVAPFVWHGSIRTPQIAEVAAYYGDGFFANNIFWPKEHYQQLIGLYRERYEH
                     YGHGKADQAIVGLGGQFFMRKNSQDAVKEFRPYFDNAPVYGHGPSLEDFTSQTPLTVGS
                     PQEVIEKTLTFREAFGDYQRQLFLIDHAGLPLKTVLEQLDLFGEEVLPVLRKEYAAMKP
                     AHVPDAPTHASRVAKALEAKVSESAAAGAAGQDA"
     CDS             complement(612591..615797)
                     /locus_tag="ctg1_582"
                     /transl_table=11
                     /translation="MFRLAKLSLGNRALIALITVFAAVFGVITMGSLKQELIPSIEFPQ
                     ITVVTSMPGASPEVVDKQLSQPLETALNSVEGLESTTSTSRNGVSQITMVFTYGSNLDR
                     ARNQIDRAISNAKRALPADVEPQAIAGNISDFPIVFLAVSSDKPLSELNADLLRLSVPR
                     LQKIDGVRGADVTGGARQRILIQPRPADLASTGTSVQSISSALKNNGTLVPVGTIEDEG
                     KTLSLQLGSPVDSLDIIKGLPLAGAKNAATIGAVAEVSIQDDAATSITRTNGKPTLALS
                     VTKKPEGDTVAISHAVRDAIGPMQDELGNNATFTPVFDQAPFIEKSIKDLTTEGLLGLG
                     FAVAVILVFLMSVRSTLVTAVSIPLSLLITFIGISVTGYSLNILTLGALTIAIGRVVDD
                     SIVVIENIKRHLSYGEDKLTAILTSIREVAGAITASTLTTVAVFLPIAFVGDLAGELFR
                     PFALTVTIALLSSLLVSLTIVPVLAYWFLSSKGKGVEDRSSARESAEKAREAEQRSRLQ
                     RGYLPILAKTQKHPVLTLSAAAVVLVATIAVSPLLATDLLGRSGENSMTVRQVLPAGTS
                     LQATSDEAAKIEDALKGMDGIKDVQVTSGNAQTGFAALTSTGSSNSTFTIVTDEKVNQA
                     KLQDAVRAKLEGAAGKVTVGSQQGGFGTSSTVDITIKAANSADLRTASDAMVQAMTGVP
                     GSTEVATNLASTQAVVQVRVDRAKAVAAGLTEEQVGAFLASTVSPIPAGTVRIDTNDYP
                     VQIGEGTRFTSIAAVRALQLPTARGPVTLESVAAVEQVDTPVSITSSNGQRTAKVTVTP
                     SGSNLGSVSSAVQQRLASVELPSGVSATIGGATTQQAESFRQLGLALLAAIAIVYVIMV
                     AAFKSLIQPLILLVSVPFAATGAVGLLLLTGVPLGLPSLIGMLMLVGIVVTNAIVLIDL
                     INQYRKPHDGRAGMNVADAITHGARQRLRPILMTALATVFALTPMALGLTGGGGFISQP
                     LAIVVIGGLVSSTALTLVLVPVLYKLVEGRREKRQLLKDLQDKPTPQTEGAGGSDEFQD
                     WTTGMIPRVKGRRAAHNPAE"
     CDS             complement(615864..617369)
                     /locus_tag="ctg1_583"
                     /transl_table=11
                     /translation="MTFISKTQHADVVLIGGGIMSATLGAFIKQLEPSWTISMFERLDE
                     AGLESSGPWNNAGTGHAALCELNYSPAAKDGSVDPSKALHINEQFQLSRQFWSHLVDSN
                     VIGSPKGFINTVPHMSFVIGDDHVNFLKTRYEALKPNTLFRSMEYTEDQAQIAKWAPLI
                     VKGRDRKQRVAATRAAEGTDVDFGALTRELTGYLQGSGAEVNYGHDVTNINRAAGGGWD
                     LSLKHAKSGEHGRIHANFVFVGAGGGALHLLQASGIPESKGYGGFPVSGQFFRCTDDAI
                     TSQHSAKVYGQASVGAPPMSVPHLDTRYVDGKRSLLFGPYAGFSTNFLKTSSYLDLPLS
                     IRPGNIIPMLAVAKDNMDLTAYLIKEVAKRHEAKVESLREYYPEASGGNWELITAGQRV
                     QIIKKHPQKGGVLQFGTEVIASRDGSIGALLGASPGASTAVPIMIELLQKSFPKNFKGW
                     QSKLKDMMPGYGVKLNENPELAAELEASTARSLQLEVANAVQS"
     CDS             complement(617449..618951)
                     /locus_tag="ctg1_584"
                     /transl_table=11
                     /translation="MPLGLDPALTSDSESYRITRQVLEGLVGVDGETGQTTPLLATEWK
                     DSNNGLSYDFTLRSQVTFHDGTPLDATAVCANFDRWFSFSPELRKQAPGISFQSVFKAY
                     SDAPVFSIFKDCKVVSASNVQINLTRPFTGFLKALTLPAFAISSPTALAAHKANVLDQV
                     RNGEAISTYASHPVGTGPYEFSAWDDKQVTLASYKNYWGNRGQIATINFIPYDRAETRQ
                     QALLDGKIDAYDLVTSGTFDQLVKKGVQIIQRDPFSVMYLGINQAVAPLDKPEVRQAIE
                     MAIDKESLIRKFFIDNTTQASQFVPPKLSGFNNNAPSLGYNPDKAKELLSKAGYKGEEL
                     KFYYPLNATRAYMPTPEKIYAEISRQLVAVGLNIKPVPVDWEDGYLQKVQSPGDRALHL
                     LGWNGSYADADNFLGPLFGETRAEFGYSDSDVFHKIERARAMPDGDERNAQYQAINADI
                     AASVPAVPIAFPISALALSDKVESYPASPVLNEVFTNVRLKP"
     CDS             complement(619447..619920)
                     /locus_tag="ctg1_585"
                     /transl_table=11
                     /translation="MAERLIPGDTAPDFTLQDQTGNNVGLSDFRGRKTIVYFYPAASTP
                     GCTKEACDFRDTLGSLQTAGYGVVGISPDSVKDLAKFADAEALTFPLLSDADHAVADAY
                     AAWGEKKNYGKTYMGLIRSTIVVDEEGKVSLAQYNVRATGHVAKLRRDLKLDK"
     CDS             619959..620474
                     /locus_tag="ctg1_586"
                     /transl_table=11
                     /translation="MGEKARPSLLRAYTVGMPDMERWPTTRLLSTAARLVEISWNEKLK
                     SIGLTHAGVIAMQVLAAKGAITQAALAEVARVKAQTMGTTLARLELHGHVTRHRSDSDR
                     RSHVVTLTEAGTAALAEAVKLEQDVLSPVAVDTARLREELRIVVRGLAGIPAPEQAVQD
                     DGTELSQG"
     CDS             complement(621282..622256)
                     /locus_tag="ctg1_587"
                     /transl_table=11
                     /translation="MERFPAGRRVSLACALAAILTLTACTGSPSSPGSAATPGGSSSPV
                     SRGPPKSLRVEQKLDVGLQLPWSVTFLPDGTALVSERDSGLVKSIRDGQATTVGQLPGV
                     VPGGEGGLLGLALSPTFETDHWLYAYFTSSNDNRIARVKLSGDADGSLALGATEVVFSG
                     IPKASTHNGGRIRFGPDGLLYVGTGDSQRRDQPQDPSALGGKILRLTPEGHPAPGNPFG
                     NDNPVYSYGHRNVQGLAWDSAGRLWASEFGPDVDDELNLITPGGNYGWPTVTGAPGRKG
                     FIDAKVVWPSTSEASPQWVGDSGRRRLHGGTPGPTTLGRSTRS"
     CDS             complement(622296..623273)
                     /locus_tag="ctg1_588"
                     /transl_table=11
                     /translation="MDWLIWVIVIVLVVAIIWWLMSRNKAPDSTATQARATTAPAAMEP
                     GNRGTIPDTAAAAAGVAGLAGVTNLGTTAAEGSGPTREERAAEEPDLAGEPEIAGEPEV
                     ADVPRVTPEPEAHGAAPVVDDSPSTGSSDVQQDPTPGLTVEEPVIAAPVVDEPTVGEPR
                     VDSEPVVDTDVQVHTDVRVDTEAVVEDPAVVDGGRVDGGRADGSRADAEADKAEWESSW
                     TDESGAPVHHHEYTDSHSPTLPGAESAAAEETVPSGHLAVEHPYGTGSSSSAKDGYPVK
                     ASASAMTYHDEDTAGYDDVAADVWFESAAHAEAAGFRPPRRSRH"
     CDS             623523..624401
                     /locus_tag="ctg1_589"
                     /transl_table=11
                     /translation="MNVTASAVSQQLKTLQAEIGVVLVEKVGRGVQLTEAGQAMAAAAA
                     DIATAMAMAESTVDSYRKGWQARVSVAFFPSAAEMLLPGVLHRVAAVEGLEFDAHFEDP
                     GTAYFAPLVADYDIVLAHSVDGPDVFARKGLTVVPLLEEALDVAMPAGHPLAARPRLSP
                     ADVIDFPWIGVPEGFPFDTVLRQIELHAGRPARRGQRYPDLRVLEALVGAGHGICLLPR
                     YTARASARRGLVLRPLADVKASRSIVALARQEVAARATIKGVLDMLESEAAGIARELDG
                     SRPGARGTGAG"
     CDS             624489..626210
                     /locus_tag="ctg1_590"
                     /transl_table=11
                     /translation="MSDTTHIATDNTPDIKPRSRVVTDGIHAAPARGMFRAVGMGDDDF
                     AKPQIGVASSWNEITPCNLSLNRLAQGAKEGVHAGGGFPMQFGTISVSDGISMGHEGMH
                     FSLVSREVIADSVETVMQAERIDGSVLLAGCDKSLPGMLMAAARLDLASVFLYAGSIMP
                     GWVKLEDGSEKEVTLIDAFEAVGACAAGKMSMEDLTRIEKAICPGEGACGGMYTANTMA
                     CIGEALGMSLPGSAAPPSADRRRDDFARKSGEAVVNLLRLGITARDIMTKKAFENAIAV
                     TMAFGGSTNAVLHLLAIAREAEVELTLDDFNRIGDKIPHLGDLKPFGRYVMTDVDKIGG
                     VPVIMKALLDAGLLHGDCLTVTGKTLAENLASINPPDLDGKILRALDNPIHKTGGITIL
                     HGSMAPEGAVVKSAGFDADVFEGTARVFEREQGALNALDNGEITKGDVVVIRYEGPKGG
                     PGMREMLAITGAIKGAGLGKDVLLLTDGRFSGGTTGLCIGHVAPEAVDGGPIAFVKDGD
                     RIRVDIAARSFDLLVDEAELEARKVGWEPMPAKFTKGVLAKYAKLVHSASTGAYCG"
     CDS             626498..628402
                     /locus_tag="ctg1_591"
                     /transl_table=11
                     /translation="MSKGSPISPSLMAAKSAGAHKAPEKVDRTAEAVVVDAAAPLSPVL
                     GPNNVVPPTVMTGSQAIVRSLEELGVDDIFGLPGGAILPTYDPLMASSMNHILVRHEQG
                     AGHAAQGYAMVTGRVGVCIATSGPGATNLVTAIMDAHMDSVPMVAITGQVSSGVIGTDA
                     FQEADIVGITMPITKHSFLVTDPNDIPHVMAEAFHLASTGRPGPVLVDIAKDAQVGQMT
                     FAWPPKVDLPGYRPVVRGHNKQVREAAKLIAAARKPVLYVGGGVVKGHASAELMELALA
                     TGAPVVTTLMARGAFPDSHPQHVGMPGMHGSVSAVTALQQADLLITLGARFDDRVTGVL
                     KTFAPFAKVIHADIDPAEISKNRTADVPIVGSVKEIIPELTEAVKTQFELSGTPDLDSW
                     WAFLGNLRDTYPLGWTEPEDGLTAPQRVIKRIGELTGPEGIYVAGVGQHQMWAAQFIKY
                     ERPHAWLNSGGAGTMGYSVPAAMGAKVGEPDRVVWAIDGDGCFQMTNQELATCAINNIP
                     IKVAIINNSSLGMVRQWQTLFYEGRYSNTDLNTGHDTVRIPDFVKLADAYGCAALRCER
                     DEDIDATIQKALEINDRPVVIDFVVSPNSMVWPMVPSGVSNDQIQVARNMTPEWEEED"
     CDS             628405..628917
                     /locus_tag="ctg1_592"
                     /transl_table=11
                     /translation="MTRHTLSVLVEDKPGVLTRVASLFARRAFNINSLAVGPTEVPGMS
                     RMTVVVDADGDLIEQVTKQLNKLVNVIKIVELTSESSVQRDHILVKVRADAATRLQVTQ
                     AADLFRAAVVDVSTDSLVIEATGTPEKLAALLSVLEPFGIREIVQSGTLAVGRGSRSMS
                     DRALRSA"
     CDS             628997..630022
                     /locus_tag="ctg1_593"
                     /transl_table=11
                     /translation="MTEMFYDDDADLSIIQGRKVAIVGYGSQGHAHALNLRDSGVEVVI
                     ALKDGSKSAAKAEDAGFTVKNVADAAEWADVIMILAPDQHQRSIFNDSIKDKLTEGKAL
                     AFAHGFNIRFGYIEAPAGVDVILIAPKAPGHTVRREFEAGRGIPDIIAVEQDASGSAWD
                     LAKSYAKAIGGTRAGVIKTTFTEETETDLFGEQSVLCGGVSQLVQYGFETLTEAGYQPQ
                     IAYFEVLHELKLIVDLMWEGGIAKQRWSVSDTAEYGDYVSGPRVITPEVKENMKAVLAD
                     IQSGAFAKRFIDDQDNGGVEFKELRAKAEQHPIEEVGRELRSLFSWQQQDADYVEGSAA
                     R"
     CDS             630298..631893
                     /locus_tag="ctg1_594"
                     /transl_table=11
                     /translation="MSASKPVVLLAEELSPATVEALGPDFEIRQTDGADRSQLLSAIAD
                     VDAILVRSATQVDAEAIAAAKNLKIIARAGVGLDNVDIKSATQAGVMVVNAPTSNIVSA
                     AELTVGHILSLARHIPQASSALKNGEWKRSKYTGIELFEKKIGIIGLGRIGALVAARLQ
                     GFETEILAYDPYITSARAAQLGVKLVTLDELLENSDFITIHMPKTPETVGMLGADAFAK
                     MKESAYVINVARGGLVDEEALYTALKEGQIAGAGVDVFVKEPSTDLPFFELDNVVVTPH
                     LGASTDEAQEKAGVSVAKSVRLALAGELVPDAVNVAGGVIAPDVRPGIPLIEKLGRIFT
                     ALTHASLTQIDVEVAGEIAALDVKVLELAALKGVFADVVTEQVSYVNAPVIAEQRGINT
                     RLITTPDAEDYRNVLTIRGALSDGSQISVAGTLTGPKQVEKLVGVNGYDVEIPISEHLV
                     VVAYADRPGVIGTIGHILGMNNINIGGMQVARQTEGGQVLALLTIDSSVPQQVLEAIKA
                     GIGADMVREVDLED"
     CDS             632106..634916
                     /locus_tag="ctg1_595"
                     /transl_table=11
                     /translation="MNAVQRFIRSRVLLLTAAILIVAMCLSVLVQSQSQAALNRTVDEN
                     SRGLYDILVQAKPDQSQDGDGGALIQPEIANGQGGISFDQLEKIRGMGQTAVAAPISLV
                     SRVSQNLEAPRLNAMDYLGYNAGLAGAVTAGDPSAMDSSKWPAAESVLSDTPKKYRLTA
                     SATSSDGVNQQTLFKTSAEGTLGKGRLVQEQAAGGTNVRIAGPDGETGVKFPAPALGSE
                     HNLFNLSVALPLAPEVTESVVAVDPAAERALLGSAGDFLAPLEKAPPADARDAGAIGRH
                     FESLFTTGLSMEQLEEGPDFLGVKLKYWAPLMTQYQQAKRDGLLTNDSKAIPLIVRTGT
                     SLDLQYSVKIEELDASGKVVKDVGTVTRSLDKDYLPFVSKSPFALEWPGSTDHSQLLGS
                     TASFSQGLYNPATWSTAFAAAPQYKDGDDAANGASDKSATPGDWVTVNRLPEKSSFGAP
                     VDQTQRKPVDERSYREDLETGKKPAAPLPMVYGTFDPAAVQAAAGDVNKLPLGGYDPAP
                     MTLSKDANGKDVEGTALKPSLSATGLVSQSAGAITDYYGLAAARGYDSNANVIDAVRVR
                     ANAAGNWKTAQPDVEKLATQIRELGLEATVVAGSAREDANIFVPGYSKDDAGKESPLGT
                     VQQSWVRQDAADAVSGSLTGTNITLLFLTLLGATLLTGASTVSYIRQRRSEAGILRAMG
                     WTQKRIRSWVLEEFAVGAAALTVAGVVLSLLSWNIATVIVSATMLVIYVGAALLAAQQL
                     RHRVVVDQEPQHDERLVTVDSPLTFANRQLTTNRFNSISLAVAVGVFGAAVGALIALLI
                     DIPRAAGASALSGLAAASIAAPSVILAVFGVVVGLLLTLVTGRFELHAKREYLGTLRAM
                     GWNPDMLGQVRFFENALVGTVALPLGVLGALGLGLLLAPYAALWAGLAGLLAVICWIPI
                     ATKVVK"
     CDS             634913..635668
                     /locus_tag="ctg1_596"
                     /transl_table=11
                     /translation="MTDNLNPELAATPESTEESLQTRANTIVRAADHATPLELSRVTIH
                     YGGDKGGAEEVDVVDDFNLTLHAGEMHCIAGRSGSGKTSILTVSAGLTLPTSGKVFWEG
                     VALDTMGDDEIADRRRALIGYVDQGGALIDGMSALENVLLPAVPDGEVEQRTEMAKDLL
                     DLVGLGRRMRHRPAQLSGGERQRVAIARALILGTRVLVVDEPTASLDRAAANRIIGILK
                     DTTSDGIAVMVASHDHELVRLSDTLTELN"
     CDS             635703..637262
                     /locus_tag="ctg1_597"
                     /transl_table=11
                     /translation="MTSPEKSPFYITTAISYPNGVPHIGHAYEVIATDAMARFKRLDGH
                     EVFFMTGTDEHGLKMQQSAEKEGITAKQLADRNSAAFKQMSQDLGISHDRFIRTTDQDH
                     YAASQAIWKKMEANGDIYLSKYEGWYSVRDEAYYVEDDTVVKEDGLRYSKETDTLVTWT
                     AEESYFFRLSNYQDKLLELYGEQPEFGAPQSRFNEVISFVNRGLEDLSISRTTFDWGVP
                     VPGDEKHVMYVWVDALTNYLTGVGYPDVESESFRKFWPADVHVIGKDISRFHAIYWPAF
                     LMSAGLELPKRVMIHGFLTNNGVKMSKSLGNVVAPQDFVAQYGLDQCRYFFLREVPFGA
                     DGNYNHEAIVGRMNSDLANNFGNLAQRSLSMVAKNCEGKVPAPGAFTEEDNALLARAGE
                     LLDIARSAFDKQEFSRALEAIWAVLGDTNAYFAEQAPWVLRKTDVERMNTVLYVTLEVV
                     RIVAILAQPVMPSSSAKLLEVLGQPEGDARQFAAIATPIVAGTELPAPAPVFPRFEEPA
                     EA"
     CDS             complement(637376..639844)
                     /locus_tag="ctg1_598"
                     /transl_table=11
                     /translation="MLRVAVSQLTTHYRRFVAIGLAVMLSVMFLAATLMVGASTNASLG
                     ASIGEAYRKADLVATSKNGEPFTQAAVDAAVSSPAVADSYAERSTYVTFQAGGGEQFGR
                     LRNAAPASLEGAVLSSGSMPSQALEAAVDVKTAGHLGLTVGSTLELHGAGPVKNAKVTI
                     TGLMQATNDPFSSSAAQLLASDTVLNAVQDAGAGYTGLQFALKPGEDVSAAKDYISRRM
                     EAAGAVSPVVETAQEKVTSTVAMLSAGQDQLTVVLLAFAGVAILVSTLVVANTFSVLVA
                     QRTRELALLRCLGAGRSQIRGSVMLEALVVGFVSSVLGVLAATGLMTALIAWAKSQPEQ
                     AFATLAVPPSAIIAGLVAGTLLTIVAALVPAKAATAVAPLAALRPADDASVRNRRGKLR
                     LVIGLLALLGGAGLLAYGSLNVALPVALLGGAASFVGILLCSSLFIPSVVALAGRLAAP
                     AGVPGRLAAVNATRNPARTSATAAALLIGVTLVSLMMTGAATSRQAFNDTLAENYPVDL
                     SAQTAVDGTANPSQAVDRIKTLDGVSAAVLLQAVGTLKDEATPDGGRTIYALPAADAGS
                     VLRDINLKPSPGVVYLPEDSVAGRASIGTTAGDVSLESKVLRTRNIPAFVEATSIASAA
                     LPETPGMVWVKLDDSVSADRVQAIQKEIASALGVPERAVSGAAIERVTFNSIIDVLLLV
                     VTGLLGVAVVIALIGVANTLSLSVLERTRENSLLRALGLTKGQLRGMLAIEAVLVAGVS
                     ALLGAGMGIVYGWLGAQATLGGVATVVPAVPWLQLLAVFGVAVVAGLLASVIPARRAAR
                     LSPVEGLATA"
     CDS             complement(639848..640642)
                     /locus_tag="ctg1_599"
                     /transl_table=11
                     /translation="MTTFTPLPHPSGTNRPEGSDAAQARPAVEAFKLTKSYGRADTSVT
                     ALDGVSVSFDAGKFTAIMGPSGSGKSTLMHCLAGLDSADSGRIVLGGTELTGLNDRQLT
                     ALRRERIGFVFQAFNLVPTLTAEQNITLPLALAGTTADAGWLDTVVSTLGLKDRLKHRP
                     HELSGGQQQRVAVARALLTRPDVVFGDEPTGNLDSKAGGEVLALLRRSSQEMGQTIIMV
                     THDPVAASYADRVVLMSDGGLVGEIHDPTADSVLAALGKLGA"
     CDS             complement(640751..641464)
                     /locus_tag="ctg1_600"
                     /transl_table=11
                     /translation="MSDVPAPIRVALVDDQHLVRSGFGMLINSQPDLEVVAEAANGIEA
                     VQALSATAADVVLMDVRMPGMDGIEATRRILEQAASQPAGSQRAEVKIVVLTTFDLDEY
                     ALAAIQAGASGFLLKDAPPEELLEAIRTVYRGDAVIAPSTTRRLLDHVAPLLRTQTPEQ
                     SQHAAAVESLTAREREVFQLIAQGQSNPEIAAGLFLSEATVKTHVGHILAKLGARDRVQ
                     VVVIAYETGVVAPGA"
     CDS             complement(641468..642652)
                     /locus_tag="ctg1_601"
                     /transl_table=11
                     /translation="MDSRHAIYEWFRVNRFKVDLTATCLLILLFGPVYLLAGHPWLALL
                     SCSLLLPLAWRRTRPAMAAVVVILVCLVQWAVGAEPVAGQIAVPLVIYATAAYGPAWAS
                     RTVLLAGMLGGIMLTTREFSSSAESGIMGLTIGALYTVLIWMLVLVSWTLGDLTRVRRL
                     QLQALEDRTRRLEVEQQQERQLAAADERSHIAREMHDIVAHSLSVIITQADGARYAAAA
                     KPELATEALATIAATGRDSLGEMRRLLGVLRSDDDSPTRPQPRLSDLDELLLGFRAATL
                     QVAFDQSGVPRRALPAGAELTAYRIIQEALTNVIKHAGPKASARVTLAWQGRGLQLDIV
                     DDGRGAAADPPAAGGGNGLRGMGERVSLYDGSLTAGPEQGGGFRVSAFIPYSEA"
     CDS             642779..643831
                     /locus_tag="ctg1_602"
                     /transl_table=11
                     /translation="MSATSINLAVIPGDGIGPEVIAEAVKVLEKAVAAEGVSLELTNYK
                     LGAQHWLETGETLPDEVLADLRTRDAILFGAVGAAPGDTRIPSGIIEREMLLKLRFTLD
                     HYVNLRPSRLYGTVGSPLANPGTIDFIVVREGTEGPYVGNGGTLRGGTPHEVATEVSLN
                     TAHGVERVVRDAFRRASERPRKHVTLVHKHNVLVFAGHLWKRTVEAVAKEFPEVTHDYL
                     HIDAATIFMVTEPSRFDVIVTDNLFGDILTDLAAAVTGGIGLAASGNINMDRTAPSMFE
                     PVHGSAPDIAGQQKADPTAAILSAVLLLDHLGYTTAARKIEAAVVADVESRTGEPRSTA
                     AIGDAIAAAL"
     CDS             643949..645061
                     /locus_tag="ctg1_603"
                     /transl_table=11
                     /translation="MTQTAHGVEFSQQLSETPKSAEERAAILANPGFGDYFTDHTAVVD
                     YKVDADGNGGWQNARIEPYGPISLDPSAAVLHYGQEIFEGLKAYRHADGSVWTFRPEAN
                     AARLNKSARRLALPELPEEYFLGAIRELVQADQEWVPSGDGEALYLRPFMIATEAFLGV
                     RAAREVSFRVIASPAGNYFGGELKPVSIWISREYARAGRGGTGAAKCGGNYAASLIAQQ
                     EAEANGCKQVLFLDHFNDDAVEELGGMNVFFVMKDGSLVTPALSGTILEGVTRMSVIQV
                     AKDMGREVSERKITLDEWRDGVASGEITEVFACGTAAVITPIGVLKDATEFIGAEDAKA
                     GETTMAIRQQLLGIQTGTVEDTHGWLTRLV"
     CDS             645355..646188
                     /locus_tag="ctg1_604"
                     /transl_table=11
                     /translation="MATSGNSLSSGSTPGISPSGGGPSSLQRSSELTRFRLAPNPGPMS
                     LDGTNSYVIGAPGSGRVAVVDPGPEDEQHLAELAATGQVDVVLITHRHADHTEASARFH
                     ALTGAPVRAALAEYCHGGEPLHDGDVLTVGDVEIRVVATPGHTSDSLCFHLPGDGPTGS
                     VLTGDTILGRGTTVLDYPDGRLGDYLASLDRLEALGPATLLPAHGPVLPALDTKCREYR
                     EHREQRLDQIRTALDRLGQDASIAAVTDAVYPDVDPSVRWAAETSVAAQLDYLRS"
     CDS             646212..646988
                     /locus_tag="ctg1_605"
                     /transl_table=11
                     /translation="MRIARFVVDSDPLYGVVEGEAGSEEITVINGDPFFNGVERTHAKH
                     KLEDVRLLAPIIPRSKVIGVGRNFAEHAAELGNEVPQQPLLFLKPNTSVIGPNDPIILP
                     EFSEEVSFEAELCVVIGRICKDVPEERADDVIFGYTCGNDLTARDVQKTDLQWARAKGF
                     DTSAPLGPWIETDLDHEDLAIQGRLNGELRQDGSTNQMIRGVRELVSIVSHAFTLLPGD
                     VIMTGTPAGVGLVSEGDRFEVEIEGIGRLSNPVVRR"
     CDS             647111..648631
                     /locus_tag="ctg1_606"
                     /transl_table=11
                     /translation="MTTASASNAAPSAIPAVNAETPVRVRFCPSPTGTPHVGLIRTALF
                     NWAYARHTGGKLIFRIEDTDSARDSEESYHQLLDALKWLGINWDEGVEVGGPHEPYRQS
                     QRGDIYQDVIAKLKAGGHVYESYSTPDEIEARHKAAGRDPKLGYDGFDRHLTEEQLAQF
                     KAEGREAVLRLRMPDEDLTFNDLVRGEITFKAGSVPDFAVVRANGAPLYTLVNPVDDAL
                     MGITHVLRGEDLLSSTPRQIALYRALYAIGVAEYMPEFGHLPYVMGQGNKKLSKRDPES
                     SLFLHRERGFIPEGLLNYLSLLGWSLSADEDIFTVEQLVANFDIHDVLGNPARFDIKKA
                     EAINGTHVRMLAPEDFKERLVPYLRAAGFVGEILTPRQEEILAEAAPLVQERITLLGEA
                     PEMLAFLFKADDAIDVADDARKGLPQNIEEVLDAALAALVPITDWTAENIQTALKQALV
                     DDLGIKPRAAFGPVRTAISGRRISPPLFESMVILGKDSSLARVRAFRG"
     CDS             648646..649374
                     /locus_tag="ctg1_607"
                     /transl_table=11
                     /translation="MAIASTFGTIRGVLFDIDDTLVDLEYAMTTALRDVSEHLLPGLDQ
                     AGWVKFGRIFTHETTHFYDRYLAGELTFNEQRLLRGRAALGHFGVELGDGEESQAWVAE
                     YHQRQTAYVRAFDDVEEVLDALDAAGIPYGAVSNNVHDYQRAKLDGAGLARIATLVGTD
                     TVGVPKPDPAIYLEGVRLLGTAPGETLYVGDNRLLDADGATAAGLVGVWLNRTGEVVEE
                     FTGRQVDSLSRLLMKAPTAA"
     CDS             649882..651663
                     /locus_tag="ctg1_608"
                     /transl_table=11
                     /translation="MIANQDPSASGASPVPRGAAAAVDTLEAARAELAATTLPLAVPEA
                     QEARQWIRESLAQLDDYVIPRYRSLDAPLLAVVGGSTGAGKSTLVNALVGFPVTRAGAI
                     RPTTRQPILLHHPQDAEWFEGHRILPNLDRIRGMVSASPVPANQAGASPDAQAITSLVL
                     VAHDNVPQGIALLDAPDVDSISDDNRRLAGQLLAAADLWVFVTTANRYADAVPWRLLLD
                     AASRDITVAVVLDRVPAAAEDEVRADLQAMLDRQGLGEAKLFVVPESELDALGMLPQEA
                     AAPLRQWLGALAANAAGRADVARRTLNGAVKAVSVRLDGIACAAAAQDTAARELEGGCV
                     EEYELALSRILAATKDGALLRGEVLARWQDFVGTGEFFRTLEQNIGRMRDRMGAFFRGE
                     PAPAVKVETAIETGLQAVILDEAANAAENVDRRWRSDPAGRQLLGPDDLSGTSEGFDAR
                     AAAAIRSWQEGLMEMIRTQGQGKRTQARWLSFGINGLGAALMVVVFSMTAGLTGLEIGI
                     AGGTAVVGQKLLEAVFGEDAVRRLAQQAREDLHTQCQRLLDDERQRFLGRLEAAHPRSG
                     SDLARHAAALRRLAEAA"
     CDS             651660..653279
                     /locus_tag="ctg1_609"
                     /transl_table=11
                     /translation="MSRHSQVRESSHLQRRLESLNEARELAEGVLPDEELQSVYDVLER
                     AASRRSLSAGHTVVGFFGATGSGKSSLFNAVSGSMLATATARRPTTSEPLAGIWGEEGS
                     GPLLDWLDVKERHTLPPVAGLAGEDTGLVLLDLPDFDSTRAENREIVQRMVGMVDVLVW
                     VLDPQKYADAAVHNDFLKPMASHGAVTLVVLNQVDRLSPTDASAVLQSLEGILARDGLG
                     RVRVLSASAVTGDGVATVRGAIRNVVVQREATTQRLAADVAKAASELARASGEGEARGI
                     RGNAKARLASELATAANVPVVVDAVQRSFKRESARRTGWPVTRWLLRFRPDPLRRLNLG
                     RGDTKPELSRTSLPPAGAPERARTDAAVRDFVDDASTGAPGPWRAAIRGVARDGREQLP
                     DALDQAIAGTDLKATKRPLWWALFNSLQWLALLLAVGGLGWLGVLAALGYFQMPVPDVP
                     RTEGWSWPTLMVAGGVALGILLAIAGRIFGGWAAKIRASGAAKRLKESVAAVAETRIVE
                     PVEVEITRLKAFNAALKAARSS"
     CDS             complement(653276..653812)
                     /locus_tag="ctg1_610"
                     /transl_table=11
                     /translation="MSNYAVFLRGINVGGINIKMADLKNALQDYPFTKVKTLLASGNVV
                     LESELSAKDVKAQFEKCLRDAFAYDAWVVVLSAQRVAELVEACPYPADDKSTHSYVTLA
                     SDTAMLDELFDAGQALGGVEQVRLGPEASAWLAPAGGTLESPFSKLSAKARYKASTTTR
                     NLRTLIKVRDAAAAL"
     CDS             complement(653866..654585)
                     /locus_tag="ctg1_611"
                     /transl_table=11
                     /translation="MDNSSGVGVIDKAAQVLDALEAGPTTLAQLVAATGLARPTVHRLA
                     LALVHHRLVSRDIQGRFVLGSRLVELASAAGEDRLIASAGPVLIQLRDATGESAQIFRR
                     QGDWRVCVASAERPIGLRDTIPVGTQLSMKAGSAAQVLLAWEDHDRLLEGLQNARFTPT
                     VLAGVRRRGWGQSLGEREPGVASVSAPVRGPSGRVIAAVSISGPIERLTRQPGRLHAEV
                     VCNAARVLTEALRKNND"
     CDS             654700..656151
                     /locus_tag="ctg1_612"
                     /transl_table=11
                     /translation="MGKTLAEKVWDAHIVRKGEGEGANAQPDLLFIDLHLVHEVTSPQA
                     FEGLRLAGRQLRRVDLTIATEDHNTPTLDIDKPIADLTSRTQIETLRANCKEFGVRLHS
                     LGDKEQGIVHVVGPQLGLTQPGMTVVCGDSHTSTHGAFGALAMGIGTSEVEHVMATQTL
                     SLKPFKTMAINVEGTLRPGVTAKDIILAVIAKIGTGGGQGYVLEYRGSAIRALSMDARM
                     TICNMSIEAGARAGMVAPDQTTYDYMQGRPHAPEGADWDAAVEYWNTLHTDADATFDVE
                     VDLDADTLEPFVTWGTNPGQGVSLSAKVPFPEDFGDENAKAAAERALQYMGLEAGTPMK
                     DIRVDTVFLGSCTNSRIEDLRVAADIIRGRAKDPNVRMLVVPGSARVRLEAEAEGLDKV
                     FKEFGAEWRFAGCSMCLGMNPDQLEPGERCASTSNRNFEGRQGKGGRTHLVSPVVAAAT
                     AVRGTLSSPSDLESASAGTLTGIAV"
     CDS             656161..656763
                     /locus_tag="ctg1_613"
                     /transl_table=11
                     /translation="MEAFTTHTGIGVPLRQSNVDTDQIIPAVYLKRITRTGFEDALFAA
                     WRKDESFILNQAPFSAGSVLVAGPDFGTGSSREHAVWALKDYGFKAVLSSRFADIFRGN
                     SGKQGLLAAQVAQDDIELIWKVLENQPGTEVKVDLVSKTVECGNVVAPFEIDDYTRWRL
                     LEGLDDIGLTLQHEEDITAYEATRPSFKPRTLPAKVQ"
     CDS             657005..658330
                     /locus_tag="ctg1_614"
                     /transl_table=11
                     /translation="MSSVLTIRGGVPLTGRVTVRGAKNLVPKAMVAALLGSEPSVLRNV
                     PEIKDVEVVTSLLQLHGVTVAKDPVTGDLTLDPQGAKTASSTAIDAHAGDSRIPILLCG
                     PLIHAIGEAFIPDLGGCKIGDRPIDYHLNVLRQFGAVVEKRPGGIHISAPHGLHGAKIS
                     LPYPSVGATEQVLLSATRAEGITELIGAATEPEIIDLIAVLQKMGAIISVQTDRTIRIE
                     GVKDLRGYNHRALPDRNETASWASAALVTRGDIFVEGASQRDMMTFLNTYRKVGGGMDI
                     GDDGIRFYHPGGKLSPLVLETDVHPGFMTDWQQPLVVALTQAEGVSIVHETVYENRFGF
                     TEALARMGANIQVHRECLGSVPCRFGQRNFLHSAVISGPTPLRGTDIDIPDLRGGFSHL
                     IAALAATGTSKVTGIDIINRGYERFTEKLAGLGADFDITTTK"
     CDS             658342..659115
                     /locus_tag="ctg1_615"
                     /transl_table=11
                     /translation="MKESAKSRATFILLAGLARPLMNILMNKKWEGLEKLPQGGFIAVP
                     NHCTEIDPIVVGHMVYNQKRPPHFLAKAGLFKVPVLGALLQATKQIPVERSTAGANRSL
                     QVAKEVVDAGCAIIIYPEGTLTRDPDLWPMKGHTGAARLALQTGAPVVPIAQWGAHEVF
                     PRYAKRFHVFPRKTARVLVGEPVDLSAFADRPLDRATLSEATDVIMDAITKLLETLRGE
                     AAPAERWDPAVHKQSKHGRFVERGSTGAPEPEDGE"
     CDS             659112..660164
                     /locus_tag="ctg1_616"
                     /transl_table=11
                     /translation="MTLLESPAGTPETIAVLGAGSWGTTFAKILADAAAASGATRSIRI
                     WGRRAEVVAEINSVHRNGQYLKDIELPSSITASTDVAEVLKDATLVVLAVPAQSLRPQL
                     GEWKALLAPEAVVVSLMKGLELGTDARMSEVIAQELGLPASRVAVVSGPNLAMEIAREQ
                     PTASVVACSDNETASAIALCCTAPYFRPYTSTDVVGVEIGGIVKNVIALAVGICEGRQM
                     GDNTKASVITRGLAETSRLALALGGEALTMAGLAGLGDLVATCSSSLSRNHTAGRLLGE
                     GLSLEQVAEQMTQTAEGIKSGPAVHELAGKLNVEMPITAAVVAVLEGRMSVDDLGPRLL
                     ARALKSEGDY"
     CDS             660164..661300
                     /locus_tag="ctg1_617"
                     /transl_table=11
                     /translation="MVTEDSTPATRRPRVAILFGGRSSEHAVSCVTAAGVMGAIDKDKY
                     EVIPIGIAKSGQWVLASGDTSQWSLSSAALPEVAPSGRTVTLAEVGGEHQLIVTEPNEV
                     PQELGSVDVVFPLLHGPWGEDGTVQGLLELSDTRYVGAGVLASAVGMDKHFMKVVFEAA
                     GLTVGPYVAVTDRDWLTDAEAVRKRVDKLGFPVFVKPARAGSSMGISKVDSLEGLDAAI
                     EEARRHDLKLVIEAGIVGREIECAVLQGRGTDVPRTSMPGEIAVAAGDHQFYDFAAKYV
                     EDGAAALSCPADMPEDAIARVRELAAVAFDAVGAEGLSRVDFFYTPAGELIINEINTMP
                     GFTPKSMYPQMWAASGLAYADLIDELIHLALTRKTGLR"
     CDS             complement(661301..661810)
                     /locus_tag="ctg1_618"
                     /transl_table=11
                     /translation="MHHKTLRRTAISASLAAASALAITACSPAVDVTAASDAANPACAP
                     MMVALPDQIGDAALRKTNSQATAAWGDPSQVILRCGVNVPGPTTDRCVSVNDIDWVIKE
                     GDPVYTLTTFGREPATEILIDPVKLEAANISSATVLTELAAAVGKIKATGKCVGQEDLQ
                     NLPTGK"
     CDS             661932..662945
                     /locus_tag="ctg1_619"
                     /transl_table=11
                     /translation="MPAEQLIVQDLSESELLARIFPRLNHSPGILLGPGDDAALVAAPD
                     GRTLISIDTQTQDQDFRLQWNNGYRTTGFDVGWKAAAQNLSDINAMGGTATSLVVSLTM
                     PPSTPVEWVESFADGLTAAITALGPLDCSVAGGDLGRGREIAVTVAVVGSLAGLAPVMR
                     SGAKPGHLLAVAGTLGRAAAGWALLESDVPLGSLSAELRALVDSQCRPLPPLAAGPAAA
                     RAGASAMMDISDGLLRDGNRLASASGVVLDFDPAVLKAYAVPLEPAAALLCVDAMPWVL
                     GGGEDHGLLATFPAGVQLPEGFTAIGSVQAVVEPPGSGIRIAGQAADTVGWDHFAD"
     CDS             662896..664014
                     /locus_tag="ctg1_620"
                     /transl_table=11
                     /translation="MPGKPLTPLDGITLQTKIAANAHAMKRWLGKAEVVLGNHSDRLNA
                     INIFPVADGDTGTNLYLTVRAAVTALGGTTPDSTETGNDVGAVLSRAGQAAMEQARGNS
                     GTLFAVFLCAAAEPLAGKSRLSAPLLATALNRAQIRAWSALSEPVAGTMLSVLEAAANA
                     AQAVEAAQNGDDSNHALGLSLDAVVDAAYQAVVRTEDELAQLHEARVVDAGGVGMLLVL
                     DCLRAAVLGEELQDELLDGLHGYKLQDPHIHEHMPADDGVEVMCTISLSPLNAAILRQR
                     LDEMGDSVIMSQVGGAQGPDDDDEPAVEASYRWRVHVHVPDPEPAVALIRSLGEPTDIA
                     VSQLAVPSGAAQDTSAQNNPAPGDPGQSRHEF"
     CDS             664004..666259
                     /locus_tag="ctg1_621"
                     /transl_table=11
                     /translation="MNSELELPLERRIGKRSATVIEKHLGLKTVGSLLNYFPRRYLSRG
                     ELTPINNLPLDEQVTLIARVLSNSTRQMRARRGSITDVVVTDEAGGSNVPGTLKVSFFN
                     GFRAKSELLAGRRAMFSGKVTRYGGALGLTNPDFLLLDEDPGAEGSMDPEKLAAMPIPV
                     YPATAKLTSWSIHKVISALLETVDLDAMNDPLPEDIVSRDGHLSVAEAYRLVHSPETAK
                     DWQRAQERFRYQEALVLQAALARRRAQLAAEEATARRPVSGGLLGKFDQNLPFTLTAGQ
                     SAVGKTLAEELARDTPMNRLLQGEVGSGKTIVALRAMLQVVDAGGQAALLAPTEVLAAQ
                     HFHSIRRTLGGLARDHVFGGAGMLGGDAAQETVQVTLLTGSMPTAAKKQAMLDAASGNA
                     GIVIGTHALLSDKTSFQDLGLIVVDEQHRFGVEQRDALRAKAQRPPHLLVMTATPIPRT
                     VAMTVFGDLETSILDELPAGRAPISTHVVGLAENPGWVDRIWKRSREEVESGHQVYVVC
                     PKIGSDDDGDFSPGEAEPSDADLADDGPSRELASVTAVVESLLDEPSLAGVPVAPLHGR
                     QDPQLKSDTMASFAANQTKVLVSTTVIEVGVDVHNATLMVILDADRFGISQLHQLRGRV
                     GRGGLPGTCLLVTTLEPGHPSRRRLEAVASTTDGFELSQEDLKLRREGDILGASQSGGR
                     STLKLLRVLDHEDIIARARTDAQALVSEDPALEHKPALAAAIDEYLNPEKEAFLERG"
     CDS             666299..666865
                     /locus_tag="ctg1_622"
                     /transl_table=11
                     /translation="MSRIIAGVAGGNPLASVPGTATRPTTDRVKEALFSRLESLAVIDG
                     FRVLDLYAGSGSLGIESASRGARSVDLVEFDAKASDVCQRNADLVNQVVGGKRVSVHRS
                     KVESFLERAGEADLWDLVFLDPPYPLDEAALSAVLAKLAPHLDEAAVVVVERSSRSPEP
                     AWPESLECFADKKYGETKLWFAEPS"
     CDS             complement(666879..667481)
                     /locus_tag="ctg1_623"
                     /transl_table=11
                     /translation="MVDLAAEPGTPITALHLGAGALTLARYIQATRPGSDQYAVELERE
                     LLDFVLQKLPMPEGTILTTHIGDARDALGELPAHLRFDVVILDIFSGPEAPAHIACRDF
                     YEEAAARLRPDGVLIINVGDEPALTLVRSQVAALRAAMPDVAAFAESGMFAGRYPGNII
                     LVGTRKPWSSEWTAELLARGPHPAAVLTGVDLDRITA"
     CDS             complement(667670..668932)
                     /locus_tag="ctg1_624"
                     /transl_table=11
                     /translation="MASAGSSPLDTYAGNGSAHGAGSTAPWQRAALGANLLSPDGGLGV
                     TIFEEMTTLAVSTGAINLGQGFPDEDGPSEIKAAAQAAIASGANQYAPGKGVPALREAI
                     AAHQRRFYGLDPNPDTEVLVTTGATEAIAAALLAFVQPGDEVLTFEPFYDSYGAIIGLA
                     GAKHVTAPLLAPDFMPDLDALEGAFSSRTKVVLLNNPHNPTGAVFPRQVLAKVVELAAK
                     YDAIIVSDEVYEHLTFGPAHIPVTSLPGAAARTITISSAGKTFSFTGWKIGWLSGPEHL
                     VAAVRTVKQFLTYSSGTPFQSAIAVGLALPDDFYTGIATTLQHKRDILAAGLRAAGFGV
                     YSPSGTYFINVDTAPLGIRDSVDLARRLPGLVGVAAIPVPVFCHPEGAERTRSLLRFAF
                     CKKTGILEEAAERLATLKDRL"
     CDS             668977..669477
                     /locus_tag="ctg1_625"
                     /transl_table=11
                     /translation="MRRAVCPGSFDPIHNGHLEVIARAAGLFDEVIVAVSTNYAKKYRF
                     SLEDRMEMARETLASLRGIIVEPMGEGLLAEYCRNRGVSAIVKGLRSSSDFDYELPMAT
                     MNRQLTGVETVFLPAEAHYVHLSSTLIKEISVLGGDISDFVPKSVLKRLLAGEPPTEPP
                     RKG"
     CDS             complement(669573..670103)
                     /locus_tag="ctg1_626"
                     /transl_table=11
                     /translation="MVVPRLVFQARSTFGAQTLAVFPAHRLERQHSDNCVPQHRLKIDQ
                     IVLDSTLLFIVFFARKLNAFVEEKFLHIDLKVIRKGIQASPALAGYFDEGGARYQNSFV
                     YGLQAKIQLDIRAFLHANERHTKVTWRRYMLVECPHGPWTASKVLDYQRQGRTCISLNE
                     NSCRTYDRRTILA"
     CDS             670203..670406
                     /locus_tag="ctg1_627"
                     /transl_table=11
                     /translation="MAVPKRKMSRANTRARRAQWKATAPNLVKTIENGQVTYSLPHQAK
                     VVTDSAGTALFLEYKGRKVADA"
     CDS             670430..671140
                     /locus_tag="ctg1_628"
                     /transl_table=11
                     /translation="MSSTEELLKRLGVSIDTETLRLALTHRSYAYENGGIPTNERLEFL
                     GDSILGFSVTDSLYRENPSLPEGELAKRRSAVVSTRALAGIGRSIGVGEFIYLGQGEKL
                     TDGKNKASILADTMEALIGATYLSNDIETARQLVMRLVGPLLKDAGALGAGTDWKTSIQ
                     ELTASRQLGAIHYAVEGSGPDHARTFEAVLNIGGTPYGRGSGHSKKEAEQEAAADAWRA
                     LTALDPTPAGPATA"
     CDS             671147..672106
                     /locus_tag="ctg1_629"
                     /transl_table=11
                     /translation="MPELPEVEVVRRGLARWVRGRTITGVDVLDPRSIRRHDLGTEDFI
                     GNLEHATVLDVVRRGKFLWMPLAMNTPHEATREDLPQVALMAHLGMSGQLLMQDPDVPD
                     EKHLKVRIRLSPVAGMPEQLRFVDQRIFGGLFVTSMVPTPDGGPGGLGETPLPEIAEEA
                     SHIARDPLDPHFSFDAFYRKIKNRKTGIKRALLDQSVISGIGNIYADEALWRARIHYAR
                     PTDTMRRADAGRLIEAVKDVMNAALAAGGTSFDSLYVNVNGDSGYFARSLNAYGRAGEL
                     CRRCEAVGLHSIMKREQFMNRSSYTCPVCQPRPRNGRW"
     CDS             672137..672916
                     /locus_tag="ctg1_630"
                     /transl_table=11
                     /translation="MADCPHETRGPPSSALRRTQPGHAMMARRLVIAGICLAVLIAAVA
                     VIFDQMAGKTGSTTAQESSSSRPAPNPSGATEPSAGSAPGEGTPGAVTPSSDSPSGAPQ
                     GTGSDGQSTPKPLEVLPPVTASPTGLPEPSAPAPLISGALPAPGTAAGEVVDGWPADIL
                     TLPPGTTIGSTSVSTSGNALQLTADGIVAKPQSEVLASFSQSLVSHGFWSEPAPAADGA
                     VASRFVRGTDTVTVSVTTTGTGASRFQLLGTLHTTAG"
     CDS             672925..674217
                     /locus_tag="ctg1_631"
                     /transl_table=11
                     /translation="MYISLSDRGGKRDKPQGTGMAPPSEVPFRLSPVILWLGIVSMVTD
                     VSSESVTAVLPLYVTGFLGLSTIAFGFIDGINQGASAIVRIAAGWAADRSGHPKRIALA
                     GYGLSMVARIGFLFAGGFWAIAAIVTGDRIGKGIRTAPRDALISVSAQPEHLARSFGVH
                     RMLDNIGAAAGPLIAFFVLLMIPNGFSTVFVVSLAFAVIGVAVLALIVPDVRADGLRGA
                     GEREGRRLFAFSWSHLKEPGLGKVLIAAGLLGLVTIGDGFIYLVLQARDSFAVQWFPLL
                     FVGTNVVFLALAVPLGRLADRVGKIPVFVGGHVALLATYFLAAAPFGGLGTTVGCLVLL
                     GAFYAATDGVLAALASQLTPPGKLATGIASAQTVVALTRMTASAGFGVLWYAVGASAAM
                     VVAGVLLACAVLAVVFILRGTKPAHDVNADA"
     CDS             674214..675242
                     /locus_tag="ctg1_632"
                     /transl_table=11
                     /translation="MSGALALGKVRWGLLLVVTALVLAGAGIYAIGAYQRFEESRSAAS
                     TVGITAAQPLPDVPFVLFRNTASGQGYGHAATVPLAAPGGTRAVSEQECDRVYGTTESS
                     VCLKTNRGLVTAFEAAVLNRDWEPQRSWPIKGIPSRTRISPDGSTIATTVFVTGHSYAT
                     AGFSTATEITQSGGAPENLEDFALLVNGQRLVATDRNIWGVTFVPGQKDAFYATAASSG
                     RIWLVRGSISAKTLTAVHDNVECPSISPDGTRIAFKKNDGGALATHWKVAVLDLATGQE
                     TILSEKRSVDDQIEWLDNSSVLYGLADQAVEGDSNIWRLDTEPASQPVLFIAHAWSPSV
                     VR"
     CDS             complement(675277..680175)
                     /locus_tag="ctg1_633"
                     /transl_table=11
                     /translation="MPGPSASRPQRVFKGLLVPLVIALVGAFLPLSATTAIAVGPCDPV
                     VNPVVCENSKTGSPPSEWDINGAGDDTIQGFATDISVNAGQPIRFKVDTKATTYTIAIY
                     RTGWYGGNGARKIADVTPSVLRQTQPACRSDLTTELYDCGTWAVSATWQVPATAVSGVY
                     IALLTRPDTGAKSHITFIVRNDGNRSAVVFQTADETWQAYNTYGGSDFYQGAANGRAYK
                     VSYNRPMATRDGPNGRDFYFANEYPMVRFLEQNGYDVSYISGLDSDRSGAELLNHKVFL
                     SVGHDEYWSGPQRANVTAARDAGVNLQFLSGNEMYWRTRFEPSTVDGTANRTLTCYKET
                     WGNAKIDPSAQWTGTWRDPRFASQANGGGLPENAVTGTMYMSNHSDLPITVSADEGKTR
                     LWRNTSLTSLPAGSSTALAAHTVGYESDEDLDNGFRPAGLIRLSTTVGSVPEYLQDFGN
                     TVKPGNTTHNVTLYRAASGALVFSAGSVQWTWGLDQEHDGAGAPADARMRQAQVNLLAD
                     MGAQPATRAAGLVAAVASTDTTKPTATISTPANGATVAQGSSVTVTGTASDVGGVVAGV
                     EVSTDGGTTWHPAQGKTSWTYTYVQKGLATATIQARAIDDSANVGAAVSRSLTLNGPYS
                     VFGQTVPAVQDSGDGGAYEMGLRFSPSVDGFITGVRFYKSTANTGTHTGSLWSSTGERL
                     ATATFTNETASGWQTVLFTQAVPVAAGQKYTASFWAPNGHYATKDYQWASFGFTDAPLK
                     VAGGFGAEPAGVYSTSQSFPTTSYNGGNYFADAVFSTVDSSPMTVSGQTPIPSSSSVSV
                     NTKVSAVFSKPVTAASVQLTLTSPSGPVAGTTAYDAATRRATFTPSTALAFSTQFTATL
                     AGTDSVGGPVTAGGTWSFTTAATLPVPGSCPCSLFDDSVTPGIAELREGVPVTLGVRFS
                     SVSAGQVLGVRFYKSAGNTGTHNGALYSATGQQLATVAFTNESTSGWQTAMFSQPIQMA
                     ANTDYIVSYKSLTGTYSATTNGFGSGMSVGPLRAASDAGAYTYSGDFASSRSTTSYLVD
                     VVVTVPNTPFTVGSQSPLPNASSVPLNTTVSAVLSEAAVASSVSTALKVTGGAAVAGTS
                     SYDPATRKATFAPTAALAAGTSYTATVTATAQSGQPMSAGGTWTFTTVPAPRTPGVCPC
                     TLYQDTVTPTTPDANDGVPLSLGVRFASDTAGQVTGVRFYKAAGNTGTHTGSLYTVSGQ
                     LLATVTFTNESSSGWQTAVFSQPVNIEADTEYVAAYKSPTGSYSYSAGGFGPGFTSGPL
                     RTDTDSGAYAYNSDFPNATTTASYLVDLVFGTPTAPLTVSEQVPAPGATDIPTDVKPSI
                     TFSSGINAGSSFTLTANGTSIAGTAALSADSRTVTFTPAGPLPNSTVISASVANVVSQQ
                     GQAFPTTNWQFTTAAPTVQVSTIFGSLTPQTASATDVMPVELGTAFTVSQAGNVTGIRF
                     YKGTGNTGTHVGSLWNSAGTRLAQVTFTNETATGWQTATLATPVALSTGQTYVVSYRAP
                     VGRYSYTQGFFNQTWTSGVFTAAGPNNGRYRYGSGGVMPASSYGATNYFVDVVYSSAAP
                     AQQLAAPSPSPTATATPTPTPTPTPTATPSASPSPSPSPTQSGGLLCGLLPLC"
     CDS             680527..684105
                     /locus_tag="ctg1_634"
                     /transl_table=11
                     /translation="MHLKSLTVRGFKSFASATTFDFEPGVTAVVGPNGSGKSNVVDALA
                     WVMGEQGAKTLRGGKMEDVIFAGTSGRPPLGRAHVSLTIDNADNALPIEYSEVTISRTL
                     FRTGGSEYAINGAPCRLLDIQELLSDSGLGREMHVIVGQGQLDRVLHATPEDRRGFIEE
                     AAGILKHRRRKEKTVRKLEAMQANLARLGDLTAEIRRQLTPLGKQAEIARRAQTVQFDV
                     RDARARLLADDLVQLTTSLEQDVADEAALKERRQVVEAGLVVGRRRQAALEQQAAEATP
                     RLNAARDHWYQLSAGRERLRSLGSLATERRRLLGSSEAAVDSGRDPEQLERQAARVREE
                     QAVLEHDILAKQAALLEATVAKDEAEALAAAEDKRLTAMLRAAADRREGLARLAGQVAA
                     ARSRAEAAEAERGRLRESLASGDERRRTAQSEFTALETQVAGVEDGEESLDAEYEEANE
                     VLDAVLAEIEELKAAEREAVRERDSLTARRDALQLGLNRKDGSGRLLTADGILGPLPAM
                     ISVEPGYETAVAAALGSASDAVVVGDAAGAVAAIGLLKKDEAGRATLLLADGGSDDQAD
                     RDSNGLPVGSRWVADVVKIGDPAAQGTLALLAGVVVVDDVRAAASLVAERPDLTAVTLE
                     GDVLTALTVVGGSANAPSLLEVQAAVDDAGARLQEVTARLERGRFALAAAQARRAEAQD
                     RADTALERLHESDARLAAVAERLGHLNSILRSAVGESDRLAASMAKAEANIAEAQLDLE
                     VAAERLAAAQEAPDEEPSTDQRDELASQARTARSLETEARLALRTAEEQLGAISNRAAS
                     LERAAATERRAREEAARRAQRRRAQAQRAAAVASAVEQTLRFVDISVDLAGRERDLAEQ
                     TREQLERELGEVRAANDALARELAELTDSVHRDEMARTQQRLRIEALETRSIEELGLSA
                     EQLIADYGPDRPVPLPAGTTTDKWAELRAPVDENGEPVVEGVPFVRAEQEKRLRKAERD
                     LAALGKVNPLALEEFAALEERHQFLSSQLEDLKSSRKDLLDIIKEVDNRVQQVFTEAFA
                     DTSAQFDHVFARLFPGGEGKLVLTDPEDMLTTGIEVEARPAGKKIKRLSLLSGGERSLT
                     AVALLVAIFKARPSPFYVMDEVEAALDDTNLGRLITIFEELRESSQLIVITHQKRTMEV
                     ADALYGVTMRGDGVSTVISQRLGAGA"
     CDS             684126..685331
                     /locus_tag="ctg1_635"
                     /transl_table=11
                     /translation="MNDFLPIILSIVAALVVVGGLVPVLLKARKSGAKYPGPRDANDPV
                     QSSAAGGGTLVEDRPDAVNAPAPTFDGTVADTDVPDDAAGLETIAIDTPDPVEGRLNRL
                     RARLVKSNNILGKGLLALLSGDKIDENVWDEVEETLLLADLGTEPTMQLVDALRERVKV
                     LGTRSPEDVKAMLREELIKLVDPSMDRSLNVERKGDRPAVVLVVGVNGVGKTTTVGKLA
                     RVLVAENKDVLLGAADTFRAAAAEQLATWGQRVGVPTVKSDIEGADPASVAYEAVKAGI
                     DQEVDVVMVDTAGRLQNKTGLMDELGKVKRVIEKLAEVDEVLLVLDATTGQNGLNQARV
                     FAEVVNISGIVLTKLDGTAKGGIVVAIQKSLGVPVKLIGLGEGPDDLAPFDAESFVDAL
                     LN"
     CDS             complement(685398..686618)
                     /locus_tag="ctg1_636"
                     /transl_table=11
                     /translation="MTQSPRSVKAPRIRPEKTPLPRDIKVMLAAAFLIALGFGLVAPVL
                     PQFATTFDVGATAAAVIVSIFAFMRLVFAPAGGALIGRFGERNVYVSGLLIVAVSTAAC
                     AFAQNYWQLLVFRGLGGAGSVMFTVAAMGLLIRLAPPERRGRVSGAYASAFLIGSVLGP
                     VVGGLLAGFGLRVPFLAYAAALLVAAAVVRTMLSGEGHAATDASPAPAMTLKEALADSA
                     YRAAVFSSFGNGWVTFGVRMATIPLFAVAVLQSKPETAAWALAIFAVGNATALTFSGRL
                     ADAWGRKPLVIPGLVITGLATAVIGLTTGLPAFLAASAVAGFGSGLLGPAQQAAVADVI
                     GRGRSGGKVLAVFQMAADTGAIIGPIVAGLLADVLGYGWAFGITGAVLLVTAIAWLPAR
                     EPLGNNN"
     CDS             686844..688163
                     /locus_tag="ctg1_637"
                     /transl_table=11
                     /translation="MELTAGHVWVMVAAALVLFMTPGLAFFYGGMTRAKAALNMMMMSF
                     ISIGIVGVVWVLWGASMSSGEGFLEIVGNPFATFGLEGISTPDGLIKVGYAATFAIITV
                     ALISGAIADRAKFGAWTIFVPVWVTLVYCPLAYMVWGGGLFGPEGAIGKALGPAIDFAG
                     GTVVHINAGVAALVLVLIIGNRRGFGKDPNHRPHNIPFVMLGAAILWFGWFGFNGGAAT
                     TAEQGGLIWVNTLAAPAAAMIGWLITERIRDGHPTSLGAASGVVAGLVAITPACANVSP
                     VGALGLGVVAGVASALAVGLKFRWGFDDSLDVVGVHLVSGIIGTVALGFIALPVDGVGG
                     GLFYGGGFTQLWAQLAAAGIAIAFSAIMTAIIALAIHKTMGFRVSTEQENVGVDLSLHA
                     ETAYEFGVNGHGGSFQPLHEAMTGKSEEKAPAEGKESVQA"
     CDS             688160..688498
                     /locus_tag="ctg1_638"
                     /transl_table=11
                     /translation="MKLITAIVRPEKLEAVREGLEAYGVQGLTVSAASGYGRQRGYTEV
                     YRGAEYNVDLLPKIRIEVLATDEQADDILDVLIASSNTGRAGDGKVWTVDVYEAVRVRT
                     GERGAAAI"
     CDS             complement(688587..689987)
                     /locus_tag="ctg1_639"
                     /transl_table=11
                     /translation="MTSKTTVKTLLILGASGDLTGRLLLPGLAGLLASGGAPGLRLVGA
                     GSDPWSPEQWRERVDGAFAAASKEADSRGQAALAAVAGSTGYHQLDVTADGPLAELLSQ
                     LEGPVAIYFALPPHVSQKACEVLHPEQLPAGTRLVMEKPFGSGTESAHELNKTLAALVP
                     EDHIHRVDHFLGKATVLNILGLRFANRFLEPVWNRDHIEKVEVIFDEDLALEGRARYYD
                     TAGALRDMIQSHLLHIMAFLAIDAPATIGERDLRDAVATVLRASSIKAPYSGSTRRARY
                     TAGNLGERTVPDYAAEEGVDPSRNTETLAEVRVDIDNWRWKGVPFILRSGKALGHRRKE
                     AVITFRPVPHLPKGFSGVDSPNQLRIGFGPDVLEFDVDVNGPGDIFSLDRASLVAELNA
                     AGMLPYGEVLEGILTGDPLLSVRGDTAEDCWRIIEPVLGAWANGDVPLEEYDAGSDGPA
                     NWPTGVVD"
     CDS             690153..691733
                     /locus_tag="ctg1_640"
                     /transl_table=11
                     /translation="MFNSLSDRLTATFKNLRGKGRLTEADVDATVREIRRALLDADVAV
                     SVVREFTGRIRERALGAEVSGALNPSQQIVKIVNEELKEILGGETRRIRLAKNGPTIIM
                     LAGLQGAGKTTLAGKLSKWLKAQGHSPMLVACDLQRPNAVTQLQVVGQRAGVPVFAPHP
                     GATSELEHPAGDPVAVAKAGVEEARQKLHDVVIVDTAGRLGVDAEMMDQARRIRQAIIP
                     NEVLFVIDSMIGQDAVNTAMAFDEGVNFTGIVLSKLDGDARGGAALSVASVTGKPVMFA
                     STGEGLDDFELFHPDRMASRILDMGDVLTLIEQAEKAWDKDEAARMAKKFADQEDFTLD
                     DFLAQMQQIRNMGSMKKMLMMMPGAQNIRQQLENFDEKEIDRVEAIVRSMTPHERVAPK
                     IINGSRRARIAKGSGVHVSEVNGLLERFAQAQKMMKKLAQGGGMPGMPGMPGLGGPGGG
                     RKNGKNTPKKKARSGNPAKAAQELRDAEAKRANAASAAPTGAAFGQGAADFDPSSLNLP
                     KGFDKFLGK"
     CDS             691793..692515
                     /locus_tag="ctg1_641"
                     /transl_table=11
                     /translation="MHKQRVVFVHGLGSFGAAAWPKQHGMALAYDALFLRRHGFSAVDE
                     PVQSNVAADVAIVINALVDSGGGHVVAHEQGAISAMLAAIERPDLVHSLSLVEPACLSL
                     TAELPATASHRALMEPLFDVRAQLNDADYQREYFRRAFSAETGGLDTPEAQRSARRLRL
                     QAPPWEAPLHIVPGVPTLVLTGGWEPLYEEIAGYLQETGALRRVAAGGHRPQDSVDGDH
                     VIRSFVADVGRAMSVQAS"
     CDS             complement(692498..694372)
                     /locus_tag="ctg1_642"
                     /transl_table=11
                     /translation="MPAKEVSSPLSTTKAQHSPVQNESVMDTGASETVTQSLKSHSLGW
                     LEDSEKGIRVPVTEIALEPSPNGQANPPLKVYRTAGPGSDPRVGLEPFRAPWIEGRGDT
                     EPYSGRERNLLDDGKSAVRRGAASAEWKGAQPVPRRAVEQRTVTQMHYAKKGIVTPEMQ
                     FVALRENCDVELVRSEVAAGRAIIPSNINHPESEPMIIGKAFLVKINANIGNSAVTSSI
                     TEEVDKLQWAAQWGADTVMDLSTGDDIHTTREWIIRNSPVPIGTVPIYQALEKVNGEAN
                     ELTWEIFRDTVIEQCEQGVDYMTVHAGVLLRYVPLTANRVTGIVSRGGSIMAGWCLAHH
                     QENFLYTHFDELCEIFAKYDVAFSLGDGLRPGSIADANDAAQFAELDTLAELTQRAWEF
                     DVQVMVEGPGHIPFHLVRENVERQQELCKGAPFYTLGPLVTDIAPGYDHITSAIGATEI
                     ARYGTAMLCYVTPKEHLGLPNKDDVKTGVITYKIAAHAADLAKGHPGANERDDALSKAR
                     FEFRWRDQFALSLDPVTAEAFHDETLPAEPAKTAHFCSMCGPKFCSMRISQDIRDEYGS
                     AEAQAAIAGMYSGMQEKSQEFLASGGKVYLPELQVPGNAGKSSSGSLN"
     CDS             694533..695615
                     /locus_tag="ctg1_643"
                     /transl_table=11
                     /translation="MANIIEFSGTVLVAAGEERRGMWSVDGRLTFIKPVGAPNAVLDGW
                     VLPGFVDAHCHIGLGPGGAVDGQATLAQALADLAAGTLLIRDAGSPSDTRWVQGRADLP
                     RLIRAGRHIARDRRYLRGLGHEIEPEQLVETVRKEARDGDGWVKLVGDWIDRCVGDLAA
                     SFPAKVVKDAVSAAHDEGARVTAHCFAEDTIDDMLDANIDCIEHATGLLPRHLPRLVEQ
                     DVPIVPTLVNIATFPDISAQAAPKFPVYADHMARLWERRHDRVLEAYEAGVTIYTGTDA
                     GSVIKHGRIADEMKELHDAGLPPSAVLDAATWGARAWLGVDAISEGASADVVLCRADPR
                     IELNTVAELQHIVLRGEVVR"
     CDS             695695..696567
                     /locus_tag="ctg1_644"
                     /transl_table=11
                     /translation="MTTANSQDLLPAELTMGTVMLKVGDMKVMSDYYQRALGLNIVAEQ
                     DGGLYLGRMGKPVVHLAPASGLQIPGRGEAGLFHTAILFEDQPSLAATIATAAEYEPRA
                     FAGSADHLVSEAFYFTDPEGNGIELYYDKPRELWQWDGKNVVMDNVALPPQRYLQQHLS
                     EAAVTGQREAAAGIGHVHLQVGDVETAQKFYVETLGFERTAGWHGQALFVSAGGYHHHM
                     AMNVWNSRGAGPRKDTLGLGEVLIEVPTADDVAMLADRLKVAGVQNHHTGAELQFDDPW
                     RNKLRVAVR"
     CDS             696673..697110
                     /locus_tag="ctg1_645"
                     /transl_table=11
                     /translation="MGFAEIFVATHDEALKRAAALDRGAEATGPAVRIDGITDFEVEQL
                     GDLAGQAVHAAGADYELALVDVTSDALLGVPEAMVRALAELLTYESEGDGNVLDDVAAA
                     WAAQDDMPFDAAQSRQYVQQLAALATDVEKAERSGLYVWSA"
     CDS             697345..697767
                     /locus_tag="ctg1_646"
                     /transl_table=11
                     /translation="MAVKIRLKRFGKMRAPYYRIVVMDARAKRDGRAIEEIGKYHPTEE
                     PSYIEVASERAQYWLSVGAQPTEQVAAILKITGDWQKFKGLPGQEGTLKTKAPKEAFVA
                     PEKGSVIIPEAITKKAKQSDAAEAPADAEAETTEAE"
     CDS             697769..698011
                     /locus_tag="ctg1_647"
                     /transl_table=11
                     /translation="MLAEALEHLVRGIVDSPEDVKVSAKNNRRGESLEVRVHQEDLGRV
                     IGRQGRTARALRTVVAALAGGEQVRVDVVDTDRRR"
     CDS             698142..698696
                     /locus_tag="ctg1_648"
                     /transl_table=11
                     /translation="MQLQVARIGKPHGIRGEVTVQVLTDAPSERFVAGTEFVVEPASAG
                     PLTIRSARWNKDILLLGFEEVADRNAAEVIRGAKLFIETEELDDEDDDEGWYEHELVGL
                     EARVGSQVVGTVAALTTLPVQDLLTVKTPDGKEILIPFVDEIVPEVNVEDGYILVTPPA
                     GLFEINESTAEEPKDGAGDDA"
     CDS             698697..699497
                     /locus_tag="ctg1_649"
                     /transl_table=11
                     /translation="MRIDVVSIFPEYLAPLELSLIGKARQDGLLELNVHDLRSFTTDRH
                     RTVDDTPYGGGAGMVMKPEPWAQALESVSRTLEGSKPVLIVPSPAGERFNQALAYELAE
                     EEHLVFACGRYEGIDERVIDWAQDHFTVRPVSLGDYVLNGGEVAVLAMVEAIGRLLPGV
                     VGNPESLVEESHSDGLLEYPVYTKPSAWRDHEVPAILLSGNHGKIAQWRRHEQFRRTAE
                     RRPDLLEGFDAGGLSRADRNALADLGYAVVDGRLRARTGGDAAN"
     CDS             699765..700118
                     /locus_tag="ctg1_650"
                     /transl_table=11
                     /translation="MHILDSVDAASLRNDVPEFRAGDTLKVHVNIIEGKNSRVQVFQGF
                     VLGRQGDGVRETFTVRKVSFGVGVERTFPVHSPIIDKIEVVTKGDVRRAKLYYMRALRG
                     KAAKIKEKRDFAK"
     CDS             700199..700876
                     /locus_tag="ctg1_651"
                     /transl_table=11
                     /translation="METSERQPRKQGWRFVLLALVLAVAISGLVRSLWLDVYYIPSESM
                     EPLLGTGDRILVSRTAYAAEPIRRGDVVVFDGRGSFAPLSSGKGPLVDAVSAASQWFGL
                     TGSDTTYVKRVIGVAGDHVRCCSADGRLTVNGQPIDEPYVYPGDEPSKQKFDVVVPEGR
                     LWLMGDHRSRSADSRGLLGAPGGGMVPVDRVIGRPVQIVWPLDRFAEMPRSTQAETPLK
                     NGQ"
     CDS             700877..701746
                     /locus_tag="ctg1_652"
                     /transl_table=11
                     /translation="MPDKAPENPERYDDDARLSDGTASTAGVAASRPDDAEASDEHNGA
                     PDRTSNDTDGPAHSAGNTHRNPVLVWVKEIATVVAIALVLSFLLKTFLFRAFYIPSESM
                     ESTLDVNDRIFINLLVPGPFDLSRGDVVVFKDTQAWLEPVPQKAAGPMDWFSDSLEFVG
                     LMADNTDQHLVKRVIGLPGDHVSCCDAQGRVSVNGVPLNETYINPAEIPQPSAFDIVVP
                     EGKVWVMGDNRNHSADSRAHQEVNGGFINIDDIEGKATVIAWPVSRWTILDNHSDVFRD
                     VPKATAAK"
     CDS             701746..702507
                     /locus_tag="ctg1_653"
                     /transl_table=11
                     /translation="MTTTAAGTTGKPPAKAKGKKQTAPKPKKAVGFPTLDHERTFLAPG
                     VSLLAGVDEVGRGALAGPVSVGIAVVSLADHSLLADVRDSKLLKPEDRERLEPLVREWA
                     VASAVGHASSREIDEIGIIAALRLAGTRAWFEILAGGITPDVVLLDGSHNWLSPEVQAS
                     LFDTPAGPACEAPVYTKVKADMSCLSVAAASVLAKVARDRIMVDLHTELPAYGWDVNKG
                     YATSAHRDVIRQQGPSAYHRTSWNLTSSGAD"
     CDS             702548..702931
                     /locus_tag="ctg1_654"
                     /transl_table=11
                     /translation="MARPVLKMVQDGSMSAEDLENYETDMELQLYREYRDVVGLFSYVV
                     ETERRFYLANHVDLQARSADGEVYFDLTLQDAWVWDVYRSARFVKNVRVITFKDVNVEE
                     LPRSEDLALPKDGGLGDLGDLGN"
     CDS             703042..703398
                     /locus_tag="ctg1_655"
                     /transl_table=11
                     /translation="MRAKDLLGQHGEALAAEFLESQGMRIIDRNWRCTDGEIDIVALEG
                     NILVVAEVKTRRSLDYGHPFEAVGTAKLARLHRLASSWCRAHDVKAIRRRVDVVGVIDD
                     GIGQPQLEHLRGVG"
     CDS             703399..704940
                     /locus_tag="ctg1_656"
                     /transl_table=11
                     /translation="MGLGRSYCVALVGLNGYIVEVEADIGQTLPSFVILGLPDAALNEA
                     KERIRSAAQNSGIPLSRRKITANLIPASLPKRGSGFDLAITMAVLCAANDVRSIGGTVF
                     IAELGLDGRLRPVRGILPAVMAAVHAGFPDIVVADANAAEASLVPGAKVRGYKTLARLA
                     FDFGADPKDLVLDYEPSDAGTGDDEDTIGFPEPDLCDVSGQGEARRALEVAAAGGHHML
                     LTGPPGAGKTMLAERLPGLLPDLADTAAMEVTAIHSLAAIQSSAVRLIRRPPFENPHHS
                     ATAAAIIGGGSGLPRPGAASRAHRGVLFLDEAPEYERRVLDALRQPLESGELVIHRSAG
                     TAAYPARFQLVLAANPCPCGKATGKGTECTCTAMMRRRYFGRISGPLLDRVDIQLQVER
                     VSLADFGSAAKEEDTATVAARVMAARSRQMERLGPFGLEANSQVPGRVLRGELRLPPGT
                     TRVLDIALERGTLTARGYDRVLRLAWTLADLDQTDRPDINHIGQGLGLRQAASAA"
     CDS             704969..706165
                     /locus_tag="ctg1_657"
                     /transl_table=11
                     /translation="MATTSQEKERIARAALARLMEPQDSVGLALVRAVGAVDALGVATG
                     ELATGPKLEQEISALLMDEGGPAAWPGLPASLRRWAPRIADLAPERDMATMRRLGGRVI
                     VPGDELWPAQLADLGLQEPLCLWWRGNEQPLPTARQAVALVGSRDSTSYGASVTGDLAY
                     SLAQRGFTVVSGGAYGIDAHAHRGALSGGTANVPTIAVMAGGVDRFYPSGNEELLRAVS
                     NQGAVIAEVPPGSAPTRYRFLQRNRLIAAIASVTVVVEARWRSGALNTAHHAETLGRAV
                     AAVPGSIHSANSAGCHRLLRDGGAICVTDAGEVAELAGAMGETTSDGKESPTAAHDGLC
                     LEDLILLDALPLRSASSIEKLTVVAGLSPEAVRAGLARLKVLGLAVSSRGTWKRANNA"
     CDS             706202..707155
                     /locus_tag="ctg1_658"
                     /transl_table=11
                     /translation="MSAAGTVGRVDGQSLPESLQSAVEGFRRYLAGERARSEHTVRAYI
                     ADVESLLGFAVQEGVGELGQLELGSLRRWLGAQSEAGMARATLARRAATARSFTSWALR
                     EELIAVDPAVRLQAPKRDKSLPGVLQQQQVTRMVDDLTTAAEDGGPMAVRNRAMVELLY
                     ATGVRVGELAGLDIDDLDPDRRTLRVLGKGNKERTVPFGVPAAIAVDDWLRRGRPAVVT
                     ASSGPALFLGARGSRVDQRQIRAVVNKVLQALGDTSAKGPHALRHSAATHLLDGGADLR
                     AVQEILGHSSLATTQIYTHVSVDRLRKSYQQAHPRA"
     CDS             707309..707896
                     /locus_tag="ctg1_659"
                     /transl_table=11
                     /translation="MNFMAPAATANIQAEVVGEDVPTAMEDGMSVATTRGVLFVHSAPT
                     ALCPHVEWAIGSVVDKRTDLEWTPQPAAPGMFRAELSWTGAPGTGAQLASALRGWAHLR
                     YEVTEEPSQGVDGARWSHTPELGIFHAVTDVHGNIMVTEDRIRYAYESGAGDPSAVYHE
                     LSLALGEAWDEELEPFRHAAEGAPVRWLHQVG"
     CDS             complement(707989..709224)
                     /locus_tag="ctg1_660"
                     /transl_table=11
                     /translation="MARKVVITGLGATTPIGGDVPTMWQNALKGVSGARTLEDEWVAKY
                     DLPVHFAARCSTPALDVLSRVEAKRMDPSTQFGVIAAREAWADSGIGEIDHDRLAVAFA
                     TGIGGVWTLLDAWDTLRDRGPRRVLPMTVPMLMPNGVAAAVSLDLGARAGAHTPVSACA
                     SGTEALHLGLDLIRSGKADVVVCGGAEAAIHPMPLAAFSSMQALSRRNDEPERASRPYD
                     IDRDGFVMGEGAGALVLEAEEHAIARGARIYAELAGTSVTADAYHITAPDPEGLGATRA
                     LKAAMFDGRIQAEDVVHVNAHATSTPVGDKPEYTALRAALGTHVDNVAVSATKSQMGHL
                     LGASGAVEAVLTVLAVYERKTPVTINLENQDPEIPLDVVTSVRDLPAGDIVALSNSFGF
                     GGHNAVIAVRNV"
     CDS             complement(709356..709601)
                     /locus_tag="ctg1_661"
                     /transl_table=11
                     /translation="MASNEEILAGLAEIVNEETGLAPEAVELDKSFTEDLDIDSISMMT
                     IVVNAEEKFGVRIPDEEVKNLKTVGDAVSFIANAQA"
     CDS             complement(709717..710778)
                     /locus_tag="ctg1_662"
                     /transl_table=11
                     /translation="MSTPVLNKTAVNENARILGIGAYRPDVIVTNEDVCQWIDSSDEWI
                     RQRTGIITRHRAAADVSVIDMAEGAAREAIQQAGIEPSQLGAVIVSTVTHPYATPSAAA
                     ALTERLGATPAPAFDISAACAGYCYGVAQADALVRSGAAQYVLVVGAEKLSDVIDNHER
                     TISFLLGDGAGAVVVGPSDTPGIGPSVWGSDGSKWDAIGMTHSLEDVRKLGESARHSDE
                     IDDRAILSATQDVWPTLRQDGQTVFRWAVWEMAKVAQQALDAAGIEATDLAAFVPHQAN
                     MRIIDEMVKKLKLPESVVIGRDIAQAGNTSAASIPLATHRLLQENPGLSGGLALQIGFG
                     AGLVFGAQVVVLP"
[truncated: 8,404,632 more chars]
