# Supplementary material for: Unusual Genomic and Biochemical Features of Paenarthrobacter lasiusi sp. nov—A Novel Bacterial Species Isolated from Lasius niger Anthill Soil
Source: Int J Mol Sci. 2024 Dec 25;26(1):67. doi: 10.3390/ijms26010067 (PMC11719660; doi:10.3390/ijms26010067)
Supplement: Supplementary file 1 [file ijms-26-00067-s001.zip › S21 Supplementary Table 1.xlsx]

## Sheet: Лист1
Species	16S rDNA gene
Arthrobacter agilis	https://www.ncbi.nlm.nih.gov/nuccore/OP278702.1
Arthrobacter alkaliphilus	https://www.ncbi.nlm.nih.gov/nuccore/NR_041401.1
Arthrobacter alpinus	https://www.ncbi.nlm.nih.gov/nuccore/NR_117254.1
Arthrobacter antioxidans	https://www.ncbi.nlm.nih.gov/nuccore/OL471353.1
Arthrobacter bambusae	https://www.ncbi.nlm.nih.gov/nuccore/NR_133968.1
Arthrobacter bussei	https://www.ncbi.nlm.nih.gov/nuccore/OP363590.1
Arthrobacter castelli	https://www.ncbi.nlm.nih.gov/nuccore/NR_042249.1
Arthrobacter cavernae	https://www.ncbi.nlm.nih.gov/nuccore/NR_181669.1
Arthrobacter celericrescens	https://www.ncbi.nlm.nih.gov/nuccore/NR_174256.1
Arthrobacter cheniae	https://www.ncbi.nlm.nih.gov/nuccore/OQ130617.1
Arthrobacter citreus	https://www.ncbi.nlm.nih.gov/nuccore/OP268357.1
Arthrobacter crusticola	https://www.ncbi.nlm.nih.gov/nuccore/NR_180478.1
Arthrobacter cryoconiti	https://www.ncbi.nlm.nih.gov/nuccore/NR_108846.1
Arthrobacter crystallopoietes	https://www.ncbi.nlm.nih.gov/nuccore/MN907466.1
Arthrobacter cupressi	https://www.ncbi.nlm.nih.gov/nuccore/ON479596.1
Arthrobacter deserti	https://www.ncbi.nlm.nih.gov/nuccore/NR_178888.1
Arthrobacter dokdonellae	https://www.ncbi.nlm.nih.gov/nuccore/NR_165715.1
Arthrobacter echini	https://www.ncbi.nlm.nih.gov/nuccore/NR_148833.1
Arthrobacter flavus	https://www.ncbi.nlm.nih.gov/nuccore/KU921524.1
Arthrobacter fridicola	https://www.ncbi.nlm.nih.gov/nuccore/NR_178558.1
Arthrobacter gandavensis	https://www.ncbi.nlm.nih.gov/nuccore/MK646035.1
Arthrobacter ginkonsis	https://www.ncbi.nlm.nih.gov/nuccore/MH910322.1
Arthrobacter ginsengisoli	https://www.ncbi.nlm.nih.gov/nuccore/NR_178602.1
Arthrobacter glacialis	https://www.ncbi.nlm.nih.gov/nuccore/NR_178556.1
Arthrobacter globiformis	https://www.ncbi.nlm.nih.gov/nuccore/OQ130639.1
Arthrobacter gyeryongensis	https://www.ncbi.nlm.nih.gov/nuccore/NR_133699.1
Arthrobacter halodurans	https://www.ncbi.nlm.nih.gov/nuccore/NR_116375.1
Arthrobacter humicola	https://www.ncbi.nlm.nih.gov/nuccore/NR_041546.1
Arthrobacter jiangjiafuii	https://www.ncbi.nlm.nih.gov/nuccore/NR_181671.1
Arthrobacter koreensis	https://www.ncbi.nlm.nih.gov/nuccore/NR_025665.1
Arthrobacter liuii	https://www.ncbi.nlm.nih.gov/nuccore/NR_134700.1
Arthrobacter livingstonensis	https://www.ncbi.nlm.nih.gov/nuccore/ON165531.1
Arthrobacter luteolus	https://www.ncbi.nlm.nih.gov/nuccore/NR_025362.1
Arthrobacter methylotrophus	https://www.ncbi.nlm.nih.gov/nuccore/NR_025083.1
Arthrobacter mobilis	https://www.ncbi.nlm.nih.gov/nuccore/MT326212.2
Arthrobacter monumenti	https://www.ncbi.nlm.nih.gov/nuccore/NR_042079.1
Arthrobacter nanjingensis	https://www.ncbi.nlm.nih.gov/nuccore/NR_178612.1
Arthrobacter nitrophenolicus	https://www.ncbi.nlm.nih.gov/nuccore/NR_178397.1
Arthrobacter oryzae	https://www.ncbi.nlm.nih.gov/nuccore/NR_041545.1
Arthrobacter paludis	https://www.ncbi.nlm.nih.gov/nuccore/NR_159258.1
Arthrobacter parietis	https://www.ncbi.nlm.nih.gov/nuccore/MN204053.1
Arthrobacter pascens	https://www.ncbi.nlm.nih.gov/nuccore/OP278705.1
Arthrobacter pigmenti	https://www.ncbi.nlm.nih.gov/nuccore/NR_042250.1
Arthrobacter pityocampae	https://www.ncbi.nlm.nih.gov/nuccore/NR_133969.1
Arthrobacter pokkalii	https://www.ncbi.nlm.nih.gov/nuccore/NR_149802.1
Arthrobacter polaris	https://www.ncbi.nlm.nih.gov/nuccore/MW641988.1
Arthrobacter psychrochitiniphilus	https://www.ncbi.nlm.nih.gov/nuccore/OP133141.1
Arthrobacter psychrolactophilus	https://www.ncbi.nlm.nih.gov/nuccore/NR_025003.1
Arthrobacter ramosus	https://www.ncbi.nlm.nih.gov/nuccore/MW033874.1
Arthrobacter rhombi	https://www.ncbi.nlm.nih.gov/nuccore/NR_026448.1
Arthrobacter roseus	https://www.ncbi.nlm.nih.gov/nuccore/NR_028925.1
Arthrobacter ruber	https://www.ncbi.nlm.nih.gov/nuccore/NR_178557.1
Arthrobacter russicus	https://www.ncbi.nlm.nih.gov/nuccore/MG946228.1
Arthrobacter saudimassiliensis	https://www.ncbi.nlm.nih.gov/nuccore/NR_178454.1
Arthrobacter sedimenti	https://www.ncbi.nlm.nih.gov/nuccore/NR_181027.1
Arthrobacter senegalensis	https://www.ncbi.nlm.nih.gov/nuccore/NR_179500.1
Arthrobacter silvisoli	https://www.ncbi.nlm.nih.gov/nuccore/NR_180003.1
Arthrobacter silviterrae	https://www.ncbi.nlm.nih.gov/nuccore/NR_159109.1
Arthrobacter stackebrandtii	https://www.ncbi.nlm.nih.gov/nuccore/NR_042258.1
Arthrobacter subterraneus	https://www.ncbi.nlm.nih.gov/nuccore/NR_043546.1
Arthrobacter sulfonylureivorans	https://www.ncbi.nlm.nih.gov/nuccore/NR_179798.1
Arthrobacter sunyaminii	https://www.ncbi.nlm.nih.gov/nuccore/NR_181691.1
Arthrobacter tecti	https://www.ncbi.nlm.nih.gov/nuccore/NR_042251.1
Arthrobacter terrae	https://www.ncbi.nlm.nih.gov/nuccore/NR_180728.1
Arthrobacter terricola	https://www.ncbi.nlm.nih.gov/nuccore/NR_179826.1
Arthrobacter tumbae	https://www.ncbi.nlm.nih.gov/nuccore/OQ130616.1
Arthrobacter ulcerisalmonis	https://www.ncbi.nlm.nih.gov/nuccore/MW960217.1
Arthrobacter wenxiniae	https://www.ncbi.nlm.nih.gov/nuccore/NR_180909.1
Arthrobacter woluwensis	https://www.ncbi.nlm.nih.gov/nuccore/OP986384.1
Arthrobacter yangruifuii	https://www.ncbi.nlm.nih.gov/nuccore/NR_174291.1
Arthrobacter zhaoguopingii	https://www.ncbi.nlm.nih.gov/nuccore/NR_174307.1
Falsarthrobacter nasiphocae	https://www.ncbi.nlm.nih.gov/nuccore/NR_025424.1
Glutamicibacter ardleyensis	https://www.ncbi.nlm.nih.gov/nuccore/NR_114901.1
Glutamicibacter arilaitensis	https://www.ncbi.nlm.nih.gov/nuccore/ON753760.1
Glutamicibacter bergerei	https://www.ncbi.nlm.nih.gov/nuccore/MT373396.1
Glutamicibacter creatinolyticus	https://www.ncbi.nlm.nih.gov/nuccore/MW828041.1
Glutamicibacter endophyticus	https://www.ncbi.nlm.nih.gov/nuccore/ON028685.1
Glutamicibacter halophytocola	https://www.ncbi.nlm.nih.gov/nuccore/NR_156872.1
Glutamicibacter mishrai	https://www.ncbi.nlm.nih.gov/nuccore/ON926577.1
Glutamicibacter mysorens	https://www.ncbi.nlm.nih.gov/nuccore/OP020885.1
Glutamicibacter nicotianae	https://www.ncbi.nlm.nih.gov/nuccore/OP962430.1
Glutamicibacter protophormiae	https://www.ncbi.nlm.nih.gov/nuccore/ON183241.1
Glutamicibacter soli	https://www.ncbi.nlm.nih.gov/nuccore/MT010366.1
Glutamicibacter uratoxydans	https://www.ncbi.nlm.nih.gov/nuccore/NR_026238.1
Paenarthrobacter aurescens	https://www.ncbi.nlm.nih.gov/nuccore/ON045819.1
Paenarthrobacter histidinolovorans	https://www.ncbi.nlm.nih.gov/nuccore/NR_026234.1
Paenarthrobacter ilicis	https://www.ncbi.nlm.nih.gov/nuccore/MN640844.1
Paenarthrobacter nicotinovorans	https://www.ncbi.nlm.nih.gov/nuccore/OM533700.1
Paenarthrobacter nitroguajacolicus	https://www.ncbi.nlm.nih.gov/nuccore/OQ130679.1
Paenarthrobacter ureafaciens	https://www.ncbi.nlm.nih.gov/nuccore/OL656826.1
Paeniglutamicibacter antarcticus	https://www.ncbi.nlm.nih.gov/nuccore/OP542395.1
Paeniglutamicibacter cryotolerans	https://www.ncbi.nlm.nih.gov/nuccore/MW927170.1
Paeniglutamicibacter gangotriensis	https://www.ncbi.nlm.nih.gov/nuccore/MW090896.1
Paeniglutamicibacter kerguelensis	https://www.ncbi.nlm.nih.gov/nuccore/MK443064.1
Paeniglutamicibacter psychrophenolicus	https://www.ncbi.nlm.nih.gov/nuccore/OP872600.1
Paeniglutamicibacter quisquiliarum	https://www.ncbi.nlm.nih.gov/nuccore/MZ420335.1
Paeniglutamicibacter sulfureus	https://www.ncbi.nlm.nih.gov/nuccore/OP080962.1
Paeniglutamicibacter terrestis	https://www.ncbi.nlm.nih.gov/nuccore/NR_181146.1
Pseudarthrobacter albicanus	https://www.ncbi.nlm.nih.gov/nuccore/NR_178874.1
Pseudarthrobacter chlorophenolicus	https://www.ncbi.nlm.nih.gov/nuccore/OP364637.1
Pseudarthrobacter defluvii	https://www.ncbi.nlm.nih.gov/nuccore/OL851750.1
Pseudarthrobacter enclensis	https://www.ncbi.nlm.nih.gov/nuccore/NR_134699.1
Pseudarthrobacter equi	https://www.ncbi.nlm.nih.gov/nuccore/OP986755.1
Pseudarthrobacter niigatensis	https://www.ncbi.nlm.nih.gov/nuccore/MW386567.1
Pseudarthrobacter oxydans	https://www.ncbi.nlm.nih.gov/nuccore/OQ130614.1
Pseudarthrobacter phenanthrenivorans	https://www.ncbi.nlm.nih.gov/nuccore/ON759419.1
Pseudarthrobacter polychromogenes	https://www.ncbi.nlm.nih.gov/nuccore/OP776901.1
Pseudarthrobacter psychrotolerans	https://www.ncbi.nlm.nih.gov/nuccore/OP081000.1
Pseudarthrobacter scleromae	https://www.ncbi.nlm.nih.gov/nuccore/OP278711.1
Pseudarthrobacter siccitolerans	https://www.ncbi.nlm.nih.gov/nuccore/OP778691.1
Pseudarthrobacter sulfonivorans	https://www.ncbi.nlm.nih.gov/nuccore/ON045821.1
Pseudoglutamicibacter albus	https://www.ncbi.nlm.nih.gov/nuccore/MN004807.1
Pseudoglutamicibacter cumminsii	https://www.ncbi.nlm.nih.gov/nuccore/OK083705.1
Microbacterium lacticum (outgroup)	https://www.ncbi.nlm.nih.gov/nuccore/AB007415.1
