# Supplementary material for: Unusual Genomic and Biochemical Features of Paenarthrobacter lasiusi sp. nov—A Novel Bacterial Species Isolated from Lasius niger Anthill Soil
Source: Int J Mol Sci. 2024 Dec 25;26(1):67. doi: 10.3390/ijms26010067 (PMC11719660; doi:10.3390/ijms26010067)
Supplement: Supplementary file 1 [file ijms-26-00067-s001.zip › S21 Supplementary Table 2.xlsx]

## Sheet: Лист1
Species	Genome	Predicted 16 rDNA gene
Arthrobacter gallicola	https://www.ncbi.nlm.nih.gov/genome/?term=txid2762225[Organism:noexp]	TTTACGGAGAGTTTGATCCTGGCTCAGGATGAACGCTGGCGGCGTGCTTAACACATGCAAGTCGAACGATGACTTCTGTGCTTGCACAGAATGATTAGTGGCGAACGGGTGAGTAACACGTGAGTAACCTGCCCTTAACTTCGGGATAAGCCTGGGAAACTGGGTCTAATACCGGATACGACCATCTGGCGCATGCCATGGTGGTGGAAAGCTTTATGCGGTTTTGGATGGACTCGCGGCCTATCAGCTTGTTGGTTGGGGTAATGGCCCACCAAGGCGACGACGGGTAGCCGGCCTGAGAGGGTGACCGGCCACACTGGGACTGAGACACGGCCCAGACTCCTACGGGAGGCAGCAGTGGGGAATATTGCACAATGGGCGAAAGCCTGATGCAGCGAC…
Arthrobacter ipis	https://www.ncbi.nlm.nih.gov/genome/?term=txid2716202[Organism:exp]	TCAACGGAGAGTTTGATCCTGGCTCAGGATGAACGCTGGCGGCGTGCTTAACACATGCAAGTCGAACGATGATCCGGTGCTTGCACCGGGGATTAGTGGCGAACGGGTGAGTAACACGTGAGTAACCTGCCCTTGACTCTGGGATAAGCCTGGGAAACTGGGTCTAATACCGGATATGACTCCTCATCGCATGGTGGGGGGTGGAAAGCTTTTGCGGTTTTGGATGGACTCGCGGCCTATCAGCTTGTTGGTGAGGTAATGGCTCACCAAGGCGACGACGGGTAGCCGGCCTGAGAGGGTGACCGGCCACACTGGGACTGAGACACGGCCCAGACTCCTACGGGAGGCAGCAGTGGGGAATATTGCACAATGGGCGAAAGCCTGATGCAGCGACGCCGC…
Arthrobacter pullicola	https://www.ncbi.nlm.nih.gov/genome/?term=txid2762224[Organism:exp]	TTTACGGAGAGTTTGATCCTGGCTCAGGATGAACGCTGGCGGCGTGCTTAACACATGCAAGTCGAACGATGACTTCTGTGCTTGCACAGAATGATTAGTGGCGAACGGGTGAGTAACACGTGAGTAACCTGCCCTTAACTTCGGGATAAGCCTGGGAAACTGGGTCTAATACCGGATACGACCACCTGGCGCATGCCATGGTGGTGGAAAGCTTTATGCGGTTTTGGATGGACTCGCGGCCTATCAGCTTGTTGGTTGGGGTAATGGCCCACCAAGGCGACGACGGGTAGCCGGCCTGAGAGGGTGACCGGCCACACTGGGACTGAGACACGGCCCAGACTCCTACGGGAGGCAGCAGTGGGGAATATTGCACAATGGGCGAAAGCCTGATGCAGCGAC…
Arthrobacter rhizospaerae	https://www.ncbi.nlm.nih.gov/genome/?term=txid2855490[Organism:exp]	TCAACGGAGAGTTTGATCCTGGCTCAGGATGAACGCTGGCGGCGTGCTTAACACATGCAAGTCGAACGATGAAGGGAGCTTGCTCCTGGATTAGTGGCGAACGGGTGAGTAACACGTGAGTAACCTGCCCTTAACTCTGGGATAAGCCTGGGAAACTGGGTCTAATACCGGATATGACTCCTCATCGCATGGTGGGGGGTGGAAAGCTTTTTGTGGTTTTGGATGGACTCGCGGCCTATCAGCTTGTTGGTGAGGTAATGGCTCACCAAGGCGACGACGGGTAGCCGGCCTGAGAGGGTGACCGGCCACACTGGGACTGAGACACGGCCCAGACTCCTACGGGAGGCAGCAGTGGGGAATATTGCACAATGGGCGAAAGCCTGATGCAGCGACGCCGCG…
Pseudarthrobacter humi	https://www.ncbi.nlm.nih.gov/genome/?term=txid2952523[Organism:exp]	TCAACGGAGAGTTTGATCCTGGCTCAGGATGAACGCTGGCGGCGTGCTTAACACATGCAAGTCGAACGATGAACCTCACTTGTGGGGGGATTAGTGGCGAACGGGTGAGTAACACGTGAGTAACCTGCCCTTAACTCTGGGATAAGCCTGGGAAACTGGGTCTAATACCGGATATGACTCCTCATCGCATGGTGGGGGGTGGAAAGCTTTATTGTGGTTTTGGATGGACTCGCGGCCTATCAGCTTGTTGGTGAGGTAATGGCTCACCAAGGCGACGACGGGTAGCCGGCCTGAGAGGGTGACCGGCCACACTGGGACTGAGACACGGCCCAGACTCCTACGGGAGGCAGCAGTGGGGAATATTGCACAATGGGCGAAAGCCTGATGCAGCGACGCCGC…
Paenarthrobacter sp. S21	THIS STUDY	ACGGAGAGTTTGATCCTGGCTCAGGATGAACGCTGGCGGCGTGCTTAACACATGCAAGTCGAACGATGATCCCAGCTTGCTGGGGGATTAGTGGCGAACGGGTGAGTAACACGTGAGTAACCTGCCCTTGACTCTGGGATAAGCCTGGGAAACTGGGTCTAATACCGGATACGACCATCTGGCGCATGTCATGGTGGTGGAAAGCTTTTGTGGTTTTGGATGGACTCGCGGCCTATCAGCTTGTTGGTGGGGTAATGGCCTACCAAGGCGACGACGGGTAGCCGGCCTGAGAGGGTGACCGGCCACACTGGGACTGAGACACGGCCCAGACTCCTACGGGAGGCAGCAGTGGGGAATATTGCACAATGGGCGCAAGCCTGATGCAGCGACGCCGCGTGA…
