# Supplementary material for: Unusual Genomic and Biochemical Features of Paenarthrobacter lasiusi sp. nov—A Novel Bacterial Species Isolated from Lasius niger Anthill Soil
Source: Int J Mol Sci. 2024 Dec 25;26(1):67. doi: 10.3390/ijms26010067 (PMC11719660; doi:10.3390/ijms26010067)
Supplement: Supplementary file 1 [file ijms-26-00067-s001.zip › S21 Supplementary Table 3.xlsx]

## Sheet: Лист1
Bacteria	Genome
Paenarthrobacter aurescens	https://www.ncbi.nlm.nih.gov/assembly/GCF_006538985.1
Paenarthrobacter histidinolovorans	https://www.ncbi.nlm.nih.gov/assembly/GCF_014647595.1
Paenarthrobacter ilicis	https://www.ncbi.nlm.nih.gov/assembly/GCF_016907545.1
Paenarthrobacter nicotinovorans	https://www.ncbi.nlm.nih.gov/assembly/GCF_021919345.1
Paenarthrobacter nitroguajacolicus	https://www.ncbi.nlm.nih.gov/assembly/GCF_013393275.1
Paenarthrobacter sp. S21	THIS STUDY
Paenarthrobacter ureafaciens	https://www.ncbi.nlm.nih.gov/assembly/GCF_016694995.1
Paenarthrobacter sp. A20	https://www.ncbi.nlm.nih.gov/datasets/genome/GCF_024168825.1/
Paenarthrobacter sp. AB444	https://www.ncbi.nlm.nih.gov/datasets/genome/GCF_028736865.1/
Paenarthrobacter sp. AR 02	https://www.ncbi.nlm.nih.gov/datasets/genome/GCF_021538675.1/
Paenarthrobacter sp. CM16	https://www.ncbi.nlm.nih.gov/datasets/genome/GCF_013179505.1/
Paenarthrobacter sp. DKR-5 *	https://www.ncbi.nlm.nih.gov/datasets/genome/GCF_018531425.1/
Paenarthrobacter sp. GOM3	https://www.ncbi.nlm.nih.gov/datasets/genome/GCF_018215265.1/
Paenarthrobacter sp. JL.01a	https://www.ncbi.nlm.nih.gov/datasets/genome/GCF_025452095.1/
Paenarthrobacter sp. MMS21-TAE1-1	https://www.ncbi.nlm.nih.gov/datasets/genome/GCF_019038615.1/
Paenarthrobacter sp. MSM-2-10-13	https://www.ncbi.nlm.nih.gov/datasets/genome/GCF_011605365.1/
Paenarthrobacter sp. OM7	https://www.ncbi.nlm.nih.gov/datasets/genome/GCF_029873575.1/
Paenarthrobacter sp. PH39-S1 *	https://www.ncbi.nlm.nih.gov/datasets/genome/GCF_030063245.1/
Paenarthrobacter sp. R1	https://www.ncbi.nlm.nih.gov/datasets/genome/GCF_030264015.1/
Paenarthrobacter sp. TYUT067	https://www.ncbi.nlm.nih.gov/datasets/genome/GCF_023656375.1/
Paenarthrobacter sp. UW852	https://www.ncbi.nlm.nih.gov/datasets/genome/GCF_024608385.1/
Paenarthrobacter sp. Y-19	https://www.ncbi.nlm.nih.gov/datasets/genome/GCF_029223985.1/
Paenarthrobacter sp. YJN-5	https://www.ncbi.nlm.nih.gov/datasets/genome/GCF_015040095.1/
Paenarthrobacter sp. YJN-D	https://www.ncbi.nlm.nih.gov/datasets/genome/GCF_015040335.1/
* - included in dDDH analysis, but not included in ANI analysis
