# Supplementary material for: Unusual Genomic and Biochemical Features of Paenarthrobacter lasiusi sp. nov—A Novel Bacterial Species Isolated from Lasius niger Anthill Soil
Source: Int J Mol Sci. 2024 Dec 25;26(1):67. doi: 10.3390/ijms26010067 (PMC11719660; doi:10.3390/ijms26010067)
Supplement: Supplementary file 1 [file ijms-26-00067-s001.zip › S21 Supplementary Table 4.xlsx]

## Sheet: Worksheet
	P_A20	P_AB444	Paenarthrobacter_S21	P_AR02	P_aurescens	P_CM16	P_GOM3	P_histidinolovorans	P_ilicis	P_JL01a	P_MMS21-TAE1-1	P_MSM-2-10-13	P_nicotinovorans	P_nitroguajacolicus	P_OM7	P_R1	P_TYU067	P_ureafaciens	P_UW852	P_Y19	P_YJN-5	P_YJN-D
P_A20	100	83.7282	84.9691	84.4272	84.8812	86.1197	84.9004	84.6996	83.3354	83.9012	83.3222	85.4233	84.6045	85.6459	87.1285	82.3346	85.2314	82.1954	84.6529	84.6339	82.2316	84.7198
P_AB444	83.7881	100	83.3856	83.5729	83.1198	83.512	83.7032	85.9631	82.6026	93.5072	82.6374	83.5086	85.8755	83.5291	83.545	82.1982	83.5224	82.162	83.4167	85.8574	82.0826	85.9201
Paenarthrobacter_S21	84.9409	83.3779	100	90.7602	84.0158	84.16	95.6712	84.1825	83.2602	83.5107	82.9436	84.1169	84.0351	84.0803	84.4237	81.8568	84.1319	81.8743	91.3774	84.0434	81.7963	84.0042
P_AR02	84.6181	83.6702	90.7517	100	83.6443	84.0114	91.122	83.989	83.5982	83.8174	82.8877	84.2515	84.3318	84.0451	84.0472	82.1532	84.2262	82.6552	96.7671	84.137	82.4307	84.2063
P_aurescens	84.8953	83.0275	83.8499	83.5095	100	84.9443	83.9677	83.8653	82.8557	83.202	82.6684	87.1959	83.6208	86.2411	84.86	81.728	87.2012	81.8088	83.7027	83.6953	81.8986	83.6098
P_CM16	86.0562	83.4464	84.1002	83.7534	84.9397	100	84.1056	83.9289	83.0065	83.5574	83.0024	85.1501	84.038	85.6828	87.6125	81.9687	85.2071	81.9145	83.8513	84.0178	81.962	83.9905
P_GOM3	85.0197	83.7882	95.5769	91.0827	83.9314	84.2604	100	84.2787	83.4463	83.8405	82.9908	84.2802	84.2621	84.4459	84.547	82.0143	84.1792	82.1014	91.4395	84.2215	82.0933	84.2771
P_histidinolovorans	84.7098	85.8296	84.274	83.8648	84.0189	84.1445	84.1675	100	82.9486	85.9184	82.9652	84.214	90.7504	84.3123	84.4666	81.9264	84.1714	82.098	83.91	90.7872	81.9919	90.8063
P_ilicis	83.4302	82.5493	83.2735	83.6703	83.002	83.041	83.4598	82.877	100	82.771	82.1191	83.7551	82.9051	82.9709	83.247	81.6952	83.6879	81.7231	83.4948	82.8378	81.6664	82.8485
P_JL01a	84.0537	93.5188	83.6849	83.6638	83.2148	83.7182	83.793	86.0738	82.6901	100	82.7942	83.6567	86.1799	83.6005	83.8582	82.6139	83.6155	82.3847	83.7588	86.1474	82.4393	86.1632
P_MMS21-TAE1-1	83.3853	82.5072	82.9473	82.7689	82.5664	82.9094	83.0113	82.8589	82.0092	82.7378	100	83.0348	82.902	83.141	82.9237	81.8584	83.0028	81.9462	82.8124	82.8785	81.9939	82.9132
P_MSM-2-10-13	85.4251	83.4294	84.1879	84.3559	87.2232	84.9773	84.2204	84.22	83.7468	83.5519	82.9227	100	84.4302	87.0235	85.3344	82.4843	98.468	82.4899	83.9879	84.3472	82.4963	84.1001
P_nicotinovorans	84.5949	85.9068	84.2225	84.4138	83.6377	84.0777	84.3575	90.6494	82.8617	86.1409	83.0865	84.4063	100	84.1336	84.3418	82.302	84.3359	82.6934	83.9831	98.7689	82.737	98.6881
P_nitroguajacolicus	85.6484	83.4736	84.2454	83.951	86.3599	85.5114	84.3825	84.2713	82.9585	83.5008	83.2129	86.9777	84.229	100	85.6057	81.9034	86.9974	81.9312	84.2005	84.2915	81.9504	84.2772
P_OM7	87.261	83.4215	84.3101	83.8671	84.8589	87.5173	84.4388	84.2628	83.0543	83.5953	82.9915	85.2074	84.2866	85.5044	100	82.0985	85.1956	82.1248	84.0389	84.3154	82.1844	84.3741
P_R1	82.2892	82.1628	81.835	82.0453	81.8007	82.068	81.9579	82.0524	81.7793	82.5008	81.9093	82.3463	82.333	81.9815	81.9913	100	81.9438	97.1349	82.3868	82.9475	96.5691	82.2752
P_TYU067	85.2677	83.4416	84.2496	84.2254	87.0793	85.0458	84.2211	84.1562	83.7308	83.5439	83.0963	98.4618	84.456	87.0358	85.2825	81.9549	100	82.1789	83.9579	84.209	82.3138	84.2023
P_ureafaciens	82.0843	82.1377	81.9224	82.4467	81.7818	82.014	82.1137	82.0198	81.5588	82.4489	81.9347	82.1837	82.7013	81.9335	82.0356	97.1346	82.2522	100	81.9575	82.1969	98.1989	82.2738
P_UW852	84.7804	83.4767	91.4039	96.924	83.8212	83.8964	91.4842	83.8863	83.4403	83.534	82.8861	83.9392	84.0462	84.0487	84.1797	82.3615	83.9262	81.9283	100	84.078	82.4394	84.0832
P_Y19	84.6429	85.9071	84.1593	84.0435	83.6569	83.9188	84.144	90.6628	82.8334	86.0897	82.9954	84.2231	98.7572	84.2815	84.342	82.731	84.1264	82.209	84.0112	100	82.3123	98.6488
P_YJN-5	82.2087	82.2043	81.8597	82.3227	81.7541	81.9861	81.9378	82.0717	81.5853	82.3264	82.0829	82.3232	82.8109	81.8805	82.1299	96.4946	82.2137	98.201	82.4062	82.3793	100	82.2934
P_YJN-D	84.6097	85.7748	84.2129	84.0507	83.678	84.0112	84.2939	90.6674	82.9448	86.1455	83.0145	84.1898	98.6582	84.2326	84.3551	82.2218	84.1092	82.1657	84.0312	98.6583	82.2019	100
