# Supplementary material for: Unusual Genomic and Biochemical Features of Paenarthrobacter lasiusi sp. nov—A Novel Bacterial Species Isolated from Lasius niger Anthill Soil
Source: Int J Mol Sci. 2024 Dec 25;26(1):67. doi: 10.3390/ijms26010067 (PMC11719660; doi:10.3390/ijms26010067)
Supplement: Supplementary file 1 [file ijms-26-00067-s001.zip › S21 Supplementary Table 7.xls]

## Sheet: Worksheet
LOCUS_28860	WP_211711010.1	97.268	366	10	0	1	366	1	366	0	713	98.63
LOCUS_28860	WP_235520325.1	93.716	366	23	0	1	366	1	366	0	674	96.99
LOCUS_28860	WP_284986856.1	93.443	366	24	0	1	366	1	366	0	669	96.45
LOCUS_28860	WP_257370295.1	93.169	366	25	0	1	366	1	366	0	667	96.17
LOCUS_28860	WP_144652662.1	87.397	365	46	0	2	366	3	367	0	654	95.34
LOCUS_28860	WP_090823962.1	89.617	366	38	0	1	366	1	366	0	650	95.36
LOCUS_28860	WP_311211724.1	84.973	366	55	0	1	366	1	366	0	643	93.99
LOCUS_28860	SEJ51280.1	89.286	364	39	0	3	366	1	364	0	643	95.33
LOCUS_28860	WP_261611174.1	87.705	366	45	0	1	366	1	366	0	643	93.17
LOCUS_28860	WP_309073944.1	85.519	366	53	0	1	366	1	366	0	640	92.35
LOCUS_28860	WP_310203857.1	86.885	366	48	0	1	366	1	366	0	640	94.26
LOCUS_28860	BCW08922.1	85.792	366	52	0	1	366	1	366	0	640	93.99
LOCUS_28860	WP_253465624.1	87.978	366	44	0	1	366	1	366	0	638	93.44
LOCUS_28860	KQR03623.1	85.519	366	53	0	1	366	1	366	0	638	93.99
LOCUS_28860	WP_193590674.1	85.519	366	53	0	1	366	1	366	0	638	93.99
LOCUS_28860	BCW38667.1	85.246	366	54	0	1	366	1	366	0	637	93.72
LOCUS_28860	WP_064723473.1	85.519	366	53	0	1	366	1	366	0	636	93.72
LOCUS_28860	WP_280625866.1	86.066	366	51	0	1	366	1	366	0	634	93.44
LOCUS_28860	WP_306879619.1	85.519	366	53	0	1	366	1	366	0	633	93.44
LOCUS_28860	WP_275777351.1	84.699	366	56	0	1	366	1	366	0	633	93.44
LOCUS_28860	WP_207595834.1	85.792	366	52	0	1	366	1	366	0	632	93.44
LOCUS_28860	KIA75053.1	85.165	364	54	0	3	366	1	364	0	632	93.96
LOCUS_28860	WP_231339652.1	87.158	366	47	0	1	366	1	366	0	632	93.17
LOCUS_28860	WP_089593252.1	84.973	366	55	0	1	366	1	366	0	632	93.72
LOCUS_28860	WP_309995464.1	86.066	366	51	0	1	366	1	366	0	632	92.62
LOCUS_28860	MCP1411874.1	87.637	364	45	0	3	366	1	364	0	632	93.41
LOCUS_28860	WP_214816586.1	83.88	366	59	0	1	366	1	366	0	632	92.08
LOCUS_28860	GAT89166.1	85.165	364	54	0	3	366	1	364	0	630	93.68
LOCUS_28860	WP_189076369.1	84.426	366	57	0	1	366	1	366	0	629	93.17
LOCUS_28860	WP_159704396.1	86.066	366	51	0	1	366	1	366	0	629	93.72
LOCUS_28860	MDQ0104413.1	85.165	364	54	0	3	366	1	364	0	627	93.41
LOCUS_28860	WP_017197032.1	82.787	366	63	0	1	366	1	366	0	626	91.8
LOCUS_28860	SKB98432.1	84.615	364	56	0	3	366	1	364	0	626	93.41
LOCUS_28860	WP_189021117.1	85.246	366	54	0	1	366	1	366	0	625	92.9
LOCUS_28860	WP_223941446.1	86.066	366	51	0	1	366	1	366	0	623	91.26
LOCUS_28860	MBP2394374.1	84.066	364	58	0	3	366	1	364	0	622	93.13
LOCUS_28860	WP_250820700.1	86.066	366	51	0	1	366	1	366	0	621	91.26
LOCUS_28860	WP_166840996.1	86.066	366	51	0	1	366	1	366	0	620	90.98
LOCUS_28860	WP_091327067.1	84.699	366	56	0	1	366	1	366	0	620	92.9
LOCUS_28860	WP_142937138.1	85.792	366	52	0	1	366	1	366	0	620	90.71
LOCUS_28860	WP_062070927.1	85.519	366	53	0	1	366	1	366	0	619	91.8
LOCUS_28860	WP_011772981.1	84.973	366	55	0	1	366	1	366	0	619	91.8
LOCUS_28860	WP_179017499.1	85.246	366	54	0	1	366	1	366	0	617	91.8
LOCUS_28860	SDX31637.1	84.341	364	57	0	3	366	1	364	0	613	92.86
LOCUS_28860	WP_024819044.1	82.24	366	65	0	1	366	1	366	0	608	91.26
LOCUS_28860	WP_091464603.1	85.519	366	53	0	1	366	1	366	0	607	91.8
LOCUS_28860	WP_172326306.1	84.973	366	55	0	1	366	1	366	0	606	93.72
LOCUS_28860	VXC38020.1	82.682	358	59	1	1	358	1	355	0	605	91.62
LOCUS_28860	WP_224166033.1	81.37	365	68	0	2	366	3	367	0	605	89.32
LOCUS_28860	WP_224094665.1	81.096	365	69	0	2	366	3	367	0	603	89.04
LOCUS_28860	WP_178994014.1	85.246	366	54	0	1	366	1	366	0	602	92.35
LOCUS_28860	WP_309931506.1	80.926	367	69	1	1	366	1	367	0	600	88.56
LOCUS_28860	WP_105693625.1	82.787	366	63	0	1	366	1	366	0	598	90.71
LOCUS_28860	WP_141283373.1	84.426	366	57	0	1	366	1	366	0	597	92.08
LOCUS_28860	WP_306844279.1	84.426	366	57	0	1	366	1	366	0	595	91.26
LOCUS_28860	WP_274259082.1	84.153	366	58	0	1	366	1	366	0	593	91.26
LOCUS_28860	WP_144663124.1	84.426	366	57	0	1	366	1	366	0	591	91.53
LOCUS_28860	WP_223947550.1	82.369	363	64	0	4	366	5	367	0	591	89.53
LOCUS_28860	WP_216922659.1	81.644	365	67	0	2	366	3	367	0	591	89.59
LOCUS_28860	WP_284977072.1	79.452	365	75	0	2	366	3	367	0	589	87.95
LOCUS_28860	WP_026547997.1	84.973	366	55	0	1	366	1	366	0	588	93.17
LOCUS_28860	WP_262276878.1	85.246	366	54	0	1	366	1	366	0	587	90.98
LOCUS_28860	WP_091552510.1	84.699	366	56	0	1	366	1	366	0	583	93.17
LOCUS_28860	WP_314324221.1	83.06	366	62	0	1	366	1	366	0	583	90.16
LOCUS_28860	WP_167269216.1	83.06	366	62	0	1	366	1	366	0	582	90.16
LOCUS_28860	UKA50181.1	84.699	366	56	0	1	366	1	366	0	582	92.62
LOCUS_28860	SCZ60588.1	84.341	364	57	0	3	366	1	364	0	578	93.13
LOCUS_28860	WP_281452100.1	82.514	366	64	0	1	366	1	366	0	577	90.98
LOCUS_28860	WP_223935334.1	81.918	365	66	0	2	366	3	367	0	577	89.59
LOCUS_28860	WP_026541694.1	84.699	366	56	0	1	366	1	366	0	576	93.17
LOCUS_28860	WP_284979404.1	79.452	365	75	0	2	366	3	367	0	572	87.95
LOCUS_28860	MDI2036040.1	82.143	364	65	0	3	366	1	364	0	571	90.93
LOCUS_28860	WP_223944370.1	84.973	366	55	0	1	366	1	366	0	563	93.44
LOCUS_28860	WP_137324887.1	75.637	353	86	0	14	366	1	353	0	548	85.27
LOCUS_28860	WP_215050730.1	69.505	364	111	0	3	366	19	382	5.09e-171	492	79.12
LOCUS_28860	WP_309988694.1	69.505	364	111	0	3	366	19	382	4.64e-170	489	78.85
LOCUS_28860	WP_205652185.1	69.231	364	112	0	3	366	19	382	2.03e-169	488	78.57
LOCUS_28860	WP_116778147.1	66.12	366	124	0	1	366	1	366	7.3e-169	486	77.6
LOCUS_28860	MDQ1594400.1	68.956	364	113	0	3	366	19	382	9.81e-169	486	78.85
LOCUS_28860	WP_026040872.1	65.847	366	125	0	1	366	1	366	3.98e-168	484	77.32
LOCUS_28860	WP_026533378.1	67.857	364	117	0	3	366	1	364	7.97e-168	483	76.92
LOCUS_28860	WP_024476032.1	65.574	366	126	0	1	366	1	366	1.14e-167	483	77.05
LOCUS_28860	WP_076803608.1	67.045	352	116	0	14	365	1	352	1.56e-167	482	80.11
LOCUS_28860	WP_171585383.1	66.393	366	123	0	1	366	1	366	2.08e-167	482	77.05
LOCUS_28860	WP_224277284.1	67.945	365	117	0	1	365	1	365	1.42e-166	480	79.18
LOCUS_28860	WP_209730734.1	65.301	366	127	0	1	366	1	366	1.89e-166	480	77.6
LOCUS_28860	WP_087873147.1	66.477	352	118	0	14	365	1	352	5.21e-166	478	79.83
LOCUS_28860	WP_045699734.1	67.671	365	118	0	1	365	1	365	8.75e-166	478	78.9
LOCUS_28860	WP_306920468.1	65.289	363	126	0	4	366	3	365	9.84e-166	478	77.41
LOCUS_28860	HEX8095686.1	67.688	359	116	0	7	365	79	437	1.97e-165	480	79.67
LOCUS_28860	WP_133205237.1	67.769	363	117	0	4	366	3	365	2.19e-165	477	79.61
LOCUS_28860	HKS01844.1	64.187	363	130	0	4	366	3	365	1.65e-164	475	77.41
LOCUS_28860	WP_196948408.1	68.219	365	116	0	1	365	1	365	2.46e-164	474	79.73
LOCUS_28860	WP_305997706.1	65.574	366	126	0	1	366	1	366	2.66e-164	474	78.69
LOCUS_28860	WP_285243865.1	67.486	366	119	0	1	366	1	366	4.07e-164	474	78.69
LOCUS_28860	WP_141141704.1	68.32	363	115	0	4	366	3	365	4.48e-164	474	79.06
LOCUS_28860	WP_058931178.1	68.595	363	114	0	4	366	3	365	4.53e-164	474	78.51
LOCUS_28860	WP_314326228.1	66.209	364	123	0	3	366	2	365	4.58e-164	474	77.47
LOCUS_28860	WP_275725962.1	67.127	362	119	0	4	365	3	364	4.78e-164	474	78.18
LOCUS_28860	WP_311764292.1	65.84	363	124	0	4	366	3	365	1.07e-163	473	78.51
LOCUS_28870	WP_211711011.1	93.725	255	16	0	1	255	1	255	4.08e-173	488	97.25
LOCUS_28870	WP_026541690.1	78.8	250	53	0	6	255	11	260	4.21e-139	402	88.8
LOCUS_28870	WP_026547994.1	78.8	250	53	0	6	255	11	260	7.28e-139	401	88.4
LOCUS_28870	WP_172326499.1	77.6	250	56	0	6	255	11	260	1.34e-137	398	88
LOCUS_28870	WP_223947547.1	77.236	246	56	0	10	255	19	264	7.32e-136	394	89.43
LOCUS_28870	WP_216922662.1	76.829	246	57	0	10	255	19	264	3.87e-135	392	89.02
LOCUS_28870	UKA50178.1	75.099	253	63	0	3	255	8	260	4.97e-134	389	86.17
LOCUS_28870	WP_141283370.1	75.494	253	62	0	3	255	8	260	1.18e-133	388	85.77
LOCUS_28870	WP_309073948.1	76.8	250	58	0	6	255	11	260	1.28e-133	388	85.2
LOCUS_28870	WP_223935332.1	77.273	242	55	0	14	255	23	264	3.06e-133	387	88.02
LOCUS_28870	WP_309931511.1	76.639	244	57	0	12	255	21	264	2.3e-132	385	88.52
LOCUS_28870	WP_236558789.1	76.305	249	59	0	7	255	12	260	3.09e-132	384	85.94
LOCUS_28870	WP_224166031.1	76.23	244	58	0	12	255	21	264	1.55e-131	383	88.11
LOCUS_28870	WP_214816592.1	73.123	253	67	1	3	255	5	256	6.36e-131	381	85.38
LOCUS_28870	QSZ47261.1	74.704	253	63	1	3	255	5	256	7.58e-131	381	83.4
LOCUS_28870	WP_017197030.1	75.102	245	61	0	11	255	12	256	5.75e-130	379	85.71
LOCUS_28870	WP_281452103.1	71.888	249	70	0	7	255	12	260	5.92e-125	366	84.34
LOCUS_28870	WP_014920407.1	68.924	251	78	0	5	255	12	262	1.15e-116	345	77.69
LOCUS_28870	WP_011772977.1	68.11	254	81	0	2	255	10	263	2.48e-116	344	76.38
LOCUS_28870	WP_210065078.1	67.323	254	83	0	2	255	10	263	3.87e-115	341	76.38
LOCUS_28870	WP_144652667.1	69.295	241	74	0	15	255	24	264	7.58e-111	330	83.4
LOCUS_28870	WP_260842537.1	70.485	227	67	0	29	255	1	227	1.02e-109	326	82.38
LOCUS_28870	WP_262276876.1	69.604	227	69	0	29	255	1	227	2.96e-109	325	81.94
LOCUS_28870	WP_274259078.1	70.044	227	68	0	29	255	1	227	5.84e-109	324	81.94
LOCUS_28870	WP_306844283.1	69.604	227	69	0	29	255	1	227	2.19e-107	320	81.94
LOCUS_28870	WP_310204067.1	77.005	187	43	0	69	255	1	187	1.91e-100	301	88.77
LOCUS_28870	WP_242703604.1	77.838	185	41	0	71	255	1	185	2.73e-99	298	86.49
LOCUS_28870	WP_104060234.1	56.485	239	104	0	17	255	22	260	4.97e-92	283	75.31
LOCUS_28870	WP_252601840.1	56.067	239	105	0	17	255	22	260	6.12e-91	280	74.9
LOCUS_28870	RAX44721.1	56.485	239	104	0	17	255	22	260	1.22e-90	279	75.73
LOCUS_28870	WP_277357427.1	55.274	237	106	0	19	255	18	254	5.42e-90	277	75.11
LOCUS_28870	WP_164203221.1	54.812	239	108	0	17	255	20	258	6.98e-90	277	74.06
LOCUS_28870	WP_191080501.1	54.812	239	108	0	17	255	20	258	1.06e-89	276	73.64
LOCUS_28870	WP_307836200.1	51.181	254	124	0	2	255	1	254	5.37e-89	275	71.65
LOCUS_28870	MDQ5860850.1	54.812	239	108	0	17	255	22	260	1.59e-88	274	74.48
LOCUS_28870	WP_254749245.1	54.435	248	110	1	8	255	16	260	1.97e-88	273	72.18
LOCUS_28870	MCU1435307.1	53.975	239	110	0	17	255	20	258	1.41e-87	271	72.38
LOCUS_28870	WP_248763255.1	54.812	239	108	0	17	255	22	260	1.7e-87	271	72.38
LOCUS_28870	KRE71261.1	54.812	239	108	0	17	255	1	239	2.46e-87	270	72.8
LOCUS_28870	WP_082576115.1	55.23	239	107	0	17	255	22	260	3.3e-87	270	72.8
LOCUS_28870	WP_108600819.1	53.469	245	114	0	11	255	16	260	5.16e-87	270	71.43
LOCUS_28870	WP_141139050.1	55.23	239	107	0	17	255	22	260	5.45e-87	270	72.8
LOCUS_28870	WP_252567854.1	54.393	239	109	0	17	255	22	260	2.09e-86	268	73.22
LOCUS_28870	MCU1518584.1	53.556	239	111	0	17	255	20	258	4.02e-86	267	73.64
LOCUS_28870	WP_058930475.1	53.556	239	111	0	17	255	22	260	4.73e-85	265	72.38
LOCUS_28870	WP_090584455.1	52.282	241	115	0	15	255	14	254	2.06e-84	263	72.2
LOCUS_28870	HCN21390.1	53.975	239	110	0	17	255	22	260	8.07e-84	261	71.55
LOCUS_28870	WP_160676571.1	53.556	239	111	0	17	255	22	260	9.51e-84	261	74.48
LOCUS_28870	HCC38505.1	53.138	239	112	0	17	255	1	239	2.88e-83	259	71.55
LOCUS_28870	HAG60371.1	53.556	239	111	0	17	255	22	260	3.56e-83	260	71.55
LOCUS_28870	WP_026544087.1	53.586	237	110	0	19	255	17	253	5.38e-83	259	72.57
LOCUS_28870	WP_255769278.1	51.883	239	115	0	17	255	20	258	1.23e-81	256	71.55
LOCUS_28870	WP_320537194.1	50.633	237	117	0	19	255	22	258	9.35e-80	251	70.46
LOCUS_28870	WP_275213766.1	50.633	237	117	0	19	255	22	258	2.78e-79	250	70.04
LOCUS_28870	WP_066281045.1	55.172	232	104	0	24	255	3	234	4.17e-79	249	68.97
LOCUS_28870	WP_308192140.1	50.198	253	125	1	3	255	5	256	2.84e-78	248	65.61
LOCUS_28870	WP_229675409.1	54.31	232	106	0	24	255	25	256	3.73e-78	247	69.4
LOCUS_28870	WP_079555736.1	51.293	232	113	0	24	255	27	258	4.11e-78	247	69.83
LOCUS_28870	NSX35099.1	51.779	253	121	1	3	255	5	256	2.18e-77	245	65.61
LOCUS_28870	WP_251425595.1	51.383	253	122	1	3	255	5	256	4.15e-77	244	65.61
LOCUS_28870	WHP58729.1	51.383	253	122	1	3	255	5	256	4.83e-77	244	65.61
LOCUS_28870	MDV2981675.1	51.383	253	122	1	3	255	5	256	5.21e-77	244	65.22
LOCUS_28870	WP_139030427.1	50.579	259	119	2	1	255	1	254	6.01e-77	244	65.64
LOCUS_28870	WP_246255905.1	54.077	233	107	0	23	255	2	234	6.72e-77	243	68.24
LOCUS_28870	WP_310113206.1	51.383	253	122	1	3	255	5	256	7.98e-77	244	65.61
LOCUS_28870	WP_309813494.1	48.523	237	122	0	19	255	22	258	9.49e-77	244	71.31
LOCUS_28870	MCD5344493.1	51.931	233	112	0	23	255	2	234	2.78e-76	241	67.38
LOCUS_28870	WP_102975974.1	50	252	124	2	4	255	6	255	4.32e-76	242	66.67
LOCUS_28870	WP_321214443.1	53.68	231	107	0	24	254	25	255	4.61e-76	242	67.97
LOCUS_28870	MCU1569212.1	49.624	266	123	2	1	255	1	266	5e-76	242	63.16
LOCUS_28870	HET7781159.1	53.68	231	107	0	24	254	25	255	9.78e-76	241	67.97
LOCUS_28870	WP_307608366.1	49.231	260	127	1	1	255	1	260	1.2e-75	241	64.62
LOCUS_28870	WP_172322188.1	49.2	250	119	2	6	255	17	258	1.35e-75	241	66.4
LOCUS_28870	WP_157240977.1	53.247	231	108	0	24	254	25	255	1.69e-75	240	67.97
LOCUS_28870	WP_091421517.1	48.462	260	129	1	1	255	1	260	3.13e-75	240	64.62
LOCUS_28870	WP_083435285.1	51.899	237	114	0	19	255	29	265	6e-75	239	67.09
LOCUS_28870	WP_306635819.1	50	262	124	2	1	255	1	262	7e-75	239	62.98
LOCUS_28870	WP_307304095.1	49.799	249	118	1	7	255	12	253	1.35e-74	238	64.66
LOCUS_28870	WP_141002279.1	51.21	248	116	1	8	255	13	255	1.46e-74	238	65.32
LOCUS_28870	WP_307273450.1	50	262	124	2	1	255	1	262	1.62e-74	238	62.98
LOCUS_28870	WP_324643178.1	53.017	232	109	0	24	255	24	255	2.14e-74	238	67.67
LOCUS_28870	WP_236808154.1	52.846	246	115	1	11	255	14	259	2.23e-74	238	68.7
LOCUS_28870	WP_142040329.1	48.462	260	125	2	1	255	1	256	2.41e-74	238	63.46
LOCUS_28870	WP_013602392.1	53.017	232	109	0	24	255	24	255	4.29e-74	237	67.24
LOCUS_28870	WP_311217686.1	49.421	259	121	2	1	254	1	254	4.63e-74	237	64.48
LOCUS_28870	WP_255173329.1	53.017	232	109	0	24	255	24	255	8.07e-74	236	67.67
LOCUS_28870	MDF3053341.1	48.069	233	121	0	22	254	15	247	9.43e-74	236	68.24
LOCUS_28870	SCZ57460.1	50	232	116	0	24	255	27	258	1.56e-73	235	67.67
LOCUS_28870	WP_258803449.1	50.649	231	114	0	24	254	24	254	1.75e-73	235	68.83
LOCUS_28870	WP_307358373.1	52.72	239	113	0	17	255	17	255	3.55e-73	234	68.2
LOCUS_28870	WP_018761009.1	52.586	232	110	0	24	255	22	253	5.86e-73	234	68.53
LOCUS_28870	WP_138135286.1	51.965	229	110	0	27	255	1	229	1.04e-72	232	65.5
LOCUS_28870	WP_091421501.1	46.032	252	132	1	8	255	3	254	1.1e-72	233	65.08
LOCUS_28870	WP_133831745.1	52.586	232	110	0	24	255	22	253	1.3e-72	233	68.53
LOCUS_28870	WP_138610958.1	51.965	229	110	0	27	255	1	229	1.39e-72	232	66.38
LOCUS_28870	HEX7202167.1	51.082	231	113	0	24	254	24	254	1.61e-72	233	67.97
LOCUS_28870	WP_138138431.1	52.402	229	109	0	27	255	1	229	1.78e-72	232	68.56
LOCUS_28870	WP_142056654.1	46.032	252	132	1	8	255	3	254	2.34e-72	232	65.08
LOCUS_28870	WP_109045712.1	52.155	232	111	0	24	255	22	253	3.94e-72	232	68.53
LOCUS_28870	WP_163166167.1	49.194	248	126	0	8	255	13	260	4.01e-72	232	65.32
LOCUS_28880	WP_284986855.1	94.355	124	7	0	1	124	1	124	7.32e-81	243	96.77
LOCUS_28880	WP_211711012.1	93.548	124	8	0	1	124	1	124	4.19e-80	242	96.77
LOCUS_28880	WP_235520326.1	92.742	124	9	0	1	124	1	124	5.46e-80	241	95.97
LOCUS_28880	WP_257370297.1	91.935	124	10	0	1	124	1	124	1.01e-79	241	95.16
LOCUS_28880	WP_280625862.1	81.452	124	23	0	1	124	1	124	2.45e-70	217	90.32
LOCUS_28880	WP_091327064.1	83.065	124	21	0	1	124	1	124	2.64e-70	217	89.52
LOCUS_28880	WP_090823967.1	82.258	124	22	0	1	124	1	124	1.08e-69	215	88.71
LOCUS_28880	WP_105693619.1	79.839	124	25	0	1	124	1	124	9.98e-69	213	87.9
LOCUS_28880	WP_166840993.1	80.645	124	24	0	1	124	1	124	6.66e-68	211	88.71
LOCUS_28880	WP_189021113.1	78.226	124	27	0	1	124	1	124	2.2e-67	209	87.9
LOCUS_28880	WP_159704405.1	79.839	124	25	0	1	124	1	124	4.3e-67	209	86.29
LOCUS_28880	WP_178994019.1	79.032	124	26	0	1	124	1	124	9.18e-66	205	86.29
LOCUS_28880	WP_141283367.1	78.226	124	27	0	1	124	1	124	9.8e-66	205	86.29
LOCUS_28880	WP_017197029.1	76.613	124	29	0	1	124	1	124	5.31e-65	203	84.68
LOCUS_28880	WP_281452106.1	76.613	124	29	0	1	124	1	124	5.43e-65	203	85.48
LOCUS_28880	WP_309995454.1	81.452	124	23	0	1	124	1	124	1.22e-64	202	90.32
LOCUS_28880	WP_142937140.1	82.258	124	22	0	1	124	1	124	1.68e-64	202	87.9
LOCUS_28880	WP_207595830.1	81.452	124	23	0	1	124	1	124	1.79e-64	202	90.32
LOCUS_28880	WP_026541688.1	80.645	124	24	0	1	124	1	124	3.82e-64	201	89.52
LOCUS_28880	WP_144663127.1	77.419	124	27	1	1	124	1	123	5.93e-64	201	86.29
LOCUS_28880	WP_091552502.1	79.839	124	25	0	1	124	1	124	7.22e-64	201	88.71
LOCUS_28880	WP_089593249.1	79.839	124	25	0	1	124	1	124	7.47e-64	201	89.52
LOCUS_28880	WP_026547992.1	79.839	124	25	0	1	124	1	124	1.43e-63	200	88.71
LOCUS_28880	WP_144652670.1	79.839	124	25	0	1	124	1	124	1.66e-63	200	89.52
LOCUS_28880	WP_262276875.1	77.419	124	27	1	1	124	1	123	4.42e-63	199	85.48
LOCUS_28880	WP_231339654.1	82.258	124	22	0	1	124	1	124	4.46e-63	199	90.32
LOCUS_28880	WP_274259076.1	77.419	124	27	1	1	124	1	123	6.92e-63	198	86.29
LOCUS_28880	WP_311211727.1	79.839	124	25	0	1	124	1	124	9.51e-63	198	90.32
LOCUS_28880	WP_024819042.1	81.452	124	23	0	1	124	1	124	1.22e-62	197	88.71
LOCUS_28880	WP_310203867.1	81.452	124	23	0	1	124	1	124	4.82e-62	196	88.71
LOCUS_28880	WP_167269220.1	74.809	131	24	2	1	124	1	129	1.2e-60	192	81.68
LOCUS_28880	WP_314324219.1	74.046	131	25	2	1	124	1	129	2.23e-60	192	81.68
LOCUS_28880	WP_091464599.1	79.839	124	25	0	1	124	1	124	3.36e-60	191	87.1
LOCUS_28880	WP_011772974.1	79.032	124	26	0	1	124	1	124	6.35e-60	191	87.9
LOCUS_28880	WP_306879623.1	80.645	124	21	1	1	124	1	121	1.3e-59	190	84.68
LOCUS_28880	WP_018780228.1	80.645	124	21	1	1	124	1	121	2.13e-59	189	84.68
LOCUS_28880	BCW38665.1	80.645	124	21	1	1	124	1	121	2.13e-59	189	84.68
LOCUS_28880	WP_055973688.1	80.645	124	21	1	1	124	1	121	2.17e-59	189	84.68
LOCUS_28880	WP_064723475.1	79.032	124	23	1	1	124	1	121	7.59e-59	188	83.87
LOCUS_28880	WP_309073951.1	79.839	124	24	1	1	124	1	123	1.31e-58	187	87.1
LOCUS_28880	WP_214816595.1	79.032	124	26	0	1	124	1	124	1.4e-58	187	86.29
LOCUS_28880	KIA75051.1	79.839	124	22	1	1	124	1	121	1.42e-58	187	83.87
LOCUS_28880	WP_159735923.1	78.226	124	27	0	1	124	1	124	1.92e-58	187	86.29
LOCUS_28880	WP_062070922.1	79.2	125	25	1	1	124	1	125	4.57e-58	186	86.4
LOCUS_28880	WP_224166028.1	70.543	129	33	2	1	124	1	129	2.31e-57	184	79.84
LOCUS_28880	WP_216922677.1	70.543	129	33	3	1	124	1	129	3.91e-57	184	81.4
LOCUS_28880	WP_224094660.1	70.543	129	33	3	1	124	1	129	6.54e-57	183	80.62
LOCUS_28880	WP_223947544.1	70.543	129	33	3	1	124	1	129	7.54e-57	183	80.62
LOCUS_28880	WP_223935329.1	67.692	130	35	3	1	124	1	129	6.97e-54	176	78.46
LOCUS_28880	WP_069696006.1	65.323	124	41	1	1	124	1	122	1.13e-47	160	78.23
LOCUS_28880	WP_021471312.1	65.323	124	41	1	1	124	1	122	2.6e-47	159	78.23
LOCUS_28880	GLU64078.1	65.323	124	41	1	1	124	19	140	4.13e-47	159	78.23
LOCUS_28880	WP_179015169.1	64.516	124	42	1	1	124	1	122	9.57e-47	157	78.23
LOCUS_28880	WP_062094611.1	64.516	124	42	1	1	124	1	122	1.75e-46	157	77.42
LOCUS_28880	BCW82506.1	64.516	124	42	1	1	124	19	140	2.84e-46	157	77.42
LOCUS_28880	WP_264962804.1	64.516	124	42	1	1	124	1	122	3.76e-46	156	77.42
LOCUS_28880	WP_166184861.1	63.71	124	43	1	1	124	1	122	4.79e-46	155	77.42
LOCUS_28880	WP_201433991.1	63.71	124	43	1	1	124	1	122	5.71e-46	155	77.42
LOCUS_28880	WP_193592334.1	62.903	124	44	1	1	124	1	122	1.34e-45	154	77.42
LOCUS_28880	WP_243542000.1	62.097	124	45	1	1	124	1	122	5.33e-45	153	77.42
LOCUS_28880	WP_225500458.1	55.056	89	33	3	35	121	14	97	5.27e-20	89.7	67.42
LOCUS_28880	WP_024366522.1	42.553	94	43	2	35	117	15	108	2.29e-18	85.5	63.83
LOCUS_28880	WP_144671687.1	51.685	89	34	4	35	117	15	100	2.43e-18	85.1	67.42
LOCUS_28880	WP_160663399.1	41.573	89	51	1	30	117	10	98	3.97e-17	82	62.92
LOCUS_28880	WP_244208428.1	46.512	86	42	3	35	117	15	99	7.1e-17	81.3	63.95
LOCUS_28880	RKR15543.1	46.512	86	42	3	35	117	17	101	7.25e-17	81.3	63.95
LOCUS_28880	WP_231386306.1	45.238	84	42	2	35	117	15	95	1.17e-16	80.9	60.71
LOCUS_28880	WP_307051207.1	54.688	64	28	1	35	97	1	64	2.91e-16	79.7	78.12
LOCUS_28880	KQR65533.1	46.154	91	37	3	35	114	15	104	3.11e-16	81.3	61.54
LOCUS_28880	BCW68551.1	43.878	98	39	3	35	117	25	121	6.93e-16	79.3	59.18
LOCUS_28880	MBT2596382.1	54.688	64	28	1	35	97	15	78	8.98e-16	79.3	75
LOCUS_28880	WP_231494314.1	45.679	81	40	2	35	114	15	92	9.84e-16	78.6	61.73
LOCUS_28880	HSO16677.1	54.545	66	29	1	35	99	15	80	1.2e-15	79	72.73
LOCUS_28880	WP_231941166.1	57.407	54	22	1	35	87	15	68	1.76e-15	78.6	85.19
LOCUS_28880	SFT56959.1	52.778	72	32	2	35	104	17	88	1.79e-15	77.8	70.83
LOCUS_28880	WP_256214040.1	52.778	72	32	2	35	104	15	86	1.85e-15	77.8	70.83
LOCUS_28880	QCO99752.1	56.25	64	27	1	35	97	15	78	2.28e-15	78.2	76.56
LOCUS_28880	WP_235500240.1	62.963	54	19	1	35	87	15	68	3.05e-15	77.8	83.33
LOCUS_28880	WP_224047762.1	44.211	95	37	3	38	117	2	95	3.56e-15	77	58.95
LOCUS_28880	WP_309980302.1	51.562	64	30	1	35	97	1	64	4.09e-15	75.9	78.12
LOCUS_28880	WP_305942135.1	58.929	56	22	1	35	89	28	83	5.75e-15	77	80.36
LOCUS_28880	WP_301230070.1	51.613	62	29	1	30	90	10	71	5.94e-15	77	77.42
LOCUS_28880	HSN35743.1	42.708	96	42	2	35	117	15	110	6.04e-15	76.6	57.29
LOCUS_28880	WP_226761348.1	51.613	62	29	1	30	90	10	71	7.84e-15	77	77.42
LOCUS_28880	WP_247041094.1	47.368	76	34	2	35	109	17	87	8.49e-15	75.9	65.79
LOCUS_28880	WP_229994075.1	45.882	85	44	2	35	117	15	99	9.41e-15	75.9	62.35
LOCUS_28880	WP_208750010.1	45.238	84	42	2	35	117	15	95	1.03e-14	75.9	61.9
LOCUS_28880	AXJ08813.1	45.238	84	42	2	35	117	17	97	1.09e-14	75.9	61.9
LOCUS_28880	WCI08055.1	61.538	52	19	1	35	85	15	66	1.2e-14	76.3	84.62
LOCUS_28880	HEX9089251.1	52.542	59	27	1	30	87	10	68	1.39e-14	76.6	79.66
LOCUS_28880	WP_255173141.1	50	68	33	1	35	101	11	78	1.81e-14	74.7	64.71
LOCUS_28880	WP_056630492.1	52.703	74	29	3	35	106	15	84	1.83e-14	74.7	66.22
LOCUS_28880	WP_223981831.1	53.226	62	28	1	35	95	15	76	2.18e-14	75.1	74.19
LOCUS_28880	WP_324642953.1	50	68	33	1	35	101	11	78	2.5e-14	74.3	64.71
LOCUS_28880	HEX9225720.1	58.182	55	22	1	35	88	15	69	2.53e-14	75.5	80
LOCUS_28880	WP_254785588.1	45.455	88	40	4	35	117	15	99	2.58e-14	74.7	61.36
LOCUS_28880	HSN38203.1	51.613	62	29	1	30	90	9	70	2.61e-14	75.5	74.19
LOCUS_28880	SDL60144.1	45.455	88	40	4	35	117	17	101	2.66e-14	74.7	61.36
LOCUS_28880	WP_307073446.1	57.895	57	23	1	35	90	11	67	3.17e-14	74.3	73.68
LOCUS_28880	WP_230118950.1	44.565	92	49	2	35	124	15	106	3.46e-14	74.7	58.7
LOCUS_28890	WP_310203873.1	89.172	157	17	0	16	172	50	206	1.06e-98	294	96.82
LOCUS_28890	WP_026541686.1	86.928	153	20	0	16	168	50	202	2.35e-93	280	96.08
LOCUS_28890	WP_311211729.1	84.713	157	24	0	16	172	50	206	1.8e-92	278	91.72
LOCUS_28890	WP_089593247.1	84.076	157	25	0	16	172	50	206	3.72e-92	277	91.72
LOCUS_28890	WP_280625858.1	83.66	153	25	0	16	168	50	202	6.29e-92	277	94.77
LOCUS_28890	WP_091552499.1	84.967	153	23	0	16	168	50	202	2.85e-91	275	92.81
LOCUS_28890	WP_231339656.1	83.007	153	26	0	16	168	50	202	4.67e-91	275	94.77
LOCUS_28890	WP_090823971.1	80.892	157	30	0	16	172	50	206	5.16e-91	275	92.99
LOCUS_28890	WP_253465618.1	83.007	153	26	0	16	168	50	202	5.51e-91	274	94.77
LOCUS_28890	WP_091327060.1	80.892	157	30	0	16	172	50	206	9.63e-91	274	92.36
LOCUS_28890	WP_207595828.1	82.353	153	27	0	16	168	50	202	4.05e-90	272	94.12
LOCUS_28890	WP_261611171.1	83.007	153	26	0	16	168	50	202	2.81e-89	270	94.12
LOCUS_28890	WP_144652672.1	82.353	153	27	0	16	168	50	202	5.47e-88	267	90.85
LOCUS_28890	WP_172324185.1	81.879	149	27	0	16	164	50	198	3.3e-84	257	89.93
LOCUS_28890	WP_062070917.1	74.534	161	41	0	4	164	38	198	1.53e-81	250	83.85
LOCUS_28890	WP_141283365.1	78.523	149	32	0	16	164	50	198	1.52e-79	245	85.91
LOCUS_28890	WP_105693615.1	76.51	149	35	0	16	164	50	198	6.12e-79	244	87.92
LOCUS_28890	WP_178994023.1	75.168	149	37	0	16	164	50	198	1.14e-77	240	87.92
LOCUS_28890	WP_179017495.1	75.168	149	37	0	16	164	50	198	2.79e-77	239	87.25
LOCUS_28890	UKA50173.1	77.181	149	34	0	16	164	50	198	3.4e-77	239	84.56
LOCUS_28890	WP_024819040.1	77.181	149	34	0	16	164	50	198	4.11e-77	240	86.58
LOCUS_28890	WP_091464595.1	74	150	39	0	16	165	50	199	2.75e-76	237	85.33
LOCUS_28890	BCW08918.1	67.683	164	53	0	1	164	35	198	7.61e-76	236	78.66
LOCUS_28890	KQR03627.1	66.463	164	55	0	1	164	35	198	1.25e-74	233	78.05
LOCUS_28890	KIA75049.1	66.463	164	55	0	1	164	35	198	2.64e-74	232	77.44
LOCUS_28890	BCW38663.1	66.463	164	55	0	1	164	35	198	1.02e-73	230	77.44
LOCUS_28890	WP_189076366.1	65.244	164	57	0	1	164	35	198	1.3e-73	230	78.05
LOCUS_28890	WP_193590672.1	65.854	164	56	0	1	164	35	198	3.27e-73	229	77.44
LOCUS_28890	WP_079582455.1	65.854	164	56	0	1	164	35	198	3.3e-73	229	76.83
LOCUS_28890	WP_064723477.1	64.634	164	58	0	1	164	35	198	5.77e-73	228	78.05
LOCUS_28890	WP_189021109.1	65.244	164	57	0	1	164	34	197	5.15e-72	226	75.61
LOCUS_28890	WP_306879625.1	65.244	164	57	0	1	164	35	198	7.31e-72	226	76.22
LOCUS_28890	WP_306844287.1	67.073	164	54	0	1	164	35	198	2.69e-71	224	73.78
LOCUS_28890	WP_159704411.1	69.128	149	46	0	16	164	50	198	4.85e-69	219	80.54
LOCUS_28890	WP_214816601.1	75.168	149	37	0	16	164	50	198	1.37e-68	218	87.25
LOCUS_28890	WP_281452108.1	66.013	153	52	0	16	168	50	202	1.52e-66	213	76.47
LOCUS_28890	WP_211711013.1	62.581	155	58	0	16	170	50	204	1.14e-63	205	74.84
LOCUS_28890	WP_257370298.1	62.581	155	58	0	16	170	50	204	3.56e-63	204	72.9
LOCUS_28890	WP_284986854.1	64.626	147	52	0	16	162	50	196	1.23e-62	203	75.51
LOCUS_28890	TDD56805.1	57.927	164	69	0	1	164	9	172	1.29e-62	201	70.73
LOCUS_28890	WP_207954092.1	57.927	164	69	0	1	164	35	198	1.67e-62	202	70.73
LOCUS_28890	WP_235520327.1	61.935	155	59	0	16	170	50	204	2.49e-62	202	72.26
LOCUS_28890	WP_207614444.1	62.416	149	56	0	16	164	50	198	8.05e-62	200	75.17
LOCUS_28890	WP_129656293.1	59.732	149	60	0	16	164	50	198	1.88e-58	192	73.83
LOCUS_28890	WP_323280129.1	57.718	149	63	0	16	164	50	198	2.37e-58	191	71.14
LOCUS_28890	WP_184687179.1	56.707	164	71	0	1	164	35	198	3.27e-58	191	67.68
LOCUS_28890	HEY1106524.1	59.732	149	60	0	16	164	51	199	5.35e-58	191	73.15
LOCUS_28890	MDD9372299.1	59.06	149	61	0	16	164	50	198	3.06e-57	189	71.14
LOCUS_28890	WP_244853275.1	57.718	149	63	0	16	164	51	199	4.7e-57	188	72.48
LOCUS_28890	WP_306923563.1	60.403	149	59	0	16	164	51	199	8.78e-57	188	71.14
LOCUS_28890	HEX5947213.1	54.491	167	76	0	1	167	33	199	1.01e-56	187	66.47
LOCUS_28890	WP_241248939.1	60.403	149	59	0	16	164	50	198	3.17e-56	187	71.81
LOCUS_28890	WP_204840292.1	61.745	149	57	0	16	164	50	198	3.99e-56	186	75.17
LOCUS_28890	WP_134543000.1	55.346	159	69	1	8	164	40	198	5.37e-56	186	69.18
LOCUS_28890	QTR03517.1	61.745	149	57	0	16	164	37	185	7.08e-56	185	75.17
LOCUS_28890	WP_111904023.1	59.732	149	60	0	16	164	50	198	7.18e-56	185	72.48
LOCUS_28890	WP_245670186.1	57.047	149	64	0	16	164	55	203	7.32e-56	185	70.47
LOCUS_28890	ANE05328.1	57.047	149	64	0	16	164	53	201	8.64e-56	185	70.47
LOCUS_28890	WP_199234552.1	54.878	164	73	1	1	164	35	197	1.1e-55	185	67.68
LOCUS_28890	HVL62387.1	57.047	149	64	0	16	164	50	198	3.52e-55	183	71.81
LOCUS_28890	WP_246470940.1	53.659	164	76	0	1	164	12	175	4.02e-55	182	67.07
LOCUS_28890	WP_134451502.1	54.717	159	70	1	8	164	40	198	8.22e-55	182	69.18
LOCUS_28890	WP_046455726.1	55.705	149	66	0	16	164	56	204	8.35e-55	183	72.48
LOCUS_28890	NJC24005.1	59.06	149	61	0	16	164	50	198	1.62e-54	182	68.46
LOCUS_28890	WP_026927120.1	54.268	164	75	0	1	164	35	198	2.11e-54	181	65.85
LOCUS_28890	WP_217387996.1	58.503	147	61	0	16	162	50	196	2.13e-54	181	70.07
LOCUS_28890	WP_242135601.1	57.718	149	63	0	16	164	50	198	2.48e-54	181	69.8
LOCUS_28890	WP_265155628.1	56.757	148	64	0	16	163	54	201	2.93e-54	181	70.95
LOCUS_28890	WP_236803313.1	58.389	149	62	0	16	164	50	198	3.31e-54	181	68.46
LOCUS_28890	WP_268909017.1	55.705	149	66	0	16	164	50	198	3.37e-54	181	67.79
LOCUS_28890	NYD53056.1	57.823	147	62	0	16	162	54	200	3.41e-54	181	70.75
LOCUS_28890	WP_246286040.1	57.823	147	62	0	16	162	31	177	3.61e-54	180	70.75
LOCUS_28890	WP_329474469.1	54.268	164	74	1	1	164	33	195	4.18e-54	181	67.07
LOCUS_28890	WP_307028459.1	55.488	164	73	0	1	164	35	198	4.44e-54	181	67.68
LOCUS_28890	WP_209906798.1	53.642	151	70	0	16	166	50	200	4.9e-54	181	70.2
LOCUS_28890	WP_134511679.1	55.705	149	66	0	16	164	50	198	6.19e-54	180	70.47
LOCUS_28890	WP_044578729.1	57.143	147	63	0	16	162	50	196	7.97e-54	180	70.07
LOCUS_28890	WP_277675959.1	50.602	166	81	1	1	165	35	200	9.45e-54	180	68.67
LOCUS_28890	WP_188549750.1	57.718	149	63	0	16	164	50	198	9.91e-54	180	69.13
LOCUS_28890	WP_071212639.1	53.642	151	70	0	16	166	50	200	1.09e-53	180	68.87
LOCUS_28890	MDN6680228.1	51.829	164	79	0	1	164	35	198	1.1e-53	179	66.46
LOCUS_28890	WP_013347769.1	51.829	164	79	0	1	164	35	198	1.37e-53	179	66.46
LOCUS_28890	GGA08471.1	57.718	149	63	0	16	164	59	207	1.46e-53	179	69.13
LOCUS_28890	WP_066280637.1	55.034	149	67	0	16	164	49	197	1.61e-53	179	69.8
LOCUS_28890	WP_074710908.1	56.463	147	64	0	16	162	50	196	2.15e-53	179	70.07
LOCUS_28890	WP_099723584.1	53.333	165	75	2	1	164	41	204	2.32e-53	179	69.09
LOCUS_28890	WP_307582343.1	53.642	151	70	0	16	166	50	200	2.34e-53	181	68.87
LOCUS_28890	WP_029721212.1	50.602	166	81	1	1	165	35	200	2.85e-53	179	68.07
LOCUS_28890	WJH26406.1	56.463	147	64	0	16	162	29	175	2.86e-53	178	70.07
LOCUS_28890	MBL3682583.1	56.667	150	65	0	16	165	24	173	3.61e-53	177	71.33
LOCUS_28890	WP_286403819.1	56.463	147	64	0	16	162	55	201	3.72e-53	179	70.07
LOCUS_28890	WP_238663192.1	55.705	149	66	0	16	164	45	193	3.92e-53	178	69.13
LOCUS_28890	WP_241982455.1	57.718	149	63	0	16	164	50	198	3.93e-53	179	67.11
LOCUS_28890	TFB94754.1	57.718	149	63	0	16	164	27	175	4e-53	177	67.11
LOCUS_28890	PBB09154.1	55.705	149	66	0	16	164	51	199	4.09e-53	178	69.13
LOCUS_28890	HEX5347575.1	49.697	165	82	1	1	164	35	199	5.36e-53	178	66.67
LOCUS_28890	WP_224780246.1	56.081	148	65	0	16	163	65	212	6.41e-53	178	67.57
LOCUS_28890	WP_242896753.1	54.362	149	68	0	16	164	50	198	7.27e-53	177	71.14
LOCUS_28890	WP_235833298.1	53.333	165	77	0	4	168	41	205	8e-53	177	65.45
LOCUS_28890	WP_307814665.1	56.667	150	65	0	16	165	64	213	8.45e-53	178	71.33
LOCUS_28900	WP_231339661.1	99.49	196	1	0	86	281	1	196	5.07e-142	408	100
LOCUS_28900	WP_310203876.1	98.469	196	3	0	86	281	1	196	1.28e-140	404	98.98
LOCUS_28900	WP_089593244.1	64.688	320	60	3	1	267	1	320	8.71e-135	395	72.5
LOCUS_28900	WP_280625854.1	63.323	319	65	3	1	267	1	319	9.77e-126	372	71.79
LOCUS_28900	WP_167510520.1	63.009	319	66	3	1	267	1	319	1.07e-121	362	70.85
LOCUS_28900	ASN18484.1	93.407	182	12	0	86	267	1	182	1.03e-120	354	96.7
LOCUS_28900	SCZ60548.1	89.73	185	19	0	83	267	1	185	2.21e-120	353	94.59
LOCUS_28900	WP_091327058.1	83.673	196	32	0	86	281	1	196	1.41e-119	351	91.84
LOCUS_28900	WP_139183498.1	90.659	182	17	0	86	267	1	182	1.59e-119	351	95.05
LOCUS_28900	WP_090823973.1	83.673	196	32	0	86	281	1	196	6.7e-119	349	90.82
LOCUS_28900	WP_090826490.1	86.813	182	24	0	86	267	1	182	3.24e-112	332	92.86
LOCUS_28900	WP_261611170.1	96.894	161	5	0	121	281	1	161	2.33e-110	326	98.14
LOCUS_28900	WP_155854618.1	85.246	183	26	1	86	267	1	183	2.07e-109	325	90.71
LOCUS_28900	SCZ60556.1	80.612	196	38	0	86	281	1	196	6.07e-109	324	90.82
LOCUS_28900	WP_155854147.1	84.699	183	27	1	86	267	1	183	9.5e-109	324	90.71
LOCUS_28900	WP_311211730.1	76.02	196	47	0	86	281	1	196	1.2e-107	321	88.27
LOCUS_28900	WP_089593246.1	78.173	197	42	1	86	281	1	197	2.23e-107	320	85.79
LOCUS_28900	WP_280625850.1	76.768	198	44	2	86	281	1	198	1.02e-104	313	85.86
LOCUS_28900	WP_311211731.1	84.066	182	29	0	86	267	1	182	1.04e-104	313	92.86
LOCUS_28900	WP_144652676.1	76.263	198	45	2	86	281	1	198	2.11e-104	313	85.86
LOCUS_28900	WP_207595826.1	75.253	198	47	2	86	281	1	198	2e-102	308	85.35
LOCUS_28900	WP_231339660.1	78.022	182	40	0	86	267	1	182	2.91e-102	307	90.11
LOCUS_28900	WP_235517753.1	74.619	197	49	1	86	281	1	197	4.38e-102	306	84.77
LOCUS_28900	WP_309995903.1	74.619	197	49	1	86	281	1	197	1.56e-101	305	83.76
LOCUS_28900	WP_211713720.1	74.112	197	50	1	86	281	1	197	1.66e-101	305	84.77
LOCUS_28900	WP_284987575.1	74.112	197	50	1	86	281	1	197	3.58e-101	304	84.77
LOCUS_28900	WP_257369500.1	74.112	197	50	1	86	281	1	197	7.95e-101	303	84.26
LOCUS_28900	WP_253465615.1	77.551	196	44	0	86	281	1	196	8.38e-101	303	87.24
LOCUS_28900	WP_026541685.1	74.112	197	50	1	86	281	1	197	1.47e-100	303	83.76
LOCUS_28900	WP_207595827.1	85.03	167	25	0	115	281	4	170	1.29e-99	300	91.62
LOCUS_28900	WP_261611166.1	74.742	194	49	0	86	279	1	194	8.66e-99	298	88.66
LOCUS_28900	WP_091327049.1	85.484	186	26	1	82	267	485	669	4.87e-98	313	90.86
LOCUS_28900	WP_091327049.1	96.552	29	1	0	46	74	1	29	6.15e-06	60.5	96.55
LOCUS_28900	BCW56894.1	72.222	198	53	2	86	281	1	198	6.81e-98	296	83.84
LOCUS_28900	MDI2036051.1	69.417	206	59	1	80	281	4	209	7.06e-98	296	81.55
LOCUS_28900	WP_091327055.1	78.022	182	40	0	86	267	1	182	9.66e-98	296	91.21
LOCUS_28900	WP_211711263.1	74.242	198	44	4	86	281	1	193	9.81e-97	293	84.34
LOCUS_28900	WP_090823975.1	78.022	182	40	0	86	267	1	182	1.38e-96	294	90.66
LOCUS_28900	SDX31471.1	75.806	186	44	1	82	267	16	200	1.58e-96	293	84.95
LOCUS_28900	SDX13220.1	71.144	201	53	2	86	281	1	201	2.9e-96	292	82.09
LOCUS_28900	SEJ62316.1	71.144	201	53	2	86	281	1	201	5.97e-96	291	81.59
LOCUS_28900	WP_231339659.1	71.066	197	56	1	86	281	1	197	7.65e-96	291	81.22
LOCUS_28900	WP_091552497.1	81.988	161	29	0	121	281	1	161	7.9e-95	287	92.55
LOCUS_28900	WP_280625856.1	85.093	161	24	0	121	281	1	161	9.62e-95	287	91.93
LOCUS_28900	WP_261611169.1	71.282	195	55	1	86	279	1	195	1.12e-94	288	83.08
LOCUS_28900	WP_281452110.1	69.5	200	57	1	86	281	1	200	1.33e-94	288	81.5
LOCUS_28900	WP_139183499.1	67.857	196	63	0	86	281	1	196	2.27e-94	287	81.63
LOCUS_28900	WP_257370511.1	71.212	198	54	2	86	280	1	198	2.48e-94	287	82.83
LOCUS_28900	WP_261611167.1	72.131	183	50	1	86	267	1	183	6.5e-94	286	86.34
LOCUS_28900	WP_231339658.1	70.769	195	56	1	86	279	1	195	1.79e-93	285	82.56
LOCUS_28900	WP_157731561.1	91.837	147	12	0	121	267	1	147	2.44e-93	283	95.92
LOCUS_28900	WP_144653394.1	75.532	188	45	1	81	267	476	663	1.89e-90	293	84.04
LOCUS_28900	WP_062070389.1	72.678	183	49	1	86	267	1	183	5.41e-90	276	83.06
LOCUS_28900	WP_231339657.1	93.289	149	10	0	86	234	1	149	2.11e-89	273	95.97
LOCUS_28900	WP_311211732.1	70.652	184	53	1	99	281	1	184	4.76e-89	273	82.07
LOCUS_28900	WP_026541682.1	76.73	159	37	0	121	279	1	159	1.05e-87	269	90.57
LOCUS_28900	WP_211713961.1	70.443	203	57	2	80	279	122	324	5.73e-87	273	79.8
LOCUS_28900	WP_326961347.1	67.822	202	59	2	86	281	1	202	7.82e-87	268	78.22
LOCUS_28900	MCP1411869.1	77.019	161	37	0	121	281	1	161	1.65e-86	266	87.58
LOCUS_28900	WP_235519760.1	67.876	193	55	2	86	277	1	187	1.99e-86	267	79.27
LOCUS_28900	WP_257370512.1	67.876	193	55	2	86	277	1	187	2.59e-86	266	79.27
LOCUS_28900	WP_310202912.1	71.066	197	54	2	86	279	1	197	2.84e-86	267	79.19
LOCUS_28900	WP_207596282.1	67.857	196	60	2	86	280	1	194	1.75e-85	265	79.08
LOCUS_28900	WP_235519762.1	69.036	197	58	2	86	279	1	197	2.9e-85	264	80.2
LOCUS_28900	WP_091327052.1	81.633	147	26	1	121	267	1	146	2.07e-82	256	91.84
LOCUS_28900	WP_026541684.1	74.074	162	41	1	121	281	1	162	7.42e-82	254	86.42
LOCUS_28900	WP_261611607.1	72.121	165	42	1	121	281	1	165	1.1e-80	251	84.24
LOCUS_28900	WP_091326282.1	71.515	165	43	1	121	281	1	165	3.33e-79	248	83.64
LOCUS_28900	WP_090824665.1	71.515	165	43	1	121	281	1	165	8.42e-79	246	83.03
LOCUS_28900	WP_261611168.1	71.069	159	46	0	123	281	3	161	1.05e-77	244	82.39
LOCUS_28900	WP_310202914.1	69.697	165	49	1	86	249	1	165	2.86e-76	240	79.39
LOCUS_28900	QSZ47730.1	70	160	46	1	121	280	1	158	1e-70	226	81.25
LOCUS_28900	WP_306960562.1	53.807	197	85	3	91	281	8	204	7.01e-65	213	70.05
LOCUS_28900	WP_310202664.1	60.843	166	60	2	121	281	1	166	9.33e-63	206	77.11
LOCUS_28900	WP_144652673.1	49.746	197	46	2	86	281	1	145	4.97e-52	177	58.38
LOCUS_28900	MEC5192604.1	68.182	132	40	2	82	211	3	134	1.8e-51	179	76.52
LOCUS_28900	WP_211713963.1	77	100	23	0	182	281	1	100	3.62e-48	166	88
LOCUS_28900	WP_281452109.1	69	100	31	0	182	281	1	100	3.75e-43	153	86
LOCUS_28900	MDI2036049.1	71.591	88	25	0	194	281	4	91	9.35e-39	142	87.5
LOCUS_28900	WP_235519761.1	69.792	96	27	1	187	280	1	96	2.85e-37	138	84.38
LOCUS_28900	WP_326961345.1	47.59	166	82	2	121	281	1	166	6.41e-37	140	62.05
LOCUS_28900	WP_218143868.1	75	96	23	1	86	181	1	95	1.12e-33	129	83.33
LOCUS_28900	WP_091552492.1	89.189	74	8	0	1	74	1	74	1.9e-33	130	93.24
LOCUS_28900	QSZ47254.1	89.189	74	8	0	1	74	1	74	2.31e-33	131	91.89
LOCUS_28900	WP_309995452.1	87.838	74	9	0	1	74	1	74	1.41e-32	128	89.19
LOCUS_28900	WP_207595825.1	90.278	72	7	0	3	74	17	88	3.98e-32	128	93.06
LOCUS_28900	MCT9871285.1	90.541	74	7	0	1	74	1	74	4.26e-31	134	94.59
LOCUS_28900	WP_311211733.1	91.892	74	6	0	1	74	1	74	4.98e-31	134	94.59
LOCUS_28900	WP_026541681.1	89.189	74	8	0	1	74	1	74	1.7e-30	132	93.24
LOCUS_28900	WP_026547988.1	89.189	74	8	0	1	74	1	74	1.72e-30	132	93.24
LOCUS_28900	WP_231339662.1	89.189	74	8	0	1	74	1	74	1.03e-29	130	91.89
LOCUS_28900	WP_253465612.1	87.838	74	9	0	1	74	1	74	4.01e-29	128	90.54
LOCUS_28900	WP_090823977.1	70.408	98	25	2	1	94	1	98	5.8e-26	119	72.45
LOCUS_28900	WP_281452111.1	70.13	77	23	0	1	77	1	77	6.62e-21	104	79.22
LOCUS_28900	WP_306960566.1	40.65	123	72	1	142	263	58	180	1.62e-17	90.1	53.66
LOCUS_28900	KUM34637.1	72.059	68	19	0	7	74	15	82	1.7e-17	94.7	77.94
LOCUS_28900	WP_310202662.1	71.642	67	19	0	8	74	11	77	7.9e-17	92.8	79.1
LOCUS_28900	WP_090824666.1	70.588	68	20	0	7	74	10	77	1.64e-16	92	77.94
LOCUS_28900	WP_091326280.1	70.588	68	20	0	7	74	10	77	1.78e-16	92	77.94
LOCUS_28900	WP_172325498.1	52.326	86	39	1	10	93	3	88	2.18e-16	85.1	67.44
LOCUS_28900	WP_261611608.1	66.216	74	23	1	3	74	4	77	4.64e-16	90.5	74.32
LOCUS_28910	WP_280627498.1	59.42	207	77	2	1	207	1	200	1.97e-73	231	71.5
LOCUS_28910	WP_280625836.1	33.152	184	116	2	13	196	8	184	1.09e-22	102	51.63
LOCUS_28910	QSZ47243.1	37.5	144	87	2	54	196	42	183	1.17e-18	91.3	53.47
LOCUS_28910	WP_309990835.1	32.955	88	30	2	1	88	1	59	0.000897	51.2	46.59
LOCUS_28920	WP_280627497.1	84.444	45	7	0	1	45	1	45	5.26e-21	87	97.78
LOCUS_28920	WP_214822859.1	69.565	46	14	0	1	46	9	54	1.85e-11	63.2	80.43
LOCUS_28920	WP_307054747.1	60.87	46	18	0	1	46	1	46	1.21e-09	58.2	73.91
LOCUS_28920	WP_243541247.1	57.778	45	19	0	1	45	1	45	1.38e-09	58.2	71.11
LOCUS_28920	WP_306876514.1	60	45	18	0	1	45	1	45	4.77e-09	56.6	71.11
LOCUS_28920	WP_285751373.1	55.556	45	20	0	1	45	1	45	7.65e-09	56.2	68.89
LOCUS_28920	WP_284750812.1	58.696	46	19	0	1	46	1	46	9.84e-09	55.8	73.91
LOCUS_28920	WP_241710733.1	58.696	46	19	0	1	46	1	46	1.49e-08	55.5	71.74
LOCUS_28920	WP_223941812.1	57.778	45	19	0	1	45	1	45	2.5e-08	55.1	71.11
LOCUS_28920	WP_275779745.1	55.556	45	20	0	1	45	1	45	2.86e-08	54.7	73.33
LOCUS_28920	WP_330192413.1	57.778	45	19	0	1	45	1	45	3.3e-08	54.7	71.11
LOCUS_28920	WP_197023155.1	51.064	47	23	0	1	47	1	47	7.27e-08	53.9	68.09
LOCUS_28920	WP_286158879.1	58.537	41	17	0	5	45	1	41	1.72e-07	52.8	70.73
LOCUS_28920	WP_268026205.1	54.348	46	21	0	1	46	1	46	1.87e-07	52.8	71.74
LOCUS_28920	WP_166183058.1	53.333	45	21	0	1	45	1	45	5.36e-07	51.6	71.11
LOCUS_28920	WP_231949241.1	55.556	45	20	0	1	45	1	45	6.54e-07	51.2	68.89
LOCUS_28920	WP_314324006.1	55.556	45	20	0	1	45	1	45	1.18e-06	50.8	66.67
LOCUS_28920	WP_226773062.1	55.556	45	20	0	1	45	1	45	1.21e-06	50.8	66.67
LOCUS_28920	WP_253469755.1	53.333	45	21	0	1	45	1	45	1.46e-06	50.4	68.89
LOCUS_28920	WP_280628080.1	53.333	45	21	0	1	45	1	45	1.57e-06	50.4	68.89
LOCUS_28920	WP_224089690.1	53.333	45	21	0	1	45	1	45	2.64e-06	49.7	68.89
LOCUS_28920	WP_211711671.1	56.098	41	18	0	5	45	1	41	2.7e-06	49.7	68.29
LOCUS_28920	WP_193343082.1	55.556	45	20	0	1	45	1	45	2.98e-06	49.7	68.89
LOCUS_28920	WP_177179978.1	53.333	45	21	0	1	45	1	45	3.83e-06	49.3	66.67
LOCUS_28920	WP_276514973.1	56.757	37	16	0	1	37	1	37	4.6e-06	49.3	72.97
LOCUS_28920	MCB5280360.1	53.333	45	21	0	1	45	4	48	1.03e-05	48.5	66.67
LOCUS_28920	ERI36450.1	48.936	47	24	0	1	47	32	78	1.16e-05	48.9	68.09
LOCUS_28920	WP_243542907.1	51.064	47	23	0	1	47	1	47	1.41e-05	48.1	65.96
LOCUS_28920	SEJ77098.1	51.111	45	22	0	1	45	3	47	2.67e-05	47.4	66.67
LOCUS_28920	WP_265733332.1	56.098	41	18	0	5	45	1	41	4.17e-05	46.6	68.29
LOCUS_28920	WP_257370969.1	46.667	45	24	0	1	45	1	45	4.37e-05	47	68.89
LOCUS_28920	QSZ53078.1	54.054	37	17	0	1	37	19	55	4.83e-05	47	72.97
LOCUS_28920	WP_330194468.1	47.826	46	24	0	1	46	1	46	4.84e-05	46.6	69.57
LOCUS_28920	WP_306958776.1	51.111	45	22	0	1	45	1	45	7.51e-05	46.2	64.44
LOCUS_28920	WP_252610507.1	46.809	47	25	0	1	47	1	47	8.19e-05	46.2	68.09
LOCUS_28920	WP_178996922.1	60	45	18	0	1	45	1	45	8.28e-05	46.2	71.11
LOCUS_28920	WP_181364983.1	51.111	45	22	0	1	45	1	45	0.000106	45.8	64.44
LOCUS_28920	WP_268160951.1	44.681	47	26	0	1	47	1	47	0.000126	45.4	61.7
LOCUS_28920	WP_281444443.1	51.111	45	22	0	1	45	1	45	0.000181	45.1	62.22
LOCUS_28920	WP_314216581.1	48.889	45	23	0	1	45	1	45	0.000187	45.1	57.78
LOCUS_28920	MDR6989269.1	66.667	30	10	0	17	46	1	30	0.000208	44.7	83.33
LOCUS_28920	WP_314192009.1	53.333	45	21	0	1	45	1	45	0.000242	45.1	73.33
LOCUS_28920	WP_162520271.1	44.444	45	25	0	1	45	1	45	0.00047	44.3	64.44
LOCUS_28920	WP_175460594.1	51.111	45	22	0	1	45	1	45	0.00049	44.3	60
LOCUS_28920	WP_193593250.1	46.667	45	24	0	1	45	1	45	0.000535	43.9	60
LOCUS_28920	WP_160147645.1	44.444	45	25	0	1	45	1	45	0.000636	43.9	66.67
LOCUS_28920	WP_165962353.1	46.667	45	24	0	1	45	1	45	0.000649	43.9	62.22
LOCUS_28920	WP_284975305.1	50	44	22	0	2	45	32	75	0.000792	44.7	63.64
LOCUS_28920	WP_285240041.1	51.111	45	22	0	1	45	1	45	0.00081	43.5	57.78
LOCUS_28920	WP_203415863.1	48.889	45	23	0	1	45	1	45	0.000822	43.5	60
LOCUS_28920	GGJ39929.1	44.444	45	25	0	1	45	3	47	0.001	43.5	64.44
LOCUS_28920	WP_225496619.1	44.444	45	25	0	1	45	1	45	0.001	43.1	66.67
LOCUS_28920	AOY70843.1	43.902	41	23	0	5	45	1	41	0.002	42.7	68.29
LOCUS_28920	WP_012623094.1	44.444	45	25	0	1	45	1	45	0.003	42.4	60
LOCUS_28920	WP_214974778.1	40	45	27	0	1	45	1	45	0.004	42	64.44
LOCUS_28920	WP_183164512.1	48.889	45	23	0	1	45	1	45	0.005	41.6	60
LOCUS_28920	BCW06919.1	42.222	45	26	0	1	45	5	49	0.005	42	66.67
LOCUS_28920	WP_189021344.1	44.186	43	24	0	3	45	1	43	0.005	41.6	62.79
LOCUS_28920	WP_320538068.1	45.455	44	24	0	1	44	1	44	0.005	42.7	63.64
LOCUS_28920	WP_309994783.1	55.556	45	20	0	1	45	1	45	0.006	41.6	66.67
LOCUS_28920	WP_251423403.1	46.667	45	24	0	1	45	1	45	0.007	41.2	62.22
LOCUS_28920	WP_160142498.1	48.78	41	21	0	6	46	6	46	0.011	40.8	60.98
LOCUS_28920	WP_275725422.1	46.341	41	22	0	6	46	6	46	0.02	40	60.98
LOCUS_28920	WP_211882363.1	46.667	45	24	0	1	45	1	45	0.032	39.7	60
LOCUS_28920	WP_310209648.1	53.333	45	21	0	1	45	1	45	0.04	39.3	68.89
LOCUS_28930	WP_091323553.1	63.793	58	20	1	19	75	1	58	1.44e-15	74.7	74.14
LOCUS_28930	VXB24303.1	52.632	57	27	0	19	75	1	57	2.67e-11	63.9	63.16
LOCUS_28930	VXC65292.1	47.059	68	35	1	10	76	3	70	5.13e-11	63.5	64.71
LOCUS_28930	MBP2264679.1	50.847	59	28	1	19	76	1	59	1.33e-09	59.7	64.41
LOCUS_28930	WP_159733319.1	50.847	59	28	1	19	76	1	59	1.65e-08	57	64.41
LOCUS_28930	PRB44981.1	49.153	59	29	1	19	76	1	59	2.67e-08	56.6	62.71
LOCUS_28930	WP_310206581.1	50.847	59	28	1	19	76	1	59	5.09e-08	55.8	62.71
LOCUS_28930	WP_083848057.1	49.153	59	29	1	19	76	1	59	6.2e-08	55.5	62.71
LOCUS_28930	WP_310209566.1	51.724	58	27	1	19	75	1	58	1.01e-07	55.1	62.07
LOCUS_28930	WP_091469501.1	50.847	59	28	1	19	76	1	59	1.01e-07	55.1	62.71
LOCUS_28930	WP_311213821.1	51.724	58	27	1	19	75	1	58	1.05e-07	55.1	63.79
LOCUS_28930	WP_142938166.1	49.153	59	29	1	19	76	1	59	1.21e-07	54.7	61.02
LOCUS_28930	WP_306876618.1	43.75	64	35	1	14	76	34	97	1.59e-07	55.5	62.5
LOCUS_28930	WP_141281349.1	50.847	59	28	1	19	76	1	59	1.79e-07	54.3	61.02
LOCUS_28930	KIA71931.1	43.75	64	35	1	14	76	9	72	2.3e-07	54.3	62.5
LOCUS_28930	WP_211711937.1	45.763	59	31	1	19	76	1	59	2.38e-07	53.9	61.02
LOCUS_28930	MDR6639860.1	47.458	59	30	1	19	76	1	59	2.77e-07	53.9	59.32
LOCUS_28930	WP_026546453.1	50.847	59	28	1	19	76	1	59	3.06e-07	53.9	59.32
LOCUS_28930	WP_178997567.1	49.153	59	29	1	19	76	1	59	3.45e-07	53.5	62.71
LOCUS_28930	WP_172325321.1	49.153	59	29	1	19	76	1	59	3.93e-07	53.5	61.02
LOCUS_28930	WP_026541238.1	50.847	59	28	1	19	76	1	59	5.64e-07	53.1	59.32
LOCUS_28930	UKA48978.1	50.847	59	28	1	19	76	1	59	5.77e-07	53.1	59.32
LOCUS_28930	GGJ12595.1	44.444	63	34	1	15	76	28	90	5.93e-07	53.9	60.32
LOCUS_28930	WP_207594420.1	45.763	59	31	1	19	76	1	59	7.26e-07	52.8	61.02
LOCUS_28930	WP_189016773.1	43.103	58	32	1	19	75	1	58	1.06e-06	52.4	65.52
LOCUS_28930	GAT85508.1	47.458	59	30	1	19	76	1	59	1.3e-06	52	61.02
LOCUS_28930	WP_116767451.1	44.643	56	30	1	20	75	7	61	1.57e-06	52	58.93
LOCUS_28930	WP_089595995.1	45.763	59	31	1	19	76	1	59	1.76e-06	52	61.02
LOCUS_28930	WP_281451813.1	45.763	59	31	1	19	76	1	59	2.72e-06	51.2	59.32
LOCUS_28930	WP_144659223.1	45.763	59	31	1	19	76	1	59	1.06e-05	49.7	59.32
LOCUS_28930	WP_274260898.1	45.763	59	31	1	19	76	1	59	1.26e-05	49.7	59.32
LOCUS_28930	WP_170835415.1	45.763	59	29	3	19	76	1	57	1.27e-05	49.7	61.02
LOCUS_28930	WP_310205311.1	43.103	58	32	1	19	75	1	58	1.31e-05	49.7	56.9
LOCUS_28930	WP_235517296.1	42.373	59	33	1	19	76	1	59	1.62e-05	49.3	55.93
LOCUS_28930	WP_014921688.1	44.828	58	31	1	19	75	1	58	3.96e-05	48.5	58.62
LOCUS_28930	WP_011774561.1	44.828	58	31	1	19	75	1	58	6.06e-05	47.8	56.9
LOCUS_28930	WP_261608441.1	43.103	58	32	1	19	75	1	58	0.000295	46.2	55.17
LOCUS_28930	WP_310205521.1	47.368	38	20	0	38	75	10	47	0.000692	45.4	68.42
LOCUS_28930	WP_056393688.1	41.818	55	31	1	21	75	9	62	0.004	43.5	50.91
LOCUS_28930	BCW59944.1	39.583	48	29	0	19	66	1	48	0.015	42.4	54.17
LOCUS_28930	WP_214945288.1	39.655	58	32	2	19	75	1	56	0.027	41.2	56.9
LOCUS_28940	WP_223988116.1	37.952	166	102	1	56	220	1	166	3.12e-29	119	54.82
LOCUS_28940	BCW73536.1	39.64	111	66	1	100	209	1	111	6.54e-18	88.6	55.86
LOCUS_28940	PRB78225.1	35.455	110	70	1	60	168	5	114	4.17e-12	74.3	50
LOCUS_28940	SUE16610.1	26.712	146	105	2	3	146	31	176	9.11e-07	61.2	42.47
LOCUS_28940	MDB4893585.1	30.841	107	68	3	46	148	54	158	2.07e-06	60.5	52.34
LOCUS_28940	WP_291560242.1	30.097	103	69	2	38	138	27	128	6.16e-06	58.5	54.37
LOCUS_28940	WP_147290704.1	29.032	124	86	2	25	146	5	128	1.25e-05	57.4	43.55
LOCUS_28940	WP_170909967.1	23.902	205	143	7	3	195	29	232	9.2e-05	55.5	43.41
LOCUS_28940	MCZ4372318.1	28	100	69	2	45	143	76	173	0.000102	55.5	52
LOCUS_28940	WP_269349688.1	28	100	69	2	45	143	70	167	0.000113	55.1	52
LOCUS_28940	WP_076804684.1	29.464	112	73	2	39	146	48	157	0.000146	54.7	45.54
LOCUS_28940	OAA29099.1	29.464	112	73	2	39	146	53	162	0.000147	55.1	45.54
LOCUS_28940	WP_035733106.1	29.464	112	73	2	39	146	48	157	0.000149	54.7	45.54
LOCUS_28940	ETA01707.1	29.464	112	73	2	39	146	53	162	0.000158	54.7	45.54
LOCUS_28940	WP_133115548.1	25.5	200	142	4	48	242	12	209	0.000594	52.8	40
LOCUS_28940	WP_146081537.1	24.5	200	144	4	48	242	44	241	0.00065	52.8	39.5
LOCUS_28940	WP_146086511.1	24.5	200	144	4	48	242	44	241	0.000657	52.8	39.5
LOCUS_28940	WP_097167814.1	25.5	200	142	4	48	242	10	207	0.000661	52.8	40
LOCUS_28940	RYZ14304.1	23.645	203	128	7	21	200	43	241	0.000685	53.1	44.33
LOCUS_28940	PPG37892.1	24.5	200	144	4	48	242	72	269	0.000686	52.8	39.5
LOCUS_28940	PPH95794.1	24.5	200	144	4	48	242	72	269	0.000775	52.8	39.5
LOCUS_28940	WP_101760146.1	31.395	86	56	2	45	128	66	150	0.001	52.4	54.65
LOCUS_28940	WP_060951118.1	37.736	53	33	0	39	91	43	95	0.001	50.8	62.26
LOCUS_28940	MDE1161187.1	25.967	181	112	5	38	200	56	232	0.001	52	40.33
LOCUS_28940	HXC91603.1	31.461	89	58	2	2	89	29	115	0.003	50.8	47.19
LOCUS_28940	HXL08769.1	26.613	124	78	4	43	156	58	178	0.003	50.8	48.39
LOCUS_28940	MQB21358.1	29.412	85	59	1	45	128	50	134	0.005	50.1	49.41
LOCUS_28940	WP_125870314.1	23.35	197	139	6	10	195	37	232	0.01	49.3	41.62
LOCUS_28940	WP_311308284.1	37.736	53	33	0	39	91	63	115	0.01	49.3	60.38
LOCUS_28940	WP_266602057.1	24.022	179	124	5	48	216	59	235	0.011	49.3	43.58
LOCUS_28940	WP_156148950.1	25.893	112	73	3	41	152	58	159	0.011	49.3	45.54
LOCUS_28940	WP_329439334.1	24.022	179	124	5	48	216	59	235	0.011	49.3	43.02
LOCUS_28940	ATY17186.1	37.931	58	36	0	39	96	39	96	0.015	49.3	51.72
LOCUS_28940	WP_160064336.1	24.026	154	105	5	38	183	57	206	0.015	48.9	46.1
LOCUS_28940	WP_179809290.1	37.037	54	34	0	36	89	65	118	0.016	48.9	57.41
LOCUS_28940	HLK80323.1	27.778	108	72	4	45	148	2	107	0.016	48.1	45.37
LOCUS_28940	HTV73628.1	30	120	67	4	26	133	36	150	0.016	48.5	44.17
LOCUS_28940	WSY96067.1	23.464	179	125	5	48	216	59	235	0.019	48.5	43.02
LOCUS_28940	EFL12577.1	37.931	58	36	0	39	96	82	139	0.02	48.9	51.72
LOCUS_28940	WP_154071620.1	31.461	89	57	2	3	89	34	120	0.022	48.5	53.93
LOCUS_28940	KRO73214.1	26.744	86	60	2	45	128	66	150	0.023	48.5	54.65
LOCUS_28940	ODT17358.1	26.63	184	108	7	45	208	51	227	0.025	48.1	40.76
LOCUS_28940	MCP3676369.1	25.532	94	67	2	45	136	68	160	0.027	48.1	52.13
LOCUS_28940	HEX4807187.1	26.316	190	111	7	41	209	70	251	0.035	47.8	36.32
LOCUS_28940	HEY6256051.1	26.496	117	82	3	33	146	40	155	0.038	47.8	43.59
LOCUS_28940	WP_134536079.1	24.161	149	101	3	13	158	28	167	0.039	48.1	42.28
LOCUS_28940	WP_129286481.1	23.529	153	92	5	48	176	77	228	0.04	47.8	44.44
LOCUS_28940	PPJ01084.1	28.44	109	72	4	48	151	44	151	0.043	47.4	50.46
LOCUS_28940	HWD29627.1	24.545	220	116	11	45	226	51	258	0.048	47.4	40.45
LOCUS_28950	WP_091323562.1	93.878	98	6	0	1	98	1	98	8.2e-58	183	97.96
LOCUS_28950	WP_284986953.1	94.898	98	4	1	1	98	1	97	1.39e-56	180	96.94
LOCUS_28950	WP_211711676.1	94.898	98	4	1	1	98	1	97	6.07e-56	179	96.94
LOCUS_28950	YP_010655749.1	72.449	98	27	0	1	98	1	98	7.12e-41	140	81.63
LOCUS_28950	WNM64515.1	71.429	98	28	0	1	98	1	98	2.49e-40	139	81.63
LOCUS_28950	YP_009815441.1	70.103	97	29	0	1	97	1	97	3.11e-40	139	82.47
LOCUS_28950	WP_207605728.1	70.408	98	28	1	1	98	1	97	1.64e-38	134	80.61
LOCUS_28950	WP_306916721.1	68.317	101	29	2	1	98	1	101	2.25e-38	134	80.2
LOCUS_28950	WP_028265945.1	69.307	101	27	2	1	97	1	101	9.58e-37	130	74.26
LOCUS_28950	AOY72055.1	64.646	99	34	1	1	98	1	99	4.13e-36	129	74.75
LOCUS_28950	WP_056597715.1	65.306	98	33	1	1	97	1	98	5.11e-36	128	79.59
LOCUS_28950	WP_062070168.1	64.286	98	34	1	1	97	1	98	9.45e-35	126	76.53
LOCUS_28950	MDO5743507.1	66.316	95	31	1	5	98	1	95	2.71e-34	124	77.89
LOCUS_28950	KQR01500.1	63.265	98	35	1	1	97	1	98	2.39e-33	122	75.51
LOCUS_28950	WP_179018500.1	62.245	98	36	1	1	97	1	98	2.92e-33	121	74.49
LOCUS_28950	WP_133205799.1	62	100	35	2	1	97	1	100	2.39e-32	120	74
LOCUS_28950	WP_230067706.1	62.766	94	34	1	5	97	1	94	2.02e-31	117	74.47
LOCUS_28950	WNM72245.1	64.706	102	31	3	1	97	1	102	2.5e-31	117	71.57
LOCUS_28950	WP_330192412.1	65.657	99	29	3	1	96	1	97	1.72e-29	112	75.76
LOCUS_28950	WP_062006136.1	62.366	93	34	1	4	95	5	97	1.74e-29	114	73.12
LOCUS_28950	WP_104087030.1	58.333	96	39	1	1	95	1	96	1.88e-26	105	69.79
LOCUS_28950	WP_267546156.1	64.615	65	23	0	33	97	20	84	3.06e-19	85.9	76.92
LOCUS_28950	WP_066298813.1	58.696	92	37	1	7	97	12	103	7.66e-18	82.8	73.91
LOCUS_28950	WP_307073722.1	77.273	44	10	0	54	97	1	44	3.04e-15	74.7	90.91
LOCUS_28950	WP_123354523.1	47.826	92	42	3	7	94	20	109	1.97e-13	72	64.13
LOCUS_28950	WP_208749019.1	75.439	57	14	0	32	88	15	71	7.42e-13	69.7	82.46
LOCUS_28950	WP_307035715.1	39.604	101	55	2	1	97	1	99	4.5e-11	65.5	57.43
LOCUS_28950	WP_307073723.1	71.111	45	13	0	1	45	1	45	7.16e-11	63.5	80
LOCUS_28950	WP_210480913.1	42.268	97	50	2	4	94	18	114	1.43e-10	64.7	61.86
LOCUS_28950	WP_320479386.1	48.913	92	42	3	7	94	21	111	4.71e-10	63.2	58.7
LOCUS_28950	WP_283539396.1	41.584	101	52	3	1	96	1	99	2.6e-09	60.8	55.45
LOCUS_28950	WP_123518799.1	42.391	92	47	3	7	94	20	109	2.7e-08	58.5	58.7
LOCUS_28950	WP_222948093.1	45.745	94	35	5	1	93	1	79	2.88e-07	55.8	59.57
LOCUS_28950	WP_230650466.1	44.681	94	36	5	1	93	1	79	2.69e-06	53.5	59.57
LOCUS_28950	WP_134519646.1	35.354	99	51	2	4	94	19	112	3.07e-06	53.9	53.54
LOCUS_28950	WP_313276760.1	40.594	101	42	6	1	97	1	87	4.48e-06	52.4	56.44
LOCUS_28950	WP_123546633.1	39.56	91	49	3	7	93	20	108	7.94e-06	52.4	58.24
LOCUS_28950	WP_313277706.1	35.714	98	48	4	1	98	1	83	9.37e-06	51.6	53.06
LOCUS_28950	WP_313279761.1	38.144	97	45	5	1	97	1	82	9.53e-06	51.6	56.7
LOCUS_28950	WP_281895117.1	38.542	96	41	5	6	98	9	89	1.33e-05	51.2	55.21
LOCUS_28950	WP_051164445.1	44.444	90	35	4	7	95	9	84	1.59e-05	50.8	57.78
LOCUS_28950	YP_010676614.1	36.25	80	49	2	9	87	63	141	5.2e-05	50.8	58.75
LOCUS_28950	WP_211890354.1	41.304	92	47	2	8	93	40	130	5.87e-05	50.4	55.43
LOCUS_28950	WP_280244928.1	40.86	93	34	5	7	95	9	84	6.69e-05	49.3	55.91
LOCUS_28950	WP_316294040.1	45.07	71	37	2	19	87	7	77	7.46e-05	50.1	64.79
LOCUS_28950	WP_104164648.1	38.043	92	54	1	9	97	4	95	9.76e-05	49.3	51.09
LOCUS_28950	WP_257047094.1	34.091	88	49	2	6	86	9	94	0.000104	50.8	56.82
LOCUS_28950	WP_262285904.1	41.489	94	37	3	1	92	1	78	0.000113	49.3	58.51
LOCUS_28950	WP_134481126.1	37.647	85	46	2	9	87	7	90	0.000209	48.5	51.76
LOCUS_28950	MDQ5862786.1	36.364	99	48	4	1	97	1	86	0.000419	47.4	55.56
LOCUS_28950	WP_111242228.1	39.785	93	36	4	8	96	4	80	0.000559	47	53.76
LOCUS_28950	WP_138443509.1	36.364	99	59	2	1	95	1	99	0.000839	47	49.49
LOCUS_28950	WP_278180085.1	40.909	88	34	3	8	93	4	75	0.000886	47	54.55
LOCUS_28950	WP_282237700.1	40.909	88	34	3	8	93	4	75	0.001	46.6	54.55
LOCUS_28950	YP_010649431.1	37.963	108	50	4	1	98	1	101	0.001	46.6	49.07
LOCUS_28950	WP_204809380.1	33.684	95	53	1	1	95	1	85	0.001	46.2	47.37
LOCUS_28950	WP_209021860.1	36.17	94	40	4	9	98	38	115	0.002	46.6	51.06
LOCUS_28950	WP_291055243.1	40.541	74	43	1	15	87	44	117	0.002	46.6	58.11
LOCUS_28950	WP_291053755.1	44.928	69	31	3	24	88	26	91	0.002	45.8	63.77
LOCUS_28950	WP_087027376.1	37.5	104	50	4	1	95	1	98	0.002	46.6	49.04
LOCUS_28950	WP_326562553.1	39.535	86	38	4	8	93	5	76	0.002	45.4	58.14
LOCUS_28950	WP_188808621.1	36	100	61	3	1	97	1	100	0.002	45.8	54
LOCUS_28950	WP_052062011.1	40.244	82	37	2	8	88	11	81	0.003	45.4	52.44
LOCUS_28950	WP_274244333.1	37.5	104	50	4	1	95	1	98	0.003	46.2	49.04
LOCUS_28950	WP_329104453.1	39.13	92	40	5	8	97	5	82	0.004	44.7	57.61
LOCUS_28950	WP_101574312.1	35.556	90	45	2	8	88	4	89	0.005	45.1	52.22
LOCUS_28950	WP_203924153.1	41.573	89	36	5	6	93	9	82	0.005	44.7	56.18
LOCUS_28950	WP_106819218.1	31.395	86	55	1	6	87	4	89	0.007	44.7	54.65
LOCUS_28950	WP_105415333.1	36.538	104	46	5	1	98	1	90	0.007	44.3	50.96
LOCUS_28950	DAW01089.1	40.426	94	44	3	1	93	1	83	0.008	44.3	51.06
LOCUS_28950	DAV40209.1	33	100	53	3	1	98	1	88	0.009	44.3	48
LOCUS_28950	MDQ2690359.1	36.957	92	52	2	2	87	120	211	0.009	45.8	50
LOCUS_28950	HEY1158603.1	35.238	105	52	4	1	96	1	98	0.01	43.9	52.38
LOCUS_28950	WP_123737838.1	40.426	94	33	3	4	93	9	83	0.01	43.9	50
LOCUS_28950	WP_228787004.1	39.583	96	41	5	1	95	1	80	0.01	43.5	55.21
LOCUS_28950	MDO8308553.1	37.5	88	38	4	9	94	5	77	0.01	43.9	51.14
LOCUS_28950	DAI61053.1	33.696	92	37	3	9	95	5	77	0.011	44.3	54.35
LOCUS_28950	WP_212129946.1	35.955	89	44	2	8	87	4	88	0.012	44.3	51.69
LOCUS_28950	WP_207595811.1	34.286	105	59	3	1	98	1	102	0.013	43.9	50.48
LOCUS_28950	MBK7565154.1	39.326	89	42	3	9	97	4	80	0.015	43.5	50.56
LOCUS_28950	WP_317746327.1	37	100	38	4	1	93	1	82	0.016	43.1	49
LOCUS_28950	WP_121157174.1	38.043	92	41	5	8	97	5	82	0.017	43.1	56.52
LOCUS_28950	WP_180345569.1	35.955	89	44	2	8	87	4	88	0.017	43.9	51.69
LOCUS_28950	WP_256991803.1	35.802	81	40	2	8	87	10	79	0.018	43.1	54.32
LOCUS_28950	WP_264631236.1	43.056	72	39	2	18	87	19	90	0.019	43.9	59.72
LOCUS_28950	DAP10058.1	39.362	94	43	4	1	93	1	81	0.019	43.1	55.32
LOCUS_28950	DAF97177.1	32.258	93	51	2	1	93	1	81	0.021	43.1	48.39
LOCUS_28950	KEP75854.1	43.056	72	39	2	18	87	19	90	0.021	43.9	59.72
LOCUS_28950	UXE05171.1	38	100	44	6	1	88	1	94	0.021	43.5	53
LOCUS_28950	WP_141872977.1	35.632	87	47	2	14	95	7	89	0.021	43.5	52.87
LOCUS_28950	WP_176737783.1	42.529	87	32	3	9	93	4	74	0.022	42.7	51.72
LOCUS_28950	WP_257746173.1	34.409	93	51	3	1	93	1	83	0.027	43.5	53.76
LOCUS_28950	WP_135235686.1	38.776	98	43	3	1	97	1	82	0.028	42.4	51.02
LOCUS_28950	URM86992.1	38	100	44	6	1	88	1	94	0.031	43.1	53
LOCUS_28950	WP_173077734.1	35.484	93	46	2	1	93	1	79	0.034	42.4	48.39
LOCUS_28950	WP_107004284.1	36.449	107	53	4	1	98	1	101	0.044	42.4	52.34
LOCUS_28950	WP_190263688.1	30.851	94	53	3	1	93	1	83	0.047	42.4	52.13
LOCUS_28960	WP_211711677.1	92.381	315	24	0	3	317	2	316	0	607	96.51
LOCUS_28960	WP_306876522.1	80.255	157	29	1	3	157	2	158	1.13e-85	269	87.9
LOCUS_28960	WP_142133331.1	50	232	108	2	3	231	2	228	1.34e-65	219	62.93
LOCUS_28960	WP_285240049.1	57.297	185	76	1	3	187	2	183	6.27e-63	211	67.57
LOCUS_28960	YP_009303297.1	52.055	219	100	4	7	223	9	224	6.94e-60	204	64.84
LOCUS_28960	YP_009301270.1	51.598	219	101	4	7	223	9	224	1.59e-59	203	64.84
LOCUS_28960	MDQ5821180.1	53.896	154	69	1	7	158	8	161	1.81e-47	170	66.88
LOCUS_28960	YP_009610170.1	47.977	173	87	1	1	170	2	174	1.05e-39	156	63.01
LOCUS_28960	ALY10118.1	46.821	173	89	1	1	170	3	175	3.43e-38	152	63.01
LOCUS_28960	ALY08487.1	46.243	173	90	1	1	170	3	175	5.93e-38	151	63.01
LOCUS_28960	YP_009603225.1	46.243	173	90	1	1	170	3	175	6.1e-38	151	63.01
LOCUS_28960	WP_146070822.1	48.026	152	77	1	12	161	13	164	8.32e-33	139	61.84
LOCUS_28960	WP_312964315.1	39.896	193	99	4	8	183	18	210	1.71e-27	123	53.89
LOCUS_28960	WP_145000704.1	40	175	90	3	8	167	18	192	4.5e-27	123	55.43
LOCUS_28960	UKH48315.1	44.667	150	66	4	7	152	8	144	1.15e-24	111	56.67
LOCUS_28960	WBF78996.1	43.919	148	68	3	8	152	9	144	1.12e-22	105	56.76
LOCUS_28960	OXS81525.1	38.728	173	89	3	28	183	1	173	1.85e-22	106	51.45
LOCUS_28960	UVK60168.1	39.752	161	83	3	1	157	1	151	3.15e-22	105	54.66
LOCUS_28960	WNO27598.1	39.752	161	83	3	1	157	1	151	3.7e-22	104	54.66
LOCUS_28960	UAW09386.1	42.384	151	70	4	7	153	8	145	6.33e-22	103	55.63
LOCUS_28960	QTF82124.1	41.722	151	71	4	7	153	8	145	3.56e-21	102	54.97
LOCUS_28960	WP_054010625.1	36.788	193	96	5	8	192	9	183	7.74e-21	101	49.22
LOCUS_28960	UGL61912.1	37.5	152	72	5	8	152	10	145	4.92e-17	94.4	51.97
LOCUS_28960	YP_009612481.1	40.789	152	67	5	8	152	10	145	6.82e-17	93.6	53.95
LOCUS_28960	YP_009884249.1	40.789	152	67	5	8	152	10	145	1e-16	93.2	53.29
LOCUS_28960	QOP66269.1	36.872	179	85	7	8	174	10	172	1.93e-16	92.4	51.4
LOCUS_28960	QJD53358.1	39.216	153	70	5	8	153	10	146	4.23e-16	91.3	52.29
LOCUS_28960	ASR80581.1	39.216	153	70	5	8	153	10	146	4.43e-16	91.3	52.29
LOCUS_28960	ASR78058.1	39.216	153	70	5	8	153	10	146	4.48e-16	91.3	52.29
LOCUS_28960	YP_009303097.1	39.216	153	70	5	8	153	10	146	4.65e-16	91.3	52.29
LOCUS_28960	YP_009601738.1	36.872	179	85	7	8	174	10	172	4.86e-16	91.3	51.4
LOCUS_28960	QED11766.1	36.872	179	85	7	8	174	10	172	4.91e-16	91.3	51.4
LOCUS_28960	YP_009601661.1	36.872	179	85	7	8	174	10	172	5.14e-16	91.3	51.4
LOCUS_28960	KUR65806.1	37.931	174	80	7	13	174	5	162	1.25e-15	90.1	52.3
LOCUS_28960	UVK62278.1	39.216	153	70	5	8	153	10	146	3.09e-15	89	52.29
LOCUS_28960	QNJ59596.1	36.313	179	86	7	8	174	10	172	1.1e-14	87.4	50.84
LOCUS_28960	YP_009612405.1	38.562	153	71	5	8	153	10	146	1.14e-14	87	52.29
LOCUS_28960	YP_009601512.1	36.313	179	86	7	8	174	10	172	1.19e-14	87	51.4
LOCUS_28960	YP_009601586.1	36.313	179	86	7	8	174	10	172	1.2e-14	87	51.4
LOCUS_28960	YP_009609967.1	38.562	153	71	5	8	153	10	146	1.37e-14	87	52.29
LOCUS_28960	MDR1586942.1	40.708	113	59	3	7	114	5	114	2.19e-14	80.9	59.29
LOCUS_28960	WP_315442399.1	35.965	114	70	2	14	125	12	124	1.32e-13	78.6	52.63
LOCUS_28960	WNM67272.1	35.714	154	84	3	2	152	3	144	2.18e-13	83.6	51.95
LOCUS_28960	MCI9641415.1	36.301	146	70	6	7	152	42	164	3.64e-13	82.8	48.63
LOCUS_28960	WP_303351362.1	34.591	159	95	5	5	157	15	170	5.99e-13	82	49.06
LOCUS_28960	MDO4771970.1	29.221	154	90	5	14	159	53	195	1.98e-12	80.5	51.95
LOCUS_28960	DAW32258.1	31.25	160	93	5	1	157	1	146	4.39e-12	79	51.25
LOCUS_28960	WP_159734083.1	34.211	152	82	4	161	302	128	271	5.07e-12	77.4	50
LOCUS_28960	DAK69378.1	36.111	108	61	3	14	116	12	116	1.61e-11	73.2	53.7
LOCUS_28960	DAQ25137.1	34.211	114	72	2	14	125	12	124	1.85e-11	72.8	52.63
LOCUS_28960	WP_024469300.1	33.094	139	76	4	4	129	2	136	4.5e-11	71.6	48.92
LOCUS_28960	WP_253728319.1	35.043	117	67	4	14	125	12	124	1.17e-10	70.5	52.14
LOCUS_28960	UOF80520.1	31.944	144	85	4	14	153	16	150	1.78e-10	73.6	54.17
LOCUS_28960	MBE6817619.1	35.374	147	73	6	7	152	38	163	8.5e-10	72.8	47.62
LOCUS_28960	WP_148878652.1	30.769	143	84	4	7	144	5	137	9.02e-10	68.2	47.55
LOCUS_28960	MDR2398652.1	32.727	110	66	3	12	116	11	117	9.74e-10	68.2	52.73
LOCUS_28960	NBU34394.1	38.053	113	66	2	5	113	3	115	1.13e-09	71.2	51.33
LOCUS_28960	WP_308534175.1	32.639	144	78	4	13	153	94	221	1.27e-09	72.4	47.92
LOCUS_28960	WP_002689100.1	33.088	136	76	6	14	144	12	137	1.41e-09	67.8	52.94
LOCUS_28960	WP_302086033.1	32.886	149	83	4	8	153	9	143	1.91e-09	70.5	44.97
LOCUS_28960	DAF30564.1	30.894	123	81	3	5	125	3	123	1.96e-09	67.4	51.22
LOCUS_28960	WP_253698019.1	32.5	120	71	4	14	127	12	127	2.2e-09	67.4	53.33
LOCUS_28960	WP_253731724.1	31.667	120	72	4	14	127	12	127	2.39e-09	67	54.17
LOCUS_28960	WP_176978550.1	30.07	143	85	4	7	144	5	137	2.42e-09	67	47.55
LOCUS_28960	WP_002670889.1	33.628	113	66	4	14	121	12	120	3.22e-09	66.6	54.87
LOCUS_28960	MDO4379001.1	31.25	176	92	7	8	182	40	187	3.72e-09	70.9	46.59
LOCUS_28960	DAU50278.1	28.571	133	86	3	14	144	12	137	4.95e-09	66.2	51.88
LOCUS_28960	WP_148889360.1	30.07	143	85	4	7	144	5	137	5.06e-09	66.2	47.55
LOCUS_28960	WP_148884477.1	30.07	143	85	4	7	144	5	137	5.76e-09	65.9	47.55
LOCUS_28960	WP_002695145.1	30.07	143	85	4	7	144	5	137	6.05e-09	65.9	47.55
LOCUS_28960	WP_174897204.1	30.07	143	85	4	7	144	5	137	6.11e-09	65.9	47.55
LOCUS_28960	MCI9111915.1	37.391	115	63	6	7	118	41	149	6.54e-09	70.1	54.78
LOCUS_28960	DAX65577.1	33.333	126	74	5	5	125	3	123	6.61e-09	65.9	52.38
LOCUS_28960	WP_024751645.1	30.07	143	85	4	7	144	5	137	1.14e-08	65.1	47.55
LOCUS_28960	WP_044634277.1	30.07	143	85	4	7	144	5	137	1.14e-08	65.1	48.25
LOCUS_28960	WP_024751920.1	30.07	143	85	4	7	144	5	137	1.21e-08	65.1	47.55
LOCUS_28960	WP_024751731.1	30.07	143	85	4	7	144	5	137	1.24e-08	65.1	46.85
LOCUS_28960	MBE6719419.1	32.877	146	74	6	7	152	91	212	1.28e-08	69.3	47.26
LOCUS_28960	DAJ97582.1	34.188	117	67	4	14	125	12	123	1.33e-08	65.1	51.28
LOCUS_28960	MBQ7957984.1	33.793	145	73	5	8	152	49	170	1.41e-08	68.9	46.9
LOCUS_28960	MBQ6782291.1	37.069	116	61	5	5	114	3	112	1.8e-08	64.7	50
LOCUS_28960	DAJ85603.1	34.188	117	67	5	14	125	12	123	1.86e-08	64.3	52.99
LOCUS_28960	RKQ36192.1	35	140	81	5	23	153	65	203	1.98e-08	68.6	51.43
LOCUS_28960	MBQ3746372.1	37.069	116	61	5	5	114	3	112	2.27e-08	64.3	50
LOCUS_28960	WP_158591110.1	35	140	81	5	23	153	31	169	2.67e-08	68.2	51.43
LOCUS_28960	WP_148889489.1	28.571	140	91	3	7	144	5	137	2.85e-08	63.9	48.57
LOCUS_28960	WP_314768507.1	31.293	147	83	5	13	158	158	287	3.01e-08	66.6	48.98
LOCUS_28960	WP_176978570.1	30.07	143	85	4	7	144	5	137	3.02e-08	63.9	46.85
LOCUS_28960	MBQ8182332.1	33.784	148	75	6	8	155	38	162	4.2e-08	67.8	47.3
LOCUS_28960	WP_149162766.1	29.371	143	86	4	7	144	5	137	4.86e-08	63.5	46.85
LOCUS_28960	MDI9472519.1	30.968	155	91	4	8	159	519	660	5.31e-08	67.4	49.03
LOCUS_28960	GHV84381.1	33.333	114	67	3	5	113	3	112	5.92e-08	63.2	50.88
LOCUS_28960	WP_148884432.1	28.571	140	91	3	7	144	5	137	6.8e-08	63.2	47.86
LOCUS_28960	MBO4507087.1	34.4	125	69	4	14	130	12	131	7.38e-08	63.2	48
LOCUS_28960	WP_255805639.1	36.111	108	60	3	14	116	12	115	9.6e-08	62.8	50.93
LOCUS_28960	WP_315298045.1	30.612	147	84	5	13	158	158	287	1.03e-07	65.1	48.98
LOCUS_28960	WP_315442556.1	31.304	115	72	3	5	116	3	113	1.18e-07	62.4	47.83
LOCUS_28960	DAK20740.1	31.304	115	72	3	5	116	3	113	1.23e-07	62	47.83
LOCUS_28960	WP_171042236.1	33.553	152	82	5	8	152	9	148	1.26e-07	65.9	48.03
LOCUS_28960	MBQ7522810.1	35.849	106	62	1	7	112	837	936	1.43e-07	66.2	51.89
LOCUS_28970	WP_167510492.1	88.158	228	27	0	1	228	1	228	1.04e-109	326	93.86
LOCUS_28970	TVU61559.1	88.158	228	27	0	1	228	15	242	1.94e-109	326	93.86
LOCUS_28970	WP_211711678.1	81.385	231	37	2	1	228	1	228	6.26e-92	281	87.88
LOCUS_28970	WP_243541242.1	74.074	243	46	4	1	237	1	232	1.55e-90	277	82.3
LOCUS_28970	WP_264962209.1	75.336	223	46	1	1	223	1	214	2.48e-89	274	82.51
LOCUS_28970	WP_284986955.1	81.356	236	44	0	1	236	1	236	2.4e-88	272	88.98
LOCUS_28970	AOY72053.1	74.793	242	46	3	1	236	1	233	1.41e-85	265	81.82
LOCUS_28970	QOT16470.1	74.888	223	53	1	1	223	3	222	6.96e-80	250	83.86
LOCUS_28970	WP_227471569.1	74.888	223	53	1	1	223	1	220	7.11e-80	250	83.86
LOCUS_28970	WP_275779727.1	66.25	240	69	2	1	228	1	240	8.58e-71	228	76.67
LOCUS_28970	WP_281449259.1	62.241	241	85	1	1	235	1	241	4.11e-68	221	72.61
LOCUS_28970	WP_207605731.1	66.524	233	66	4	1	228	1	226	1.39e-62	206	76.82
LOCUS_28970	WP_107004286.1	41.224	245	132	6	1	236	1	242	7.91e-29	120	53.88
LOCUS_28970	MDQ1053165.1	39.669	242	102	8	3	209	5	237	4.77e-25	110	51.65
LOCUS_28970	WP_154605971.1	39.908	218	109	8	20	233	5	204	3.46e-23	104	52.75
LOCUS_28970	YP_008857891.1	39.706	204	81	4	18	180	17	219	9.14e-22	102	47.06
LOCUS_28970	HEX9226740.1	41.624	197	101	7	40	230	2	190	7.57e-21	98.2	52.28
LOCUS_28970	WP_062006140.1	40.201	199	93	7	45	231	24	208	8e-19	93.2	49.25
LOCUS_28970	TQJ60473.1	41.767	249	102	9	5	216	3	245	8.32e-19	94	48.59
LOCUS_28970	WP_214838347.1	36.14	285	121	7	1	228	1	281	2.07e-18	93.6	45.26
LOCUS_28970	WP_261619054.1	38.38	284	120	7	1	230	1	283	4.12e-18	92.8	44.72
LOCUS_28970	WP_066217489.1	39.683	252	123	8	1	236	1	239	5.75e-18	91.7	50
LOCUS_28970	MBO9704461.1	39.256	242	128	5	4	236	5	236	4e-17	89.4	50.41
LOCUS_28970	WP_230067708.1	39.779	181	83	6	61	228	43	210	4.39e-17	88.6	53.59
LOCUS_28970	WP_179017481.1	35.587	281	117	8	1	224	1	274	2.14e-16	88.2	42.35
LOCUS_28970	YP_006906606.1	50.45	111	50	1	107	212	129	239	2.93e-16	87.4	62.16
LOCUS_28970	DAJ24608.1	51.402	107	50	1	107	211	101	207	1.27e-15	85.1	61.68
LOCUS_28970	GAP54022.1	71.667	60	17	0	171	230	9	68	1.4e-15	80.9	76.67
LOCUS_28970	WP_255866637.1	34.199	231	129	3	4	224	1	218	8.06e-15	83.2	44.16
LOCUS_28970	WP_205754728.1	40.179	224	93	6	27	212	29	249	1.16e-14	83.2	49.11
LOCUS_28970	YP_009146912.1	50.467	107	51	1	107	211	132	238	1.28e-14	83.2	58.88
LOCUS_28970	WP_307035719.1	36.652	221	109	7	33	235	14	221	2.47e-14	81.3	47.06
LOCUS_28970	WP_058932162.1	37.719	228	87	6	35	235	15	214	8.46e-14	79.7	46.49
LOCUS_28970	YP_009159892.1	50.467	107	49	2	107	209	129	235	3.55e-13	79.3	60.75
LOCUS_28970	UYL88310.1	36.905	168	80	5	28	183	15	168	4.78e-13	78.6	50.6
LOCUS_28970	BBB01090.1	39.205	176	85	6	67	221	41	215	9.88e-13	77.4	50.57
LOCUS_28970	QHB37669.1	53.684	95	39	2	107	199	132	223	5.45e-12	75.9	63.16
LOCUS_28970	QHB37669.1	49.533	107	46	2	100	198	113	219	3.71e-10	70.9	56.07
LOCUS_28970	YP_009303323.1	38.164	207	97	5	46	228	16	215	9e-12	74.7	47.34
LOCUS_28970	TXH10490.1	32	250	123	9	4	230	1	226	9.16e-12	74.7	42.8
LOCUS_28970	WP_052337071.1	33.484	221	120	7	18	217	2	216	1.12e-11	74.3	43.89
LOCUS_28970	NBY38511.1	58.065	93	35	1	107	199	105	193	2.43e-11	73.6	61.29
LOCUS_28970	NAS26350.1	47.368	114	47	2	90	200	28	131	4.82e-11	72.8	55.26
LOCUS_28970	WP_161483332.1	47.368	114	47	2	90	200	56	159	5.12e-11	73.2	55.26
LOCUS_28970	HQW88955.1	31.873	251	122	10	4	230	1	226	6.03e-11	72.4	43.43
LOCUS_28970	OUO76161.1	38.012	171	96	3	49	210	4	173	6.6e-11	73.9	45.03
LOCUS_28970	OUO76161.1	38.889	108	52	1	106	199	126	233	0.048	47.8	44.44
LOCUS_28970	WSV30732.1	35.714	224	105	8	25	228	13	217	7.95e-11	72.4	42.86
LOCUS_28970	WP_195560725.1	38.012	171	96	3	49	210	4	173	9.78e-11	73.9	45.03
LOCUS_28970	YP_010761188.1	34.802	227	107	8	28	220	15	234	2.18e-10	70.9	46.26
LOCUS_28970	WP_143022291.1	47.414	116	47	2	106	207	87	202	2.49e-10	71.2	55.17
LOCUS_28970	UPT66076.1	54.286	105	45	2	107	211	985	1086	3.61e-10	72.4	60
LOCUS_28970	UPT66076.1	45.6	125	46	4	107	211	1537	1659	6.81e-06	59.7	51.2
LOCUS_28970	UPT66076.1	49.153	118	48	3	106	211	1059	1176	1.1e-05	59.3	55.08
LOCUS_28970	UPT66076.1	39.49	157	80	3	55	211	1062	1203	1.44e-05	58.9	43.95
LOCUS_28970	UPT66076.1	54.082	98	40	2	107	199	751	848	1.58e-05	58.5	59.18
LOCUS_28970	UPT66076.1	49.565	115	49	3	106	211	1314	1428	1.94e-05	58.5	53.91
LOCUS_28970	UPT66076.1	46.364	110	42	3	107	199	865	974	5.67e-05	57	55.45
LOCUS_28970	UPT66076.1	50	102	39	2	107	199	425	523	5.99e-05	57	54.9
LOCUS_28970	UPT66076.1	50	108	45	3	110	211	1270	1374	7.69e-05	56.6	55.56
LOCUS_28970	UPT66076.1	44.118	136	43	4	106	211	1704	1836	0.000133	55.8	49.26
LOCUS_28970	UPT66076.1	45.968	124	48	3	105	211	923	1044	0.000172	55.5	49.19
LOCUS_28970	UPT66076.1	46.847	111	37	3	107	199	787	893	0.000201	55.5	52.25
LOCUS_28970	UPT66076.1	50	92	30	1	107	198	504	579	0.000218	55.5	54.35
LOCUS_28970	UPT66076.1	51	100	35	2	107	199	558	650	0.000228	55.1	55
LOCUS_28970	UPT66076.1	43.165	139	43	4	106	211	1473	1608	0.000265	55.1	48.2
LOCUS_28970	UPT66076.1	48.077	104	32	3	116	198	344	446	0.001	53.1	52.88
LOCUS_28970	UPT66076.1	48.077	104	42	2	107	198	395	498	0.002	52.8	54.81
LOCUS_28970	UPT66076.1	46.847	111	40	3	107	199	661	770	0.002	52.8	52.25
LOCUS_28970	UPT66076.1	47.222	108	49	3	105	211	1025	1125	0.002	52.4	53.7
LOCUS_28970	UPT66076.1	43.103	116	52	3	107	220	1768	1871	0.003	52	52.59
LOCUS_28970	UPT66076.1	48.031	127	56	4	107	224	1429	1554	0.003	52	53.54
LOCUS_28970	UPT66076.1	48.544	103	37	3	106	199	482	577	0.004	51.6	54.37
LOCUS_28970	UPT66076.1	45.69	116	38	3	107	198	631	745	0.005	51.2	49.14
LOCUS_28970	UPT66076.1	44.34	106	44	2	106	211	1362	1452	0.019	49.3	51.89
LOCUS_28970	UPT66076.1	49.495	99	38	2	106	198	294	386	0.025	48.9	51.52
LOCUS_28970	WP_325713764.1	33.182	220	122	8	26	230	18	227	3.65e-10	70.1	45.45
LOCUS_28970	HVU46898.1	49	100	50	1	94	193	48	146	3.91e-10	70.9	55
LOCUS_28970	WP_202235310.1	47.287	129	64	2	114	238	89	217	4.66e-10	70.1	56.59
LOCUS_28970	TLM87274.1	42.079	202	76	6	49	212	1	199	7.31e-10	69.3	48.02
LOCUS_28970	CZT55214.1	50	102	41	2	106	198	13	113	2.42e-09	68.9	55.88
LOCUS_28970	WP_163516647.1	55.435	92	39	1	106	195	832	923	2.61e-09	70.1	56.52
LOCUS_28970	WP_163516647.1	48.571	105	38	3	106	198	1232	1332	4.56e-06	60.5	55.24
LOCUS_28970	WP_163516647.1	38.462	143	38	3	107	199	893	1035	1.3e-05	58.9	42.66
LOCUS_28970	WP_163516647.1	46.809	94	45	1	111	199	792	885	4.25e-05	57.4	53.19
LOCUS_28970	WP_163516647.1	46.018	113	41	4	106	209	1679	1780	0.001	52.8	53.1
LOCUS_28970	WP_181785057.1	40.268	149	69	3	97	230	54	197	2.84e-09	67.8	48.32
LOCUS_28970	WP_281286519.1	50.515	97	39	3	111	205	52	141	3.03e-09	67.4	59.79
LOCUS_28970	EAD6310144.1	52.222	90	35	1	107	188	55	144	3.89e-09	67	58.89
LOCUS_28970	EAD6310144.1	44.954	109	43	2	100	191	36	144	9.05e-06	57.4	51.38
LOCUS_28970	KFK72149.1	52.381	105	44	2	106	210	257	355	3.91e-09	68.9	57.14
LOCUS_28970	KFK72149.1	50.485	103	40	2	107	198	189	291	4.95e-07	62.8	54.37
LOCUS_28970	KFK72149.1	48.276	87	38	2	120	200	166	251	0.016	49.3	50.57
LOCUS_28970	WP_215533332.1	50	102	41	2	106	198	13	113	4.24e-09	68.6	55.88
LOCUS_28970	EFU5484395.1	50.538	93	42	1	107	199	385	473	1.09e-08	67.8	59.14
LOCUS_28970	EFU5484395.1	38.71	124	44	4	99	192	390	511	0.000854	53.1	45.16
LOCUS_28970	MBR3766881.1	47.273	110	39	2	107	198	62	170	1.19e-08	65.9	54.55
LOCUS_28970	WP_098235098.1	45.378	119	50	3	107	210	452	570	3.23e-08	66.6	53.78
LOCUS_28970	WP_098235098.1	44.737	114	46	5	107	204	41	153	0.000205	55.1	54.39
LOCUS_28970	WP_098235098.1	43.333	90	43	1	119	200	416	505	0.014	49.7	51.11
LOCUS_28970	WP_098220981.1	45.378	119	50	3	107	210	428	546	3.29e-08	66.6	53.78
LOCUS_28970	WP_098220981.1	41.935	124	57	3	100	210	335	456	0.005	51.2	45.97
LOCUS_28970	WP_098220981.1	45.652	92	46	1	107	198	41	128	0.005	50.8	53.26
LOCUS_28970	WP_098220981.1	50	82	37	1	111	192	309	386	0.026	48.9	52.44
LOCUS_28970	MCB9190619.1	40.556	180	92	4	29	198	91	265	4.22e-08	65.1	43.33
LOCUS_28970	WP_264449351.1	29.963	267	121	10	4	205	1	266	5.35e-08	65.1	42.7
LOCUS_28970	MED3861480.1	49.074	108	36	3	105	210	85	175	5.75e-08	65.5	56.48
LOCUS_28970	MED3861480.1	47.059	119	58	3	102	219	115	229	2.49e-06	60.5	52.94
LOCUS_28970	GJD71517.1	46.789	109	41	2	107	198	33	141	6.91e-08	64.7	53.21
LOCUS_28970	MBM3984526.1	53.846	91	38	1	108	198	184	270	7.51e-08	65.1	58.24
LOCUS_28970	YP_010649575.1	44.286	70	39	0	28	97	34	103	8.81e-08	64.7	55.71
LOCUS_28970	MCT8694993.1	46.957	115	57	2	100	212	48	160	9.98e-08	62.4	56.52
LOCUS_28970	MEA2363583.1	53.012	83	35	1	110	192	349	427	1e-07	65.1	61.45
LOCUS_28970	MEA2363583.1	51.22	82	33	1	111	192	155	229	4.25e-06	60.1	59.76
LOCUS_28970	MDX2176566.1	48.352	91	46	1	107	197	234	323	1.85e-07	64.3	58.24
LOCUS_28970	MDX2176566.1	43.925	107	49	2	105	200	187	293	0.000195	55.1	49.53
LOCUS_28970	YP_009815297.1	35.172	290	126	11	1	230	1	288	2.78e-07	62.8	43.79
LOCUS_28970	AUV62516.1	50	86	35	1	107	184	132	217	3.25e-07	62.4	56.98
LOCUS_28970	YP_009301296.1	37.004	227	100	9	46	237	16	234	4.33e-07	61.6	48.9
LOCUS_28970	QGJ96478.1	37.004	227	100	9	46	237	18	236	4.6e-07	61.6	48.9
LOCUS_28970	QPB11812.1	38.519	135	48	3	106	211	110	238	6.92e-07	61.6	47.41
LOCUS_28970	MBS4784743.1	54.545	77	31	2	107	179	50	126	1.62e-06	60.1	64.94
LOCUS_28970	PGY31463.1	46.154	117	59	1	107	223	46	158	2.07e-06	60.1	52.99
LOCUS_28970	PGY31463.1	48.98	98	43	2	106	200	6	99	0.002	51.2	53.06
LOCUS_28970	PDZ02405.1	46.154	117	59	1	107	223	57	169	2.11e-06	60.1	52.99
LOCUS_28970	PDZ02405.1	50	98	42	2	106	200	5	98	0.000209	54.3	53.06
LOCUS_28970	PDZ02405.1	48.98	98	43	2	106	200	17	110	0.002	51.2	53.06
LOCUS_28970	NUQ95314.1	38.686	137	60	3	111	228	12	143	2.12e-06	58.9	46.72
LOCUS_28970	MBS5621602.1	35.762	151	61	2	84	199	39	188	4.32e-06	59.7	43.05
LOCUS_28970	WP_147444301.1	50	110	54	1	107	216	102	210	4.37e-06	60.1	56.36
LOCUS_28970	WP_147446560.1	50	110	54	1	107	216	102	210	4.53e-06	60.1	56.36
LOCUS_28970	HTN24354.1	51.087	92	37	2	115	198	143	234	6.31e-06	59.7	59.78
LOCUS_28970	HTN24354.1	44.33	97	44	2	102	198	190	276	0.001	53.1	52.58
LOCUS_28970	HTN24354.1	41.414	99	57	1	105	203	223	320	0.001	52.4	54.55
LOCUS_28970	WP_158626200.1	50	110	54	1	107	216	102	210	8.66e-06	58.9	56.36
LOCUS_28970	WP_083916289.1	50	102	32	3	106	198	97	188	1.13e-05	58.9	50.98
LOCUS_28970	WP_083916289.1	52.5	80	33	2	101	180	201	275	0.001	52.4	57.5
LOCUS_28970	WP_083916289.1	47.059	85	43	1	106	188	193	277	0.003	51.6	54.12
LOCUS_28970	WP_323278309.1	37.321	209	72	6	42	230	44	213	1.25e-05	57.4	40.19
LOCUS_28970	ADB52991.1	53.125	96	45	0	112	207	268	363	1.58e-05	58.2	57.29
LOCUS_28970	WP_225794806.1	50	130	49	5	107	230	75	194	2.09e-05	56.6	56.92
LOCUS_28970	WP_201447057.1	53.125	96	45	0	112	207	255	350	2.26e-05	57.8	57.29
LOCUS_28970	ANZ14443.1	32.444	225	118	6	31	235	14	224	2.33e-05	57	44.89
LOCUS_28970	MDE6028998.1	50.538	93	44	1	108	198	42	134	2.37e-05	57.4	58.06
LOCUS_28970	MDE6028998.1	50.515	97	46	2	102	198	127	221	0.002	51.6	56.7
LOCUS_28970	WP_139242223.1	45.37	108	45	1	106	199	188	295	5.26e-05	57	47.22
LOCUS_28970	WP_139242223.1	50.495	101	40	2	106	200	371	467	0.000142	55.5	53.47
LOCUS_28970	WP_139242223.1	52.564	78	24	2	106	183	260	324	0.006	50.4	56.41
LOCUS_28970	WMT83844.1	39.535	129	46	4	106	211	26	145	5.38e-05	55.1	49.61
LOCUS_28970	MBF6620296.1	39.773	176	65	4	95	237	69	236	6.3e-05	56.2	47.73
LOCUS_28970	WP_320923781.1	45.161	93	35	1	106	198	80	156	6.59e-05	56.6	52.69
LOCUS_28970	WP_320923781.1	49.505	101	40	3	98	189	115	213	0.00076	53.5	58.42
LOCUS_28970	MCH5196721.1	53.75	80	33	1	107	186	233	308	8.17e-05	56.2	55
LOCUS_28970	MCH5196721.1	48.193	83	38	1	106	183	46	128	0.013	49.7	54.22
LOCUS_28980	WP_284986956.1	86.916	107	14	0	1	107	1	107	1.28e-62	196	94.39
LOCUS_28980	WP_243541241.1	85.981	107	15	0	1	107	1	107	8.28e-61	191	95.33
LOCUS_28980	WP_264962208.1	84.112	107	17	0	1	107	1	107	5.01e-60	189	95.33
LOCUS_28980	WP_193593256.1	80.702	114	15	1	1	107	1	114	3.55e-58	185	89.47
LOCUS_28980	AOY72052.1	78.07	114	18	1	1	107	1	114	2.89e-56	180	89.47
LOCUS_28980	WP_275779725.1	80.374	107	20	1	1	107	1	106	1.05e-53	174	91.59
LOCUS_28980	WP_211711679.1	83.495	103	16	1	5	107	1	102	6.96e-53	171	90.29
LOCUS_28980	WP_207605732.1	66.949	118	28	1	1	107	1	118	1.65e-47	158	80.51
LOCUS_28980	WP_179017480.1	69.565	115	27	2	1	107	1	115	8.79e-45	151	80
LOCUS_28980	WP_281449258.1	69.159	107	21	2	1	107	1	95	7.56e-42	143	79.44
LOCUS_28980	WP_144651332.1	67.29	107	23	2	1	107	1	95	5.44e-40	139	78.5
LOCUS_28980	WP_330192409.1	65.385	104	24	2	1	104	1	92	1.96e-38	134	76.92
LOCUS_28980	WP_281445672.1	64.486	107	26	2	1	107	1	95	6.13e-38	133	76.64
LOCUS_28980	YP_009815296.1	61.538	104	28	2	1	104	1	92	1.19e-32	120	72.12
LOCUS_28980	WP_261619055.1	59.615	104	38	1	1	104	1	100	1.98e-32	120	72.12
LOCUS_28980	WP_214838349.1	63.333	90	29	1	13	102	13	98	3.15e-26	104	77.78
LOCUS_28980	WP_066303236.1	48.598	107	43	3	1	107	1	95	3.74e-18	83.6	62.62
LOCUS_28980	WP_142133332.1	43.137	102	47	2	1	102	1	91	3.88e-16	78.6	57.84
LOCUS_28980	PSS42893.1	45.161	93	36	1	6	98	8	85	3.86e-15	75.9	62.37
LOCUS_28980	WP_139244577.1	46.667	90	32	2	10	98	1	75	1.83e-14	73.9	64.44
LOCUS_28980	WP_227913139.1	45.361	97	42	3	1	97	1	86	5.28e-12	68.2	64.95
LOCUS_28980	SEC99265.1	47.191	89	32	2	6	94	8	81	6.41e-12	69.7	60.67
LOCUS_28980	YP_010649574.1	45.783	83	33	3	20	102	21	91	2.31e-11	66.2	62.65
LOCUS_28980	MDQ1053166.1	40	105	52	1	1	105	1	94	2.57e-11	66.2	54.29
LOCUS_28980	WP_139244821.1	48.837	86	28	3	10	94	1	71	3.78e-11	67.4	62.79
LOCUS_28980	YP_008857890.1	40.196	102	50	1	6	107	7	97	6.5e-11	65.5	53.92
LOCUS_28980	MBO9704460.1	38.889	90	44	1	13	102	2	80	5.42e-10	62.4	56.67
LOCUS_28980	YP_010761117.1	40	105	51	3	1	105	1	93	7.96e-10	62.4	54.29
LOCUS_28980	WP_323278310.1	41.584	101	48	1	4	104	8	97	1.03e-09	62.4	60.4
LOCUS_28980	YP_010760919.1	38.298	94	47	1	4	97	11	93	9.52e-08	57.4	54.26
LOCUS_28980	YP_010649639.1	35.714	98	52	1	1	98	1	87	3.23e-07	55.8	53.06
LOCUS_28980	WP_156380279.1	41.053	95	43	3	4	97	11	93	7.34e-07	55.1	51.58
LOCUS_28980	WP_252569110.1	41.053	95	43	3	4	97	11	93	1.05e-06	54.7	51.58
LOCUS_28980	WP_138607654.1	39.744	78	36	2	25	102	25	91	1.45e-06	53.9	57.69
LOCUS_28980	KRE72577.1	43.023	86	36	3	13	97	4	77	4.06e-05	50.1	52.33
LOCUS_28980	WP_175533609.1	57.143	42	17	1	10	50	1	42	0.003	44.7	76.19
LOCUS_28990	WP_188687454.1	57.068	573	233	6	3	573	1	562	0	641	71.55
LOCUS_28990	KWR73338.1	61.503	439	160	4	137	573	8	439	0	550	75.17
LOCUS_28990	MCU4295809.1	48.723	548	261	11	30	573	45	576	7.37e-154	464	63.87
LOCUS_28990	WP_262774403.1	53.477	417	181	7	160	573	2	408	1.99e-136	413	68.59
LOCUS_28990	YP_010666597.1	46.845	523	238	16	67	573	104	602	3.13e-135	417	63.29
LOCUS_28990	YP_010666498.1	44.084	524	268	11	58	573	106	612	1.95e-123	387	61.07
LOCUS_28990	YP_009300707.1	46.035	517	248	14	67	573	104	599	8.13e-123	385	62.48
LOCUS_28990	OFK27243.1	33.827	405	234	11	182	571	291	676	1.27e-49	194	50.62
LOCUS_28990	WP_158014608.1	33.827	405	234	11	182	571	295	680	1.67e-49	194	50.62
LOCUS_28990	WP_064315860.1	36.207	464	273	14	99	550	118	570	3.15e-49	191	50
LOCUS_28990	WP_171618693.1	33.753	397	225	9	212	573	130	523	2.54e-48	187	50.38
LOCUS_28990	NOJ63357.1	33.753	397	225	9	212	573	125	518	3.54e-48	187	50.38
LOCUS_28990	WP_225667977.1	33.753	397	225	9	212	573	155	548	4.92e-48	187	50.38
LOCUS_28990	WP_284841831.1	33.161	386	225	10	182	550	295	664	1.41e-44	180	50
LOCUS_28990	WP_263127520.1	31.612	484	285	14	105	549	264	740	1.38e-43	178	47.52
LOCUS_28990	WLJ25521.1	30.15	534	333	18	32	549	139	648	7.25e-41	169	44.19
LOCUS_28990	WP_154545786.1	30.591	474	284	11	14	467	161	609	4.8e-40	166	45.36
LOCUS_28990	DAO35141.1	30.654	535	329	19	32	549	139	648	1.96e-39	165	44.3
LOCUS_28990	WP_089595402.1	30.021	473	293	15	30	479	122	579	3.01e-38	162	47.78
LOCUS_28990	WP_330192407.1	34.048	373	208	7	212	550	276	644	8.71e-38	160	49.06
LOCUS_28990	WP_137769970.1	32.99	388	235	11	99	468	273	653	1.04e-37	160	47.42
LOCUS_28990	QCR53200.1	32.99	388	235	11	99	468	268	648	1.26e-37	160	47.42
LOCUS_28990	WP_175475385.1	30.769	507	296	16	105	564	147	645	1.45e-37	160	43.79
LOCUS_28990	OIH86032.1	30.769	507	296	16	105	564	152	650	1.5e-37	160	43.79
LOCUS_28990	WP_159702497.1	33.735	415	227	17	92	479	198	591	7.86e-37	158	48.19
LOCUS_28990	WP_309407817.1	29.286	560	354	17	8	550	10	544	8.59e-35	150	43.75
LOCUS_28990	MCV7708635.1	32.821	390	238	12	91	470	126	501	1.08e-33	146	45.9
LOCUS_28990	YP_009300708.1	30.365	438	240	15	133	518	804	1228	2.57e-33	149	46.35
LOCUS_28990	WP_224089701.1	33.333	393	231	15	99	468	98	482	2.68e-33	147	48.85
LOCUS_28990	WP_070729521.1	29.978	457	285	19	133	572	196	634	9.3e-33	145	46.17
LOCUS_28990	WP_281196952.1	31.2	500	283	17	24	478	138	621	2.16e-32	145	47.4
LOCUS_28990	WP_162943621.1	32.971	276	175	4	210	480	40	310	3.96e-32	141	50
LOCUS_28990	MDZ4090553.1	33.333	273	171	5	216	482	46	313	4.33e-32	140	50.18
LOCUS_28990	TXH10474.1	36.713	286	172	9	203	484	63	343	6.42e-32	140	53.15
LOCUS_28990	HQW88316.1	36.713	286	172	9	203	484	63	343	8.93e-32	140	52.8
LOCUS_28990	WP_115788795.1	32.959	267	164	5	222	480	53	312	2.07e-31	139	49.81
LOCUS_28990	YP_009603107.1	29.47	302	186	5	193	478	198	488	2.54e-31	141	49.01
LOCUS_28990	WP_307074606.1	33.708	267	166	5	222	482	52	313	4.37e-31	138	49.44
LOCUS_28990	WP_162943623.1	33.094	278	167	6	216	483	24	292	7.97e-31	137	49.28
LOCUS_28990	WP_303349501.1	35.692	325	186	8	212	523	142	456	1.16e-30	138	50.46
LOCUS_28990	YP_010666497.1	29.47	302	185	6	193	478	198	487	1.51e-30	139	49.34
LOCUS_28990	WP_307103662.1	35.075	268	159	6	223	482	57	317	1.61e-30	136	48.88
LOCUS_28990	WP_253032479.1	32.45	302	178	6	191	486	10	291	2e-30	135	46.69
LOCUS_28990	YP_010666103.1	29.379	354	207	11	193	511	197	542	6.65e-30	137	48.31
LOCUS_28990	MEC5178800.1	33.585	265	165	5	222	480	69	328	8.01e-30	134	49.43
LOCUS_28990	WP_193593257.1	29.814	483	307	12	5	468	7	476	8.36e-30	135	44.31
LOCUS_28990	WP_264962207.1	29.814	483	307	11	5	468	7	476	1.18e-29	134	42.65
LOCUS_28990	WP_168404661.1	32.959	267	170	3	222	483	44	306	1.27e-29	134	48.31
LOCUS_28990	WNT45373.1	35.857	251	142	5	226	468	158	397	2.55e-29	134	51.39
LOCUS_28990	WJY91884.1	34.42	276	168	9	212	483	19	285	3.1e-29	131	51.09
LOCUS_28990	WP_134780210.1	33.221	298	179	6	182	469	125	412	3.8e-29	136	48.99
LOCUS_28990	WP_181194823.1	31.129	363	235	10	196	550	58	413	5.23e-29	132	46.01
LOCUS_28990	RUQ14385.1	31.494	308	203	6	222	527	148	449	1.19e-28	132	47.08
LOCUS_28990	WP_145012297.1	36.194	268	167	4	209	475	136	400	1.6e-28	134	52.24
LOCUS_28990	WP_290279413.1	33.829	269	166	8	222	486	7	267	3.33e-28	128	50.19
LOCUS_28990	WP_129657472.1	31.081	370	227	9	120	467	9	372	4.05e-28	128	42.97
LOCUS_28990	WP_291637008.1	36.09	266	151	8	222	477	55	311	4.32e-28	129	52.63
LOCUS_28990	WP_193105898.1	33.585	265	158	6	211	468	19	272	7.19e-28	125	49.06
LOCUS_28990	WP_121866181.1	28.932	515	272	22	1	467	1	469	8e-28	130	43.5
LOCUS_28990	WP_209897917.1	32.222	270	169	6	211	475	19	279	1.46e-27	124	48.15
LOCUS_28990	WP_076808586.1	33.077	260	166	4	211	468	19	272	3.64e-27	123	49.23
LOCUS_28990	WP_152221809.1	29.167	504	292	16	1	471	1	472	3.78e-27	127	42.46
LOCUS_28990	WP_175460547.1	31.636	275	175	6	216	483	55	323	4.37e-27	127	48.73
LOCUS_28990	SDP53162.1	31.636	275	175	6	216	483	57	325	4.53e-27	127	48.73
LOCUS_28990	WP_209890385.1	32.308	260	168	4	211	468	19	272	5.08e-27	122	48.85
LOCUS_28990	WP_130449788.1	29.859	355	226	8	182	522	19	364	5.69e-27	127	44.51
LOCUS_28990	WP_207593996.1	28.119	505	310	20	1	467	1	490	5.85e-27	127	43.96
LOCUS_28990	WP_216297050.1	34.276	283	150	9	215	479	72	336	6.11e-27	127	50.88
LOCUS_28990	YP_010649398.1	33.333	273	169	5	197	468	144	404	2.68e-26	124	50.18
LOCUS_28990	WP_193118856.1	31.111	270	168	6	211	473	19	277	2.4e-25	118	46.67
LOCUS_28990	WP_130450148.1	31.359	287	188	4	208	493	200	478	2.56e-25	124	47.39
LOCUS_28990	PBB08489.1	37.052	251	142	7	226	468	2	244	3.25e-25	117	51
LOCUS_28990	WP_216162739.1	36.131	274	147	11	215	474	73	332	3.65e-25	121	51.09
LOCUS_28990	WP_038371988.1	33.466	251	153	5	225	468	29	272	7.2e-25	117	48.61
LOCUS_28990	WP_158222932.1	37.052	251	142	7	226	468	23	265	7.59e-25	116	51
LOCUS_28990	WP_254589992.1	25.724	587	382	16	6	546	8	586	1.76e-24	120	42.25
LOCUS_28990	WP_109275048.1	31.559	263	166	6	211	468	19	272	2.88e-24	115	47.53
LOCUS_28990	WP_253468400.1	30.181	497	290	17	5	468	7	479	3.12e-24	119	44.87
LOCUS_28990	WP_095797791.1	29.014	355	210	9	238	566	381	719	3.37e-24	120	46.76
LOCUS_28990	WP_204599642.1	33.217	286	145	10	212	474	62	324	6.37e-24	117	48.95
LOCUS_28990	WP_165968654.1	31.086	267	173	5	222	482	34	295	6.69e-24	117	47.94
LOCUS_28990	TDK27678.1	31.086	267	173	5	222	482	53	314	7.19e-24	117	47.94
LOCUS_28990	WP_205750677.1	31.707	246	164	3	225	468	28	271	7.68e-24	114	48.78
LOCUS_28990	WP_035310585.1	34.752	282	146	11	212	474	62	324	1.31e-23	117	49.29
LOCUS_28990	WP_186429572.1	34.043	282	148	11	212	474	62	324	4.73e-23	115	49.29
LOCUS_28990	WP_091323570.1	30.748	361	201	9	231	547	220	575	5.94e-23	116	44.88
LOCUS_28990	MBE6067506.1	34.146	287	148	12	207	474	60	324	6.14e-23	115	49.13
LOCUS_28990	WP_238670224.1	30	280	175	8	213	485	186	451	9.92e-23	115	49.64
LOCUS_28990	MDD6336008.1	31.022	274	167	6	215	478	10	271	1.45e-22	112	46.72
LOCUS_28990	WP_179632230.1	34.386	285	143	12	212	474	55	317	1.55e-22	113	48.77
LOCUS_28990	YP_010649370.1	32.932	249	156	5	226	470	161	402	1.84e-22	114	50.2
LOCUS_28990	WP_097028627.1	32.174	345	178	15	215	531	66	382	4.15e-22	112	46.38
LOCUS_28990	WP_277855511.1	34.127	252	149	9	224	468	66	307	4.75e-22	112	46.83
LOCUS_28990	WP_284979790.1	29.096	354	202	10	238	547	1	349	6.44e-22	110	43.5
LOCUS_28990	WP_193107311.1	37.566	189	114	3	282	468	4	190	6.98e-22	108	53.97
LOCUS_28990	UUM12751.1	34.127	252	149	9	224	468	66	307	7.15e-22	111	46.43
LOCUS_28990	YP_010649432.1	28.424	387	217	13	212	546	331	709	8.9e-22	113	43.15
LOCUS_28990	WP_109276650.1	25.467	428	221	13	222	558	364	784	9.51e-22	113	42.06
LOCUS_28990	YP_010666307.1	26.531	588	336	18	27	547	109	667	9.6e-22	112	40.48
LOCUS_28990	WP_157731841.1	28.455	492	303	21	1	462	1	473	8.43e-21	108	42.28
LOCUS_29000	WP_207593995.1	66.875	160	52	1	4	162	2	161	1.29e-69	218	80
LOCUS_29000	WP_320515745.1	44.079	152	80	3	8	159	4	150	1.39e-26	108	58.55
LOCUS_29000	WP_146241594.1	44.056	143	75	3	17	159	1	138	1.77e-25	105	60.14
LOCUS_29000	WP_243541239.1	40.491	163	84	6	5	163	3	156	2.49e-25	105	58.28
LOCUS_29000	WP_110912010.1	41.447	152	83	4	8	159	4	149	1.34e-24	103	58.55
LOCUS_29000	AOY72049.1	40.385	156	86	5	8	162	4	153	1.37e-23	101	59.62
LOCUS_29000	WP_324091869.1	39.024	164	93	3	4	161	2	164	3.75e-23	100	52.44
LOCUS_29000	WP_079941497.1	39.375	160	84	6	8	163	4	154	5.25e-23	100	57.5
LOCUS_29000	WP_264962206.1	37.179	156	93	3	8	163	4	154	8.18e-23	99.4	57.05
LOCUS_29000	WP_193593258.1	36.538	156	94	3	8	163	4	154	1.23e-21	96.3	56.41
LOCUS_29000	WP_253468399.1	35.22	159	90	5	7	161	5	154	7.57e-21	94.4	57.86
LOCUS_29000	WP_144651339.1	35	160	99	3	4	163	2	156	9.01e-21	94.4	57.5
LOCUS_29000	WP_110904485.1	39.241	158	86	5	6	161	2	151	5.45e-20	92	56.33
LOCUS_29000	WP_105661309.1	37.195	164	96	3	4	161	2	164	6.73e-20	92.4	50
LOCUS_29000	WP_224089702.1	36.538	156	94	3	8	163	4	154	7.62e-20	91.7	55.13
LOCUS_29000	WP_089595400.1	34.028	144	93	2	7	150	5	146	1.1e-19	91.7	58.33
LOCUS_29000	WP_111060505.1	43.284	134	73	3	8	141	4	134	2.92e-19	90.1	55.22
LOCUS_29000	WP_024817107.1	38.125	160	84	6	8	162	4	153	1.32e-18	88.6	55
LOCUS_29000	WP_091323572.1	33.974	156	98	3	8	163	4	154	1.13e-17	86.3	53.21
LOCUS_29000	WP_111080917.1	36.364	165	86	7	6	162	2	155	5.05e-17	84.7	51.52
LOCUS_29000	WP_288870882.1	36.709	158	94	3	6	161	2	155	1.64e-16	83.2	50
LOCUS_29000	WP_152221807.1	37.195	164	92	5	4	160	2	161	6.66e-16	82	48.78
LOCUS_29000	WP_309129487.1	36.709	158	92	4	1	155	397	549	7.69e-16	85.9	53.8
LOCUS_29000	WP_116412952.1	39.167	120	71	2	8	127	4	121	9.59e-16	80.9	51.67
LOCUS_29000	WP_247956447.1	37.5	152	85	5	8	155	4	149	1.3e-14	78.6	54.61
LOCUS_29000	WP_311206168.1	34.416	154	94	5	6	159	2	148	1.62e-13	75.5	51.95
LOCUS_29000	KWR73337.1	35.556	135	79	3	31	161	34	164	2.88e-12	72.4	51.85
LOCUS_29000	WP_151458901.1	36.054	147	84	5	6	146	2	144	7.53e-12	71.2	51.7
LOCUS_29000	WP_193596064.1	35.417	144	81	5	8	146	4	140	8.98e-12	70.9	51.39
LOCUS_29000	WP_167627267.1	39.45	109	60	2	6	114	2	104	3.5e-11	68.9	55.05
LOCUS_29000	WP_284986958.1	30.128	156	103	3	6	159	2	153	3.58e-10	66.6	50
LOCUS_29000	WP_211711681.1	30.128	156	103	3	6	159	2	153	4.65e-10	66.6	50
LOCUS_29000	WP_188687455.1	31.953	169	97	5	6	161	2	165	5.12e-10	66.6	48.52
LOCUS_29000	KEP75855.1	37.681	138	74	2	8	142	6	134	1.51e-09	65.5	49.28
LOCUS_29000	WP_270366135.1	38.281	128	77	2	1	128	347	472	1.92e-09	67.8	50.78
LOCUS_29000	WP_178010354.1	38.017	121	70	3	8	124	4	123	2.07e-09	65.1	53.72
LOCUS_29000	WP_046748375.1	32.283	127	81	3	6	128	2	127	4.37e-09	63.5	52.76
LOCUS_29000	WP_162989189.1	36.97	165	96	4	4	161	2	165	9.27e-09	63.2	50.3
LOCUS_29000	WP_228164568.1	36.364	132	72	2	4	132	2	124	1.27e-08	62.8	49.24
LOCUS_29000	WP_264669346.1	32.692	156	97	5	8	161	4	153	1.51e-08	65.1	50
LOCUS_29000	WP_283284890.1	34.167	120	76	1	8	124	6	125	4.1e-08	61.6	48.33
LOCUS_29000	WP_105670543.1	30.519	154	88	6	8	149	4	150	5.23e-08	61.2	46.75
LOCUS_29000	WP_292892946.1	35.938	128	78	2	4	127	2	129	8.43e-08	60.5	46.09
LOCUS_29000	WP_162817595.1	32.353	136	82	4	1	130	1	132	1.33e-07	62.4	50.74
LOCUS_29000	OOB91176.1	41.441	111	62	3	4	114	674	781	1.66e-07	62	51.35
LOCUS_29000	WP_139344440.1	41.441	111	62	3	4	114	705	812	1.75e-07	62	51.35
LOCUS_29000	WP_162817597.1	32.353	136	82	4	1	130	1	132	2.04e-07	61.6	50
LOCUS_29000	WP_038463689.1	30.539	167	100	6	6	161	2	163	2.88e-07	59.3	44.31
LOCUS_29000	WP_056597725.1	34.906	106	66	3	6	111	2	104	4.26e-07	59.7	54.72
LOCUS_29000	WP_303708408.1	32.353	136	82	4	1	130	1	132	4.58e-07	60.8	50
LOCUS_29000	WP_312672828.1	32.353	136	82	4	1	130	1	132	4.99e-07	60.8	50
LOCUS_29000	WP_116282398.1	32.812	128	81	4	1	126	1	125	1.21e-06	57	52.34
LOCUS_29000	WP_193761178.1	36.364	99	60	3	8	104	4	101	1.81e-06	57	56.57
LOCUS_29000	WP_222706861.1	37.778	90	53	3	6	93	2	90	2.29e-06	55.1	56.67
LOCUS_29000	WP_038461909.1	30.189	159	96	5	6	152	2	157	2.48e-06	58.5	47.8
LOCUS_29000	WP_102208980.1	36.301	146	84	5	6	145	2	144	7.22e-06	55.5	47.95
LOCUS_29000	WP_130505368.1	38.053	113	58	5	8	111	4	113	1.02e-05	55.1	50.44
LOCUS_29000	WP_283539199.1	29.012	162	97	7	8	158	4	158	1.02e-05	55.1	47.53
LOCUS_29000	ASN38992.1	33.065	124	71	5	40	158	40	156	1.03e-05	55.1	52.42
LOCUS_29000	WP_141369613.1	32.743	113	68	4	6	112	2	112	2.44e-05	53.9	49.56
LOCUS_29000	WP_136044344.1	38.318	107	58	5	6	111	2	101	2.88e-05	53.5	53.27
LOCUS_29000	WP_137771823.1	30.657	137	76	5	6	136	2	125	4.82e-05	53.1	48.18
LOCUS_29000	WP_104324063.1	37.838	111	66	3	4	114	299	406	6.54e-05	54.7	50.45
LOCUS_29000	WP_120338139.1	31.915	141	84	3	8	137	4	143	6.67e-05	52.4	44.68
LOCUS_29000	WP_116410759.1	32.039	103	64	3	29	126	27	128	7.05e-05	52.8	48.54
LOCUS_29000	WP_058632191.1	36.449	107	59	4	6	104	2	107	0.000173	51.6	52.34
LOCUS_29000	WP_136054365.1	31.41	156	91	7	8	157	4	149	0.0002	51.6	49.36
LOCUS_29000	WP_283714541.1	34.545	110	64	5	27	131	24	130	0.000529	50.4	51.82
LOCUS_29000	WP_219813698.1	34.234	111	70	3	4	114	19	126	0.000705	50.1	48.65
LOCUS_29000	WP_259478880.1	31.481	108	72	2	8	115	4	109	0.00085	49.7	48.15
LOCUS_29000	WP_181131541.1	35.185	108	67	3	4	111	489	593	0.001	51.2	50.93
LOCUS_29000	WP_160071944.1	36.522	115	63	5	11	120	7	116	0.001	49.3	50.43
LOCUS_29000	WP_158078099.1	35.088	114	61	4	6	114	2	107	0.003	48.1	46.49
LOCUS_29000	WP_104312202.1	32.824	131	82	5	11	138	7	134	0.003	48.1	44.27
LOCUS_29000	WP_204676474.1	32.283	127	63	6	52	161	49	169	0.01	47	46.46
LOCUS_29000	AIY01220.1	31.667	120	67	6	50	161	10	122	0.013	45.8	46.67
LOCUS_29000	WP_104332813.1	30.345	145	79	5	12	145	8	141	0.017	46.2	42.07
LOCUS_29000	WP_313816339.1	27.586	145	96	5	5	147	4	141	0.024	45.8	46.21
LOCUS_29000	WP_267503265.1	30.345	145	90	5	8	147	4	142	0.024	45.8	45.52
LOCUS_29010	WP_193593259.1	79.592	147	28	1	1	145	1	147	1.13e-68	214	91.84
LOCUS_29010	WP_207593994.1	77.551	147	32	1	1	146	1	147	1.17e-59	192	88.44
LOCUS_29010	WP_264962205.1	71.429	147	40	1	1	145	1	147	6.27e-57	185	86.39
LOCUS_29010	AOY72048.1	69.474	95	29	0	51	145	2	96	5.13e-41	143	85.26
LOCUS_29010	WP_217375774.1	45.27	148	77	1	1	144	1	148	3.56e-34	127	58.78
LOCUS_29010	WP_223943404.1	45.333	150	74	3	1	144	1	148	2.42e-33	125	60.67
LOCUS_29010	WP_235516931.1	43.919	148	79	1	1	144	1	148	4.09e-33	125	60.81
LOCUS_29010	WP_207605668.1	50.323	155	58	6	1	146	1	145	5.46e-30	116	66.45
LOCUS_29010	BCW59582.1	52.747	91	43	0	54	144	2	92	1.25e-26	106	68.13
LOCUS_29010	QSZ53076.1	50.376	133	49	4	21	146	3	125	4.42e-23	98.6	66.17
LOCUS_29010	WP_091323573.1	55.556	90	36	2	57	146	60	145	4.89e-19	89	73.33
LOCUS_29010	WP_157875078.1	35.333	150	84	4	1	143	1	144	2.28e-14	77	53.33
LOCUS_29010	QSZ49571.1	36.207	58	37	0	87	144	1	58	4.07e-05	50.8	62.07
LOCUS_29020	AOY72047.1	83.908	261	30	1	1	261	1	249	1.32e-142	410	88.51
LOCUS_29020	WP_193593260.1	80.989	263	37	2	1	262	1	251	1.16e-135	393	86.69
LOCUS_29020	WP_207593993.1	77.863	262	57	1	1	261	1	262	6.18e-134	389	87.4
LOCUS_29020	WP_264962204.1	74.809	262	53	2	1	261	1	250	8.86e-124	363	83.59
LOCUS_29020	WP_207605666.1	49.627	268	97	4	1	262	1	236	4.12e-68	221	63.43
LOCUS_29020	WP_283539202.1	49.819	277	118	6	4	262	3	276	7.39e-66	217	62.45
LOCUS_29020	WP_283539403.1	47.5	280	126	5	1	262	1	277	2.75e-62	208	60.36
LOCUS_29020	WP_091323574.1	48.872	266	125	6	1	261	1	260	3.63e-60	202	63.91
LOCUS_29020	WP_211711682.1	46.442	267	133	5	1	262	1	262	8.03e-54	186	58.8
LOCUS_29020	WP_284986959.1	46.269	268	131	8	1	262	1	261	4.19e-49	173	58.21
LOCUS_29020	WP_166183469.1	39.929	283	121	6	1	261	1	256	2.5e-42	156	53.71
LOCUS_29020	WP_313812982.1	41.154	260	121	7	18	261	14	257	4.44e-41	152	56.92
LOCUS_29020	WP_223943405.1	39.085	284	123	7	1	261	1	257	5.91e-41	152	52.46
LOCUS_29020	WP_207594134.1	39.223	283	123	6	1	261	1	256	1.48e-39	149	51.24
LOCUS_29020	WP_194943667.1	42.146	261	122	6	9	261	8	247	3.16e-39	147	54.41
LOCUS_29020	WP_217375773.1	38.732	284	124	7	1	261	1	257	6.84e-39	147	51.41
LOCUS_29020	WP_223985327.1	39.179	268	123	6	1	261	1	235	4.93e-37	142	51.12
LOCUS_29020	WP_253468396.1	40.566	212	125	1	1	212	1	211	3.52e-36	141	58.49
LOCUS_29020	WP_264669348.1	36.194	268	128	6	12	262	11	252	8.8e-36	139	53.36
LOCUS_29020	WP_024817105.1	41.418	268	129	6	20	262	19	283	7.89e-35	137	54.48
LOCUS_29020	ALG29713.1	42.678	239	108	6	31	261	3	220	4.26e-33	131	53.56
LOCUS_29020	WP_224089705.1	36.918	279	131	7	1	262	1	251	9.72e-33	131	48.75
LOCUS_29020	ERI35229.1	38.869	283	112	8	1	261	1	244	1.59e-32	130	49.82
LOCUS_29020	WP_144651345.1	43.049	223	125	2	1	223	1	221	1.84e-32	131	56.95
LOCUS_29020	WP_235516932.1	38.732	284	117	9	1	261	1	250	1.05e-30	125	50
LOCUS_29020	WP_028275222.1	36.25	240	115	4	1	239	1	203	8.03e-30	123	49.58
LOCUS_29020	WP_285240056.1	37.241	290	132	11	1	261	1	269	9e-29	121	49.31
LOCUS_29020	WP_152221805.1	34.579	321	143	11	1	260	1	315	2.34e-28	124	47.66
LOCUS_29020	BCW85043.1	39.576	283	116	7	1	261	1	250	3.68e-28	119	50.88
LOCUS_29020	WP_324091872.1	41.212	165	90	2	1	165	1	158	2.06e-26	115	60.61
LOCUS_29020	WP_052136117.1	32.394	284	158	6	1	259	1	275	2.78e-26	115	49.3
LOCUS_29020	WP_079941500.1	37.276	279	130	10	1	262	1	251	1.74e-25	112	53.41
LOCUS_29020	WP_169994170.1	34.4	250	149	4	13	262	12	246	5.55e-25	110	52.4
LOCUS_29020	WP_157066438.1	35.556	270	141	8	2	261	1	247	2.54e-23	106	48.52
LOCUS_29020	WP_056597727.1	37.868	272	116	10	18	262	17	262	3.35e-23	106	48.53
LOCUS_29020	WP_146274827.1	41.86	172	93	2	9	178	7	173	3.38e-22	106	57.56
LOCUS_29020	WP_243541236.1	46.774	186	68	3	20	205	19	173	8.21e-22	102	55.38
LOCUS_29020	WP_255165615.1	39.785	186	93	4	9	185	7	182	1.01e-21	104	56.45
LOCUS_29020	WP_121866179.1	32.792	308	142	12	1	262	1	289	1.65e-20	100	44.48
LOCUS_29020	WP_219885908.1	46.721	122	58	2	1	116	1	121	1.93e-20	98.2	58.2
LOCUS_29020	WP_156027406.1	35.341	249	128	8	1	245	1	220	3.23e-20	100	46.99
LOCUS_29020	WP_313812352.1	34.298	242	121	9	9	238	8	223	9.33e-20	97.1	50.41
LOCUS_29020	KUM31894.1	42.742	124	71	0	9	132	7	130	7.19e-19	95.5	60.48
LOCUS_29020	WP_223044732.1	36.181	199	95	5	12	210	2	168	7.43e-19	97.1	51.76
LOCUS_29020	WP_105550565.1	40.437	183	102	2	1	177	1	182	1.29e-18	97.1	56.28
LOCUS_29020	WP_105550565.1	40.58	138	82	0	52	189	117	254	6.26e-13	80.5	53.62
LOCUS_29020	WP_105550565.1	38.312	154	93	1	38	191	165	316	3.18e-12	78.6	50.65
LOCUS_29020	WP_089595398.1	33.22	295	141	11	1	262	1	272	9.34e-17	89.4	45.42
LOCUS_29020	WP_111210918.1	33.208	265	132	8	1	259	1	226	1.09e-16	89	47.92
LOCUS_29020	WP_110904486.1	30.634	284	148	8	1	262	1	257	1.34e-16	89	46.48
LOCUS_29020	UAV84848.1	42.236	161	75	2	39	199	1	143	2.01e-16	88.6	54.04
LOCUS_29020	AIX99766.1	30.8	250	115	6	18	253	17	222	2.48e-15	84.7	44
LOCUS_29020	WP_157875079.1	30.8	250	115	6	18	253	18	223	2.55e-15	84.7	44
LOCUS_29020	WP_320515744.1	30.415	217	133	3	62	262	21	235	4.91e-15	84.3	49.31
LOCUS_29020	WP_146852918.1	34.884	172	106	2	1	167	1	171	5.27e-15	84.3	52.91
LOCUS_29020	WP_055935809.1	40.336	119	64	2	4	118	2	117	1.16e-14	82.8	59.66
LOCUS_29020	WP_111080918.1	31.206	282	139	10	1	260	1	249	1.62e-14	83.2	45.74
LOCUS_29020	WP_055940327.1	39.259	135	78	2	4	134	2	136	2.04e-14	82	58.52
LOCUS_29020	WP_168152991.1	31.034	290	142	8	18	262	17	293	2.2e-14	83.2	42.41
LOCUS_29020	WP_320479379.1	27.953	254	158	5	20	261	18	258	4.02e-14	82	48.43
LOCUS_29020	WP_104084253.1	34.615	182	106	5	87	260	43	219	5.93e-14	80.9	52.2
LOCUS_29020	WP_120775942.1	32.524	206	112	5	2	205	1	181	9.01e-14	82.4	49.51
LOCUS_29020	WP_292690667.1	32	225	97	9	16	239	15	184	9.06e-14	80.5	48.44
LOCUS_29020	ASN38993.1	32.862	283	140	10	15	260	10	279	5.66e-13	79.3	42.76
LOCUS_29020	WP_217133824.1	33.155	187	100	6	2	188	1	162	7.09e-13	78.2	49.2
LOCUS_29020	WP_183626838.1	28.333	240	127	7	1	222	1	213	7.11e-13	80.5	44.58
LOCUS_29020	XP_059156117.1	34.848	132	86	0	51	182	15	146	1.6e-12	78.2	52.27
LOCUS_29020	XP_059156117.1	34.146	123	81	0	51	173	33	155	9.69e-09	67.4	47.97
LOCUS_29020	XP_059156117.1	32.394	142	80	3	51	182	45	180	3.63e-07	62.8	49.3
LOCUS_29020	WP_268411716.1	36.62	142	84	1	54	189	144	285	1.77e-12	79.7	56.34
LOCUS_29020	WP_268411716.1	33.803	142	88	1	54	189	336	477	9.42e-10	71.6	54.23
LOCUS_29020	WP_268411716.1	31.33	233	121	6	52	247	892	1122	3.55e-07	63.9	43.78
LOCUS_29020	WP_268411716.1	31.325	166	84	2	54	189	1008	1173	4.86e-07	63.5	46.99
LOCUS_29020	WP_268411716.1	36.22	127	75	1	69	189	1335	1461	1.37e-06	62.4	49.61
LOCUS_29020	WP_268411716.1	30.22	182	95	3	38	189	190	369	3.13e-06	61.2	45.6
LOCUS_29020	WP_268411716.1	33.333	147	91	2	43	183	110	255	4.52e-06	60.8	49.66
LOCUS_29020	WP_268411716.1	33.333	138	86	1	52	183	730	867	6.53e-06	60.5	50
LOCUS_29020	WP_268411716.1	31.25	160	80	2	54	189	636	789	6.9e-06	60.1	46.25
LOCUS_29020	WP_268411716.1	34.783	138	84	1	52	183	1402	1539	2.34e-05	58.5	47.1
LOCUS_29020	WP_268411716.1	29.242	277	138	8	38	258	490	764	2.61e-05	58.5	44.04
LOCUS_29020	WP_268411716.1	33.333	138	86	1	52	183	1258	1395	6.07e-05	57.4	47.83
LOCUS_29020	WP_268411716.1	32.353	136	86	1	54	183	840	975	6.53e-05	57.4	47.79
LOCUS_29020	GEK80578.1	31.197	234	114	6	16	240	17	212	2.91e-12	76.3	44.87
LOCUS_29020	WP_168429489.1	28.774	212	119	4	1	187	1	205	4.29e-12	77	43.4
LOCUS_29020	WP_310020433.1	36.932	176	66	5	30	205	28	158	4.54e-12	77.4	48.3
LOCUS_29020	WP_146794980.1	31.197	234	114	6	16	240	66	261	4.74e-12	76.6	44.87
LOCUS_29020	WP_188687457.1	33.005	203	105	2	9	211	8	179	6.59e-12	76.6	43.35
LOCUS_29020	WP_309407822.1	31.225	253	118	7	66	262	19	271	7.54e-12	75.9	47.04
LOCUS_29020	KWR73335.1	30.45	289	163	11	2	262	1	279	1.51e-11	75.5	47.4
LOCUS_29020	ALN37479.1	32.836	134	90	0	49	182	91	224	4.19e-11	74.3	44.78
LOCUS_29020	WP_205820384.1	29.353	201	110	4	12	187	2	195	5.2e-11	73.9	43.28
LOCUS_29020	SCA48547.1	28.743	167	114	1	81	242	275	441	6.26e-11	75.1	45.51
LOCUS_29020	WP_228164561.1	28.378	222	105	5	18	239	16	183	6.38e-11	72.8	44.14
LOCUS_29020	QBL14793.1	31.343	134	92	0	49	182	50	183	6.76e-11	73.6	44.03
LOCUS_29020	QBL14793.1	33.588	131	87	0	52	182	23	153	2.78e-09	68.9	43.51
LOCUS_29020	QBL14793.1	31.343	134	92	0	49	182	68	201	2.9e-09	68.9	42.54
LOCUS_29020	QBL14793.1	30.534	131	91	0	52	182	65	195	3.07e-09	68.6	42.75
LOCUS_29020	QBL14793.1	32.061	131	89	0	52	182	41	171	5.09e-09	68.2	43.51
LOCUS_29020	QBL14793.1	32.09	134	91	0	49	182	32	165	1.29e-08	67	41.04
LOCUS_29020	QBL14793.1	31.852	135	86	1	54	182	7	141	7.33e-07	62	41.48
LOCUS_29020	APZ81748.1	31.606	193	110	5	2	180	1	185	1.12e-10	73.6	52.33
LOCUS_29020	APZ81748.1	34.815	135	82	1	48	182	137	265	3.74e-09	69.3	53.33
LOCUS_29020	WP_275800699.1	40.816	98	58	0	1	98	1	98	1.19e-10	71.6	58.16
LOCUS_29020	ELF7273102.1	28.788	132	94	0	52	183	74	205	1.19e-10	72	50
LOCUS_29020	ELF7273102.1	28.276	145	99	1	44	183	37	181	8.2e-10	69.7	46.21
LOCUS_29020	ELF7273102.1	28.448	116	83	0	51	166	103	218	2.09e-06	60.1	48.28
LOCUS_29020	KZT58082.1	32.773	119	78	1	67	183	42	160	1.44e-10	70.9	55.46
LOCUS_29020	WP_136054360.1	35.784	204	101	7	12	200	2	190	1.48e-10	72.8	46.08
LOCUS_29020	WP_247956449.1	28.947	228	130	7	16	242	11	207	1.71e-10	71.2	46.49
LOCUS_29020	SBS80995.1	29.63	162	113	1	81	242	275	435	1.76e-10	73.9	44.44
LOCUS_29020	WP_105661312.1	32.258	217	110	7	1	211	1	186	1.82e-10	72.4	45.16
LOCUS_29020	QBL15225.1	31.343	134	92	0	49	182	68	201	2.09e-10	72.8	44.03
LOCUS_29020	QBL15225.1	32.061	131	89	0	52	182	107	237	2.33e-10	72.4	44.27
LOCUS_29020	QBL15225.1	32.061	131	89	0	52	182	119	249	4.11e-10	71.6	42.75
LOCUS_29020	QBL15225.1	32.061	131	89	0	52	182	95	225	7.91e-10	70.9	44.27
LOCUS_29020	QBL15225.1	31.298	131	90	0	52	182	83	213	1.21e-09	70.5	43.51
LOCUS_29020	QBL15225.1	31.343	134	92	0	49	182	122	255	3.92e-09	68.9	42.54
LOCUS_29020	QBL15225.1	33.588	131	87	0	52	182	41	171	9.44e-09	67.8	43.51
LOCUS_29020	QBL15225.1	32.061	131	89	0	52	182	59	189	1.49e-08	67.4	43.51
LOCUS_29020	QBL15225.1	32.09	134	91	0	49	182	86	219	1.58e-08	67	42.54
LOCUS_29020	QBL15225.1	32.09	134	91	0	49	182	50	183	3.02e-08	66.2	40.3
LOCUS_29020	QBL15225.1	31.343	134	92	0	49	182	32	165	3.01e-07	63.5	39.55
LOCUS_29020	QBL15225.1	32.117	137	87	1	52	182	23	159	3.57e-07	63.2	41.61
LOCUS_29020	QBL15225.1	28.889	135	90	1	54	182	7	141	5.52e-05	56.6	39.26
LOCUS_29020	QDB64237.1	30.597	134	93	0	49	182	50	183	2.16e-10	71.6	43.28
LOCUS_29020	QDB64237.1	33.588	131	87	0	52	182	23	153	2.69e-09	68.6	43.51
LOCUS_29020	QDB64237.1	32.061	131	89	0	52	182	41	171	5.49e-09	67.8	43.51
LOCUS_29020	QDB64237.1	32.09	134	91	0	49	182	32	165	1.2e-08	67	41.04
LOCUS_29020	QDB64237.1	31.405	121	83	0	52	172	65	185	4.41e-08	65.1	44.63
LOCUS_29020	QDB64237.1	30.935	139	90	1	50	182	3	141	7.04e-07	62	41.01
LOCUS_29020	WP_121657496.1	28.91	211	99	4	1	211	1	160	2.24e-10	71.2	43.13
LOCUS_29020	ALN37294.1	32.824	131	88	0	52	182	23	153	2.25e-10	71.2	44.27
LOCUS_29020	ALN37294.1	32.331	133	90	0	50	182	3	135	6.92e-09	67.4	42.11
LOCUS_29020	ALN37294.1	31.25	128	82	1	51	172	34	161	1.58e-08	66.2	44.53
LOCUS_29020	SBS82331.1	29.63	162	113	1	81	242	275	435	3.15e-10	73.2	44.44
LOCUS_29020	WP_232499279.1	33.108	148	75	2	6	153	8	131	3.26e-10	72.4	50.68
LOCUS_29020	WP_136029219.1	31.674	221	127	6	8	212	10	222	6.76e-10	71.2	43.89
LOCUS_29020	ALN37883.1	32.09	134	85	1	49	182	73	200	1.81e-09	69.3	44.03
LOCUS_29020	ALN37883.1	32.09	134	90	1	49	182	50	182	6.44e-09	67.8	43.28
LOCUS_29020	ALN36673.1	33.058	121	81	0	62	182	47	167	2.98e-09	68.2	45.45
LOCUS_29020	ALN36673.1	32.258	124	78	1	49	172	46	163	2.43e-07	62.8	43.55
LOCUS_29020	ALN36673.1	32	125	84	1	58	182	2	125	2.45e-07	62.8	43.2
LOCUS_29020	WP_192013087.1	30.612	196	79	8	16	210	16	155	3.13e-09	68.2	47.96
LOCUS_29020	ASN38856.1	31.621	253	141	5	40	260	32	284	5.69e-09	68.2	45.85
LOCUS_29020	WP_311206167.1	31.298	262	154	5	18	260	17	271	5.84e-09	67.8	44.66
LOCUS_29020	WP_260581140.1	29.008	131	93	0	52	182	77	207	9.77e-09	67.4	48.85
LOCUS_29020	WP_260581140.1	28.244	131	94	0	52	182	89	219	5.74e-07	62.4	49.62
LOCUS_29020	WP_260581140.1	27.273	121	88	0	51	171	100	220	0.001	52.8	47.11
LOCUS_29020	WP_071216885.1	40	115	64	1	85	199	40	149	1.05e-08	67	57.39
LOCUS_29030	AOY72046.1	84.916	358	54	0	1	358	1	358	0	624	92.18
LOCUS_29030	WP_207593992.1	62.117	359	132	3	1	358	1	356	5.14e-151	440	73.54
LOCUS_29030	WP_264962203.1	58.774	359	144	3	1	358	1	356	7.83e-143	419	72.14
LOCUS_29030	WP_193593261.1	58.496	359	145	3	1	358	1	356	1.71e-140	413	71.87
LOCUS_29030	WP_207594135.1	55.153	359	158	3	2	358	4	361	3.04e-132	392	69.36
LOCUS_29030	WP_089595397.1	52.646	359	167	3	2	358	3	360	9.41e-123	369	69.64
LOCUS_29030	SDW32809.1	52.316	367	163	6	1	358	1	364	1.51e-118	358	67.03
LOCUS_29030	WP_243541235.1	50.975	359	172	3	1	358	1	356	3.98e-116	352	66.02
LOCUS_29030	WP_144651347.1	50.975	359	172	3	1	358	1	356	7.8e-115	348	66.02
LOCUS_29030	WP_139244852.1	52.078	361	161	6	7	358	1	358	9.1e-115	348	66.76
LOCUS_29030	WP_224089706.1	50.278	360	176	3	1	358	1	359	1.67e-113	345	66.11
LOCUS_29030	WP_079941501.1	49.861	359	176	3	1	358	1	356	1.76e-111	340	63.79
LOCUS_29030	WP_185751157.1	48.159	353	179	3	7	358	1	350	1.25e-106	327	64.59
LOCUS_29030	WP_253468395.1	55.263	304	131	4	58	358	4	305	1.45e-106	325	69.08
LOCUS_29030	WP_285657795.1	49.008	353	176	3	7	358	1	350	9.16e-106	325	63.17
LOCUS_29030	WP_284986960.1	43.213	361	197	6	2	358	3	359	8.15e-91	287	60.66
LOCUS_29030	WP_157370928.1	43.526	363	195	6	2	358	3	361	1.04e-90	287	59.5
LOCUS_29030	WP_211711683.1	43.213	361	197	6	2	358	3	359	7.05e-90	285	60.66
LOCUS_29030	WP_285240057.1	44.258	357	191	6	7	358	1	354	2.32e-87	278	60.78
LOCUS_29030	KQR02477.1	42.136	337	183	7	29	358	1	332	2.46e-76	249	58.75
LOCUS_29030	WP_264669349.1	34.16	363	224	9	2	358	3	356	9.37e-53	189	53.44
LOCUS_29030	WP_283539203.1	34.513	339	216	5	7	342	1	336	3.6e-52	187	51.92
LOCUS_29030	WP_170290201.1	37.427	342	205	5	18	357	2	336	4.03e-47	174	51.46
LOCUS_29030	WP_283539404.1	33.333	345	222	5	2	342	3	343	5.02e-45	169	51.59
LOCUS_29030	WP_313812983.1	30.141	355	231	10	16	358	1	350	1.53e-38	152	48.73
LOCUS_29030	WP_313812353.1	28.689	366	230	9	12	358	21	374	7.21e-37	148	46.45
LOCUS_29030	WP_146852916.1	33.887	301	189	8	60	354	66	362	1.17e-36	147	51.5
LOCUS_29030	ASN38994.1	33.333	360	223	11	3	354	5	355	1.19e-35	144	49.17
LOCUS_29030	WP_190263680.1	28.493	365	248	9	1	358	1	359	3.8e-34	140	49.04
LOCUS_29030	KWR73334.1	31.29	310	201	9	55	358	47	350	5.76e-34	140	49.03
LOCUS_29030	WP_324091873.1	29.888	358	241	6	2	356	3	353	1.39e-32	136	47.49
LOCUS_29030	YP_009610238.1	30.623	369	236	10	1	354	1	364	1.6e-32	136	46.07
LOCUS_29030	WP_105661313.1	30.252	357	237	6	2	354	3	351	1.6e-31	133	48.18
LOCUS_29030	WP_121866178.1	30.252	357	237	6	2	354	3	351	2.52e-31	132	47.9
LOCUS_29030	WP_038463683.1	28.032	371	245	9	3	357	6	370	5.69e-31	132	45.28
LOCUS_29030	YP_009594364.1	29.539	369	240	10	1	354	1	364	1.44e-30	131	45.53
LOCUS_29030	WP_146274826.1	28.492	358	248	7	2	354	3	357	1.45e-30	130	45.53
LOCUS_29030	WP_255165614.1	27.933	358	250	7	2	354	3	357	1.65e-30	130	46.37
LOCUS_29030	WP_168152992.1	26.075	372	251	10	1	358	1	362	1.85e-30	130	48.12
LOCUS_29030	WP_311206166.1	31.894	301	196	7	60	354	68	365	3.17e-30	130	47.18
LOCUS_29030	WP_188687458.1	29.722	360	236	11	3	354	5	355	3.33e-29	127	48.06
LOCUS_29030	WP_071216884.1	29.086	361	242	10	2	354	4	358	3.78e-29	127	47.92
LOCUS_29030	WP_105677986.1	31.025	361	230	13	3	354	5	355	5.24e-28	124	47.92
LOCUS_29030	KUM31893.1	29.431	299	202	8	62	354	1	296	4.99e-27	120	46.82
LOCUS_29030	WP_320964520.1	27.072	362	250	9	1	354	1	356	7.65e-27	120	46.41
LOCUS_29030	WP_116412946.1	28.457	376	248	9	1	358	3	375	1.09e-26	120	43.35
LOCUS_29030	GEC12737.1	25.405	370	257	9	2	358	3	366	4.07e-26	119	48.38
LOCUS_29030	WP_285672849.1	28.339	307	207	9	59	358	8	308	5.34e-26	117	49.19
LOCUS_29030	MCS3494058.1	27.901	362	243	10	2	354	3	355	1.91e-24	114	46.13
LOCUS_29030	WP_254589996.1	27.476	313	208	9	59	358	19	325	5.93e-23	109	50.16
LOCUS_29030	WP_111080919.1	27.882	373	239	10	1	355	1	361	9.73e-23	109	41.55
LOCUS_29030	KQW07661.1	31.438	299	182	6	60	339	52	346	3.4e-22	108	42.81
LOCUS_29030	WP_157509587.1	31.438	299	182	6	60	339	59	353	3.94e-22	108	42.81
LOCUS_29030	WP_111210919.1	26.027	365	254	8	1	354	1	360	5.32e-22	107	41.1
LOCUS_29030	WP_147305829.1	30.623	369	205	13	1	340	1	347	1.16e-21	106	44.72
LOCUS_29030	WP_110904487.1	26.287	369	252	9	1	356	1	362	1.33e-20	103	42.28
LOCUS_29030	WP_259176827.1	27.66	376	237	12	1	357	1	360	1.55e-19	100	44.95
LOCUS_29030	WP_030143869.1	28.488	344	223	11	28	354	32	369	1.72e-19	100	44.77
LOCUS_29030	MCS4275342.1	28.042	378	235	13	1	357	1	362	2.22e-19	100	44.97
LOCUS_29030	WP_116410766.1	29.83	352	198	12	17	340	17	347	2.28e-19	100	44.6
LOCUS_29030	WP_141357690.1	25.24	313	215	9	59	358	14	320	3.02e-19	99.4	48.88
LOCUS_29030	WP_320515743.1	27.437	277	195	5	82	354	2	276	4.13e-19	98.2	45.13
LOCUS_29030	WP_183086322.1	26.79	377	243	13	1	357	1	364	1.62e-18	97.8	44.56
LOCUS_29030	WP_229382519.1	28.881	277	176	8	60	326	62	327	3.03e-18	97.1	43.32
LOCUS_29030	WP_134481134.1	26.966	356	236	9	26	358	28	382	7.93e-18	96.3	43.54
LOCUS_29030	RLP74346.1	26.525	377	244	13	1	357	3	366	8.15e-18	95.9	44.56
LOCUS_29030	RFA14552.1	32.517	286	151	11	80	340	6	274	1.43e-17	94	46.5
LOCUS_29030	WP_105670546.1	27.331	311	215	8	35	340	37	341	3.99e-16	90.9	43.73
LOCUS_29030	WP_136054359.1	27.451	357	224	15	17	358	18	354	1.57e-14	86.3	43.14
LOCUS_29030	WP_066598469.1	26.959	319	210	8	62	358	65	382	1.6e-14	86.7	43.26
LOCUS_29030	WP_320479378.1	26.866	268	164	8	62	326	62	300	6.88e-13	81.6	43.28
LOCUS_29030	WP_136043216.1	25	348	243	8	17	358	19	354	9.58e-13	81.3	41.38
LOCUS_29030	WP_104324056.1	27.07	314	210	11	24	325	26	332	1.12e-12	81.3	46.5
LOCUS_29030	WP_259478877.1	25.874	286	193	7	29	303	16	293	1.19e-12	80.9	44.06
LOCUS_29030	WP_230670779.1	27.476	313	203	13	60	355	58	363	1.92e-12	80.5	47.92
LOCUS_29030	WP_046748372.1	30.769	221	142	6	35	251	35	248	2.03e-12	80.1	42.53
LOCUS_29030	WP_016663198.1	25.806	310	200	12	68	355	71	372	5e-12	79.3	44.84
LOCUS_29030	WP_215169261.1	27.5	280	180	10	88	358	91	356	5.07e-12	79	42.14
LOCUS_29030	WP_016664857.1	26.115	314	200	13	68	357	71	376	9.52e-12	78.6	44.27
LOCUS_29030	WP_136045331.1	24.658	365	248	15	6	358	7	356	2.04e-11	77.4	42.19
LOCUS_29030	WEK60498.1	24.784	347	245	10	18	358	20	356	2.99e-11	77	40.06
LOCUS_29030	WP_150333042.1	25.084	299	193	12	79	355	83	372	4.81e-11	76.3	45.15
LOCUS_29030	WP_196836950.1	24.862	362	253	11	2	353	3	355	1.37e-10	75.1	41.44
LOCUS_29030	WP_178010373.1	26.224	286	200	7	60	342	62	339	1.4e-10	74.7	46.15
LOCUS_29030	WP_015804339.1	29.588	267	161	11	22	272	24	279	2.37e-10	74.3	43.45
LOCUS_29030	VXC30528.1	25.329	304	207	10	60	353	64	357	2.29e-09	71.2	42.11
LOCUS_29030	AXX32075.1	25.538	325	214	11	2	309	5	318	2.33e-09	71.2	40.31
LOCUS_29030	WP_159576089.1	25.329	304	207	10	60	353	62	355	2.65e-09	70.9	42.11
LOCUS_29030	WP_104317353.1	25.329	304	212	10	24	317	26	324	3e-09	70.9	45.39
LOCUS_29030	WP_104334111.1	25.329	304	212	10	24	317	26	324	3.06e-09	70.9	45.39
LOCUS_29030	WP_123546628.1	25	240	163	5	17	246	17	249	1.5e-08	68.9	41.67
LOCUS_29030	WP_242351800.1	28.079	203	136	6	147	340	149	350	1.53e-08	68.9	46.31
LOCUS_29030	WP_159555397.1	27.165	254	176	6	2	250	5	254	1.77e-08	68.6	44.09
LOCUS_29030	WP_249478685.1	26.25	320	201	12	64	355	47	359	2.61e-08	68.2	44.38
LOCUS_29030	WP_104253564.1	26.625	323	195	13	59	356	76	381	3.13e-08	68.2	41.49
LOCUS_29030	WP_228357972.1	25.084	299	181	11	79	345	97	384	3.79e-08	67.8	43.14
LOCUS_29030	WP_224026351.1	24.766	214	150	3	59	262	64	276	3.93e-08	67.8	43.93
LOCUS_29030	WP_166413477.1	33.333	111	66	2	147	250	146	255	1.53e-07	65.9	51.35
LOCUS_29030	WP_223406929.1	27.757	263	151	11	16	250	1	252	1.6e-07	65.9	40.68
LOCUS_29030	MBW4033037.1	25.41	244	165	8	114	342	112	353	1.71e-07	65.9	47.13
LOCUS_29040	AOY72045.1	83.077	260	42	1	1	260	1	258	9.37e-156	444	89.62
LOCUS_29040	WP_264962202.1	69.615	260	79	0	1	260	1	260	1.74e-123	362	77.31
LOCUS_29040	WP_207593991.1	68.077	260	83	0	1	260	1	260	1.89e-121	357	77.69
LOCUS_29040	WP_193593262.1	69.615	260	79	0	1	260	1	260	2.58e-117	347	78.08
LOCUS_29040	WP_284986961.1	48.077	260	133	2	1	260	1	258	5.63e-79	249	65.38
LOCUS_29040	WP_211711684.1	48.077	260	133	2	1	260	1	258	6.78e-76	242	65
LOCUS_29040	WP_283539204.1	45.211	261	137	3	1	260	1	256	5.61e-64	211	62.07
LOCUS_29040	WP_157731836.1	43.077	260	129	6	7	260	6	252	6.06e-56	191	58.08
LOCUS_29040	WP_243541234.1	43.307	254	129	7	8	260	13	252	6.86e-50	175	58.27
LOCUS_29040	WP_079941502.1	42.52	254	131	7	8	260	13	252	1.84e-47	169	57.09
LOCUS_29040	WP_091323577.1	43.882	237	116	6	8	241	12	234	8.03e-47	167	57.81
LOCUS_29040	ASN20705.1	51.807	166	77	2	95	260	3	165	2.37e-46	163	64.46
LOCUS_29040	WP_024817103.1	41.897	253	132	6	9	260	13	251	4.61e-46	165	56.52
LOCUS_29040	WP_144651348.1	41.453	234	124	5	9	241	13	234	4.58e-45	162	58.55
LOCUS_29040	WP_224089707.1	41.743	218	120	4	25	241	22	233	2.85e-43	158	56.42
LOCUS_29040	WP_283539405.1	40.171	234	126	5	31	260	26	249	1.45e-38	146	52.14
LOCUS_29040	WP_285240058.1	42.424	231	123	6	31	260	28	249	1.55e-37	143	54.98
LOCUS_29040	WP_056597730.1	42.424	231	123	6	31	260	28	249	1.49e-36	140	54.55
LOCUS_29040	WP_253468394.1	46.753	231	116	4	30	260	6	229	1.03e-35	138	58.87
LOCUS_29040	WP_160088709.1	36.604	265	144	5	5	260	6	255	1.27e-35	138	49.06
LOCUS_29040	WP_105677985.1	34.1	261	165	6	1	260	1	255	2.24e-35	138	51.34
LOCUS_29040	WP_270366140.1	38.722	266	143	7	5	260	3	258	8.8e-35	136	48.87
LOCUS_29040	MCW2132881.1	38.793	232	130	7	30	260	5	225	1.23e-34	135	53.02
LOCUS_29040	WP_264669350.1	38.136	236	134	7	26	260	22	246	1.59e-34	135	52.54
LOCUS_29040	WP_121649429.1	41.919	198	107	4	27	222	35	226	4.27e-33	132	52.53
LOCUS_29040	WP_055833639.1	38.783	263	140	11	9	260	7	259	5.59e-33	132	52.09
LOCUS_29040	WP_320964519.1	35.345	232	140	5	30	260	26	248	4.57e-32	129	52.59
LOCUS_29040	WP_111060508.1	32.95	261	163	4	5	260	2	255	2.49e-31	127	46.74
LOCUS_29040	WP_137771820.1	41.026	234	127	7	5	232	2	230	3.44e-31	127	51.28
LOCUS_29040	ASN38995.1	34.241	257	164	4	4	260	5	256	5.14e-31	126	47.47
LOCUS_29040	WP_188687459.1	32.95	261	168	6	1	260	1	255	5.89e-31	126	49.81
LOCUS_29040	WP_104084251.1	36.17	235	138	5	30	260	27	253	2.91e-30	124	50.21
LOCUS_29040	YP_009594363.1	33.835	266	163	6	5	260	10	272	5.76e-30	124	49.62
LOCUS_29040	YP_009610237.1	34.211	266	162	6	5	260	10	272	5.88e-30	124	48.87
LOCUS_29040	WP_136054358.1	36.797	231	137	3	7	234	13	237	2.05e-29	122	47.62
LOCUS_29040	WP_151458898.1	35.338	266	151	7	5	260	3	257	3.48e-29	122	46.99
LOCUS_29040	WP_229382520.1	32.692	260	160	7	5	260	2	250	4.65e-29	121	49.23
LOCUS_29040	WP_311257333.1	32.584	267	146	7	5	260	1	244	7.69e-29	120	46.44
LOCUS_29040	WP_288870874.1	35.338	266	151	7	5	260	3	257	8.39e-29	120	46.99
LOCUS_29040	WP_313812354.1	32.812	256	166	5	5	260	2	251	3.72e-28	119	50.78
LOCUS_29040	KWR73333.1	33.071	254	160	9	9	260	3	248	6.83e-28	118	50.79
LOCUS_29040	WP_087136128.1	34.944	269	148	8	5	260	7	261	1.52e-27	117	44.98
LOCUS_29040	WP_116282405.1	32.157	255	164	5	9	260	5	253	1.63e-27	117	48.63
LOCUS_29040	WP_242085978.1	38.961	231	122	7	1	219	1	224	6.66e-27	115	50.65
LOCUS_29040	WP_243624605.1	35.472	265	147	5	5	260	6	255	6.79e-27	115	47.92
LOCUS_29040	WP_309129482.1	33.745	243	144	7	21	260	18	246	8.97e-27	115	46.91
LOCUS_29040	WP_111210920.1	33.08	263	162	8	5	260	4	259	9.28e-27	115	47.91
LOCUS_29040	WP_193761176.1	34.701	268	155	7	1	260	1	256	1.82e-26	114	47.39
LOCUS_29040	WP_259176825.1	36.683	199	118	4	23	219	30	222	2.72e-25	111	50.25
LOCUS_29040	WP_208503124.1	33.745	243	141	7	25	260	28	257	6.18e-25	110	47.74
LOCUS_29040	WP_116410767.1	31.452	248	159	6	16	260	12	251	3.24e-24	108	48.39
LOCUS_29040	WP_193596069.1	35.472	265	141	13	6	260	5	249	4.43e-24	108	47.92
LOCUS_29040	QDY64880.1	28.947	266	170	5	1	260	1	253	1.87e-23	107	49.25
LOCUS_29040	WP_178010375.1	35.321	218	129	6	29	240	33	244	8.63e-23	105	47.25
LOCUS_29040	WP_187250462.1	34.529	223	128	6	33	250	33	242	1.62e-22	104	49.33
LOCUS_29040	WP_104324055.1	33.186	226	132	6	5	221	1	216	2.35e-22	103	47.79
LOCUS_29040	WP_146852914.1	32.83	265	161	8	5	260	2	258	6.82e-22	102	49.06
LOCUS_29040	WP_058632187.1	33.955	268	157	7	1	260	1	256	7.98e-22	102	46.27
LOCUS_29040	WP_120775940.1	32.549	255	153	10	10	260	7	246	9.35e-22	102	49.02
LOCUS_29040	WP_104317354.1	34.361	227	128	5	5	221	1	216	1.12e-21	102	47.14
LOCUS_29040	WP_104334110.1	34.071	226	130	6	5	221	1	216	1.14e-21	102	46.9
LOCUS_29040	WP_071641005.1	34.375	224	135	6	25	239	28	248	1.19e-21	102	47.32
LOCUS_29040	WP_159988593.1	31.034	232	144	3	7	233	8	228	1.2e-21	102	46.55
LOCUS_29040	WP_091232648.1	33.193	238	148	6	1	237	2	229	1.25e-21	102	47.48
LOCUS_29040	WP_313812984.1	33.193	238	140	7	30	260	28	253	1.31e-21	102	49.58
LOCUS_29040	WEK60499.1	33.208	265	156	9	5	260	2	254	3.62e-21	100	44.15
LOCUS_29040	WP_186468037.1	29.614	233	158	3	28	260	16	242	3.87e-21	100	49.79
LOCUS_29040	WP_136036333.1	39.665	179	98	5	59	233	3	175	5.25e-20	96.3	51.4
LOCUS_29040	WP_116412945.1	29.572	257	172	5	1	254	1	251	1.65e-19	96.7	43.97
LOCUS_29040	WP_230670776.1	32.09	268	146	10	5	260	2	245	2.14e-19	95.9	45.52
LOCUS_29040	WP_171705591.1	34.673	199	121	5	28	221	27	221	2.24e-19	96.3	48.74
LOCUS_29040	WP_255165613.1	30.769	234	153	5	28	260	25	250	3.11e-19	95.5	48.72
LOCUS_29040	WP_141369621.1	32.377	244	153	7	4	240	3	241	3.97e-19	95.5	45.9
LOCUS_29040	OOB91185.1	32.407	216	130	3	23	233	26	230	5.82e-19	95.1	44.44
LOCUS_29040	WP_139344442.1	32.407	216	130	3	23	233	18	222	6.81e-19	94.7	44.44
LOCUS_29040	KUM31892.1	30.901	233	154	4	28	260	25	250	2.09e-18	93.6	47.64
LOCUS_29040	WP_247956451.1	34.404	218	132	7	20	232	4	215	3.68e-18	92.4	47.71
LOCUS_29040	WP_077223047.1	32.444	225	137	7	1	219	1	216	1.24e-17	91.3	47.11
LOCUS_29040	WP_146243245.1	32.197	264	156	7	7	260	9	259	2.55e-17	90.9	43.56
LOCUS_29040	PZE66889.1	32.197	264	156	7	7	260	11	261	2.93e-17	90.5	43.56
LOCUS_29040	WP_188699438.1	31.224	237	143	6	30	259	30	253	3.25e-17	90.1	42.19
LOCUS_29040	WP_311206165.1	31.274	259	161	7	9	260	9	257	6.08e-17	89.7	47.1
LOCUS_29040	KEP75847.1	34.031	191	119	4	29	214	31	219	7.68e-17	89.4	46.07
LOCUS_29040	WP_133192811.1	31.513	238	150	6	1	234	1	229	1.16e-16	88.6	44.12
LOCUS_29040	WP_285672847.1	35.27	241	131	9	30	260	27	252	3.06e-16	87.8	49.38
LOCUS_29040	WP_324091874.1	31.224	237	144	10	30	260	26	249	3.91e-16	87.4	46.84
LOCUS_29040	WP_264631245.1	32.812	192	121	5	29	214	31	220	3.94e-16	87.4	45.83
LOCUS_29040	WP_134481135.1	33.476	233	147	7	30	260	33	259	4.19e-16	87.4	46.78
LOCUS_29040	WP_309410452.1	31.405	242	141	10	30	260	24	251	4.22e-16	87.4	46.28
LOCUS_29040	WP_160073421.1	29.032	248	155	7	25	260	26	264	6.64e-16	87	45.16
LOCUS_29040	APZ81750.1	29.333	225	146	5	1	220	1	217	8.46e-16	86.3	44.44
LOCUS_29040	WP_190263679.1	34.44	241	133	9	30	260	27	252	1.45e-15	85.9	48.55
LOCUS_29040	WP_144834109.1	33.628	226	137	7	1	219	1	220	2.39e-15	85.1	48.23
LOCUS_29040	WP_136043215.1	30.328	244	144	8	23	260	22	245	3e-15	84.7	45.08
LOCUS_29040	WP_138172929.1	31.579	228	134	6	5	210	2	229	6.87e-15	84.3	45.61
LOCUS_29040	WP_231820908.1	33.04	227	138	5	25	240	9	232	9.74e-15	83.6	44.93
LOCUS_29040	WP_046748371.1	29.231	260	169	7	7	260	7	257	1e-14	83.6	44.62
LOCUS_29040	WP_303708412.1	31.939	263	157	9	5	260	4	251	1.08e-14	83.6	44.49
LOCUS_29040	WP_105670547.1	30.126	239	148	6	28	260	25	250	1.14e-14	83.2	43.51
LOCUS_29040	WP_312672832.1	31.559	263	158	9	5	260	4	251	2.82e-14	82.4	44.49
LOCUS_29050	WP_284986962.1	91.95	882	71	0	1	882	1	882	0	1532	95.69
LOCUS_29050	WP_283539205.1	65.156	927	236	3	1	882	1	885	0	1080	74.33
LOCUS_29050	WP_176615788.1	54.293	792	328	7	3	767	2	786	0	741	66.79
LOCUS_29050	WP_074710830.1	52.069	749	338	6	6	752	5	734	0	673	65.69
LOCUS_29050	WP_315913577.1	49.445	811	339	7	4	768	3	788	0	640	61.65
LOCUS_29050	MBW4094582.1	46.043	834	337	10	1	770	1	785	0	585	59.47
LOCUS_29050	WP_104087262.1	44.279	673	307	9	67	725	71	689	8.91e-145	461	59.14
LOCUS_29050	MBB2956965.1	38.018	989	441	19	1	848	1	958	4.56e-141	455	51.26
LOCUS_29050	WP_104164667.1	41.69	710	375	8	4	681	5	707	5.93e-137	453	55.35
LOCUS_29050	WP_104312208.1	36.719	1024	476	19	1	884	1	992	1.21e-135	441	50.98
LOCUS_29050	PPF64536.1	38.289	935	413	23	4	829	3	882	3.65e-127	417	52.62
LOCUS_29050	WP_307211745.1	38.8	750	395	15	5	726	4	717	4.97e-125	412	54.8
LOCUS_29050	WP_307211745.1	26.163	172	97	3	618	773	691	848	3.06e-05	62	47.09
LOCUS_29050	WP_252569102.1	37.241	870	434	20	1	830	1	798	3.95e-120	396	51.72
LOCUS_29050	WP_056345476.1	36.982	868	439	16	1	830	1	798	1.39e-119	395	51.5
LOCUS_29050	WP_252576054.1	38.391	870	424	19	1	830	1	798	9.37e-116	385	52.3
LOCUS_29050	WP_260022704.1	36.073	876	422	16	5	773	4	848	1.6e-115	386	50.91
LOCUS_29050	MDF2990803.1	37.582	761	393	15	5	728	8	723	1.07e-114	384	53.48
LOCUS_29050	WP_178010377.1	39.921	759	378	17	5	728	4	719	1.21e-114	384	55.6
LOCUS_29050	WP_111210921.1	34.661	929	517	22	4	882	3	891	6e-114	381	49.73
LOCUS_29050	MCC5781373.1	39.281	723	379	11	1	693	1	693	6.04e-112	385	55.33
LOCUS_29050	WP_146077564.1	37.57	897	396	23	42	829	2	843	1.79e-110	372	51.62
LOCUS_29050	KQT75406.1	34.185	939	467	20	5	842	6	894	5.82e-109	369	50.59
LOCUS_29050	WP_156459340.1	34.185	939	467	20	5	842	4	892	6.93e-109	368	50.59
LOCUS_29050	WP_264631246.1	38.431	752	399	15	5	728	4	719	2.87e-107	364	55.32
LOCUS_29050	WP_264631246.1	26.22	164	115	2	614	773	687	848	0.001	57	47.56
LOCUS_29050	WP_070499661.1	36.88	686	389	8	5	681	8	658	2.93e-107	372	53.5
LOCUS_29050	WP_318603770.1	36.643	715	403	12	5	708	9	684	8.52e-106	372	53.15
LOCUS_29050	WP_192013090.1	34.183	942	471	20	5	848	4	894	9.25e-106	360	49.79
LOCUS_29050	WP_152353330.1	38.528	693	379	9	5	684	9	667	2.4e-105	371	54.4
LOCUS_29050	MDO5743498.1	37.975	711	374	16	5	689	4	673	4.5e-105	365	53.87
LOCUS_29050	WP_134558932.1	34.863	915	487	27	4	836	3	890	4.2e-103	353	52.02
LOCUS_29050	WP_165788116.1	37.209	731	375	19	5	703	4	682	2.07e-101	356	51.98
LOCUS_29050	WP_202567174.1	34.454	952	478	20	4	829	3	934	6e-100	346	51.05
LOCUS_29050	WP_309823464.1	34.01	838	443	23	4	776	6	798	6.1e-100	349	50.12
LOCUS_29050	WP_269363243.1	36.752	702	395	12	19	708	67	731	8.52e-100	353	53.42
LOCUS_29050	WP_166781107.1	35.175	742	393	16	1	716	1	680	4.27e-97	342	51.75
LOCUS_29050	KEP75846.1	36.364	737	369	13	25	728	3	672	2.46e-95	331	52.65
LOCUS_29050	KEP75846.1	26.22	164	115	2	614	773	640	801	0.000598	57.8	46.34
LOCUS_29050	WP_119974936.1	33.65	841	420	12	5	793	4	758	2.72e-94	327	50.89
LOCUS_29050	WP_311024823.1	33.428	706	394	8	5	708	4	635	4.16e-93	331	50
LOCUS_29050	AIY01214.1	36.224	715	354	12	73	778	48	669	4.45e-91	320	50.07
LOCUS_29050	WP_292694164.1	32.887	821	433	21	4	776	6	756	4.52e-91	324	48.96
LOCUS_29050	WP_038463678.1	36.224	715	354	12	73	778	73	694	4.73e-91	320	50.07
LOCUS_29050	ODT43217.1	32.887	821	433	21	4	776	2	752	5.09e-91	324	48.96
LOCUS_29050	WP_269939082.1	37.66	624	326	13	103	712	1	575	4.74e-89	313	54.65
LOCUS_29050	YP_009610035.1	35.349	744	419	13	35	758	144	845	8.9e-89	318	51.48
LOCUS_29050	WP_134471878.1	32.847	959	496	24	5	837	4	940	1.46e-88	314	48.18
LOCUS_29050	WP_191925734.1	36.29	620	357	12	4	616	6	594	4.65e-88	315	54.19
LOCUS_29050	WP_331229822.1	33.067	750	437	14	5	727	6	717	7.24e-88	314	49.07
LOCUS_29050	WP_111123310.1	34.742	757	356	20	1	735	1	641	2.04e-86	312	50.2
LOCUS_29050	WP_056228871.1	34.054	740	428	15	4	716	6	712	3.01e-85	309	51.76
LOCUS_29050	YP_009126052.1	33.871	744	430	12	35	758	142	843	3.57e-85	308	50.4
LOCUS_29050	YP_009885944.1	33.611	720	367	11	71	749	174	823	2.44e-83	304	47.5
LOCUS_29050	WP_146852912.1	33.468	741	381	17	1	713	1	657	3.48e-82	295	50.2
LOCUS_29050	WP_102157710.1	31.212	817	476	16	1	794	1	754	2.03e-81	291	47.74
LOCUS_29050	MDU4694085.1	31.156	735	406	12	3	708	8	671	2.57e-81	299	47.48
LOCUS_29050	YP_009884507.1	34	750	429	13	29	758	140	843	1.11e-79	293	50.27
LOCUS_29050	WP_141915786.1	35.342	730	398	19	36	736	33	717	4.02e-79	288	50.41
LOCUS_29050	WP_164088367.1	33.333	798	436	15	10	776	9	741	4.55e-79	290	48.12
LOCUS_29050	YP_009881695.1	33.516	731	410	13	43	749	148	826	1.26e-78	290	49.38
LOCUS_29050	WP_104088030.1	33.828	674	366	11	28	684	38	648	2.76e-78	287	50.3
LOCUS_29050	AOY72044.1	32.947	777	409	21	137	886	248	939	3.89e-78	285	46.33
LOCUS_29050	AOY72044.1	59.524	42	17	0	1	42	1	42	0.005	54.7	73.81
LOCUS_29050	WP_269998134.1	46.957	345	176	2	3	343	2	343	1.88e-76	277	64.93
LOCUS_29050	MCU4295811.1	40.708	452	234	8	394	832	292	722	9.42e-72	264	55.09
LOCUS_29050	MCU4295811.1	42.083	240	139	0	36	275	27	266	1.19e-33	152	61.67
LOCUS_29050	WP_211711685.1	30.592	912	473	26	28	882	186	994	1.24e-71	267	44.85
LOCUS_29050	WP_211711685.1	53.704	54	25	0	4	57	3	56	0.003	55.1	64.81
LOCUS_29050	WP_132099908.1	31.172	802	420	22	77	816	72	803	2.06e-71	265	43.77
LOCUS_29050	YP_009950323.1	32.163	712	345	20	23	695	31	643	1.64e-70	267	47.61
LOCUS_29050	ALA46294.1	32.163	712	345	20	23	695	97	709	2.35e-70	267	47.47
LOCUS_29050	YP_009215621.1	32.163	712	345	20	23	695	97	709	2.46e-70	267	47.47
LOCUS_29050	UUG69713.1	32.163	712	345	20	23	695	97	709	2.51e-70	267	47.47
LOCUS_29050	AVR77339.1	32.163	712	345	20	23	695	97	709	2.54e-70	267	47.47
LOCUS_29050	ASW31672.1	32.163	712	345	20	23	695	97	709	2.58e-70	267	47.47
LOCUS_29050	AYQ98508.1	31.464	731	360	19	23	708	97	731	2.81e-70	266	46.51
LOCUS_29050	QJD52318.1	32.163	712	345	20	23	695	97	709	2.92e-70	266	47.47
LOCUS_29050	APD19155.1	32.163	712	345	20	23	695	97	709	2.97e-70	266	47.47
LOCUS_29050	YP_009950553.1	31.464	731	360	19	23	708	97	731	3.69e-70	266	46.51
LOCUS_29050	QGH80305.1	32.022	712	346	20	23	695	97	709	5e-70	266	47.47
LOCUS_29050	ASR87730.1	32.022	712	346	20	23	695	97	709	6.61e-70	265	47.47
LOCUS_29050	YP_009150887.1	32.022	712	346	20	23	695	97	709	6.73e-70	265	47.47
LOCUS_29050	WP_207593990.1	31.234	778	420	22	137	885	248	939	1.37e-68	258	46.79
LOCUS_29050	WP_143320110.1	28.986	897	478	24	2	827	3	811	2.4e-68	256	44.04
LOCUS_29050	WP_163275325.1	30.248	886	481	25	2	827	3	811	3.49e-68	256	45.49
LOCUS_29050	YP_010755360.1	33.38	707	409	14	28	716	35	697	6.54e-68	259	48.09
LOCUS_29050	WP_053386250.1	44.937	316	158	4	1	311	1	305	1.52e-66	248	63.61
LOCUS_29050	WP_259951577.1	44.375	320	168	4	1	318	1	312	2.64e-66	246	63.75
LOCUS_29050	WP_259951577.1	41.406	128	62	2	694	808	483	610	1.64e-14	91.7	55.47
LOCUS_29050	WP_194600287.1	32.071	898	463	22	1	823	1	826	3.25e-66	253	46.44
LOCUS_29050	WP_247642234.1	44.062	320	169	4	1	318	1	312	6.54e-66	245	63.75
LOCUS_29050	WP_247642234.1	40.625	128	63	2	694	808	483	610	7.06e-14	89.4	54.69
LOCUS_29050	WP_280566329.1	44.375	320	168	4	1	318	1	312	9.18e-66	245	63.75
LOCUS_29050	WP_280566329.1	40.625	128	63	2	694	808	483	610	3.27e-14	90.5	55.47
LOCUS_29050	WP_053387830.1	33.002	603	327	15	1	580	1	549	1.9e-65	245	49.92
LOCUS_29050	WP_052455363.1	33.628	678	363	17	18	682	162	765	7.11e-65	251	49.41
LOCUS_29050	WP_313277718.1	29.73	851	489	24	1	822	1	771	2.42e-64	248	46.18
LOCUS_29050	WP_074784753.1	41.758	364	184	7	36	382	39	391	1.36e-63	233	60.99
LOCUS_29050	WP_300345503.1	29.022	920	505	26	3	885	4	812	1.58e-63	242	44.78
LOCUS_29050	WP_251440147.1	32.07	739	404	16	1	726	1	654	4.2e-63	243	46.01
LOCUS_29050	WP_251440147.1	25.312	320	149	15	577	828	643	940	0.002	56.2	41.88
LOCUS_29050	HLT68078.1	28.54	897	462	27	5	773	7	852	6.47e-62	238	44.26
LOCUS_29050	QYC55099.1	31.064	808	426	26	49	812	87	807	1.89e-61	240	45.54
LOCUS_29050	WP_301452197.1	29.222	835	457	22	1	775	1	761	6.82e-61	236	45.75
LOCUS_29050	WP_301452197.1	27.331	311	180	13	585	871	707	995	6.89e-06	63.9	44.37
LOCUS_29050	WP_263127511.1	33.866	626	360	9	28	646	26	604	9.21e-61	238	48.88
LOCUS_29050	WP_301468071.1	29.222	835	457	22	1	775	1	761	1.1e-60	236	45.75
LOCUS_29050	WP_301468071.1	27.331	311	180	13	585	871	707	995	7.77e-06	63.9	44.37
LOCUS_29050	WP_071216882.1	35.583	489	281	8	1	478	1	466	2.16e-60	231	54.19
LOCUS_29050	YP_009950457.1	32.773	714	373	18	23	708	97	731	2.5e-60	237	47.62
LOCUS_29050	WP_281487763.1	41.667	348	184	3	10	343	8	350	2.84e-60	231	60.92
LOCUS_29060	WP_284986963.1	93.548	93	6	0	1	93	57	149	7.19e-55	177	96.77
LOCUS_29060	WP_252569100.1	68.817	93	29	0	1	93	13	105	3.11e-38	134	82.8
LOCUS_29060	MCO4256513.1	67.742	93	30	0	1	93	11	103	1.57e-37	132	81.72
LOCUS_29060	WP_252576053.1	67.742	93	30	0	1	93	13	105	1.88e-37	132	81.72
LOCUS_29060	WP_283539206.1	71.91	89	25	0	1	89	1	89	2.14e-37	131	82.02
LOCUS_29060	WP_156380281.1	64.516	93	33	0	1	93	11	103	1.97e-35	127	79.57
LOCUS_29060	KRE72582.1	64.516	93	33	0	1	93	13	105	2.07e-35	127	79.57
LOCUS_29060	NWL32979.1	43.82	89	50	0	1	89	3	91	8.24e-17	79.7	59.55
LOCUS_29060	WP_179017476.1	43.82	89	50	0	1	89	9	97	1.02e-16	79.7	59.55
LOCUS_29060	WP_281444248.1	44.444	81	45	0	9	89	1	81	8.35e-15	74.3	59.26
LOCUS_29060	WP_207593989.1	43.333	90	49	1	1	88	9	98	2.67e-13	70.9	54.44
LOCUS_29060	WP_159734091.1	37.5	88	55	0	1	88	20	107	8.13e-12	67.4	53.41
LOCUS_29060	AOY72043.1	40	90	52	1	1	88	16	105	8.14e-12	67.4	54.44
LOCUS_29060	SEE26729.1	33.708	89	59	0	1	89	1	89	9.77e-11	64.3	51.69
LOCUS_29060	WP_307083512.1	56.061	66	25	2	24	88	1	63	1.81e-10	62.8	63.64
LOCUS_29060	WP_211711686.1	37.037	81	51	0	9	89	1	81	2.48e-10	62.8	54.32
LOCUS_29060	WP_139244211.1	32.927	82	55	0	8	89	4	85	2.45e-08	57.8	51.22
LOCUS_29060	WP_176615787.1	36.066	61	39	0	29	89	4	64	2.49e-05	49.7	57.38
LOCUS_29060	WP_315913578.1	33.333	66	44	0	24	89	1	66	0.001	45.4	50
LOCUS_29060	WP_166790642.1	51.22	41	20	0	45	85	9	49	0.035	41.2	58.54
LOCUS_29070	WP_284986964.1	92.623	122	8	1	1	122	1	121	3.87e-74	226	94.26
LOCUS_29070	WP_283539207.1	65.854	123	41	1	1	122	1	123	3.98e-49	163	78.86
LOCUS_29070	WP_252576052.1	64	125	41	1	2	122	17	141	1.06e-48	163	77.6
LOCUS_29070	WP_252569098.1	62.4	125	43	1	2	122	17	141	1.4e-46	157	75.2
LOCUS_29070	WP_056345481.1	68.571	105	33	0	18	122	37	141	7.17e-46	155	82.86
LOCUS_29070	WP_315913579.1	41.379	116	65	2	6	121	32	144	7.66e-19	87.4	62.07
LOCUS_29070	WP_074710828.1	40.833	120	67	3	3	121	29	145	8.59e-18	84.7	60
LOCUS_29070	WP_111210923.1	46.465	99	50	2	17	115	67	162	4.37e-17	84	60.61
LOCUS_29070	WP_022886359.1	35.238	105	67	1	12	116	2	105	3.56e-16	80.1	64.76
LOCUS_29070	WP_134471880.1	42.593	108	53	3	16	120	7	108	6.64e-16	79.3	59.26
LOCUS_29070	WP_134558931.1	40.777	103	58	2	19	121	7	106	7.08e-16	79.3	61.17
LOCUS_29070	WP_237657205.1	35.965	114	71	2	8	121	2	113	1.41e-15	79	60.53
LOCUS_29070	OZD48574.1	35.455	110	68	2	13	122	2	108	3.77e-15	77.4	60.91
LOCUS_29070	WP_176615786.1	38.261	115	68	2	7	121	32	143	4.5e-14	75.1	59.13
LOCUS_29070	WP_104278506.1	33.929	112	72	2	10	121	3	112	6.15e-14	74.7	60.71
LOCUS_29070	WP_119974935.1	38.182	110	66	2	12	120	2	110	8.76e-14	73.9	60
LOCUS_29070	WP_264631248.1	38.182	110	62	3	3	112	8	111	1.86e-13	73.6	59.09
LOCUS_29070	MDF2990801.1	35.238	105	65	2	17	121	8	109	1.17e-12	71.2	60
LOCUS_29070	WP_307083511.1	42.708	96	52	2	21	116	12	104	1.51e-12	70.9	67.71
LOCUS_29070	WP_307211749.1	36.364	110	61	3	10	116	2	105	1.59e-12	70.9	59.09
LOCUS_29070	KEP75845.1	37.864	103	61	2	10	112	4	103	1.62e-12	70.9	62.14
LOCUS_29070	WP_192013092.1	36.842	114	68	3	3	116	4	113	1.92e-12	70.9	57.02
LOCUS_29070	WP_178010381.1	35.714	112	61	4	7	115	9	112	2.26e-12	70.9	59.82
LOCUS_29070	WP_055832683.1	35.965	114	69	3	3	116	4	113	2.23e-11	68.2	57.02
LOCUS_29070	MBW4094584.1	39	100	58	2	23	122	23	119	2.26e-11	67.8	60
LOCUS_29070	WP_134173928.1	34.409	93	60	1	20	112	8	99	1.32e-10	65.9	61.29
LOCUS_29070	WP_159734092.1	33.663	101	63	3	16	116	2	98	1.5e-06	55.1	54.46
LOCUS_29070	WP_281444249.1	35.354	99	60	3	18	116	5	99	1.87e-06	54.7	55.56
LOCUS_29070	WP_179017475.1	34.343	99	61	3	18	116	5	99	9.64e-06	53.1	54.55
LOCUS_29070	WP_260022709.1	33.333	90	57	2	23	112	14	100	3.25e-05	52	58.89
LOCUS_29070	WP_211711687.1	47.619	42	21	1	21	62	8	48	0.034	43.5	73.81
LOCUS_29080	WP_284986965.1	99.471	189	1	0	1	189	1	189	3.1e-132	379	99.47
LOCUS_29080	WP_283539208.1	86.17	188	26	0	1	188	1	188	5.43e-114	333	90.96
LOCUS_29080	WP_056345484.1	78.307	189	41	0	1	189	1	189	3.33e-105	314	87.83
LOCUS_29080	WP_211711688.1	76.842	190	44	0	1	190	1	190	1.67e-102	304	85.79
LOCUS_29080	WP_252569095.1	76.064	188	45	0	1	188	1	188	1.74e-102	307	87.23
LOCUS_29080	WP_252576051.1	76.064	188	45	0	1	188	1	188	2.05e-102	306	87.23
LOCUS_29080	WP_159734093.1	76.471	187	44	0	1	187	1	187	5.45e-102	302	86.63
LOCUS_29080	WP_179017474.1	74.332	187	48	0	1	187	1	187	2.58e-98	293	83.96
LOCUS_29080	WP_281444250.1	73.684	190	50	0	1	190	1	190	7.06e-98	292	83.16
LOCUS_29080	MBW4094585.1	70.213	188	56	0	1	188	1	188	3.96e-90	273	80.32
LOCUS_29080	WP_307965472.1	68.817	186	58	0	1	186	1	186	1.7e-89	274	82.26
LOCUS_29080	WP_227471570.1	66.842	190	63	0	1	190	1	190	6.3e-86	265	79.47
LOCUS_29080	WP_264962198.1	65.789	190	65	0	1	190	1	190	9.47e-85	262	78.95
LOCUS_29080	WP_207593987.1	66.129	186	63	0	1	186	1	186	8.14e-84	259	81.18
LOCUS_29080	AOY72041.1	65.263	190	66	0	1	190	1	190	2.99e-83	258	78.42
LOCUS_29080	WP_255163780.1	64.894	188	65	1	1	188	1	187	1.13e-80	248	75
LOCUS_29080	WP_243558071.1	60.847	189	74	0	1	189	1	189	3.75e-80	247	78.31
LOCUS_29080	WP_022886360.1	63.492	189	68	1	1	189	1	188	2.65e-78	243	75.13
LOCUS_29080	WP_215169251.1	62.366	186	70	0	3	188	2	187	5.5e-78	241	74.19
LOCUS_29080	WP_198418843.1	63.243	185	67	1	4	188	3	186	3.15e-77	243	76.22
LOCUS_29080	WP_303708416.1	61.828	186	71	0	3	188	2	187	5.35e-77	239	73.66
LOCUS_29080	WP_111210924.1	62.105	190	71	1	1	190	1	189	9.59e-77	239	74.21
LOCUS_29080	WP_074710827.1	61.29	186	72	0	1	186	1	186	3.6e-76	240	77.96
LOCUS_29080	WP_218062940.1	59.677	186	75	0	1	186	1	186	4.42e-76	239	76.88
LOCUS_29080	WP_194667842.1	63.043	184	68	0	3	186	2	185	1.18e-75	236	75
LOCUS_29080	WP_220015053.1	63.043	184	68	0	3	186	2	185	1.45e-75	236	75
LOCUS_29080	WP_067198929.1	62.032	187	71	0	1	187	1	187	6.83e-75	234	75.4
LOCUS_29080	WP_307083510.1	63.842	177	64	0	8	184	3	179	7.06e-75	234	76.27
LOCUS_29080	WP_104278507.1	61.376	189	72	1	1	189	1	188	1.39e-74	233	73.02
LOCUS_29080	WP_198414323.1	62.632	190	70	1	1	190	1	189	5.49e-74	234	72.11
LOCUS_29080	WP_315913580.1	59.677	186	75	0	1	186	1	186	5.81e-74	234	76.88
LOCUS_29080	WP_134558929.1	62.366	186	69	1	1	186	1	185	2.35e-73	233	73.12
LOCUS_29080	WP_199719154.1	60	190	75	1	1	190	1	189	2.88e-73	233	71.58
LOCUS_29080	WP_231820912.1	58.289	187	78	0	3	189	2	188	9.18e-73	228	74.33
LOCUS_29080	MDA4894834.1	58.289	187	78	0	3	189	2	188	1.66e-72	228	73.8
LOCUS_29080	WP_202567177.1	58.73	189	77	1	1	189	1	188	9.86e-72	226	72.49
LOCUS_29080	WP_194654493.1	57.527	186	79	0	1	186	1	186	1.52e-70	223	72.04
LOCUS_29080	WP_208745554.1	57.527	186	79	0	1	186	1	186	1.3e-69	221	70.97
LOCUS_29080	WP_141861735.1	57.527	186	79	0	1	186	1	186	1.31e-69	221	70.97
LOCUS_29080	MDF2990800.1	60.87	184	71	1	4	187	3	185	1.06e-67	218	71.74
LOCUS_29080	WP_153982558.1	54.974	191	85	1	1	190	1	191	4.03e-67	214	70.68
LOCUS_29080	OZD48575.1	58.152	184	76	1	4	187	3	185	9.55e-67	216	72.28
LOCUS_29080	WP_264631249.1	58.696	184	75	1	4	187	3	185	2.22e-65	213	71.2
LOCUS_29080	WP_024058247.1	53.763	186	86	0	1	186	1	186	5.67e-65	209	66.67
LOCUS_29080	WP_178010383.1	56.522	184	79	1	4	187	3	185	2.07e-64	210	70.65
LOCUS_29080	WP_316689148.1	53.226	186	87	0	1	186	1	186	2.37e-64	207	66.13
LOCUS_29080	WP_307211751.1	58.824	187	75	2	1	187	1	185	2.69e-64	210	71.12
LOCUS_29080	WP_316075918.1	52.688	186	88	0	1	186	1	186	3.05e-64	207	66.13
LOCUS_29080	MCG4617531.1	52.688	186	88	0	1	186	1	186	3.15e-64	207	66.13
LOCUS_29080	WP_288766310.1	52.151	186	89	0	1	186	1	186	4.05e-64	207	67.74
LOCUS_29080	WP_137843860.1	52.632	190	89	1	1	189	1	190	1.64e-63	205	70.53
LOCUS_29080	UVX93531.1	52.688	186	88	0	1	186	4	189	1.78e-63	205	66.13
LOCUS_29080	WP_192013093.1	57.609	184	77	1	4	187	3	185	2.15e-63	207	70.65
LOCUS_29080	WP_260022710.1	57.609	184	77	1	4	187	3	185	4e-63	207	70.11
LOCUS_29080	WP_055832682.1	57.065	184	78	1	4	187	3	185	9.16e-63	206	70.11
LOCUS_29080	WP_278615470.1	50.538	186	92	0	1	186	1	186	1.79e-61	200	65.59
LOCUS_29080	WP_171704149.1	53.439	189	87	1	1	188	1	189	1.06e-60	201	69.31
LOCUS_29080	WP_124885660.1	51.596	188	90	1	3	189	6	193	9.93e-60	196	67.55
LOCUS_29080	WP_141872987.1	51.053	190	92	1	1	190	1	189	9.19e-58	191	66.84
LOCUS_29080	WP_160071957.1	47.34	188	99	0	1	188	1	188	1.88e-56	190	68.62
LOCUS_29080	WP_201297708.1	49.457	184	92	1	7	189	7	190	5.34e-55	186	69.57
LOCUS_29080	VXB75036.1	49.457	184	92	1	7	189	19	202	8.41e-55	186	69.57
LOCUS_29080	WP_024356681.1	45.989	187	101	0	1	187	1	187	2.8e-54	182	65.24
LOCUS_29080	WP_128387221.1	45.989	187	101	0	1	187	1	187	5.04e-54	181	65.24
LOCUS_29080	MDZ4045176.1	51.596	188	91	0	1	188	1	188	1.74e-53	179	65.96
LOCUS_29080	WP_191008851.1	49.479	192	94	3	1	190	1	191	3.23e-52	179	65.62
LOCUS_29080	WP_112931211.1	49.479	192	94	3	1	190	1	191	3.8e-52	179	65.62
LOCUS_29080	WP_292858158.1	48.438	192	96	3	1	190	1	191	7.02e-51	176	64.58
LOCUS_29080	WP_075891216.1	46.842	190	100	1	1	189	1	190	1.24e-50	172	61.58
LOCUS_29080	WP_208046308.1	42.021	188	108	1	1	187	1	188	2.52e-45	159	62.23
LOCUS_29080	WP_070454305.1	41.361	191	107	3	1	189	1	188	9.49e-39	142	55.5
LOCUS_29080	WP_070622157.1	41.27	189	106	3	1	187	1	186	3.88e-38	141	55.56
LOCUS_29080	WP_169768589.1	43.684	190	103	4	1	189	1	187	1.07e-37	140	62.11
LOCUS_29080	WP_279059513.1	43.158	190	104	4	1	189	1	187	5.33e-37	138	61.58
LOCUS_29080	MDR1214457.1	37.113	194	115	5	1	190	1	191	2.5e-30	120	55.15
LOCUS_29080	TFD58122.1	59.783	92	36	1	99	190	2	92	1.05e-27	113	72.83
LOCUS_29080	QOT18965.1	67.532	77	25	0	114	190	1	77	7.42e-27	110	81.82
LOCUS_29080	RJT88159.1	58.696	92	37	1	99	190	2	92	1.37e-26	110	71.74
LOCUS_29080	WP_169772481.1	38.22	191	114	4	1	190	1	188	3.77e-26	110	55.5
LOCUS_29080	WP_277148257.1	36.458	192	113	6	1	186	1	189	2.68e-25	110	54.69
LOCUS_29080	WP_273298530.1	35.882	170	103	5	1	167	1	167	9.81e-23	101	57.65
LOCUS_29080	WP_187977162.1	34.054	185	118	4	1	184	1	182	1.12e-22	101	52.97
LOCUS_29080	MCI1889660.1	37.059	170	101	4	1	167	1	167	3.02e-22	100	56.47
LOCUS_29080	WP_273307196.1	37.059	170	101	5	1	167	1	167	3.5e-22	99.8	56.47
LOCUS_29080	WP_129237051.1	33.505	194	122	5	1	190	1	191	3.92e-22	99.8	51.03
LOCUS_29080	WP_051701742.1	32.973	185	120	4	1	184	1	182	4.12e-22	99.8	52.97
LOCUS_29080	WP_273298420.1	37.059	170	101	4	1	167	1	167	5.09e-22	99.4	56.47
LOCUS_29080	WP_098459831.1	33.684	190	119	4	4	189	6	192	1.11e-21	100	54.74
LOCUS_29080	WP_273307284.1	37.209	172	98	5	1	167	1	167	1.43e-21	100	56.98
LOCUS_29080	MDN6233903.1	37.209	172	98	6	1	167	1	167	4.93e-21	99	56.4
LOCUS_29080	MEE8725817.1	35.882	170	103	5	1	167	1	167	6.68e-21	96.7	55.88
LOCUS_29080	WP_301452178.1	37.209	172	98	6	1	167	1	167	6.83e-21	98.6	56.98
LOCUS_29080	WP_140555385.1	33.714	175	112	4	1	174	1	172	7.97e-21	96.3	53.14
LOCUS_29080	WP_228164554.1	35.484	186	114	5	1	184	1	182	1.2e-20	95.9	53.23
LOCUS_29080	WP_219879577.1	37.566	189	111	6	1	187	1	184	3.64e-20	96.7	52.91
LOCUS_29080	WP_194385366.1	34.946	186	115	5	1	184	1	182	3.67e-20	94.7	52.15
LOCUS_29080	WP_191008173.1	37.566	189	111	6	1	187	1	184	5.37e-20	96.3	52.91
LOCUS_29080	DAM03272.1	35.602	191	117	6	1	190	1	186	5.6e-20	94	53.4
LOCUS_29080	APZ81754.1	36.022	186	113	5	1	184	1	182	6.99e-20	95.9	52.15
LOCUS_29080	WP_105805379.1	36.022	186	113	5	1	184	1	182	2.44e-19	94	51.61
LOCUS_29090	WP_211711689.1	54.795	146	59	2	1	139	1	146	1.75e-40	143	65.07
LOCUS_29090	WP_207593986.1	54.795	146	59	2	1	139	1	146	1.5e-39	140	65.07
LOCUS_29090	WP_284986966.1	91.667	72	6	0	69	140	1	72	3.89e-38	134	95.83
LOCUS_29090	WP_281444251.1	51.389	144	63	3	1	140	1	141	4.14e-36	132	63.89
LOCUS_29090	NWL32976.1	50.694	144	64	3	1	140	1	141	6.34e-35	129	63.19
LOCUS_29090	MBW4094586.1	49.65	143	65	3	1	139	1	140	2.32e-34	127	62.94
LOCUS_29090	WP_264962197.1	48.252	143	67	3	1	139	1	140	9.28e-34	125	63.64
LOCUS_29090	AOY72040.1	46.853	143	69	3	1	139	1	140	1.39e-32	123	64.34
LOCUS_29090	WP_193593266.1	45.833	144	71	3	1	140	1	141	3.87e-32	122	63.19
LOCUS_29090	WP_307083509.1	50.714	140	59	4	1	137	1	133	3.46e-31	119	63.57
LOCUS_29090	WP_252576050.1	45.695	151	68	3	1	140	1	148	7.93e-31	119	57.62
LOCUS_29090	SEE26571.1	46.154	143	70	3	1	139	1	140	1.04e-28	113	60.14
LOCUS_29090	WP_252569094.1	47.333	150	67	3	1	140	1	148	4.14e-28	112	57.33
LOCUS_29090	WP_056345486.1	45.695	151	68	3	1	140	1	148	1.66e-27	110	57.62
LOCUS_29090	WP_315913581.1	44.755	143	72	3	1	139	1	140	6.59e-26	106	58.04
LOCUS_29090	WP_159734094.1	43.75	144	68	4	1	139	1	136	1.85e-25	104	59.03
LOCUS_29090	WP_176615785.1	46.377	138	67	5	6	139	1	135	5.26e-25	103	62.32
LOCUS_29090	MDA4894833.1	40	140	81	1	3	139	2	141	1.89e-23	99.8	58.57
LOCUS_29090	WP_192013094.1	43.066	137	76	1	5	139	6	142	4.58e-23	99	57.66
LOCUS_29090	WP_255163779.1	41.135	141	78	2	3	139	2	141	6.66e-23	98.6	57.45
LOCUS_29090	WP_178010385.1	42.336	137	77	1	5	139	6	142	6.69e-23	98.6	54.74
LOCUS_29090	WP_179017473.1	49.091	110	52	2	32	140	1	107	8.12e-23	97.1	62.73
LOCUS_29090	WP_194667841.1	39.437	142	83	2	1	139	1	142	8.14e-23	98.2	52.82
LOCUS_29090	WP_260022712.1	42.446	139	76	1	5	139	6	144	1.26e-21	95.1	54.68
LOCUS_29090	WP_307211754.1	42.336	137	77	1	5	139	6	142	1.87e-21	94.7	54.74
LOCUS_29090	OZD48576.1	42.754	138	74	2	5	139	6	141	5.92e-21	93.6	53.62
LOCUS_29090	WP_128387220.1	41.379	145	75	2	1	135	1	145	8.15e-20	90.9	55.86
LOCUS_29090	WP_024356682.1	41.379	145	75	2	1	135	1	145	1.14e-19	90.5	55.86
LOCUS_29090	WP_292858155.1	38.129	139	82	2	5	139	6	144	7.48e-19	88.2	53.24
LOCUS_29090	WP_111210925.1	40.141	142	79	3	1	139	1	139	1.07e-18	87.8	51.41
LOCUS_29090	WP_208046309.1	40.136	147	78	2	1	137	1	147	1.85e-18	87.4	53.06
LOCUS_29090	WP_220015054.1	37.241	145	82	2	1	139	1	142	1.86e-18	87	50.34
LOCUS_29090	KEP75842.1	39.13	138	79	2	5	139	6	141	2.51e-18	86.7	55.07
LOCUS_29090	WP_147364546.1	37.778	135	79	2	5	136	6	138	3.39e-18	86.3	52.59
LOCUS_29090	RJT88125.1	37.778	135	79	2	5	136	9	141	3.51e-18	86.3	52.59
LOCUS_29090	WP_243558072.1	39.568	139	79	3	5	139	6	143	6.54e-18	85.9	56.12
LOCUS_29090	WP_307965471.1	39.13	138	79	2	4	136	3	140	6.7e-18	85.9	53.62
LOCUS_29090	WP_067198927.1	39.716	141	80	3	3	139	2	141	1.59e-17	84.7	56.74
LOCUS_29090	MDF2990799.1	39.416	137	80	2	5	139	6	141	3.61e-17	84	54.01
LOCUS_29090	WP_215169248.1	43.066	137	73	4	3	136	2	136	3.82e-17	83.6	56.2
LOCUS_29090	MDZ4045175.1	38.06	134	81	1	5	136	6	139	5.26e-17	83.6	51.49
LOCUS_29090	WP_156459339.1	39.13	138	79	2	5	139	6	141	5.8e-17	83.2	54.35
LOCUS_29090	KQT75402.1	38.406	138	80	2	5	139	1	136	1.4e-16	82	54.35
LOCUS_29090	WP_134558927.1	38.235	136	79	2	5	136	6	140	2.11e-16	82	52.21
LOCUS_29090	WP_264631250.1	36.957	138	82	2	5	139	6	141	6.85e-16	80.5	53.62
LOCUS_29090	WP_153982557.1	37.956	137	78	2	5	134	6	142	1.16e-15	80.1	51.09
LOCUS_29090	WP_303708417.1	39.716	141	80	3	3	139	2	141	1.64e-15	79.3	53.19
LOCUS_29090	WP_134471881.1	37.121	132	81	1	5	136	6	135	1.95e-15	79.3	50.76
LOCUS_29090	WP_277148259.1	38.849	139	72	4	5	137	3	134	8.41e-15	77.8	53.24
LOCUS_29090	WP_134173926.1	35.556	135	84	1	5	136	6	140	1.76e-14	77	51.11
LOCUS_29090	WP_033504753.1	37.879	132	75	3	9	137	8	135	2.9e-14	76.3	50.76
LOCUS_29090	QHJ77026.1	38.636	132	74	3	9	137	8	135	3.3e-14	75.9	53.03
LOCUS_29090	WP_112931210.1	40	140	76	3	5	138	6	143	3.9e-14	75.9	50.71
LOCUS_29090	WP_315502919.1	36.691	139	85	2	1	136	1	139	1.22e-13	74.7	49.64
LOCUS_29090	WP_191008852.1	36.232	138	84	2	5	138	6	143	5.95e-13	73.2	49.28
LOCUS_29090	CED90261.1	37.681	138	79	2	3	136	2	136	7.69e-13	72.4	49.28
LOCUS_29090	WP_301452367.1	36.09	133	74	5	9	136	7	133	8.26e-13	72.4	54.14
LOCUS_29090	WP_301455530.1	39.706	136	65	6	9	136	7	133	4.59e-12	70.5	52.21
LOCUS_29090	WP_331342426.1	36.029	136	70	6	9	136	7	133	8.64e-12	69.7	52.94
LOCUS_29090	WP_210578573.1	38.931	131	73	2	10	136	1	128	8.73e-12	69.7	48.09
LOCUS_29090	WP_141872988.1	32.609	138	84	3	8	136	7	144	9.73e-12	70.1	47.83
LOCUS_29090	WP_273298532.1	34.586	133	76	4	9	136	8	134	1.08e-11	69.7	53.38
LOCUS_29090	WRS30601.1	35.766	137	85	2	3	136	2	138	1.2e-11	69.3	51.09
LOCUS_29090	MDN6768658.1	39.706	136	65	6	9	136	7	133	1.57e-11	68.9	51.47
LOCUS_29090	MEE8725816.1	37.5	136	68	4	9	136	8	134	1.85e-11	68.9	50.74
LOCUS_29090	WP_160073429.1	32.624	141	83	4	5	139	4	138	2.06e-11	68.9	48.94
LOCUS_29090	WP_231820913.1	35.211	142	86	4	3	139	2	142	3.76e-11	68.2	52.82
LOCUS_29090	MCI1643761.1	36.029	136	70	4	9	136	8	134	4.74e-11	67.8	50.74
LOCUS_29090	DAI52303.1	38.235	136	67	6	9	136	7	133	5.05e-11	67.8	52.21
LOCUS_29090	WP_160071959.1	31.69	142	84	5	5	139	4	139	5.69e-11	67.8	47.89
LOCUS_29090	WP_273307285.1	34.586	133	76	4	9	136	8	134	6.32e-11	67.4	51.13
LOCUS_29090	DAI79017.1	37.5	136	75	4	5	136	4	133	7.66e-11	67.4	49.26
LOCUS_29090	WP_301452179.1	34.559	136	72	4	9	136	8	134	1.03e-10	67	50
LOCUS_29090	WP_273307197.1	35.606	132	76	4	9	136	8	134	1.15e-10	67	52.27
LOCUS_29090	MEE8738291.1	37.121	132	74	4	9	136	7	133	1.63e-10	66.6	50
LOCUS_29090	OFQ23780.1	34.109	129	83	1	10	136	9	137	2.16e-10	66.2	48.84
LOCUS_29090	WP_223044725.1	35.714	140	73	5	5	136	4	134	2.51e-10	65.9	50.71
LOCUS_29090	WP_202567178.1	33.571	140	86	2	5	139	6	143	2.62e-10	66.2	45
LOCUS_29090	MCI6073708.1	36.296	135	78	3	5	136	4	133	4.32e-10	65.5	48.89
LOCUS_29090	WP_075401409.1	34.307	137	87	2	3	136	2	138	5.89e-10	65.1	50.36
LOCUS_29090	DAL07308.1	36.296	135	78	3	5	136	4	133	6.83e-10	64.7	48.89
LOCUS_29090	WP_171704151.1	33.824	136	77	3	9	136	7	137	8.28e-10	64.7	49.26
LOCUS_29090	DAR27645.1	37.778	135	76	4	5	136	4	133	8.46e-10	64.7	49.63
LOCUS_29090	MDR3852736.1	35.036	137	81	3	3	136	2	133	8.92e-10	64.7	48.18
LOCUS_29090	DAM04662.1	37.226	137	78	4	3	136	2	133	9.11e-10	64.7	48.91
LOCUS_29090	RGS26632.1	37.226	137	78	4	3	136	2	133	9.31e-10	64.7	48.91
LOCUS_29090	WP_273298419.1	34.091	132	78	4	9	136	8	134	9.51e-10	64.3	51.52
LOCUS_29090	DAL19172.1	35.294	136	80	3	4	136	1	131	9.91e-10	64.3	48.53
LOCUS_29090	WP_147335436.1	37.5	136	77	4	4	136	1	131	1e-09	64.3	49.26
LOCUS_29090	DAN07852.1	38.235	136	76	4	4	136	1	131	1.03e-09	64.3	49.26
LOCUS_29090	WP_076136794.1	34.307	137	87	2	3	136	2	138	1.18e-09	64.3	50.36
LOCUS_29090	DAJ93341.1	37.778	135	76	4	5	136	4	133	1.19e-09	64.3	49.63
LOCUS_29090	DAH79338.1	35.556	135	79	3	5	136	4	133	1.21e-09	64.3	48.89
LOCUS_29090	DAI89880.1	37.778	135	76	4	5	136	4	133	1.27e-09	64.3	49.63
LOCUS_29090	MBS4779260.1	37.5	136	77	4	4	136	1	131	1.49e-09	63.9	49.26
LOCUS_29090	DAL80158.1	37.5	136	77	4	4	136	1	131	1.69e-09	63.9	49.26
LOCUS_29090	WP_154545801.1	34.286	140	83	5	3	136	2	138	1.73e-09	63.9	50
LOCUS_29090	DAN82992.1	34.559	136	86	2	4	136	3	138	2e-09	63.5	50
LOCUS_29090	MDU2508051.1	34.815	135	80	3	5	136	4	133	2.35e-09	63.5	48.89
LOCUS_29090	MDR1266586.1	32.09	134	79	3	9	136	7	134	2.37e-09	63.5	47.76
LOCUS_29100	WP_284986967.1	96.629	89	3	0	4	92	1	89	7.07e-56	178	100
LOCUS_29100	WP_252569092.1	62.222	90	34	0	3	92	4	93	5.85e-33	120	76.67
LOCUS_29100	WP_252576049.1	60	90	36	0	3	92	4	93	1.19e-31	117	75.56
LOCUS_29100	MCO4256509.1	60.674	89	35	0	4	92	1	89	2.03e-31	116	75.28
LOCUS_29100	MBW4094587.1	61.628	86	33	0	4	89	1	86	4.04e-30	113	75.58
LOCUS_29100	WP_211711690.1	56.818	88	38	0	4	91	1	88	1.33e-27	106	75
LOCUS_29100	WP_056345490.1	64.444	90	32	0	3	92	4	93	2.22e-27	106	77.78
LOCUS_29100	WP_207593985.1	55.682	88	39	0	4	91	1	88	6.89e-27	105	75
LOCUS_29100	WP_171704150.1	57.303	89	37	1	4	91	1	89	2.65e-25	100	75.28
LOCUS_29100	AOY72039.1	53.409	88	41	0	4	91	1	88	3.64e-25	100	75
LOCUS_29100	WP_307083507.1	53.488	86	40	0	7	92	6	91	1.25e-24	99.4	77.91
LOCUS_29100	MEE8738292.1	46.667	90	48	0	2	91	7	96	2.34e-23	96.3	70
LOCUS_29100	WP_283539209.1	50	92	46	0	1	92	1	92	8.28e-23	94.7	68.48
LOCUS_29100	WP_074710825.1	52.809	89	42	0	4	92	1	89	1.14e-22	94.4	67.42
LOCUS_29100	WP_141861740.1	53.846	91	42	0	1	91	1	91	1.63e-22	94	68.13
LOCUS_29100	WP_198414324.1	51.685	89	43	0	4	92	1	89	1.84e-22	94	67.42
LOCUS_29100	WP_264962196.1	52.273	88	42	0	4	91	1	88	3.34e-22	93.2	69.32
LOCUS_29100	WP_202567179.1	59.524	84	34	0	4	87	1	84	6.51e-22	92.4	73.81
LOCUS_29100	WP_233551106.1	49.438	89	45	0	4	92	1	89	8.5e-22	92	69.66
LOCUS_29100	WP_159734095.1	51.136	88	43	0	4	91	5	92	8.85e-22	92	71.59
LOCUS_29100	WP_273298418.1	48.315	89	46	0	2	90	7	95	2.66e-21	90.9	70.79
LOCUS_29100	WP_134558925.1	56.818	88	38	0	4	91	1	88	3.96e-21	90.5	71.59
LOCUS_29100	WP_315913810.1	50.562	89	44	0	4	92	1	89	6.27e-21	90.1	66.29
LOCUS_29100	MEE8725815.1	47.191	89	47	0	2	90	7	95	8.12e-21	89.7	69.66
LOCUS_29100	WP_208745552.1	51.648	91	44	0	1	91	1	91	8.95e-21	89.7	67.03
LOCUS_29100	WP_134173924.1	49.438	89	45	0	4	92	1	89	1.09e-20	89.4	69.66
LOCUS_29100	MCI1643762.1	46.067	89	48	0	2	90	7	95	2.92e-20	88.6	69.66
LOCUS_29100	WP_111210926.1	50	88	44	0	5	92	4	91	4.23e-20	87.8	67.05
LOCUS_29100	WP_281444252.1	48.352	91	47	0	1	91	1	91	5.32e-20	87.8	67.03
LOCUS_29100	APZ81756.1	51.807	83	40	0	4	86	7	89	6.04e-20	87.4	72.29
LOCUS_29100	WP_273298533.1	46.067	89	48	0	2	90	7	95	8.8e-20	87	68.54
LOCUS_29100	WP_331342427.1	45.882	85	46	0	2	86	7	91	1.26e-19	86.7	68.24
LOCUS_29100	WP_193593267.1	46.154	91	49	0	1	91	1	91	2.38e-19	85.9	65.93
LOCUS_29100	WP_176615784.1	57.303	89	38	0	4	92	1	89	3.05e-19	85.5	70.79
LOCUS_29100	WP_301452368.1	45.882	85	46	0	2	86	7	91	5.2e-19	85.1	67.06
LOCUS_29100	OFQ23781.1	44.944	89	49	0	2	90	3	91	4.22e-18	82.8	62.92
LOCUS_29100	WP_129863989.1	50.575	87	43	0	4	90	8	94	5.99e-18	82.4	66.67
LOCUS_29100	WP_065454522.1	43.678	87	49	0	4	90	9	95	1.12e-17	82	67.82
LOCUS_29100	WP_140444341.1	41.379	87	51	0	4	90	9	95	1.13e-17	82	66.67
LOCUS_29100	WP_104278509.1	48.315	89	46	0	4	92	1	89	1.45e-17	81.3	61.8
LOCUS_29100	WP_129966195.1	47.561	82	43	0	4	85	8	89	1.58e-17	81.6	70.73
LOCUS_29100	WP_188754357.1	44.828	87	48	0	4	90	9	95	1.68e-17	81.3	63.22
LOCUS_29100	WP_112931209.1	49.438	89	44	1	4	92	3	90	1.92e-17	81.3	64.04
LOCUS_29100	WP_033499052.1	41.379	87	51	0	4	90	2	88	2.46e-17	80.9	67.82
LOCUS_29100	KFI90624.1	41.379	87	51	0	4	90	5	91	2.69e-17	80.9	67.82
LOCUS_29100	WP_295104738.1	48.276	87	45	0	4	90	9	95	3.2e-17	80.9	62.07
LOCUS_29100	WP_007057122.1	42.529	87	50	0	4	90	9	95	4.03e-17	80.5	66.67
LOCUS_29100	WP_033516301.1	49.425	87	44	0	4	90	9	95	4.11e-17	80.5	66.67
LOCUS_29100	DAU93380.1	41.379	87	51	0	4	90	7	93	4.75e-17	80.1	66.67
[truncated: 5,367 more rows]
