# Supplementary material for: Unusual Genomic and Biochemical Features of Paenarthrobacter lasiusi sp. nov—A Novel Bacterial Species Isolated from Lasius niger Anthill Soil
Source: Int J Mol Sci. 2024 Dec 25;26(1):67. doi: 10.3390/ijms26010067 (PMC11719660; doi:10.3390/ijms26010067)
Supplement: Supplementary file 1 [file ijms-26-00067-s001.zip › S21 Supplementary Table 8.xlsx]

## Sheet: Лист1
Spacer	Contig	Start	Stop	Spacer	Sequence
Spacer 1	2	517608	517713	Spacer 1	CGGGCGTTACTTAGGACCGGCCGAGCAGATCCAGCCGGCGCCGGTGGAGGGACAGCCC
Spacer 2	4	208146	208292	Spacer 2	GCCCAGCCGGGGCAGCGTCCCGCAGGAGCAGGAGCCCAGCGCCCGGCAGGTGCTCCCGGACAGCGTCCCGCGCAGGCTGGA
Spacer 3.1	5	109821	110138	Spacer 3.1	GTCAGCACCAACAAGTCCGCTGAAGTCTCCGCTTCGATGGACGCC
Spacer 3.2				Spacer 3.2	CGGGCTGCTGCTGACAAGGCA
Spacer 3.3				Spacer 3.3	AAGCTCGCCGCCGATCAGGCC
Spacer 3.4				Spacer 3.4	AAGGCCGCGGCCGACCAGGCC
Spacer 3.5				Spacer 3.5	GCTGCCGCCAAGCAG
Spacer 3.6					GCCGCTGCGGAAGCTGCAGCTGCAGCC
Spacer 4	6	185734	185852	Spacer 4	CGGGTGGGCGAGTTGTGAGGCCCGCTCTG
Spacer 5	9	121020	121116	Spacer 5	GGTGTGTGTGTTGTGAGGCCCGGTCTGCGGGGTACCCCGCGGGTTTGGC
Spacer 6	11	58748	58853	Spacer 6	TGGGTTGCCGCGCAGAGTGGGCCTCGCAACGTGGGGTTGGGTGT
