# Supplementary material for: Unusual Genomic and Biochemical Features of Paenarthrobacter lasiusi sp. nov—A Novel Bacterial Species Isolated from Lasius niger Anthill Soil
Source: Int J Mol Sci. 2024 Dec 25;26(1):67. doi: 10.3390/ijms26010067 (PMC11719660; doi:10.3390/ijms26010067)
Supplement: Supplementary file 1 [file ijms-26-00067-s001.zip › S21 Supplementary Table 10.xlsx]

## Sheet: patric3_query
Evidence	Property	Source	Genome Name	BRC ID	RefSeq Locus Tag	Alt Locus Tag	Source ID	Source Organism	Gene	Product	Function	Classification	PubMed	Subject Coverage	Query Coverage	Identity	E-value
K-mer Search	Antibiotic Resistance	PATRIC	Paenarthrobacter S21	fig|1742992.47.peg.4065					PgsA	CDP-diacylglycerol--glycerol-3-phosphate 3-phosphatidyltransferase (EC 2.7.8.5)	CDP-diacylglycerol--glycerol-3-phosphate 3-phosphatidyltransferase (EC 2.7.8.5)	protein altering cell wall charge conferring antibiotic resistance	22238576
BLAT	Transporter	TCDB	Paenarthrobacter S21	fig|1742992.47.peg.2073			A0JSP2	Arthrobacter sp. FB24		hypothetical protein	the phage infection protein (pip) family.	9.B.74.1.2		100	100	80	0.0
BLAT	Transporter	TCDB	Paenarthrobacter S21	fig|1742992.47.peg.4513			F8SVK1	Burkholderia sp. MBA4		Uncharacterized MFS-type transporter	the major facilitator superfamily (mfs).	2.A.1.6.11		14	100	83	3e-32
BLAT	Virulence Factor	PATRIC_VF	Paenarthrobacter S21	fig|1742992.47.peg.2168			ERDMAN_0512	Mycobacterium tuberculosis str. Erdman = ATCC 35801	icl	Isocitrate lyase (EC 4.1.3.1)		Virulence,Intracellular survival and replication	10963599;15895072	84	82	83	1e-178
BLAT	Virulence Factor	VFDB	Paenarthrobacter S21	fig|1742992.47.peg.2168			VFG001381	Mycobacterium tuberculosis H37Rv	icl	Isocitrate lyase (EC 4.1.3.1)		Cellular metabolism		84	82	83	1e-178
K-mer Search	Antibiotic Resistance	PATRIC	Paenarthrobacter S21	fig|1742992.47.peg.423					LpqB	Lipoprotein LpqB, modulates activity of MtrAB two-component system	Lipoprotein LpqB, modulates activity of MtrAB two-component system	regulator modulating expression of antibiotic resistance genes	20233304
K-mer Search	Antibiotic Resistance	PATRIC	Paenarthrobacter S21	fig|1742992.47.peg.138					rpoB	DNA-directed RNA polymerase beta subunit (EC 2.7.7.6)	DNA-directed RNA polymerase beta subunit (EC 2.7.7.6)	antibiotic target in susceptible species	3050121;15047531;16723576
BLAT	Drug Target	DrugBank	Paenarthrobacter S21	fig|1742992.47.peg.2168			P0A5H3	Mycobacterium tuberculosis	icl	Isocitrate lyase (EC 4.1.3.1)	Glyoxalate, Glyoxylate	Drug target		84	82	83	1e-178
BLAT	Virulence Factor	Victors	Paenarthrobacter S21	fig|1742992.47.peg.2168			148660233	Mycobacterium tuberculosis H37Ra	icl	Isocitrate lyase (EC 4.1.3.1)			10963599	84	82	83	1e-178
K-mer Search	Antibiotic Resistance	PATRIC	Paenarthrobacter S21	fig|1742992.47.peg.2390					folA, Dfr	Dihydrofolate reductase (EC 1.5.1.3)	Dihydrofolate reductase (EC 1.5.1.3)	antibiotic target in susceptible species	20169085;25288078
BLAT	Transporter	TCDB	Paenarthrobacter S21	fig|1742992.47.peg.4506			Q58AJ4	Ralstonia metallidurans (strain CH34)		Cytochrome c, class I	the iron/lead transporter (ilt) family.	2.A.108.2.1	11544228;7766206	12	98	91	6e-36
BLAT	Drug Target	DrugBank	Paenarthrobacter S21	fig|1742992.47.peg.1081			Q9CBQ2	Mycobacterium leprae (strain TN)	nrdF	Ribonucleotide reductase of class Ib (aerobic), beta subunit (EC 1.17.4.1)	Citric Acid	Drug target		99	99	83	1e-160
K-mer Search	Antibiotic Resistance	PATRIC	Paenarthrobacter S21	fig|1742992.47.peg.1865					gidB	16S rRNA (guanine(527)-N(7))-methyltransferase (EC 2.1.1.170)	16S rRNA (guanine(527)-N(7))-methyltransferase (EC 2.1.1.170)	gene conferring resistance via absence	17238915
BLAT	Transporter	TCDB	Paenarthrobacter S21	fig|1742992.47.peg.4231			A1R564	Arthrobacter aurescens (strain TC1)		Uncharacterized MFS-type transporter	the major facilitator superfamily (mfs).	2.A.1.67.2	17194220	100	100	92	1e-229
K-mer Search	Antibiotic Resistance	PATRIC	Paenarthrobacter S21	fig|1742992.47.peg.1877					gyrB	DNA gyrase subunit B (EC 5.99.1.3)	DNA gyrase subunit B (EC 5.99.1.3)	antibiotic target in susceptible species	21693461;22279180;9293187
K-mer Search	Antibiotic Resistance	PATRIC	Paenarthrobacter S21	fig|1742992.47.peg.674					kasA	3-oxoacyl-[acyl-carrier-protein] synthase, KASII (EC 2.3.1.179)	3-oxoacyl-[acyl-carrier-protein] synthase, KASII (EC 2.3.1.179)	antibiotic target in susceptible species	10428945
BLAT	Transporter	TCDB	Paenarthrobacter S21	fig|1742992.47.peg.57			A1R938	Arthrobacter aurescens (strain TC1)		Efflux ABC transporter, permease protein	the putative polyketide antibiotic exporter (ppae) family.	9.B.110.3.1	17194220	100	100	90	1e-135
BLAT	Drug Target	DrugBank	Paenarthrobacter S21	fig|1742992.47.peg.2378			P46881	Arthrobacter globiformis		Monoamine oxidase (1.4.3.4)	2-Hydroxy-5-({1-[(2-Naphthyloxy)Methyl]-3-Oxoprop-1-Enyl}Amino)Tyrosine;2-Hydroxy-5-({1-[(4-Methylphenoxy)Methyl]-3-Oxoprop-1-Enyl}Amino)-L-Tyrosine;6-hydroxydopa quinone;2-HYDROXY-5-{[(1E)-2-PHENYLETHYLIDENE]AMINO}-L-TYROSINE	Drug target		90	88	90	0.0
K-mer Search	Antibiotic Resistance	PATRIC	Paenarthrobacter S21	fig|1742992.47.peg.421					MtrA	Two component system response regulator MtrA	Two component system response regulator MtrA	regulator modulating expression of antibiotic resistance genes	20233304
K-mer Search	Antibiotic Resistance	PATRIC	Paenarthrobacter S21	fig|1742992.47.peg.897					FabG	3-hydroxyacyl-CoA dehydrogenase (EC 1.1.1.35), FabG4	3-hydroxyacyl-CoA dehydrogenase (EC 1.1.1.35), FabG4	antibiotic target replacement protein	24100560;21081168
BLAT	Drug Target	TTD	Paenarthrobacter S21	fig|1742992.47.peg.2168			TTDR00619			Isocitrate lyase (EC 4.1.3.1)				84	82	83	1e-178
BLAT	Antibiotic Resistance	CARD	Paenarthrobacter S21	fig|1742992.47.peg.140			AAK44936.1	Mycobacterium tuberculosis CDC1551	rpsL	SSU ribosomal protein S12p (S23e)		aminoglycoside resistance gene,antibiotic resistant gene variant or mutant		99	99	86	5e-55
K-mer Search	Antibiotic Resistance	PATRIC	Paenarthrobacter S21	fig|1742992.47.peg.1994					folP	Dihydropteroate synthase (EC 2.5.1.15)	Dihydropteroate synthase (EC 2.5.1.15)	antibiotic target in susceptible species	15673783
K-mer Search	Antibiotic Resistance	PATRIC	Paenarthrobacter S21	fig|1742992.47.peg.4029						weak similarity to aminoglycoside phosphotransferase	weak similarity to aminoglycoside phosphotransferase	antibiotic inactivation enzyme
BLAT	Drug Target	DrugBank	Paenarthrobacter S21	fig|1742992.47.peg.3558			Q45135	Brevibacterium fuscum		Catechol 2,3-dioxygenase (EC 1.13.11.2)	2-(3,4-Dihydroxyphenyl)Acetic Acid	Drug target		92	93	84	1e-177
K-mer Search	Antibiotic Resistance	PATRIC	Paenarthrobacter S21	fig|1742992.47.peg.1497					Alr	Alanine racemase (EC 5.1.1.1)	Alanine racemase (EC 5.1.1.1)	antibiotic target in susceptible species	19748470;24303782
K-mer Search	Antibiotic Resistance	PATRIC	Paenarthrobacter S21	fig|1742992.47.peg.209					Alr	Alanine racemase (EC 5.1.1.1)	Alanine racemase (EC 5.1.1.1)	antibiotic target in susceptible species	19748470;24303782
K-mer Search	Antibiotic Resistance	PATRIC	Paenarthrobacter S21	fig|1742992.47.peg.515					rho	Transcription termination factor Rho	Transcription termination factor Rho	antibiotic target in susceptible species	8466900
BLAT	Drug Target	DrugBank	Paenarthrobacter S21	fig|1742992.47.peg.2298			P12070	Arthrobacter sp. (strain NRRL B3728)	xylA	Xylose isomerase (EC 5.3.1.5)	Sorbitol;D-Xylitol;2,5-Dideoxy-2,5-Imino-D-Glucitol;Duvoglustat	Drug target		99	99	87	1e-207
K-mer Search	Antibiotic Resistance	PATRIC	Paenarthrobacter S21	fig|1742992.47.peg.104					folA, Dfr	Dihydrofolate reductase (EC 1.5.1.3)	Dihydrofolate reductase (EC 1.5.1.3)	antibiotic target in susceptible species	20169085;25288078
BLAT	Drug Target	DrugBank	Paenarthrobacter S21	fig|1742992.47.peg.3460			P84141	Arthrobacter aurescens		hypothetical protein	Acetylgalactosamine-4-Sulfate;4,5-Dihydroxy-Tetrahydro-Pyran-2-Carboxylic Acid;2,6-Anhydro-3-Deoxy-D-Erythro-Hex-2-Enonic Acid	Drug target		98	94	85	0.0
K-mer Search	Antibiotic Resistance	PATRIC	Paenarthrobacter S21	fig|1742992.47.peg.898					HtdX	Probable (3R)-hydroxyacyl-CoA dehydratase HtdX	Probable (3R)-hydroxyacyl-CoA dehydratase HtdX	antibiotic target replacement protein	19136596;24100560;20511508;15247240
BLAT	Drug Target	DrugBank	Paenarthrobacter S21	fig|1742992.47.peg.3102			Q9AGP8	Arthrobacter globiformis	dmg	Putative Dimethylglycine oxidase	Flavin adenine dinucleotide;(6R)-Folinic acid	Drug target		100	100	87	0.0
BLAT	Drug Target	DrugBank	Paenarthrobacter S21	fig|1742992.47.peg.4248			Q59560	Mycobacterium smegmatis (strain ATCC 700084 / mc(2)155)	recA	RecA protein	Adenosine-5'-Diphosphate Monothiophosphate;2'-Deoxyadenosine 5'-Triphosphate	Drug target		93	94	82	1e-157
K-mer Search	Antibiotic Resistance	PATRIC	Paenarthrobacter S21	fig|1742992.47.peg.1118					Iso-tRNA	Isoleucyl-tRNA synthetase (EC 6.1.1.5)	Isoleucyl-tRNA synthetase (EC 6.1.1.5)	antibiotic target in susceptible species	7929087
K-mer Search	Antibiotic Resistance	PATRIC	Paenarthrobacter S21	fig|1742992.47.peg.6					folA, Dfr	Dihydrofolate reductase (EC 1.5.1.3)	Dihydrofolate reductase (EC 1.5.1.3)	antibiotic target in susceptible species	20169085;25288078
K-mer Search	Antibiotic Resistance	PATRIC	Paenarthrobacter S21	fig|1742992.47.peg.140					S12p	SSU ribosomal protein S12p (S23e)	SSU ribosomal protein S12p (S23e)	antibiotic target in susceptible species	7934937
BLAT	Drug Target	DrugBank	Paenarthrobacter S21	fig|1742992.47.peg.4427			O34002	Antarctic bacterium DS2-3R	gltA	2-methylcitrate synthase (EC 2.3.3.5)	Coenzyme A;Citric Acid	Drug target		98	98	80	1e-177
K-mer Search	Antibiotic Resistance	PATRIC	Paenarthrobacter S21	fig|1742992.47.peg.1878					gyrA	DNA gyrase subunit A (EC 5.99.1.3)	DNA gyrase subunit A (EC 5.99.1.3)	antibiotic target in susceptible species	9293187
K-mer Search	Antibiotic Resistance	PATRIC	Paenarthrobacter S21	fig|1742992.47.peg.2812					kasA	3-oxoacyl-[acyl-carrier-protein] synthase, KASII (EC 2.3.1.179)	3-oxoacyl-[acyl-carrier-protein] synthase, KASII (EC 2.3.1.179)	antibiotic target in susceptible species	10428945
K-mer Search	Antibiotic Resistance	PATRIC	Paenarthrobacter S21	fig|1742992.47.peg.2794						Tetracycline resistance, MFS efflux pump => unclassified	Tetracycline resistance, MFS efflux pump => unclassified	efflux pump conferring antibiotic resistance
K-mer Search	Antibiotic Resistance	PATRIC	Paenarthrobacter S21	fig|1742992.47.peg.1348					folA, Dfr	Dihydrofolate reductase (EC 1.5.1.3)	Dihydrofolate reductase (EC 1.5.1.3)	antibiotic target in susceptible species	20169085;25288078
K-mer Search	Antibiotic Resistance	PATRIC	Paenarthrobacter S21	fig|1742992.47.peg.628					MurA	UDP-N-acetylglucosamine 1-carboxyvinyltransferase (EC 2.5.1.7)	UDP-N-acetylglucosamine 1-carboxyvinyltransferase (EC 2.5.1.7)	antibiotic target in susceptible species	8994972
K-mer Search	Antibiotic Resistance	PATRIC	Paenarthrobacter S21	fig|1742992.47.peg.143					EF-Tu	Translation elongation factor Tu	Translation elongation factor Tu	antibiotic target in susceptible species	364475;9678602
BLAT	Drug Target	DrugBank	Paenarthrobacter S21	fig|1742992.47.peg.3658			P64170	Mycobacterium tuberculosis	ftsZ	Cell division protein FtsZ	5'-Guanosine-Diphosphate-Monothiophosphate;Citric Acid;Guanosine-5'-Diphosphate	Drug target		81	76	82	1e-141
K-mer Search	Antibiotic Resistance	PATRIC	Paenarthrobacter S21	fig|1742992.47.peg.139					rpoC	DNA-directed RNA polymerase beta' subunit (EC 2.7.7.6)	DNA-directed RNA polymerase beta' subunit (EC 2.7.7.6)	antibiotic target in susceptible species	16723576
K-mer Search	Antibiotic Resistance	PATRIC	Paenarthrobacter S21	fig|1742992.47.peg.142					EF-G	Translation elongation factor G	Translation elongation factor G	antibiotic target in susceptible species	17980694
BLAT	Drug Target	TTD	Paenarthrobacter S21	fig|1742992.47.peg.179			TTDI00934			DNA-directed RNA polymerase alpha subunit (EC 2.7.7.6)				91	94	80	1e-145
BLAT	Virulence Factor	PATRIC_VF	Paenarthrobacter S21	fig|1742992.47.peg.604			Rv0189c	Mycobacterium tuberculosis H37Rv	ilvD	Dihydroxy-acid dehydratase (EC 4.2.1.9)		Intracellular survival and replication	20864475	90	91	80	1e-249
K-mer Search	Antibiotic Resistance	PATRIC	Paenarthrobacter S21	fig|1742992.47.peg.4018					dxr	1-deoxy-D-xylulose 5-phosphate reductoisomerase (EC 1.1.1.267)	1-deoxy-D-xylulose 5-phosphate reductoisomerase (EC 1.1.1.267)	antibiotic target in susceptible species	16321944
K-mer Search	Antibiotic Resistance	PATRIC	Paenarthrobacter S21	fig|1742992.47.peg.877					FabL-like	Enoyl-[acyl-carrier-protein] reductase (EC 1.3.1.104), FabL-like, predicted	Enoyl-[acyl-carrier-protein] reductase (EC 1.3.1.104), FabL-like, predicted	antibiotic target replacement protein	27577999
K-mer Search	Antibiotic Resistance	PATRIC	Paenarthrobacter S21	fig|1742992.47.peg.631					Ddl	D-alanine--D-alanine ligase (EC 6.3.2.4)	D-alanine--D-alanine ligase (EC 6.3.2.4)	antibiotic target in susceptible species	24303782;24033232
K-mer Search	Antibiotic Resistance	PATRIC	Paenarthrobacter S21	fig|1742992.47.peg.1932					GdpD	Glycerophosphoryl diester phosphodiesterase (EC 3.1.4.46)	Glycerophosphoryl diester phosphodiesterase (EC 3.1.4.46)	protein altering cell wall charge conferring antibiotic resistance	21899450
K-mer Search	Antibiotic Resistance	PATRIC	Paenarthrobacter S21	fig|1742992.47.peg.2788					GdpD	Glycerophosphoryl diester phosphodiesterase (EC 3.1.4.46)	Glycerophosphoryl diester phosphodiesterase (EC 3.1.4.46)	protein altering cell wall charge conferring antibiotic resistance	21899450
K-mer Search	Antibiotic Resistance	PATRIC	Paenarthrobacter S21	fig|1742992.47.peg.1940					folA, Dfr	Dihydrofolate reductase (EC 1.5.1.3)	Dihydrofolate reductase (EC 1.5.1.3)	antibiotic target in susceptible species	20169085;25288078
K-mer Search	Antibiotic Resistance	PATRIC	Paenarthrobacter S21	fig|1742992.47.peg.422					MtrB	Two component system sensor histidine kinase MtrB	Two component system sensor histidine kinase MtrB	regulator modulating expression of antibiotic resistance genes	20233304
BLAT	Drug Target	DrugBank	Paenarthrobacter S21	fig|1742992.47.peg.3672			Q7WT42	Arthrobacter sp. (strain KM)	ppgmk	Polyphosphate glucokinase (EC 2.7.1.63)	Beta-D-Glucose	Drug target		100	100	85	1e-130
K-mer Search	Antibiotic Resistance	PATRIC	Paenarthrobacter S21	fig|1742992.47.peg.148					S10p	SSU ribosomal protein S10p (S20e)	SSU ribosomal protein S10p (S20e)	antibiotic target in susceptible species	26124155
