# Supplementary material for: Unusual Genomic and Biochemical Features of Paenarthrobacter lasiusi sp. nov—A Novel Bacterial Species Isolated from Lasius niger Anthill Soil
Source: Int J Mol Sci. 2024 Dec 25;26(1):67. doi: 10.3390/ijms26010067 (PMC11719660; doi:10.3390/ijms26010067)
Supplement: Supplementary file 1 [file ijms-26-00067-s001.zip › S21 Supplementary File 3.gff]

#Results for user-submitted data run on the PADLOC webserver with: PADLOC_v2.0.0_with_PADLOCDB_v2.0.0
NODE_12_length_109850_cov_32.386826	padloc	PD-T4-6	87289	88824	1.1999999999999998e-72	-	.	Name=PD-T4-6;HMM.accession=PDLC04061;HMM.name=PD-T4-6_WP_205119068.1;Target.coverage=0.889;HMM.coverage=0.937;Alt=PDLC04053, PD-T4-6_WP_157124873.1, 3.7e-76, 0.553, 0.91 | PDLC04061, PD-T4-6_WP_205119068.1, 1.2e-72, 0.889, 0.937 | PDLC04042, PD-T4-6_WP_036366335.1, 5.7e-68, 0.516, 0.911 | PDLC04039, PD-T4-6_WP_009677753.1, 1.8e-61, 0.623, 0.721 | PDLC04043, PD-T4-6_WP_067834564.1, 1.1e-59, 0.752,…
NODE_14_length_85914_cov_33.170136	padloc	wadjet_other	62088	63545	1.4999999999999992e-259	+	.	Name=JetA;HMM.accession=PDLC00447;HMM.name=JetA1_00006;Target.coverage=0.981;HMM.coverage=0.996;Alt=PDLC00447, JetA1_00006, 1.5e-259, 0.981, 0.996 | PDLC00460, JetA1_00019, 2.5e-74, 0.949, 0.961 | PDLC00464, JetA1_00023, 6.2e-60, 0.926, 0.929 | PDLC00461, JetA1_00020, 2.6e-34, 0.658, 0.648 | PDLC00457, JetA1_00016, 3.1e-33, 0.656, 0.673
NODE_14_length_85914_cov_33.170136	padloc	wadjet_other	63538	64479	3.299999999999999e-157	+	.	Name=JetB;HMM.accession=PDLC00476;HMM.name=JetB1_00009;Target.coverage=0.869;HMM.coverage=0.968;Alt=PDLC00476, JetB1_00009, 3.3e-157, 0.869, 0.968 | PDLC00485, JetB1_00018, 2.8e-59, 0.694, 0.857 | PDLC00481, JetB1_00014, 1.4e-49, 0.669, 0.949 | PDLC00501, JetB1_00034, 5e-38, 0.65, 0.859 | PDLC00497, JetB1_00030, 9.1e-34, 0.732, 0.916
NODE_14_length_85914_cov_33.170136	padloc	wadjet_other	64476	67931	0	+	.	Name=JetC;HMM.accession=PDLC00518;HMM.name=JetC1_00016;Target.coverage=0.977;HMM.coverage=0.987;Alt=PDLC00518, JetC1_00016, 0, 0.977, 0.987 | PDLC00512, JetC1_00010, 1.2e-153, 0.942, 0.949 | PDLC00517, JetC1_00015, 3.7e-151, 0.96, 0.972 | PDLC00511, JetC1_00009, 5.7e-140, 0.951, 0.953 | PDLC00514, JetC1_00012, 1.4e-114, 0.95, 0.958
NODE_20_length_60225_cov_26.150944	padloc	wadjet_type_I	9754	11250	5.199999999999998e-168	+	.	Name=JetA1;HMM.accession=PDLC00464;HMM.name=JetA1_00023;Target.coverage=0.974;HMM.coverage=0.986;Alt=PDLC00464, JetA1_00023, 5.2e-168, 0.974, 0.986 | PDLC00460, JetA1_00019, 7.2e-58, 0.918, 0.934 | PDLC00447, JetA1_00006, 2.9e-47, 0.936, 0.955 | PDLC00461, JetA1_00020, 9.6e-31, 0.639, 0.642 | PDLC00457, JetA1_00016, 2.5e-27, 0.711, 0.742
NODE_20_length_60225_cov_26.150944	padloc	wadjet_type_I	11247	12014	1.6999999999999997e-77	+	.	Name=JetB1;HMM.accession=PDLC00496;HMM.name=JetB1_00029;Target.coverage=0.836;HMM.coverage=0.67;Alt=PDLC00496, JetB1_00029, 1.7e-77, 0.836, 0.67 | PDLC00497, JetB1_00030, 4.1e-72, 0.898, 0.924 | PDLC00501, JetB1_00034, 2.5e-47, 0.801, 0.872 | PDLC00473, JetB1_00006, 5.2e-47, 0.766, 0.843 | PDLC00485, JetB1_00018, 1.5e-44, 0.816, 0.896
NODE_20_length_60225_cov_26.150944	padloc	wadjet_type_I	12011	15403	0	+	.	Name=JetC1;HMM.accession=PDLC00517;HMM.name=JetC1_00015;Target.coverage=0.989;HMM.coverage=0.991;Alt=PDLC00517, JetC1_00015, 0, 0.989, 0.991 | PDLC00518, JetC1_00016, 4.2e-214, 0.977, 0.977 | PDLC00509, JetC1_00007, 6.8e-132, 0.952, 0.948 | PDLC00512, JetC1_00010, 6.6e-126, 0.976, 0.974 | PDLC00511, JetC1_00009, 8.6e-106, 0.971, 0.963
NODE_20_length_60225_cov_26.150944	padloc	wadjet_type_I	15400	16587	9.499999999999998e-86	+	.	Name=JetD1;HMM.accession=PDLC00520;HMM.name=JetD1_00001;Target.coverage=0.955;HMM.coverage=0.945;Alt=PDLC00520, JetD1_00001, 9.5e-86, 0.955, 0.945 | PDLC00530, JetD1_00011, 2.2e-76, 0.972, 0.977 | PDLC00522, JetD1_00003, 6.2e-21, 0.538, 0.56 | PDLC00523, JetD1_00004, 7.1e-12, 0.343, 0.314 | PDLC00532, JetD1_00013, 6.9e-08, 0.361, 0.345
NODE_22_length_56545_cov_26.058476	padloc	pycsar_effector	52004	52510	9.3e-38	-	.	Name=PycTM;HMM.accession=PDLC02363;HMM.name=Pyc_2TM;Target.coverage=0.947;HMM.coverage=0.968;Alt=PDLC02363, Pyc_2TM, 9.3e-38, 0.947, 0.968 | PDLC02364, Pyc_3TM, 1.9e-23, 0.947, 0.925 | PDLC00711, Effector_00049, 2.5e-08, 0.929, 0.927 | PDLC00668, Effector_00006, 3.9e-07, 0.615, 0.63 | PDLC02365, Pyc_4TM, 0.00029, 0.799, 0.83
NODE_22_length_56545_cov_26.058476	padloc	pycsar_effector	52507	53223	1.0999999999999998e-72	-	.	Name=PycC;HMM.accession=PDLC02367;HMM.name=PycC_CladeB;Target.coverage=0.979;HMM.coverage=0.987;Alt=PDLC02367, PycC_CladeB, 1.1e-72, 0.979, 0.987 | PDLC00766, Cyclase_00006, 3e-70, 0.979, 0.983 | PDLC02369, PycC_CladeD, 2.5e-21, 0.632, 0.573 | PDLC02368, PycC_CladeC, 1.8e-16, 0.795, 0.795 | PDLC00763, Cyclase_00003, 2.6e-13, 0.623, 0.556
NODE_29_length_10195_cov_31.378830	padloc	PD-T4-6	6219	7079	1.8999999999999998e-52	+	.	Name=PD-T4-6;HMM.accession=PDLC04042;HMM.name=PD-T4-6_WP_036366335.1;Target.coverage=0.794;HMM.coverage=0.771;Alt=PDLC04042, PD-T4-6_WP_036366335.1, 1.9e-52, 0.794, 0.771 | PDLC04053, PD-T4-6_WP_157124873.1, 3.4e-48, 0.875, 0.814 | PDLC04061, PD-T4-6_WP_205119068.1, 2e-47, 0.805, 0.455 | PDLC04052, PD-T4-6_WP_153359500.1, 4.1e-44, 0.739, 0.429 | PDLC04043, PD-T4-6_WP_067834564.1, 5.2e-40, 0.819, …
NODE_2_length_561695_cov_26.610735	padloc	DMS_other	153126	155660	2.1e-12	-	.	Name=SngC;HMM.accession=PDLC03960;HMM.name=Shango__SngC;Target.coverage=0.404;HMM.coverage=0.474;Alt=PDLC03960, Shango__SngC, 2.1e-12, 0.404, 0.474 | PDLC02503, BrxHI_00004, 0.00027, 0.231, 0.285 | PDLC02503, BrxHI_00004, 0.00027, 0.231, 0.285 | PDLC02862, DpdF_00008, 0.00043, 0.096, 0.102 | PDLC02864, DpdF_00010, 0.0011, 0.137, 0.174
NODE_2_length_561695_cov_26.610735	padloc	DMS_other	157108	160035	3.5e-60	+	.	Name=mad3;HMM.accession=PDLC04135;HMM.name=mads_3;Target.coverage=0.322;HMM.coverage=0.955;Alt=PDLC04135, mads_3, 3.5e-60, 0.322, 0.955 | PDLC04140, mads_8, 5.9e-23, 0.284, 0.732
NODE_2_length_561695_cov_26.610735	padloc	PDC-S02	430173	431261	1.7999999999999995e-144	+	.	Name=PDC-S02;HMM.accession=PDLC04831;HMM.name=PDC-S02_WP_143549780.1;Target.coverage=0.926;HMM.coverage=0.965;Alt=PDLC04831, PDC-S02_WP_143549780.1, 1.8e-144, 0.926, 0.965 | PDLC04795, PDC-S02_WP_011937941.1, 7.6e-142, 0.923, 0.933 | PDLC04810, PDC-S02_WP_080642564.1, 7.4e-129, 0.912, 0.963 | PDLC04803, PDC-S02_WP_226889553.1, 5.1e-94, 0.722, 0.952 | PDLC04807, PDC-S02_WP_151674975.1, 2.4e-84, 0.…
NODE_3_length_506108_cov_29.639737	padloc	dXTPase	20807	22123	9.899999999999996e-119	-	.	Name=dGTPase;HMM.accession=PDLC02374;HMM.name=dGTPase;Target.coverage=0.923;HMM.coverage=0.873;Alt=PDLC02374, dGTPase, 9.9e-119, 0.923, 0.873
NODE_3_length_506108_cov_29.639737	padloc	PDC-S14	384390	385346	1.5999999999999997e-126	-	.	Name=PDC-S14;HMM.accession=PDLC04923;HMM.name=PDC-S14_WP_162602869.1;Target.coverage=0.94;HMM.coverage=0.922;Alt=PDLC04923, PDC-S14_WP_162602869.1, 1.6e-126, 0.94, 0.922 | PDLC04925, PDC-S14_WP_068837883.1, 1.2e-90, 0.928, 0.94 | PDLC04922, PDC-S14_WP_149137309.1, 1.7e-48, 0.871, 0.928 | PDLC04921, PDC-S14_WP_149596407.1, 9.2e-16, 0.48, 0.521 | PDLC04924, PDC-S14_WP_211789029.1, 1.7e-14, 0.777, 0…
NODE_3_length_506108_cov_29.639737	padloc	RM_type_IV	389783	392974	0	-	.	Name=mREase_IV;HMM.accession=PDLC03659;HMM.name=mREase_IV_00005;Target.coverage=0.881;HMM.coverage=0.98;Alt=PDLC03659, mREase_IV_00005, 0, 0.881, 0.98 | PDLC03658, mREase_IV_00004, 4e-88, 0.577, 0.631
NODE_4_length_332071_cov_32.152093	padloc	PD-T4-6	220459	222321	5.899999999999998e-171	-	.	Name=PD-T4-6;HMM.accession=PDLC04040;HMM.name=PD-T4-6_WP_011718859.1;Target.coverage=0.923;HMM.coverage=0.995;Alt=PDLC04040, PD-T4-6_WP_011718859.1, 5.9e-171, 0.923, 0.995 | PDLC04052, PD-T4-6_WP_153359500.1, 1.1e-135, 0.845, 0.986 | PDLC04061, PD-T4-6_WP_205119068.1, 9.6e-131, 0.68, 0.806 | PDLC04042, PD-T4-6_WP_036366335.1, 6e-116, 0.457, 0.942 | PDLC04060, PD-T4-6_WP_203635815.1, 9e-113, 0.738…
NODE_4_length_332071_cov_32.152093	padloc	PD-T4-6	222379	224232	2.3e-100	-	.	Name=PD-T4-6;HMM.accession=PDLC04061;HMM.name=PD-T4-6_WP_205119068.1;Target.coverage=0.728;HMM.coverage=0.831;Alt=PDLC04061, PD-T4-6_WP_205119068.1, 2.3e-100, 0.728, 0.831 | PDLC04039, PD-T4-6_WP_009677753.1, 2.7e-100, 0.717, 0.943 | PDLC04053, PD-T4-6_WP_157124873.1, 3.6e-90, 0.427, 0.865 | PDLC04060, PD-T4-6_WP_203635815.1, 4.3e-90, 0.434, 0.558 | PDLC04043, PD-T4-6_WP_067834564.1, 6.1e-87, 0.4…
NODE_5_length_291276_cov_31.862163	padloc	PD-T4-6	143525	145510	7e-57	+	.	Name=PD-T4-6;HMM.accession=PDLC04043;HMM.name=PD-T4-6_WP_067834564.1;Target.coverage=0.749;HMM.coverage=0.887;Alt=PDLC04042, PD-T4-6_WP_036366335.1, 4.7e-69, 0.405, 0.928 | PDLC04061, PD-T4-6_WP_205119068.1, 1.3e-67, 0.619, 0.775 | PDLC04053, PD-T4-6_WP_157124873.1, 2.9e-59, 0.406, 0.871 | PDLC04043, PD-T4-6_WP_067834564.1, 7e-57, 0.749, 0.887 | PDLC04054, PD-T4-6_WP_157521248.1, 7.5e-56, 0.509, …
NODE_6_length_270673_cov_31.407371	padloc	pycsar_effector	231374	231901	1.1e-17	-	.	Name=PycTM;HMM.accession=PDLC02364;HMM.name=Pyc_3TM;Target.coverage=0.875;HMM.coverage=0.887;Alt=PDLC02364, Pyc_3TM, 1.1e-17, 0.875, 0.887 | PDLC02363, Pyc_2TM, 1.1e-15, 0.875, 0.929 | PDLC00700, Effector_00038, 2.2e-06, 0.773, 0.803 | PDLC00711, Effector_00049, 2.3e-06, 0.79, 0.817 | PDLC02365, Pyc_4TM, 1.7e-05, 0.858, 0.915
NODE_6_length_270673_cov_31.407371	padloc	pycsar_effector	231901	232872	6.399999999999999e-89	-	.	Name=PycC;HMM.accession=PDLC02369;HMM.name=PycC_CladeD;Target.coverage=0.809;HMM.coverage=0.976;Alt=PDLC02369, PycC_CladeD, 6.4e-89, 0.809, 0.976 | PDLC00763, Cyclase_00003, 3.3e-47, 0.713, 0.851 | PDLC02367, PycC_CladeB, 4.3e-18, 0.475, 0.664 | PDLC00766, Cyclase_00006, 1.1e-13, 0.469, 0.651 | PDLC02366, PycC_CladeA, 1.6e-08, 0.358, 0.235
