# Supplementary material for: Unusual Genomic and Biochemical Features of Paenarthrobacter lasiusi sp. nov—A Novel Bacterial Species Isolated from Lasius niger Anthill Soil
Source: Int J Mol Sci. 2024 Dec 25;26(1):67. doi: 10.3390/ijms26010067 (PMC11719660; doi:10.3390/ijms26010067)
Supplement: Supplementary file 1 [file ijms-26-00067-s001.zip › Supplementary Table 11.xlsx]

## Sheet: Лист1
Alignment ID	Average Rt(min)	Average Mz	Metabolite name	Adduct type	Post curation result	Fill %	MS/MS assigned	Reference RT	Reference m/z	Formula	Ontology	INCHIKEY	SMILES	Annotation tag (VS1.0)	RT matched	m/z matched	MS/MS matched	Comment	Manually modified for quantification	Manually modified for annotation	Isotope tracking parent ID	Isotope tracking weight number	RT similarity	m/z similarity	Simple dot product	Weighted dot product	Reverse dot product	Matched peaks count	Matched peaks percentage	Total score	S/N average	Spectrum reference file name	MS1 isotopic spectrum	MS/MS spectrum	20231108_S1_blank_rep7	20231108_S1_blank_rep8	20231108_S21_4_1_rep1	20231108_S21_4_1_rep2	20231108_S21_4_2_rep1	20231108_S21_4_2_rep2	20231108_S21_4_3_rep1	20231108_S21_4_3_rep2	20231108_S21_4_4_rep1	20231108_S21_4_4_rep2	20231108_S21_7_1_rep1	20231108_S21_7_1_rep2	20231108_S21_7_2_rep1	20231108_S21_7_2_rep2	20231108_S21_7_3_rep1
1531	21.2	938.77417	ASG 29:1;O;Hex;FA 24:3	[M+NH4]+	0	0.84	True	13.61	938.7807	C59H100O7	AHexSIS	XSAYPOSNXXUYNV-UHFFFAOYSA-N	O=C(OCC1OC(OC2CC3=CCC4C(CCC5(C)C(CCC45)C(C)CCC(CC)C(C)C)C3(C)CC2)C(O)C(O)C1O)CCCCCCCCC=CCC=CCC=CCCCCCCC	310	True	True	True	Normalized unit: Intensity; Annotation method: Msp20230821112155_conventional_converted_dev_1	True	False	1531	0	1	1	0.05	0.06	0.67	2	1.5	1.35	10245.91	20231108_S21_4_3_rep2	938.72919:46 938.73352:707 938.73779:982 938.74213:2582 938.74640:2307 938.75067:4785 938.75500:5919 938.75928:4454 938.76361:6851 938.76788:9709 938.77222:12228 938.77649:12763 938.78076:8115 938.78510:5877 938.78937:8886 938.79370:5300 938.79797:4728 938.80225:6366 938.80658:3366 938.81085:3303 938.81519:2503 938.81946:1197 938.82379:1823 938.82806:802 938.83234:409 938.83667:77 938.84094:77 93…	121.09652:30 123.11773:30 135.11650:30 163.13318:29 187.07092:30 227.09843:39 245.22823:30 307.16306:23 319.18195:24 327.30237:23 361.21719:31 397.41019:22 431.32178:22 545.51276:23	128	165	1486399	1702095	1284934	1374277	812261	853309	1450748	1395807	164121	555436	1070614	1199644	2164197
1340	17.785	802.65045	ASG 29:2;O;Hex;FA 14:0	[M+NH4]+	0	0.84	True	11.56	802.65552	C49H84O7	AHexSTS	GASDAELZDHCDQE-UHFFFAOYSA-N	O=C(OCC1OC(OC2CC3=CCC4C(CCC5(C)C(CCC45)C(C=CC(CC)C(C)C)C)C3(C)CC2)C(O)C(O)C1O)CCCCCCCCCCCCC	310	True	True	True	Normalized unit: Intensity; Annotation method: Msp20230821112155_conventional_converted_dev_1	False	False	1340	0	1	0.98	0.04	0.05	0.68	2	1.5	1.34	10302.6	20231108_S21_7_2_rep1	802.60028:45 802.60431:311 802.60828:45 802.61224:2696 802.61621:1985 802.62018:3966 802.62415:3553 802.62811:5273 802.63208:7357 802.63605:12060 802.64001:10436 802.64404:11487 802.64801:13817 802.65198:10365 802.65594:11891 802.65991:10280 802.66388:9164 802.66785:9941 802.67181:6620 802.67578:4947 802.67981:3702 802.68378:2240 802.68774:3621 802.69171:2760 802.69568:1221 802.69965:56 802.70361…	109.09611:15 121.09630:10 123.11283:16 135.11296:13 137.12589:12 149.13206:11 177.15424:8 187.06848:11 187.14714:10 189.16551:10 199.07518:8 203.18106:8 227.10194:10 231.21495:8 245.22522:10 253.11411:10 263.14459:10 267.13248:10 285.24536:7 295.16647:8 319.16821:10 363.24203:10 381.35547:7 395.35034:11 431.29373:8 463.43143:7 785.63593:11	43	23	2087177	2071228	1359821	1352232	826316	850519	1156083	1103673	185104	404650	1350514	1366412	2461961
109	2.969	302.2995	C18-Sphinganine	[M+H]+	0	0.63	True	6.88	302.30536	C18H39NO2	Others	OTKJDMGTUTTYMP-ZWKOTPCHSA-N	CCCCCCCCCCCCCCC[C@@H](O)[C@@H](N)CO	330	True	True	True	Normalized unit: Intensity; Annotation method: Msp20230821112155_conventional_converted_dev_1	True	False	109	0	1	0.94	0.17	1	0.23	7	0.14	0.78	2335.11	20231108_S21_4_2_rep2	302.28226:449 302.28470:449 302.28714:299 302.28958:599 302.29202:749 302.29446:29622 302.29691:40018 302.29932:59540 302.30176:32537 302.30420:36966 302.30664:9999 302.30908:23794 302.31152:18142 302.31396:749 302.31641:749 302.31885:299 302.32129:749 302.32373:599 302.32617:599 302.36273:317 303.29031:317 303.29520:633 303.29764:633 303.30008:317 303.30496:791 303.30984:633 303.31473:316 303.32…	284.30643:23	387	239	3050149	2944682	3663463	3655983	2648814	2551147	1879295	1847914	722135	917665	2018716	2196631	16232
1040	21.961	675.6778	CE 18:1(d7)	[M+NH4]+	0	0.89	True	14.86	675.67786	C45H71[2H]7O2	CE	RJECHNNFRHZQKU-LCUGTLGDNA-N	[C@]12(CC=C3C[C@@H](OC(=O)CCCCCCC/C=C\CCCCCC([2H])([2H])C([2H])([2H])C([2H])([2H])[2H])CC[C@]3(C)[C@@]1([H])CC[C@]1(C)[C@@]([H])([C@@](C)([H])CCCC(C)C)CC[C@@]21[H])[H]	330	True	True	True	Normalized unit: Intensity; Annotation method: Msp20230821112155_conventional_converted_dev_1	True	False	1040	0	1	0.99	0.71	0.94	0.74	7	0.71	1.25	77323.7	20231108_S21_4_1_rep2	675.63068:940 675.63434:1174 675.63800:5466 675.64160:939 675.64526:3871 675.64893:19284 675.65259:69374 675.65619:67348 675.65985:91086 675.66351:148562 675.66718:177439 675.67078:244665 675.67444:295784 675.67810:215035 675.68176:231352 675.68536:195132 675.68903:165761 675.69269:148723 675.69635:99125 675.69995:71134 675.70361:44474 675.70728:29402 675.71088:29662 675.71454:17691 675.71820:117…	107.08010:12 109.09988:14 111.10896:15 119.08354:10 121.09721:18 123.11376:17 125.13126:13 133.09810:10 135.11395:291 139.14313:12 147.11356:624 149.12628:77 151.14233:15 161.12994:817 165.16289:14 175.14854:74 179.17380:17 189.15907:70 193.19507:16 201.16005:11 203.17242:141 205.19281:13 215.17714:20 217.19005:12 219.21027:15 229.19247:20 233.22145:95 235.25233:10 243.20570:153 245.22240:16 247.…	39	42	33897232	32515230	31120976	32919704	33476358	35505300	30510782	30723136	12091389	17961360	29099554	29297624	26931884
1670	17.899	1314.95618	CL 60:0|CL 30:0_30:0	[M+NH4]+	0	0.84	True	13.15	1314.94348	C69H134O17P2	CL	MFCWFOZROXABFJ-UHFFFAOYSA-N	O=C(OCC(OC(=O)CCCCCCCCCCC)COP(=O)(O)OCC(O)COP(=O)(O)OCC(OC(=O)CCCCCCCCCCC)COC(=O)CCCCCCCCCCCCCCCCC)CCCCCCCCCCCCCCCCC	310	True	True	True	Normalized unit: Intensity; Annotation method: Msp20230821112155_conventional_converted_dev_1	False	False	1670	0	1	0.98	0.87	0.74	0.69	3	1.67	1.64	428498.9	20231108_S21_4_3_rep2	1314.90955:4928 1314.91467:13320 1314.91968:12701 1314.92480:14750 1314.92993:20461 1314.93494:24231 1314.94006:31485 1314.94519:29181 1314.95020:30033 1314.95532:34328 1314.96045:28518 1314.96545:27167 1314.97058:25839 1314.97571:18360 1314.98071:16629 1314.98584:14449 1314.99097:12059 1314.99597:8259 1315.00110:8202 1315.00623:6326 1315.01123:4089 1315.01636:7183 1315.02148:3132 1315.02649:3104…	204.08849:3 299.25687:11 361.21463:4 495.44519:7 509.45871:94 521.85242:10 523.32422:6 523.39807:5 523.47504:56082 523.56812:14 523.59705:93 523.61310:7 524.50580:5 524.92029:4 525.81726:4 527.91974:4 529.56476:4 533.99304:3 537.48651:87 551.50177:4 659.48474:5 757.44019:6 757.48260:7 1055.68823:5 1055.71106:7 1055.73389:6 1073.70776:9 1279.89270:6 1279.97803:5 1293.93701:4 1297.80994:5 1297.9262…	0	12	7544885	7478362	6013298	5982656	3344326	3514518	6340801	6884683	2253913	4466486	6773082	7344363	16338214
1678	18.538	1328.97131	CL 61:0|CL 30:0_31:0	[M+NH4]+	0	0.84	True	13.21	1328.95911	C70H136O17P2	CL	HGTOSEFBOVMVOX-UHFFFAOYSA-N	O=C(OCC(OC(=O)CCCCCCCCCCC)COP(=O)(O)OCC(O)COP(=O)(O)OCC(OC(=O)CCCCCCCCCCCCC)COC(=O)CCCCCCCCCCCCCCCC)CCCCCCCCCCCCCCCCC	310	True	True	True	Normalized unit: Intensity; Annotation method: Msp20230821112155_conventional_converted_dev_1	False	False	1678	0	1	0.99	0.96	0.91	0.87	4	1.75	1.76	2353911	20231108_S21_7_3_rep2	1328.92090:72285 1328.92590:125049 1328.93103:187039 1328.93616:247721 1328.94128:329691 1328.94641:445948 1328.95154:534995 1328.95667:793294 1328.96179:720101 1328.96692:891101 1328.97205:834084 1328.97705:721982 1328.98218:683425 1328.98730:598169 1328.99243:532769 1328.99756:426629 1329.00269:298169 1329.00781:240864 1329.01294:141524 1329.01807:113139 1329.02307:66999 1329.02820:51655 1329.0…	123.11412:15 207.20355:11 225.21602:11 299.25583:134 313.27176:29 374.40002:11 417.86053:11 443.16412:11 503.59784:11 509.45078:751 517.22119:11 521.53998:12 521.84119:34 521.86041:101 521.88281:35 522.76440:17 523.15900:17 523.19427:17 523.29694:21 523.48950:307746 523.54724:13 523.60504:15 524.46558:19 524.67120:15 526.61688:15 527.67963:12 528.17920:15 528.87897:12 529.26617:12 532.14862:12 53…	4	0	76585836	76972818	63702793	64739019	48530414	50229473	63349942	64259626	27024440	42773164	68239750	71466561	97795027
1694	19.138	1342.99463	CL 62:0|CL 30:0_32:0	[M+NH4]+	0	0.84	True	13.23	1342.97485	C71H138O17P2	CL	KLSURHHIUHGSHR-UHFFFAOYSA-N	O=C(OCC(OC(=O)CCCCCCCCCCC)COP(=O)(O)OCC(O)COP(=O)(O)OCC(OC(=O)CCCCCCCCCCCCC)COC(=O)CCCCCCCCCCCCCCCCC)CCCCCCCCCCCCCCCCC	310	True	True	True	Normalized unit: Intensity; Annotation method: Msp20230821112155_conventional_converted_dev_1	False	False	1694	0	1	1	0.61	0.62	0.9	4	2	1.79	3953161	20231108_S21_4_1_rep1	1342.92981:67131 1342.93494:169941 1342.94006:291756 1342.94519:298212 1342.95032:425192 1342.95544:616856 1342.96069:702179 1342.96582:913478 1342.97095:1134138 1342.97607:1485687 1342.98120:1434233 1342.98633:1374438 1342.99146:1273373 1342.99658:1220231 1343.00171:1103963 1343.00696:935178 1343.01208:732560 1343.01721:518491 1343.02234:485465 1343.02747:232626 1343.03259:160178 1343.03772:1470…	109.10119:11 123.11202:12 137.12669:18 151.14212:8 237.65700:7 299.25226:224 313.27554:12 327.27982:8 344.16687:7 376.15674:7 392.03455:7 397.96979:7 416.58972:7 456.60413:7 464.83258:7 495.31076:8 508.31299:7 520.62561:7 521.83929:210 521.88739:18 522.50922:8 523.14429:10 523.36566:10 523.48761:247460 523.57104:9 523.59998:13 526.08081:10 526.36395:10 526.54095:10 528.87390:10 530.17468:10 530.7…	0	5	211465275	205076558	189445782	186914319	163579654	165650653	177303005	183753390	100326567	134356340	186967369	197382371	241189417
1708	19.749	1356.99438	CL 63:0|CL 31:0_32:0	[M+NH4]+	0	0.84	True	13.43	1356.99036	C72H140O17P2	CL	MBNTZJTVMCXKKN-UHFFFAOYSA-N	O=C(OCC(OC(=O)CCCCCCCCCCCCC)COP(=O)(O)OCC(O)COP(=O)(O)OCC(OC(=O)CCCCCCCCCCCCC)COC(=O)CCCCCCCCCCCCCCCCC)CCCCCCCCCCCCCCCC	310	True	True	True	Normalized unit: Intensity; Annotation method: Msp20230821112155_conventional_converted_dev_1	True	False	1708	0	1	0.99	0.97	0.93	0.89	4	2	1.88	3611943	20231108_S21_4_4_rep1	1356.95105:158145 1356.95630:234613 1356.96143:457934 1356.96655:533302 1356.97180:730603 1356.97693:1006491 1356.98206:1124334 1356.98730:1506303 1356.99243:1618904 1356.99756:1508317 1357.00281:1530122 1357.00793:1529812 1357.01306:1258158 1357.01831:1116151 1357.02344:906367 1357.02856:638702 1357.03381:441655 1357.03894:306454 1357.04407:254268 1357.04932:203036 1357.05444:90173 1357.05957:92…	111.12574:10 123.11586:12 137.12584:8 151.14467:7 225.21623:8 243.49976:7 299.25360:238 313.26950:17 327.28888:20 330.28506:9 338.66592:7 350.57608:7 355.36447:7 369.90561:7 388.00833:7 397.35889:8 416.29376:7 433.77710:7 477.71808:7 480.53363:7 509.46683:7 515.25177:7 523.47046:2269 529.26312:7 534.09534:8 535.80182:140 535.83429:316 535.86029:102 536.30194:10 536.58459:10 536.86084:10 537.12415…	23	8	273283776	266674912	236966768	239257040	208316816	217347200	238601584	229233808	137074480	174362672	239376128	250689488	293132832
1706	20.354	1355.01392	CL 63:1	[M+NH4]+	0	0.79	True	13.2	1354.97485	C72H138O17P2	CL	QIGMNSYNUSNDNO-UHFFFAOYSA-N	O=C(OCC(OC(=O)CCCCCCCCCCCCC)COP(=O)(O)OCC(O)COP(=O)(O)OCC(OC(=O)CCCCCCCCCCCCC)COC(=O)CCCCCCCCCCCCCCCCC)CCCCCCCC=CCCCCCCC	320	True	True	True	Normalized unit: Intensity; Annotation method: Msp20230821112155_conventional_converted_dev_1	True	False	1706	0	1	0.85	0.24	0.52	0.36	4	1	1.09	337899.9	20231108_S21_7_3_rep1	1354.96753:88131 1354.97266:130016 1354.97778:155691 1354.98303:128678 1354.98816:104698 1354.99329:151582 1354.99841:162481 1355.00366:109201 1355.00879:127778 1355.01392:168873 1355.01917:83679 1355.02429:29227 1355.02942:80707 1355.03467:3003 1355.03979:1802 1355.04492:18320 1355.05005:2405 1355.39087:1306 1355.93323:2571 1355.93835:1285 1355.94348:1928 1355.94873:3213 1355.95386:17919 1355.95…	299.27228:24 523.47888:54 524.46460:30 537.48706:204 538.49243:107 549.81378:30 550.80090:30 551.40350:22 551.51550:79073 551.61438:30 551.64398:30 552.27344:24 552.51410:65097 552.57678:42 552.64270:24 555.47559:23 565.51453:66 566.52570:183 579.53357:42 580.54370:48 1130.76917:24 1354.98132:444	5	0	14788211	15539586	11287339	12570414	11083768	11567203	11790726	13016325	6423425	9018102	12211114	15347722	15927540
1697	19.112	1348.98035	CL 63:4	[M+NH4]+	0	0.68	True	12.83	1348.92786	C72H132O17P2	CL	BCMNIEVOLAPZNA-UHFFFAOYSA-N	O=C(OCC(OC(=O)CCCCCCCCCCC)COP(=O)(O)OCC(O)COP(=O)(O)OCC(OC(=O)CCCCCCCCCCCCC)COC(=O)CCCCCCCCCCCCCCCC)CCCCCCC=CCC=CCC=CCC=CCC	320	True	True	True	Normalized unit: Intensity; Annotation method: Msp20230821112155_conventional_converted_dev_1	False	False	1697	0	1	0.99	0.03	0.94	0.05	4	1	1.08	119756.2	20231108_S21_4_4_rep2	1348.89209:5282 1348.89722:5388 1348.90234:8076 1348.90747:11834 1348.91272:16131 1348.91785:24138 1348.92297:25506 1348.92810:39348 1348.93323:32798 1348.93848:49550 1348.94360:23663 1348.94873:42533 1348.95386:30771 1348.95898:18786 1348.96423:10218 1348.96936:12805 1348.97449:4267 1348.97961:9449 1348.98474:6251 1348.98999:5412 1348.99512:5101 1349.00024:298 1349.00537:298 1349.01050:398 1349.…	274.95871:14 523.47345:205 523.49268:26 524.45276:18 537.48480:251 538.49017:15 539.49316:17 551.50006:43 552.49866:18 780.43689:14 797.45331:17 811.44543:32 812.46466:29 825.47467:29 826.47845:21 1325.93201:11 1332.01721:12 1344.72827:21 1347.23450:14 1347.92957:32 1347.98621:17 1348.56824:17 1348.72791:15 1348.94946:72321 1349.07825:25 1349.16589:21 1349.20703:17 1349.38745:17	4	0	1484688	2030311	1804633	3470983	3349881	3182123	1816833	1722966	1428846	2647171	1368639	1636204	4531922
1719	20.981	1368.98608	CL 64:1	[M+NH4]+	0	0.32	True	13.36	1368.99036	C73H140O17P2	CL	IFFAYMPSXCKGRS-UHFFFAOYSA-N	O=C(OCC(OC(=O)CCCCCCCCCCCCC)COP(=O)(O)OCC(O)COP(=O)(O)OCC(OC(=O)CCCCCCCCCCCCC)COC(=O)CCCCCCCCCCCCCCCCC)CCCCCCCC=CCCCCCCCC	320	True	True	True	Normalized unit: Intensity; Annotation method: Msp20230821112155_conventional_converted_dev_1	True	False	1719	0	1	0.97	0.13	0.29	0.36	4	1	1.08	63724.95	20231108_S21_4_1_rep1	1368.96106:1166 1368.96619:16011 1368.97144:17528 1368.97656:18744 1368.98181:26051 1368.98694:25124 1368.99219:26946 1368.99731:26012 1369.00256:23346 1369.00769:28056 1369.01294:27234 1369.01819:22660 1369.02332:16129 1369.02856:4338 1369.03369:15217 1369.03894:2756 1369.04407:9379 1369.04932:7961 1369.05444:5058 1369.05969:216 1369.06482:216 1369.07007:814 1369.07520:217 1369.08044:163 1369.08…	537.47314:268 537.49268:612 538.49152:76 551.50140:1696 552.50659:1206 555.04163:22 565.52356:927 566.51471:1217 579.53937:172 579.56976:44 580.52917:97 734.53326:30 1369.00317:200	0	5	3066977	3277970	1719756	1838716	1589611	1410543	1479547	1941779	593314	968244	2081259	2300339	3097295
1713	19.668	1362.94556	CL 64:4	[M+NH4]+	0	0.74	True	12.97	1362.94348	C73H134O17P2	CL	COMYUQMHFFQRQD-UHFFFAOYSA-N	O=C(OCC(OC(=O)CCCCCCCCCCC)COP(=O)(O)OCC(O)COP(=O)(O)OCC(OC(=O)CCCCCCCCCCC)COC(=O)CCCCCCCCCCCCCCCCC)CCCCCCCCC=CCC=CCC=CCC=CCC	320	True	True	True	Normalized unit: Intensity; Annotation method: Msp20230821112155_conventional_converted_dev_1	True	False	1713	0	1	0.96	0.02	0.86	0.04	4	1	1.06	114573.3	20231108_S21_7_3_rep1	1362.91528:1345 1362.92041:807 1362.92566:7755 1362.93079:18224 1362.93591:25577 1362.94116:28190 1362.94629:29262 1362.95154:26307 1362.95667:39296 1362.96191:42861 1362.96704:4190 1362.97217:9404 1362.97742:17206 1362.98254:1345 1362.98779:1076 1362.99292:807 1362.99817:1345 1363.00330:807 1363.00842:538 1363.01367:1076 1363.05505:547 1363.09131:557 1363.18970:557 1363.89929:553 1363.90967:553 …	274.96552:24 523.46027:29 537.48773:4321 538.49310:4294 538.58099:23 540.50336:28 551.51294:5273 552.51477:4797 554.51135:29 566.52637:29 794.41351:24 811.44891:39 812.46014:56 825.46204:63 826.46985:66 826.49005:51 1340.98535:661 1358.78589:29 1361.96777:50 1362.02466:36 1362.97742:86170 1363.10681:26	4	5	1244984	1510372	1581964	1794540	2017658	2057739	1870921	1836378	2608476	2537513	1804575	1896850	1944188
1738	20.955	1385.02783	CL 65:0|CL 32:0_33:0	[M+NH4]+	0	0.84	True	13.75	1385.02173	C74H144O17P2	CL	QJVGDGMKSOUPHY-UHFFFAOYSA-N	O=C(OCC(OC(=O)CCCCCCCCCCCCCCC)COP(=O)(O)OCC(O)COP(=O)(O)OCC(OC(=O)CCCCCCCCCCCCCC)COC(=O)CCCCCCCCCCCCCCCCC)CCCCCCCCCCCCCCC	310	True	True	True	Normalized unit: Intensity; Annotation method: Msp20230821112155_conventional_converted_dev_1	True	False	1738	0	1	1	0.68	0.69	0.9	4	2	1.81	1222531	20231108_S21_7_4_rep1	1384.97522:66490 1384.98035:58456 1384.98560:160058 1384.99084:162796 1384.99609:250708 1385.00122:297976 1385.00647:316809 1385.01172:355197 1385.01697:423046 1385.02222:441645 1385.02734:400968 1385.03259:423450 1385.03784:417272 1385.04309:390617 1385.04822:272697 1385.05347:205967 1385.05872:220054 1385.06396:211350 1385.06909:79471 1385.07434:97334 1385.07959:112016 1385.08484:55416 1385.089…	123.11084:11 235.23543:14 299.25543:17 313.27383:15 327.28061:24 416.20432:11 427.02795:11 519.74377:14 535.19397:14 535.80743:20 535.83667:20 537.41589:14 537.49390:65439 537.58496:20 537.59796:19 537.63702:21 538.48950:12 541.34796:12 543.62836:12 549.79437:17 549.81738:21 551.28198:15 551.42365:18 551.51257:134623 551.59821:20 551.63446:16 551.68713:20 552.48474:15 555.12555:12 557.31226:12 56…	0	11	50809144	58461660	34983240	34431528	33690264	33402128	32827158	38251908	13145085	20151528	38961308	45004716	50568868
1744	21.555	1399.03979	CL 66:0|CL 32:0_34:0	[M+NH4]+	0	0.84	True	13.95	1399.03735	C75H146O17P2	CL	ZTHKFJRLDUDZQK-UHFFFAOYSA-N	O=C(OCC(OC(=O)CCCCCCCCCCCCC)COP(=O)(O)OCC(O)COP(=O)(O)OCC(OC(=O)CCCCCCCCCCCCCCC)COC(=O)CCCCCCCCCCCCCCCCC)CCCCCCCCCCCCCCCCC	310	True	True	True	Normalized unit: Intensity; Annotation method: Msp20230821112155_conventional_converted_dev_1	False	False	1744	0	1	1	0.96	0.92	0.89	4	1.75	1.77	938928.8	20231108_S21_7_4_rep2	1398.99561:43520 1399.00085:65947 1399.00610:84909 1399.01135:136449 1399.01660:174053 1399.02185:209404 1399.02710:269069 1399.03235:281391 1399.03760:275614 1399.04285:381723 1399.04810:376298 1399.05334:332738 1399.05859:281937 1399.06384:284828 1399.06909:206712 1399.07434:177448 1399.07959:127623 1399.08484:114767 1399.09009:84678 1399.09534:53500 1399.10059:52235 1399.10583:19791 1399.11108…	137.13382:4 153.16536:3 235.23566:5 253.25243:4 278.77234:4 299.25574:14 327.28857:27 342.07126:3 369.58972:3 424.52762:3 427.25162:3 523.47015:3 537.48474:5 543.23657:4 548.75940:4 549.61401:5 549.70282:5 549.80151:41 550.54181:6 551.19037:8 551.24304:5 551.31879:9 551.35175:10 551.51642:151984 551.58563:188 551.62512:13 551.67456:9 552.51501:5 553.27032:5 554.37946:5 554.55121:5 554.69989:5 556…	8	0	38282790	37766314	23676797	24554828	20972933	21956568	21635153	22240114	4532508	8695125	26094930	27826615	35048114
1746	7.501	1406.97473	CL 67:3	[M+NH4]+	0	0.84	True	13.42	1407.0061	C76H142O17P2	CL	QZJARNJTHSHZKA-UHFFFAOYSA-N	O=C(OCC(OC(=O)CCCCCCCCCCCCCC)COP(=O)(O)OCC(O)COP(=O)(O)OCC(OC(=O)CCCCCCCCCCC)COC(=O)CCCCCCCCCCCCCCCCC)CCCCCCCCC=CCC=CCC=CCCCCC	320	True	True	True	Normalized unit: Intensity; Annotation method: Msp20230821112155_conventional_converted_dev_1	False	False	1746	0	1	1	0.53	0.9	0.53	4	1	1.28	77739.02	20231108_S21_7_4_rep1	1406.96509:693 1406.97034:19086 1406.97559:6359 1406.98083:26010 1406.98608:9405 1406.99133:8553 1406.99658:4449 1407.00183:21455 1407.00720:6597 1407.01245:37283 1407.01770:13636 1407.02295:6912 1407.02820:1733 1407.03870:1386 1407.04919:1040 1407.05457:694 1407.06506:694 1407.92810:702 1407.94910:701 1407.95435:701 1407.95959:701 1407.97021:1052 1407.97546:5307 1407.98071:19511 1407.98596:12519…	299.26016:30 521.86273:36 523.47577:37721 523.53674:41 524.47754:23 695.49615:938 712.52692:44 901.71405:22 1217.97656:102 1389.91736:238 1389.96448:3117 1389.99585:3075	0	5	570850	632964	646491	767155	405413	355525	992193	940753	276000	355238	534196	638933	1066951
1757	7.846	1435.04443	CL 69:3	[M+NH4]+	0	0.84	True	13.63	1435.03735	C78H146O17P2	CL	MLHBOPCHNBWJBZ-UHFFFAOYSA-N	O=C(OCC(OC(=O)CCCCCCCCCCCCCCC)COP(=O)(O)OCC(O)COP(=O)(O)OCC(OC(=O)CCCCCCCCCCCCC)COC(=O)CCCCCCCCCCCCCCCC)CCCCCCCCC=CCC=CCC=CCCCCC	320	True	True	True	Normalized unit: Intensity; Annotation method: Msp20230821112155_conventional_converted_dev_1	False	False	1757	0	1	1	0.52	0.89	0.53	4	1	1.28	548141.1	20231108_S21_4_3_rep2	1434.98364:27965 1434.98889:22238 1434.99426:55126 1434.99951:85539 1435.00488:36676 1435.01025:8869 1435.01550:32875 1435.02087:62034 1435.02612:62628 1435.03149:167440 1435.03674:91225 1435.04211:24305 1435.04736:42663 1435.05273:21623 1435.05798:21237 1435.06335:1870 1435.06860:34798 1435.07397:3117 1435.07922:1247 1435.08984:13802 1435.10059:1253 1435.11646:3153 1435.96680:2531 1435.97742:253…	299.25204:52 313.27289:24 453.25937:28 535.82928:103 537.43774:26 537.49628:139226 537.55811:56 537.57434:60 537.64587:30 538.47888:23 543.32996:22 545.05109:22 709.50433:5686 709.57532:22 726.51953:78 726.54974:48 1245.97620:453 1246.00598:469 1413.67200:24 1417.87854:30 1418.02112:24096 1418.16907:29	0	6	5815405	5925142	4702983	5202243	3173430	2872052	5359203	5282264	1045360	1841632	4130390	4287735	6348164
652	3.332	529.40051	DG 28:3	[M+Na]+	0	0.84	True	8.27	529.38629	C31H54O5	DG	KNXDAIUHOAZPRZ-UHFFFAOYSA-N	O=C(OCC(OC(=O)CCCCCCCCCC=CCC=CCC=CCC)CO)CCCCCCC	320	True	True	True	Normalized unit: Intensity; Annotation method: Msp20230821112155_conventional_converted_dev_1	False	False	652	0	1	0.98	0.02	0.04	0.75	1	1.5	1.36	33899.74	20231108_S21_7_1_rep1	529.35254:232 529.35577:232 529.36218:579 529.36542:347 529.36865:347 529.37189:4078 529.37512:14921 529.37836:10648 529.38159:50137 529.38477:59315 529.38800:56196 529.39124:102378 529.39447:99545 529.39771:94453 529.40094:89999 529.40417:71305 529.40741:65677 529.41064:59815 529.41382:35244 529.41705:15032 529.42029:8744 529.42352:3211 529.42676:1567 529.42999:8979 529.43323:9394 529.43646:463 …	104.10162:411 184.06912:2439 184.13004:24 346.32492:30 511.38574:47 529.41010:53	74	139	16935586	17157881	17156381	16914132	17847158	18019620	14555795	15085062	7047872	7166175	13995989	13733884	25431070
654	3.15	529.40234	DG 28:3	[M+Na]+	0	0.79	True	8.27	529.38629	C31H54O5	DG	KNXDAIUHOAZPRZ-UHFFFAOYSA-N	O=C(OCC(OC(=O)CCCCCCCCCC=CCC=CCC=CCC)CO)CCCCCCC	320	True	True	True	Normalized unit: Intensity; Annotation method: Msp20230821112155_conventional_converted_dev_1	False	False	654	0	1	0.86	0.01	0	0.75	1	1.5	1.31	24448.62	20231108_S21_4_3_rep1	529.35541:96 529.35864:143 529.36188:6130 529.36505:7373 529.36829:9150 529.37152:8102 529.37476:16756 529.37799:30299 529.38123:50509 529.38446:72914 529.38770:136527 529.39093:172646 529.39410:195997 529.39734:196733 529.40057:214127 529.40381:156249 529.40704:121774 529.41028:122498 529.41351:91122 529.41675:64347 529.41992:46729 529.42316:17976 529.42639:18198 529.42963:7094 529.43286:7584 52…	104.10301:469 124.99564:45 184.07094:5012 258.10474:29 529.40649:50	113	31	14867045	14033319	13075814	13315451	13977366	13617028	12107268	11652208	1534981	5257599	9364643	9762543	25436569
756	10.156	563.46466	DG 30:0	[M+Na]+	0	0.84	True	10.15	563.4646	C33H64O5	DG	CSPQFUGHYJVYJM-UHFFFAOYSA-N	O=C(OCC(OC(=O)CCCCCCC)CO)CCCCCCCCCCCCCCCCCCCCC	320	True	True	True	Normalized unit: Intensity; Annotation method: Msp20230821112155_conventional_converted_dev_1	False	False	756	0	1	1	0.99	0.75	0.75	1	1.5	1.61	87550.83	20231108_S21_7_1_rep2	563.42004:381 563.42334:254 563.42670:254 563.43005:381 563.43335:15449 563.43671:47298 563.44000:45257 563.44336:94275 563.44666:132501 563.45001:220542 563.45331:280804 563.45667:328724 563.46002:376634 563.46332:417187 563.46667:342099 563.46997:310209 563.47333:227643 563.47662:232266 563.47998:107644 563.48328:81961 563.48663:54179 563.48999:46576 563.49329:30676 563.49664:8066 563.49994:100…	299.25858:15 321.23199:16 561.73621:15 563.46301:9395 563.53625:17	68	26	37635247	37473677	20687300	34693516	31434133	32250628	38827926	16929462	28843979	33869637	33082952	35902800	40131948
749	10.201	558.52087	DG 30:0|DG 15:0_15:0	[M+NH4]+	0	0.84	True	10.19	558.50922	C33H64O5	DG	FWYXULJVROPNGE-UHFFFAOYSA-N	O=C(OCC(OC(=O)CCCCCCCCCCCCCC)CO)CCCCCCCCCCCCCC	310	True	True	True	Normalized unit: Intensity; Annotation method: Msp20230821112155_conventional_converted_dev_1	False	False	749	0	1	1	0.92	0.87	0.83	3	1.67	1.71	361449.8	20231108_S21_4_3_rep2	558.46155:429 558.46484:22390 558.46820:643 558.47150:11582 558.47479:22991 558.47815:58987 558.48145:119052 558.48474:254043 558.48810:430208 558.49139:550871 558.49469:921430 558.49799:1365810 558.50134:1809422 558.50464:1997032 558.50793:2447938 558.51129:2625713 558.51459:2373621 558.51788:2467015 558.52124:2296183 558.52454:1880022 558.52783:1494348 558.53119:931854 558.53448:648469 558.5377…	109.09780:785 111.11131:735 123.11469:1216 125.12593:187 137.12955:788 151.14859:35 207.20441:53 225.21483:30 243.22478:761 281.25922:22 285.23471:29 298.34042:36 299.25937:84839 299.31763:34 299.33945:24 300.70007:24 302.18564:22 305.74884:22 309.54263:22 313.26797:23 521.84613:34 523.47522:48351 523.55548:29	104	86	379036990	366267757	324209094	322275141	218253204	223956174	324624741	321506923	114999062	174090995	335057181	334552462	433103442
800	10.804	577.47076	DG 31:0	[M+Na]+	0	0.84	True	10.92	577.48022	C34H66O5	DG	ZYAZBALEUCQCIW-UHFFFAOYSA-N	O=C(OCC(OC(=O)CCCCCCC)CO)CCCCCCCCCCCCCCCCCCCCCC	320	True	True	True	Normalized unit: Intensity; Annotation method: Msp20230821112155_conventional_converted_dev_1	True	False	800	0	1	1	0.99	0.75	0.75	1	1.5	1.61	88267.31	20231108_S21_4_3_rep2	577.44153:1759 577.44489:1759 577.44824:1173 577.45160:26261 577.45502:24508 577.45837:51051 577.46173:116707 577.46509:143877 577.46844:243169 577.47186:330745 577.47522:243146 577.47858:396783 577.48193:267391 577.48535:274156 577.48871:108494 577.49207:188769 577.49542:61655 577.49878:77155 577.50220:41314 577.50555:72694 577.50891:16265 577.51227:2345 577.51569:2345 577.52917:1767 577.53253:1…	265.21341:11 299.25925:18 313.26538:12 321.29053:8 537.47992:19 575.71002:10 577.37726:8 577.48175:18881 577.56598:13 577.59973:14 577.62665:12 581.42218:8	7561	8218	71914752	71686560	68094544	66215264	61234976	62233660	68913488	64966148	45912296	54042568	63790784	67281488	66353624
784	10.784	572.52362	DG 31:0|DG 15:0_16:0	[M+NH4]+	0	0.84	True	10.89	572.5249	C34H66O5	DG	PENDWALPEZESAS-UHFFFAOYSA-N	O=C(OCC(OC(=O)CCCCCCCCCCCCCCC)CO)CCCCCCCCCCCCCC	310	True	True	True	Normalized unit: Intensity; Annotation method: Msp20230821112155_conventional_converted_dev_1	False	False	784	0	1	1	0.85	0.84	0.82	4	1.75	1.73	1120072	20231108_S21_7_1_rep2	572.48279:67182 572.48615:96971 572.48950:19778 572.49286:122927 572.49622:290722 572.49957:622709 572.50293:851309 572.50629:1369889 572.50964:2052311 572.51300:2429190 572.51636:3056192 572.51971:3713976 572.52307:4386264 572.52643:4847419 572.52979:4196790 572.53314:4117743 572.53650:3323779 572.53986:2555187 572.54321:1856684 572.54657:1291090 572.54993:1146930 572.55328:637446 572.55664:4662…	109.09758:4292 111.11256:1797 113.12807:14 117.09197:10 121.09943:8 123.11288:2954 125.12881:975 127.14214:10 135.10979:10 137.12762:1858 139.14221:115 141.15483:10 149.12704:11 151.14311:1177 153.12410:13 155.17564:10 165.15829:263 171.17354:8 179.18405:18 187.16850:12 191.17944:9 205.18573:8 207.20598:344 215.19662:11 221.22206:596 223.19803:12 225.21646:212 237.21960:8 239.23524:422 242.25394:…	380	224	1091621989	1076566655	900764360	934846100	691349896	724360204	874877045	886319635	267253290	448646378	869408614	899382143	1069234797
786	9.708	573.45892	DG 31:2	[M+Na]+	0	0.89	True	9.33	573.44891	C34H62O5	DG	DYNJBAUXDNACST-UHFFFAOYSA-N	O=C(OCC(OC(=O)CCC=CCCC)CO)CCCCCCCCCCC=CCCCCCCCCCC	320	True	True	True	Normalized unit: Intensity; Annotation method: Msp20230821112155_conventional_converted_dev_1	False	False	786	0	1	0.99	0.04	0.03	0.75	1	1.5	1.36	3889.99	20231108_S21_4_4_rep1	573.41675:181 573.42010:181 573.42346:181 573.42682:361 573.43018:1852 573.43353:361 573.43689:451 573.44025:4480 573.44360:10786 573.44696:11761 573.45032:18672 573.45367:37123 573.45709:15342 573.46045:35081 573.46381:28693 573.46716:20730 573.47052:35811 573.47388:22223 573.47723:11026 573.48059:7476 573.48395:451 573.48730:451 573.49066:361 573.49402:5847 573.49738:451 573.50073:271 573.50745…	162.56941:20 367.21655:20 500.44104:20 537.35339:24 537.36963:24 537.37616:48 537.37939:24 537.38269:24 537.38593:24 537.39569:24 537.39893:24 537.40216:24 537.41193:24 537.41516:24 537.41846:24 537.42169:24 555.49182:24 555.50171:24 573.42731:20 573.52808:48 573.60870:20	103	640	1410695	1436956	1270458	1254549	1725920	1694360	1900509	2014500	1811569	2305700	1602594	1543171	1702151
852	11.345	591.4967	DG 32:0	[M+Na]+	0	0.84	True	11.46	591.49591	C35H68O5	DG	IMXMTGVRZTUYOM-UHFFFAOYSA-N	O=C(OCC(OC(=O)CCCCCCC)CO)CCCCCCCCCCCCCCCCCCCCCCC	320	True	True	True	Normalized unit: Intensity; Annotation method: Msp20230821112155_conventional_converted_dev_1	True	False	852	0	1	1	0.99	0.75	0.75	1	1.5	1.61	1048.23	20231108_S21_7_2_rep2	591.44891:1150 591.45575:1149 591.45917:2870 591.46259:2296 591.46600:14939 591.46942:29287 591.47284:69285 591.47626:119520 591.47961:224957 591.48303:273528 591.48645:311808 591.48987:377354 591.49329:461719 591.49670:521672 591.50012:319340 591.50354:338051 591.50696:242274 591.51031:190920 591.51373:184723 591.51715:128734 591.52057:34410 591.52399:59280 591.52740:47491 591.53082:20614 591.53…	133.08078:28 165.09677:22 247.19974:23 299.26825:29 327.28391:43 349.26166:24 553.51196:36 574.40723:29 591.43829:26 591.49969:41449 591.56116:45	752815	836039	82801792	79789992	71907776	74231216	69329664	67165192	71884144	73724912	49837900	54678884	67332592	75205464	73653248
841	11.325	586.54346	DG 32:0|DG 15:0_17:0	[M+NH4]+	0	0.84	True	11.79	586.54053	C35H68O5	DG	RDWXBJISQSMHCQ-UHFFFAOYSA-N	O=C(OCC(OC(=O)CCCCCCCCCCCCCCCC)CO)CCCCCCCCCCCCCC	310	True	True	True	Normalized unit: Intensity; Annotation method: Msp20230821112155_conventional_converted_dev_1	False	False	841	0	1	1	0.87	0.85	0.83	4	1.75	1.73	1415144	20231108_S21_7_1_rep2	586.49219:14121 586.49561:1671 586.49896:19272 586.50238:56027 586.50580:99529 586.50916:268223 586.51257:330620 586.51599:667553 586.51935:990664 586.52277:1189331 586.52618:2105378 586.52954:2912104 586.53296:4297066 586.53638:4803031 586.53973:6234133 586.54315:6177195 586.54657:5535298 586.54993:5375643 586.55334:4524176 586.55676:3652692 586.56012:2920423 586.56354:2085122 586.56689:1365455 …	107.04588:30 109.09610:4791 109.13127:24 111.11254:3779 113.12656:42 115.06987:28 121.09942:34 123.11287:2690 123.12999:29 124.79481:30 125.12880:1043 135.08368:24 137.12761:2800 139.10414:29 139.14386:35 141.15982:29 149.05852:24 151.14308:782 151.17413:29 153.15706:44 157.15289:23 165.16008:80 173.14836:24 179.16901:29 187.15887:24 193.19986:23 207.20798:281 225.21643:78 235.23615:724 243.22424…	128	257	1663515913	1604217599	1375304209	1389479192	1170733258	1184465691	1285371464	1307428847	453098572	674072413	1381107592	1345917933	1520918556
877	11.992	605.50708	DG 33:0	[M+Na]+	0	0.84	True	12	605.51147	C36H70O5	DG	BFIDRLHOPKTGSX-UHFFFAOYSA-N	O=C(OCC(OC(=O)CCCCCCC)CO)CCCCCCCCCCCCCCCCCCCCCCCC	320	True	True	True	Normalized unit: Intensity; Annotation method: Msp20230821112155_conventional_converted_dev_1	False	False	877	0	1	1	0.99	0.75	0.75	1	1.5	1.61	14767.71	20231108_S21_7_4_rep2	605.46252:488 605.46594:195 605.47284:390 605.47632:8917 605.47974:9008 605.48322:32374 605.48669:55055 605.49011:61987 605.49359:105574 605.49701:131793 605.50049:199627 605.50391:192922 605.50739:232492 605.51080:284676 605.51428:233004 605.51770:218774 605.52118:213047 605.52466:104590 605.52808:105280 605.53156:74867 605.53497:33079 605.53845:47416 605.54187:26044 605.54535:14546 605.54877:21…	313.27213:15 335.22873:12 349.25909:12 603.68292:14 605.44183:14 605.51434:14248 605.61102:14	144	214	20033790	18547060	15439438	15124759	12689240	11746904	15272554	15454250	6612374	8991834	13391937	13362359	18811135
872	11.988	600.55603	DG 33:0|DG 16:0_17:0	[M+NH4]+	0	0.84	True	12.18	600.55621	C36H70O5	DG	WXGMZWZWWLFHHY-UHFFFAOYSA-N	O=C(OCC(OC(=O)CCCCCCCCCCCCCCCC)CO)CCCCCCCCCCCCCCC	310	True	True	True	Normalized unit: Intensity; Annotation method: Msp20230821112155_conventional_converted_dev_1	False	False	872	0	1	1	0.86	0.83	0.8	4	1.75	1.72	3139.74	20231108_S21_4_3_rep2	600.50684:6265 600.51025:4690 600.51367:4782 600.51715:844 600.52057:22685 600.52399:31903 600.52747:60227 600.53088:97637 600.53430:205382 600.53778:241933 600.54120:352617 600.54462:548733 600.54810:682402 600.55151:731965 600.55493:815007 600.55841:767156 600.56183:519962 600.56525:575047 600.56873:360271 600.57214:397186 600.57556:238943 600.57904:134154 600.58246:134221 600.58588:91638 600.5…	109.09770:69 123.11147:39 125.12739:37 133.07954:37 137.13928:39 165.15669:29 177.11171:29 221.22441:29 235.24290:29 239.23553:35 257.24228:35 299.25909:42 313.27017:10228 326.34879:24 327.28702:11650 341.30478:33 415.24783:23 563.79700:24 565.52026:19075 565.56696:44	599	2450	111522582	111372400	89130244	91302413	66622352	70341193	88761787	87610817	16189142	30532867	77418907	78331338	105660775
879	11.178	605.5744	DG 33:1(d7)|DG 15:0_18:1(d7)	[M+NH4]+	0	0.89	True	11.13	605.58447	C36H61[2H]7O5	DG	GWAPRYUVSHVZHN-ZYYJJESQNA-N	OC[C@]([H])(OC(CCCCCCC/C=C\CCCCCC([2H])([2H])C([2H])([2H])C([2H])([2H])[2H])=O)COC(CCCCCCCCCCCCCC)=O	330	True	True	True	Normalized unit: Intensity; Annotation method: Msp20230821112155_conventional_converted_dev_1	False	False	879	0	1	0.99	0.93	0.96	0.87	5	0.6	1.27	4743.17	20231108_S21_4_3_rep1	605.53558:892 605.53906:595 605.54254:892 605.55286:595 605.55634:4118 605.55975:9005 605.56323:18294 605.56665:47476 605.57013:55842 605.57361:55808 605.57703:76173 605.58051:92499 605.58392:56384 605.58740:72851 605.59082:50637 605.59430:53437 605.59772:50312 605.60120:15593 605.60468:18579 605.60809:5044 605.61157:1486 605.61847:892 605.62189:1189 605.64264:604 605.66681:634 606.55432:629 606.…	225.21872:24 299.25653:2413 345.28363:22 346.32962:2228 570.55145:1468	34	23	3902473	3880000	4222008	4295762	4356338	3954982	3449254	3660609	491780	1059753	3050180	3097093	2688903
916	12.568	619.52765	DG 34:0	[M+Na]+	0	0.84	True	12.61	619.52722	C37H72O5	DG	SSJMMYPUZPYGQU-UHFFFAOYSA-N	O=C(OCC(OC(=O)CCCCCCC)CO)CCCCCCCCCCCCCCCCCCCCCCCCC	320	True	True	True	Normalized unit: Intensity; Annotation method: Msp20230821112155_conventional_converted_dev_1	False	False	916	0	1	1	1	0.75	0.75	1	1.5	1.61	57953.27	20231108_S21_4_2_rep1	619.47833:164 619.48181:1076 619.48529:3174 619.48877:164 619.49231:3326 619.49579:8735 619.49927:23916 619.50275:30567 619.50623:51329 619.50977:82634 619.51324:89521 619.51672:169362 619.52020:181718 619.52368:207348 619.52722:234337 619.53070:210490 619.53418:201976 619.53766:135611 619.54114:157218 619.54468:93063 619.54816:77901 619.55164:64485 619.55511:23423 619.55859:20450 619.56213:9375 …	579.53333:20 617.60461:12 619.52686:18203 619.67352:15	26	34	26878804	26057690	20323676	21707275	18925375	18815506	20254147	20468110	7399752	11098157	19880705	20135015	24605939
903	12.586	614.4754	DG 34:0|DG 17:0_17:0	[M+NH4]+	0	0.89	True	12.77	614.57178	C37H72O5	DG	RGROBSGNJZWWRZ-UHFFFAOYSA-N	O=C(OCC(OC(=O)CCCCCCCCCCCCCCCC)CO)CCCCCCCCCCCCCCCC	310	True	True	True	Normalized unit: Intensity; Annotation method: Msp20230821112155_conventional_converted_dev_1	False	False	903	0	1	0.98	0.91	0.86	0.82	3	1.67	1.69	5442.07	20231108_S21_4_1_rep1	614.52936:6453 614.53284:13146 614.53632:40887 614.53979:44456 614.54327:98435 614.54675:134131 614.55023:221173 614.55371:318775 614.55719:422919 614.56067:716276 614.56415:714388 614.56763:914162 614.57111:1139087 614.57458:1292070 614.57806:1360087 614.58154:1215101 614.58502:1110914 614.58850:880200 614.59198:827667 614.59546:550260 614.59894:321079 614.60242:245407 614.60583:133920 614.60931…	109.09670:984 111.11167:450 115.07499:4 121.09386:6 123.11348:645 125.12785:53 133.08000:61 137.12823:313 139.14613:31 151.14545:120 153.16116:10 165.16252:10 171.16864:4 177.10652:9 179.17528:7 187.16911:3 193.19464:5 201.17552:5 215.18901:4 227.19171:8 227.20441:5 235.23892:363 251.22849:5 253.24908:106 265.16785:3 271.25772:690 299.25201:593 309.27359:7 313.26785:7 326.26782:9 326.28809:49 326…	179	435	110866123	105867293	90227647	90990093	63979188	64203930	77039552	76518112	13430249	25904551	76675714	79608294	97361867
900	12.741	613.45758	DG 34:3	[M+Na]+	0	0.89	True	10.07	613.48022	C37H66O5	DG	CJKXNIAUCJAYKE-UHFFFAOYSA-N	O=C(OCC(OC(=O)CCCCCCCCCCC=CCC=CCC=CCCCCCCC)CO)CCCCCCC	320	True	True	True	Normalized unit: Intensity; Annotation method: Msp20230821112155_conventional_converted_dev_1	False	False	900	0	1	0.95	0.18	0.16	0.75	1	1.5	1.39	71547.05	20231108_S21_7_4_rep1	613.42218:339 613.42566:3275 613.42914:12234 613.43262:19930 613.43610:23571 613.43958:51924 613.44305:65552 613.44653:115287 613.45001:165067 613.45343:232586 613.45691:253002 613.46039:283227 613.46387:280510 613.46735:259475 613.47083:306784 613.47430:186824 613.47778:157105 613.48126:89143 613.48474:78541 613.48822:61790 613.49170:60421 613.49518:17469 613.49860:7054 613.50208:8903 613.50555:…	277.07193:24 333.15076:30 389.21036:81 429.23361:24 445.27136:5786 483.33179:45 500.32239:485 500.36002:36 501.33633:8462 539.39136:363 556.38861:34 557.40149:8791 557.52734:23 613.31421:23 613.46014:5241	19	5	16897199	16307334	17693024	18382872	17020916	17674151	15154795	15140229	2214218	4422533	14077528	14173206	11809381
972	14.28	642.60046	DG 36:0|DG 18:0_18:0	[M+NH4]+	0	0.89	True	13.23	642.60309	C39H76O5	DG	UHUSDOQQWJGJQS-UHFFFAOYSA-N	O=C(OCC(OC(=O)CCCCCCCCCCCCCCCCC)CO)CCCCCCCCCCCCCCCCC	310	True	True	True	Normalized unit: Intensity; Annotation method: Msp20230821112155_conventional_converted_dev_1	False	False	972	0	1	1	0.9	0.82	0.79	3	1.67	1.68	7297.38	20231108_S21_7_4_rep2	642.55096:33 642.55450:33 642.55804:22 642.56165:1257 642.56519:44 642.56873:1976 642.57227:3044 642.57587:2359 642.57941:5980 642.58295:10325 642.58649:13034 642.59009:22984 642.59363:23304 642.59717:31389 642.60071:33156 642.60431:31966 642.60785:30624 642.61139:21784 642.61493:18187 642.61853:20387 642.62207:14047 642.62561:11209 642.62915:8605 642.63275:8532 642.63629:6354 642.63983:4452 642.…	123.11563:8 267.27002:15 285.28091:8 341.30377:2367 605.67920:9 607.56549:2451 607.61047:48 642.61121:8	598	659	2502297	2450079	2379726	2471611	2549222	2582577	2104223	2084002	382815	690038	1936144	1916391	1746618
1146	8.169	723.58551	DG 42:4	[M+Na]+	0	0.89	True	13.06	723.58978	C45H80O5	DG	VHEGSINDELCQNS-UHFFFAOYSA-N	O=C(OCC(OC(=O)CCCCCCCCCCCCCCCCCCCCC=CCC=CCC=CCC=CCC)CO)CCCCCCC	320	True	True	True	Normalized unit: Intensity; Annotation method: Msp20230821112155_conventional_converted_dev_1	False	False	1146	0	1	0.99	0.93	0.73	0.75	1	1.5	1.59	745.62	20231108_S1_blank_rep6	723.53644:4522 723.54022:5637 723.54401:6573 723.54779:6934 723.55151:5120 723.55530:9615 723.55908:9944 723.56287:7928 723.56665:13143 723.57037:13341 723.57416:13846 723.57794:18330 723.58173:16917 723.58551:18755 723.58929:16324 723.59302:13940 723.59680:10946 723.60059:11456 723.60437:9469 723.60815:7623 723.61194:4691 723.61566:1590 723.61945:4886 723.62323:3019 723.62701:1227 723.63080:1313…	133.08516:19 177.11261:12 184.16696:18 247.20134:15 273.22821:12 302.19388:17 340.31427:218 583.47510:18 706.46399:28 723.49945:25 723.52209:69 723.58624:5783 723.75604:12	224346	278533	27798882	24921654	25307871	23572970	19038195	23534609	26148912	24052070	10698146	14618029	22841999	26115629	22738558
1145	8.04	723.58142	DG 42:4	[M+Na]+	0	0.89	True	13.06	723.58978	C45H80O5	DG	VHEGSINDELCQNS-UHFFFAOYSA-N	O=C(OCC(OC(=O)CCCCCCCCCCCCCCCCCCCCC=CCC=CCC=CCC=CCC)CO)CCCCCCC	320	True	True	True	Normalized unit: Intensity; Annotation method: Msp20230821112155_conventional_converted_dev_1	False	False	1145	0	1	0.99	0.94	0.73	0.75	1	1.5	1.59	666.33	20231108_S21_7_2_rep1	723.53613:584 723.54364:4786 723.54742:22758 723.55121:21418 723.55499:69487 723.55872:35227 723.56250:92760 723.56628:145777 723.57007:152105 723.57385:187936 723.57764:200116 723.58136:291077 723.58514:202735 723.58893:258098 723.59271:189572 723.59650:144345 723.60022:159325 723.60400:105098 723.60779:67535 723.61157:52144 723.61536:69273 723.61914:1457 723.62286:36079 723.62665:17678 723.6304…	102.08913:654 133.08109:30 184.16580:45 193.12965:22 247.20200:27 283.26151:36 292.23166:29 302.19446:173 311.29138:45 328.31482:39 340.32254:1353 362.30469:29 368.35852:72 422.40320:24 467.35068:29 468.44601:30 540.42181:42 540.43811:30 551.50305:624 551.53595:49 667.35840:38 706.48578:30 721.34979:33 723.42334:36 723.48370:46 723.59314:54386 723.68372:31	7927	3795	17814842	16461632	17474450	18324538	17837173	17833535	15944096	16159899	4401517	6607999	14740503	15587800	13307719
1182	9.447	737.59979	DG 43:4	[M+Na]+	0	0.89	True	13.24	737.60541	C46H82O5	DG	BGGHTRGQBWBDHB-UHFFFAOYSA-N	O=C(OCC(OC(=O)CCCCCCCCCCCCCCCCCCCCC=CCC=CCC=CCC=CCC)CO)CCCCCCCC	320	True	True	True	Normalized unit: Intensity; Annotation method: Msp20230821112155_conventional_converted_dev_1	False	False	1182	0	1	0.99	0.97	0.75	0.75	1	1.5	1.6	32685.41	20231108_S21_7_1_rep1	737.55029:1226 737.55792:612 737.56171:918 737.56555:3848 737.56934:917 737.57312:1528 737.57697:35388 737.58075:63510 737.58459:47025 737.58838:81017 737.59222:39427 737.59601:69826 737.59979:84581 737.60364:52828 737.60742:21942 737.61127:21983 737.61505:39528 737.61884:14024 737.62268:18795 737.62646:16291 737.63031:15707 737.63409:1529 737.63794:8105 737.64172:7964 737.64551:612 737.64935:918…	116.10464:200 184.06726:41 185.07155:47 198.18037:23 340.31860:48 481.39664:24 662.54712:24 737.52972:27 737.60590:14581	159	84	38978209	36557644	37113462	38940647	35784393	35762343	32946808	33597978	3248386	17130236	33197451	34803726	17401894
1228	8.856	751.62311	DG 44:4	[M+Na]+	0	0.89	True	13.31	751.62109	C47H84O5	DG	RKSVJQKAZINLQY-UHFFFAOYSA-N	O=C(OCC(OC(=O)CCCCCCCCCCCCCCCCCCCCCCC=CCC=CCC=CCC=CCC)CO)CCCCCCC	320	True	True	True	Normalized unit: Intensity; Annotation method: Msp20230821112155_conventional_converted_dev_1	False	False	1228	0	1	1	0.97	0.74	0.75	1	1.5	1.6	17637.26	20231108_S21_7_4_rep1	751.57635:1284 751.58020:1284 751.58789:1284 751.59174:2568 751.59558:2568 751.59943:2568 751.60327:1926 751.60712:25106 751.61096:27549 751.61481:29146 751.61865:33672 751.62250:99547 751.62634:11768 751.63019:13698 751.63403:3210 751.63788:1284 751.64172:2568 751.64557:2568 751.64941:1284 751.65326:1926 751.66479:1284 751.67249:1285 751.78400:1306 752.54187:1303 752.59961:1300 752.60345:1300 75…	102.09146:56 102.09287:56 184.07202:63 184.16908:32 302.19400:43 368.35007:329 467.34436:23 537.50714:22 568.45770:30 738.62775:24 751.53851:27 751.62695:22164	18	15	2962466	3245006	3276190	3497507	4025769	4092259	2974121	3215399	779303	843154	2640684	2461395	2395809
1196	11.097	741.54883	DG 44:9	[M+Na]+	0	0.89	True	11.63	741.54279	C47H74O5	DG	NITXBQILFXRJJS-UHFFFAOYSA-N	O=C(OCC(OC(=O)CCCCCCCC=CCC=CCC=CCC=CCC=CCC=CCC=CCC=CCC=CCC)CO)CCCCCCC	320	True	True	True	Normalized unit: Intensity; Annotation method: Msp20230821112155_conventional_converted_dev_1	False	False	1196	0	1	1	0.1	0.08	0.75	1	1.5	1.38	5770.56	20231108_S21_7_2_rep2	741.50159:60 741.50537:45 741.50922:45 741.51300:1290 741.51685:385 741.52063:596 741.52448:3450 741.52832:4103 741.53210:3519 741.53595:3414 741.53973:9012 741.54358:9546 741.54736:8709 741.55121:7009 741.55505:7249 741.55884:7105 741.56268:5552 741.56647:5593 741.57031:4461 741.57416:2952 741.57794:5848 741.58179:3828 741.58557:1876 741.58942:1560 741.59320:483 741.59705:59 741.60089:201 741.60…	166.15971:72 340.31946:29 705.57648:1700 741.55841:205	15	54	1194722	1141361	950322	976278	1298904	1314445	966009	1000989	83573	154429	635864	604185	636232
1235	9.574	753.54407	DG 45:10	[M+Na]+	0	0.26	True	11.83	753.54279	C48H74O5	DG	MFXUDFZLOOKSNM-UHFFFAOYSA-N	O=C(OCC(OC(=O)CCCCC=CCC=CCC=CCC=CCC=CCC=CCC=CCC=CCC=CCC=CCC)CO)CCCCCCCC	320	True	True	True	Normalized unit: Intensity; Annotation method: Msp20230821112155_conventional_converted_dev_1	False	False	1235	0	1	1	0.99	0.75	0.75	1	1.5	1.61	11247.75	20231108_S21_7_2_rep2	753.50171:119 753.50555:2308 753.50940:1006 753.51324:5810 753.51709:4797 753.52094:7848 753.52478:14700 753.52863:11755 753.53253:18510 753.53638:28934 753.54022:37649 753.54407:48529 753.54791:46975 753.55176:28547 753.55560:24189 753.55945:26082 753.56329:27465 753.56714:33157 753.57098:23085 753.57483:14957 753.57874:11383 753.58258:10006 753.58643:4164 753.59027:5879 753.59412:5729 753.59796…	184.07230:30 552.52887:29 753.55237:7917	118	126	2047285	1880232	1562773	1470212	1624742	1665473	848511	888171	430622	449890	1886223	1881785	1906378
1266	10.563	765.63043	DG 45:4	[M+Na]+	0	0.89	True	13.42	765.63672	C48H86O5	DG	VAFHOKSLPWIVOF-UHFFFAOYSA-N	O=C(OCC(OC(=O)CCCCCCCCCCCCCCCCCCCCCCC=CCC=CCC=CCC=CCC)CO)CCCCCCCC	320	True	True	True	Normalized unit: Intensity; Annotation method: Msp20230821112155_conventional_converted_dev_1	False	False	1266	0	1	1	0.98	0.75	0.75	1	1.5	1.6	52514.63	20231108_S21_4_3_rep2	765.59076:1028 765.59460:2530 765.59851:8587 765.60242:8382 765.60626:12532 765.61017:27582 765.61401:37619 765.61792:66645 765.62183:88018 765.62567:121751 765.62958:126286 765.63342:169328 765.63733:187591 765.64117:171366 765.64508:149871 765.64899:155616 765.65283:110388 765.65674:87089 765.66058:72831 765.66449:47263 765.66840:27476 765.67224:21020 765.67615:17999 765.67999:11821 765.68390:2…	116.10149:396 311.31183:24 368.34860:44 481.35587:29 690.55426:34 765.54102:22 765.63806:31028	34	3	11193879	11212903	11343676	11631678	11768204	11687436	9903905	9902427	1887018	3293085	9138787	8980010	8370115
1359	7.755	823.60797	DG 50:10	[M+Na]+	0	0.89	True	13.18	823.62109	C53H84O5	DG	UWKUAVOXMWBZSG-UHFFFAOYSA-N	O=C(OCC(OC(=O)CCCCCCC=CCC=CCC=CCC=CCC=CCC=CCC=CCC=CCC=CCC=CCC)CO)CCCCCCCCCCC	320	True	True	True	Normalized unit: Intensity; Annotation method: Msp20230821112155_conventional_converted_dev_1	False	False	1359	0	1	0.98	0.96	0.74	0.75	1	1.5	1.59	35212.36	20231108_S21_7_2_rep1	823.56366:7011 823.56769:9990 823.57172:3673 823.57574:20959 823.57977:59534 823.58380:33665 823.58777:76767 823.59180:98840 823.59583:115822 823.59985:118715 823.60388:106219 823.60791:83729 823.61194:127497 823.61597:63210 823.62000:66119 823.62402:42921 823.62805:36865 823.63208:42780 823.63611:10963 823.64014:22893 823.64417:933 823.64819:933 823.65222:934 823.65625:374 823.66028:375 823.6683…	283.26395:32 284.18777:45 340.32004:871 366.35571:24 402.20801:41 537.48798:22 623.49341:348 705.57281:38 731.51227:30 755.47363:24 821.06281:30 823.61304:36963	191	19	6436178	6074367	6341072	6586591	7123567	7005082	5436979	5416995	1420461	2068308	5381957	5103488	4992630
1400	20.456	853.68628	DG 52:9	[M+Na]+	0	0.79	True	13.55	853.66803	C55H90O5	DG	AMDQULUVYHBFGA-UHFFFAOYSA-N	O=C(OCC(OC(=O)CCCCCCCCCC=CCC=CCC=CCC=CCC=CCC=CCC=CCC=CCC=CCC)CO)CCCCCCCCCCCCC	320	True	True	True	Normalized unit: Intensity; Annotation method: Msp20230821112155_conventional_converted_dev_1	False	False	1400	0	1	1	0.75	0.73	0.75	1	1.5	1.57	3642.42	20231108_S21_7_3_rep2	853.62189:862 853.63007:574 853.63416:861 853.64233:861 853.65057:15787 853.65466:10786 853.65875:1434 853.66284:43240 853.66693:48484 853.67102:72336 853.67517:66929 853.67926:11315 853.68335:56514 853.68744:60120 853.69153:37337 853.69562:16789 853.69971:35500 853.70386:5005 853.70795:9712 853.71204:861 853.71613:861 853.72021:574 853.72430:574 853.72839:861 853.74481:578 853.75708:589 854.5647…	109.09580:20 121.09602:20 135.10780:15 147.12076:17 149.13182:17 163.13971:18 177.15778:25 187.07214:32 199.08296:12 205.18730:12 215.17560:15 227.10608:18 245.24275:12 257.22797:18 295.16656:17 309.26511:12 321.17880:16 365.24478:15 375.23911:11 389.24689:14 431.29715:15 465.43018:14 499.35403:12 525.35571:12 539.41168:12 565.40875:12 577.40240:14 611.54126:12 635.47681:12 667.62347:15 703.56635…	21	55	778748	720443	510177	338128	246341	297800	253715	512305	87313	238169	488307	790933	1151906
925	14.189	622.56903	DG O-36:3|DG O-19:1_17:2	[M+NH4]+	0	0.89	True	12.55	622.5769	C39H72O4	EtherDG	PZYGHOOOWOZPPW-UHFFFAOYSA-N	O=C(OC(CO)COCCCCCCCCC=CCCCCCCCCC)CCCCCCCC=CCC=CCCCC	310	True	True	True	Normalized unit: Intensity; Annotation method: Msp20230821112155_conventional_converted_dev_1	False	False	925	0	1	1	0.95	0.75	0.69	2	1.5	1.58	5930.31	20231108_S21_4_4_rep2	622.52814:45 622.53162:34 622.53516:56 622.53864:503 622.54211:131 622.54565:494 622.54913:1626 622.55261:3251 622.55615:4597 622.55963:8092 622.56311:9017 622.56665:11350 622.57013:12818 622.57367:14025 622.57715:14510 622.58063:11424 622.58417:9611 622.58765:10489 622.59113:6462 622.59467:6490 622.59814:4741 622.60162:5108 622.60516:3226 622.60864:2482 622.61212:1106 622.61566:1803 622.61914:67…	265.24490:8 323.28943:2740 563.51007:10	25	4	1276219	1235930	1320505	1369160	1335069	1353805	1064699	1067939	121005	255066	937217	955249	788750
1450	8.556	894.63379	DGDG 31:1|DGDG 16:0_15:1	[M+NH4]+	0	0.47	True	8.74	894.61481	C46H84O15	DGDG	PVCAQUOEHXJGHJ-UHFFFAOYSA-N	O=C(OCC(OC(=O)CCCCCCCC=CCCCCC)COC1OC(COC2OC(CO)C(O)C(O)C2O)C(O)C(O)C1O)CCCCCCCCCCCCCCC	310	True	True	True	Normalized unit: Intensity; Annotation method: Msp20230821112155_conventional_converted_dev_1	False	False	1450	0	1	1	0.02	0.03	0.63	5	1.6	1.37	4225.77	20231108_S21_7_4_rep1	894.57440:1275 894.57861:1275 894.58704:3189 894.59119:40694 894.59540:1913 894.59961:22822 894.60382:86800 894.60797:14322 894.61218:113093 894.61639:54604 894.62061:3188 894.62476:26457 894.62897:3188 894.63318:3188 894.63739:3188 894.64154:1913 894.64575:2551 894.67511:1279 895.58582:1303 895.59003:1955 895.59839:2606 895.60260:1955 895.60681:1955 895.61102:1303 895.61517:3258 895.62360:1955 8…	109.10294:22 135.11736:23 145.04875:47 199.16576:23 205.18697:41 223.19930:45 241.21060:419 297.23981:27 313.26874:39 331.28177:29 349.22922:29 367.24680:390 385.25482:1583 385.28513:48 401.29343:28 529.30719:28 535.47607:24 565.50458:39 565.53790:48	33	59	9191	10974	667200	779303	193959	191485	570	566	667	893	34657	24250	524156
1511	9.777	924.6673	DGDG 33:0|DGDG 16:0_17:0	[M+NH4]+	0	0.84	True	10.32	924.6618	C48H90O15	DGDG	LLSLVNCZCBXLIQ-UHFFFAOYSA-N	O=C(OCC(OC(=O)CCCCCCCCCCCCCCCC)COC1OC(COC2OC(CO)C(O)C(O)C2O)C(O)C(O)C1O)CCCCCCCCCCCCCCC	310	True	True	True	Normalized unit: Intensity; Annotation method: Msp20230821112155_conventional_converted_dev_1	False	False	1511	0	1	1	0.03	0.04	0.66	5	1.8	1.47	454801	20231108_S21_4_2_rep1	924.61462:12568 924.61890:86144 924.62317:125336 924.62744:130254 924.63165:249184 924.63593:268562 924.64020:508889 924.64447:617545 924.64874:707742 924.65302:984730 924.65729:1024938 924.66156:1082953 924.66583:926249 924.67004:796533 924.67432:774217 924.67859:660517 924.68286:675500 924.68713:440406 924.69141:398777 924.69568:282087 924.69995:120127 924.70422:146895 924.70844:154995 924.7127…	109.02467:1499 109.09791:110 111.04045:27 111.11141:122 113.12989:7 123.11014:107 125.12605:51 127.03499:2423 127.07135:10 129.05237:8 137.12476:217 139.14429:98 144.61258:8 144.99237:8 145.04642:10204 145.07515:15 146.87157:8 148.28763:7 151.14357:56 163.05640:10 165.16061:64 173.04002:10 179.54529:10 184.07314:8 193.19267:7 207.20259:10 221.22275:500 225.21506:10 235.23691:1634 237.21603:11 239…	23	225	104688493	103342351	84706077	82232950	65107256	67850598	72380241	73787332	22378550	34222660	90706532	88889108	85510724
42	3.324	269.09766	Inosine	[M+H]+	0	0.74	True	0.414	269.08804	C10H12N4O5	Others	UGQMRVRMYYASKQ-KQYNXXCUSA-N	OC[C@H]1O[C@H]([C@H](O)[C@@H]1O)N1C=NC2=C1N=CN=C2O	330	True	True	True	Normalized unit: Intensity; Annotation method: Msp20230821112155_conventional_converted_dev_1	True	False	42	0	1	0.94	0.01	0.01	0.71	6	0.17	0.75	82026.69	20231108_S21_7_1_rep1	269.07166:62 269.07397:62 269.07858:82 269.08087:82 269.08316:5935 269.08548:3915 269.08777:15061 269.09009:32166 269.09238:48736 269.09467:74223 269.09698:85896 269.09927:77020 269.10156:76311 269.10388:65985 269.10617:40522 269.10849:18291 269.11078:23531 269.11310:11064 269.11539:9496 269.11768:3167 269.12000:1495 269.12228:62 269.12460:1868 269.12689:82 269.13150:41 269.13379:82 269.13611:41 …	137.00958:22 184.03099:66 197.04840:23 213.03362:977 225.03163:67 226.03856:47 238.04169:30 240.05647:60 241.06595:869 253.07484:30 269.09955:60	130	89	10208803	10427246	10504226	10373233	10918709	11063222	9259315	9531366	3269027	4203478	6843196	6969292	9573542
574	2.504	482.31595	LPC 15:0/0:0	[M+H]+	0	0.89	True	5.98	482.3241	C23H48NO7P	LPC	RJZVWDTYEWCUAR-UHFFFAOYSA-N	O=C(OCC(O)COP(=O)([O-])OCC[N+](C)(C)C)CCCCCCCCCCCCCC	310	True	True	True	Normalized unit: Intensity; Annotation method: Msp20230821112155_conventional_converted_dev_1	False	False	574	0	1	1	0.56	0.79	0.56	3	2	1.71	591.7	20231108_S21_7_3_rep1	482.27835:66 482.28143:33 482.28452:49 482.28760:33 482.29068:66 482.29376:2596 482.29684:3119 482.29993:5879 482.30301:10697 482.30609:23238 482.30914:28889 482.31223:38252 482.31531:53185 482.31839:70499 482.32147:76345 482.32455:76847 482.32764:70833 482.33072:64464 482.33380:48736 482.33688:48322 482.33997:29551 482.34305:27299 482.34613:16145 482.34921:10279 482.35229:5278 482.35538:4232 482…	104.10238:749 124.99961:14 166.05653:8 184.06989:2222 184.10414:10 299.25275:12 464.31320:16 482.32358:18	36	55	9328039	9213081	8517520	8709495	9242566	9268843	7929281	8105514	2396102	3164523	5986400	5762759	6943020
187	4.118	334.28488	MG 15:0	[M+NH4]+	0	0.79	True	6.31	334.2952	C18H36O4	MG	QSKPZDMBULYMDQ-UHFFFAOYSA-N	O=C(OCC(O)CO)CCCCCCCCCCCCCC	310	True	True	True	Normalized unit: Intensity; Annotation method: Msp20230821112155_conventional_converted_dev_1	False	False	187	0	1	0.99	0.39	0.55	0.76	3	1.33	1.42	9000.3	20231108_S21_4_3_rep2	334.26575:188 334.27600:188 334.27856:10122 334.28113:1177 334.28369:5996 334.28625:6223 334.28882:27539 334.29138:32322 334.29395:13747 334.29651:14573 334.29907:3350 334.30164:3992 334.30420:376 334.30676:376 334.30933:188 334.31189:2045 334.31958:188 334.32471:188 334.33499:189 335.22812:197 335.27692:196 335.28464:196 335.28720:393 335.28976:393 335.29233:491 335.29492:295 335.29749:196 335.3…	111.11559:20 125.13988:20 196.11995:20 299.24197:24 299.25168:24	15	15	1943281	1678508	1527154	1411765	844239	887710	1085409	1231448	1386154	1328806	577161	675578	2106512
320	6.316	376.34082	MG 18:0	[M+NH4]+	0	0.89	True	7.38	376.3421	C21H42O4	MG	VBICKXHEKHSIBG-UHFFFAOYSA-N	O=C(OCC(O)CO)CCCCCCCCCCCCCCCCC	310	True	True	True	Normalized unit: Intensity; Annotation method: Msp20230821112155_conventional_converted_dev_1	False	False	320	0	1	1	0.31	0.44	0.84	3	1.67	1.56	22764.27	20231108_S21_7_4_rep1	376.29221:42 376.29492:64 376.30310:64 376.30582:42 376.30853:42 376.31125:671 376.31396:106 376.31671:437 376.31943:5655 376.32214:8451 376.32486:16624 376.32758:32865 376.33029:55516 376.33304:87725 376.33575:114594 376.33847:142353 376.34119:150935 376.34390:149709 376.34662:127210 376.34937:109401 376.35208:88854 376.35480:57476 376.35751:41162 376.36023:32555 376.36295:16970 376.36569:9406 3…	109.09267:24 109.09853:48 109.09999:24 111.07950:20 111.12090:20 113.12604:24 113.13052:24 125.09215:20 137.12865:20 139.10519:20 159.13493:20 165.15399:20 181.14705:20 267.26498:20 285.25674:24 285.27097:24 341.28503:24 341.29022:24 341.29282:24 341.29800:24 341.30060:24 341.30835:24 341.31354:24 376.28528:24 376.32611:24	218	1254	7173108	7560577	7549619	7717838	7429948	7283152	6224083	6461223	1677320	2342771	6161156	6051082	5154548
50	1.668	272.25314	NAE 14:0	[M+H]+	0	0.84	True	6.02	272.25839	C16H33NO2	NAE	JHIXEZNTXMFXEK-UHFFFAOYSA-N	O=C(NCCO)CCCCCCCCCCCCC	310	True	True	True	Normalized unit: Intensity; Annotation method: Msp20230821112155_conventional_converted_dev_1	False	False	50	0	1	1	0.36	0.39	0.75	1	2	1.68	38964.11	20231108_S21_7_4_rep1	272.23135:274 272.23831:274 272.24295:548 272.24524:11053 272.24756:21728 272.24988:17361 272.25220:41383 272.25452:58592 272.25684:71281 272.25912:25555 272.26144:18722 272.26376:15934 272.26608:17246 272.26840:3284 272.27072:3613 272.27304:274 272.27533:411 272.27765:548 272.28229:411 273.25064:1782 273.25296:440 273.25528:440 273.25760:440 273.25992:440 273.26224:733 273.26456:293 273.26688:29…	103.05598:10 104.06519:12 104.06662:12 104.07521:12 111.06918:10 117.04743:10 125.01688:10 137.09419:10 166.97429:12 166.99060:12 199.96236:10 227.53081:10 272.24820:12 272.25052:12 272.25284:12 272.25977:24 272.27136:12	14	27	3056490	2971128	3277230	3414362	2385503	2229638	3140410	3270367	908175	1194449	1783054	1950914	2088253
104	2.24	300.29071	NAE 16:0	[M+H]+	0	0.84	True	6.78	300.2897	C18H37NO2	NAE	HXYVTAGFYLMHSO-UHFFFAOYSA-N	O=C(NCCO)CCCCCCCCCCCCCCC	310	True	True	True	Normalized unit: Intensity; Annotation method: Msp20230821112155_conventional_converted_dev_1	False	False	104	0	1	1	0.35	0.4	0.75	1	2	1.68	2199.42	20231108_S21_4_2_rep2	300.23959:86 300.24689:86 300.24933:86 300.25418:86 300.25903:1158 300.26147:600 300.26392:172 300.26633:6729 300.26877:14384 300.27118:14406 300.27362:17798 300.27606:52039 300.27847:99494 300.28091:145752 300.28336:196117 300.28577:200302 300.28821:211188 300.29065:193379 300.29306:123162 300.29550:113017 300.29794:73528 300.30035:66084 300.30280:31713 300.30524:19704 300.30765:13819 300.31009:…	104.05867:24 104.06010:24 104.06582:24 104.06725:24 104.06869:48 104.07011:24 104.07155:24 115.03094:20 148.02449:20 165.96899:20 186.09190:20 202.09552:24 202.11148:24 221.10777:20 245.15808:20 300.27701:24 300.28186:24 300.28430:24 300.28671:24 300.28915:48 300.29160:48	98	120	13674126	13696065	14903837	15119992	10747165	10982620	14327667	14294348	4802099	5923005	10620802	10508218	9340712
173	3.393	328.3204	NAE 18:0	[M+H]+	0	0.63	True	7.58	328.32101	C20H41NO2	NAE	OTGQIQQTPXJQRG-UHFFFAOYSA-N	O=C(NCCO)CCCCCCCCCCCCCCCCC	310	True	True	True	Normalized unit: Intensity; Annotation method: Msp20230821112155_conventional_converted_dev_1	False	False	173	0	1	0.98	1	0.75	0.75	1	2	1.81	2345.75	20231108_S21_4_1_rep1	328.26993:133 328.27499:88 328.28516:131 328.29532:87 328.29788:175 328.30042:175 328.30295:4252 328.30551:7447 328.30804:14579 328.31058:24275 328.31311:28398 328.31567:41655 328.31821:24181 328.32074:18952 328.32330:18758 328.32584:15561 328.32837:9598 328.33090:2919 328.33347:3702 328.33600:492 328.33853:609 328.34109:218 328.34869:87 328.36649:91 328.37158:94 328.40970:98 328.98700:97 328.989…	328.32056:39	28	12	2757875	2681152	3224027	3313637	2157867	2296016	2001339	2045676	680795	965187	2058511	2211491	6075
207	7.584	340.35434	NAE 19:1	[M+H]+	0	0.89	True	7.26	340.32101	C21H41NO2	NAE	DZYRQNALEUIRMW-UHFFFAOYSA-N	O=C(NCCO)CCCCCCCC=CCCCCCCCCC	310	True	True	True	Normalized unit: Intensity; Annotation method: Msp20230821112155_conventional_converted_dev_1	False	False	207	0	1	0.62	0.61	0.62	0.75	1	2	1.62	13007.08	20231108_S21_4_4_rep1	340.34045:2126 340.34305:1063 340.34561:64848 340.34821:26953 340.35080:34733 340.35339:9161 340.35599:22969 340.35855:6245 340.36115:1063 340.36374:1063 340.36633:2126 341.29340:1076 341.32449:1614 341.32709:1614 341.33228:1076 341.33487:1076 341.34265:1076 341.35559:1614 341.35818:1614 341.36597:1076 342.33075:1077	102.08628:24 102.09054:24 102.09479:24 146.14630:20 168.17177:20 283.25974:24 283.27393:24 340.30783:24 340.33371:24 340.33890:24 340.34406:48 340.34665:24 340.34924:96 340.35440:48 340.35699:48 340.35959:48 340.37253:24 340.41135:24	1073	461	708859	561879	1981883	2186145	755316	652456	1146109	1172850	588590	1277270	1668860	1403624	3641440
188	4.252	334.29382	NAE 19:4	[M+H]+	0	0.63	True	6.15	334.27411	C21H35NO2	NAE	NSTJYLJXTUKKJO-UHFFFAOYSA-N	O=C(NCCO)CCCCCC=CCC=CCC=CCC=CCC	310	True	True	True	Normalized unit: Intensity; Annotation method: Msp20230821112155_conventional_converted_dev_1	False	False	188	0	1	0.84	0.09	0.13	0.75	1	2	1.55	16037.08	20231108_S21_4_1_rep2	334.26593:317 334.26849:476 334.27106:793 334.27362:635 334.27618:4298 334.27875:9681 334.28131:30975 334.28387:59273 334.28644:65047 334.28900:80849 334.29156:57572 334.29413:41597 334.29669:46198 334.29926:28531 334.30182:3491 334.30438:35294 334.30695:476 334.30951:476 334.31207:793 334.31464:476 334.31720:317 334.31976:476 334.32489:317 334.33261:319 334.40442:345 335.20007:345 335.28226:512 …	109.09227:12 109.09520:12 109.09813:12 118.07359:10 151.11090:10 194.00061:10 205.19228:10 251.06387:10 252.06281:10 334.28220:10	59	9	3725315	3932229	3327100	3670958	1803044	1843922	2389535	2334753	1386299	1328806	1184367	1286048	2106512
244	4.653	356.34665	NAE 20:0	[M+H]+	0	0.84	True	7.43	356.35229	C22H45NO2	NAE	AUJVQJHODMISJP-UHFFFAOYSA-N	O=C(NCCO)CCCCCCCCCCCCCCCCCCC	310	True	True	True	Normalized unit: Intensity; Annotation method: Msp20230821112155_conventional_converted_dev_1	False	False	244	0	1	1	0.96	0.73	0.75	1	2	1.81	88611.63	20231108_S21_7_2_rep2	356.31821:324 356.32083:324 356.32349:648 356.32614:486 356.32880:648 356.33142:49403 356.33408:70197 356.33673:161926 356.33939:226186 356.34204:342580 356.34467:600754 356.34732:618331 356.34998:706160 356.35263:814369 356.35526:585956 356.35791:565417 356.36057:375374 356.36322:228392 356.36584:161291 356.36850:138691 356.37115:90198 356.37381:46897 356.37646:49029 356.37909:486 356.38174:811 …	106.08560:65 312.32187:30 338.34601:230 356.35156:8535	131	167	110713986	108883808	117741986	120982833	95562522	96502507	84945545	84989311	28824670	39236901	93438364	95687734	953638
239	5.189	354.33435	NAE 20:1	[M+H]+	0	0.79	True	7.17	354.3367	C22H43NO2	NAE	YDKRGMXLBRWZJR-UHFFFAOYSA-N	O=C(NCCO)CCCCCCCCCC=CCCCCCCCC	310	True	True	True	Normalized unit: Intensity; Annotation method: Msp20230821112155_conventional_converted_dev_1	True	False	239	0	1	0.99	0.08	0.13	0.75	1	2	1.6	2268.88	20231108_S21_7_1_rep2	354.28806:66 354.29071:131 354.29337:98 354.29599:131 354.29865:66 354.30127:475 354.30655:66 354.30920:164 354.31183:66 354.31448:66 354.31711:1102 354.31976:883 354.32239:2000 354.32504:1343 354.32767:3533 354.33032:1608 354.33295:4772 354.33560:1992 354.33823:98 354.34088:1231 354.34351:1025 354.34616:66 354.34879:131 354.35144:66 354.35406:99 354.36200:66 355.05151:134 355.05414:67 355.06207:…	100.10455:7 107.08353:7 109.06525:8 109.07991:8 110.11665:7 121.10396:7 123.10811:7 149.01559:7 179.13884:7 254.15536:7 295.18613:7 354.33661:7	2889	2862	213524	189927	283920	407974	274340	223969	170841	259895	84694	175871	232569	286945	4296594
233	2.878	352.30106	NAE 20:2	[M+H]+	0	0.58	True	7.09	352.32101	C22H41NO2	NAE	MWQCBVWCBTUPDQ-UHFFFAOYSA-N	O=C(NCCO)CCCCCCCCCC=CCC=CCCCCC	310	True	True	True	Normalized unit: Intensity; Annotation method: Msp20230821112155_conventional_converted_dev_1	True	False	233	0	1	0.7	0.13	0.16	0.75	1	2	1.51	3365.55	20231108_S21_7_2_rep1	352.25238:354 352.27081:234 352.27609:234 352.28134:351 352.28400:234 352.28662:4440 352.28925:234 352.29187:5040 352.29453:469 352.29715:9734 352.29977:16783 352.30240:15877 352.30505:14887 352.30768:9312 352.31030:12348 352.31296:3530 352.31558:234 352.32083:586 352.32349:352 352.32874:234 352.33136:234 352.37613:362 352.39456:242 353.26669:241 353.27988:241 353.29306:241 353.30096:604 353.3035…	105.06396:20 106.08294:20 126.05148:20 130.12494:20 177.12245:20 302.31842:20 352.24524:20 352.30841:20	520	633	343941	328335	1345756	1254075	1273161	1356520	308339	318845	670416	779648	788452	820264	2512281
316	3.97	376.31207	NAE 22:4	[M+H]+	0	0.63	True	6.67	376.32101	C24H41NO2	NAE	NCECEOHSWNHORM-UHFFFAOYSA-N	O=C(NCCO)CCCCCCCCC=CCC=CCC=CCC=CCC	310	True	True	True	Normalized unit: Intensity; Annotation method: Msp20230821112155_conventional_converted_dev_1	True	False	316	0	1	0.96	0.5	0.57	0.75	1	2	1.71	1514.24	20231108_S21_7_3_rep1	376.27322:49 376.27594:49 376.28683:49 376.28955:97 376.29227:73 376.29498:73 376.29770:776 376.30045:3393 376.30316:6447 376.30588:6454 376.30859:10809 376.31131:18638 376.31403:19204 376.31677:14023 376.31949:17266 376.32220:9628 376.32492:9322 376.32764:7838 376.33035:2310 376.33310:4618 376.33582:1423 376.33853:901 376.34125:97 376.34396:631 376.34668:598 376.34943:49 376.35214:49 376.36029:7…	119.08057:20 376.31232:20	378	374	118870	118555	99539	115792	77183	51166	100904	91632	18622	55987	61675	79176	1453088
457	8.356	424.4126	NAE 25:1	[M+H]+	0	0.89	True	8.49	424.41489	C27H53NO2	NAE	JTNVLNIYQUAPFG-UHFFFAOYSA-N	O=C(NCCO)CCCCCCCCCCCCC=CCCCCCCCCCC	310	True	True	True	Normalized unit: Intensity; Annotation method: Msp20230821112155_conventional_converted_dev_1	False	False	457	0	1	1	0.17	0.18	0.75	1	2	1.62	189.33	20231108_S21_7_3_rep1	424.36346:1372 424.36636:1423 424.36923:1410 424.37213:1051 424.37503:1377 424.37790:1120 424.38080:2158 424.38370:2081 424.38657:5116 424.38947:6005 424.39236:7805 424.39523:7690 424.39813:14737 424.40103:18442 424.40390:28290 424.40680:30795 424.40970:36201 424.41260:43400 424.41547:32584 424.41837:33738 424.42126:21380 424.42413:12580 424.42703:13721 424.42993:9010 424.43280:9752 424.43570:317…	177.15562:20 195.11653:20 282.28186:20 283.24893:24 283.25131:24 283.25366:24 283.25604:48 283.25839:24 283.26312:24 283.26547:48 283.27020:24 300.28256:24 300.28741:24 300.29471:48 300.29715:24 383.20361:20 424.33041:20 424.40842:48 424.41708:24 424.43442:24	21176	58876	1667859	1913558	1783623	1746843	1955636	2088821	1649130	1657085	604349	699424	1557660	1334003	1409346
515	9.595	452.44693	NAE 27:1	[M+H]+	0	0.89	True	9.46	452.4462	C29H57NO2	NAE	MOKYUKOYTPXYFQ-UHFFFAOYSA-N	O=C(NCCO)CCCCCCCCCCCCCCC=CCCCCCCCCCC	310	True	True	True	Normalized unit: Intensity; Annotation method: Msp20230821112155_conventional_converted_dev_1	False	False	515	0	1	1	0.23	0.26	0.75	1	2	1.64	428.25	20231108_S21_7_2_rep2	452.39963:253 452.40860:253 452.41754:632 452.42053:379 452.42349:253 452.42648:632 452.42947:632 452.43246:7429 452.43542:16590 452.43842:30385 452.44141:26682 452.44440:31907 452.44739:23472 452.45035:20378 452.45334:6086 452.45633:6681 452.45932:632 452.46228:2157 452.46527:632 452.47125:379 452.47421:379 452.47720:253 452.48318:253 452.48914:253 453.43253:265 453.43552:397 453.43848:265 453.4…	121.05892:20 311.28128:48 311.28375:24 311.28622:24 311.28870:24 311.29611:24 311.30603:24 328.30954:24 328.32480:24 328.32733:24 329.41098:20 396.38339:20 452.42209:24 452.43997:24 452.44894:24 452.45490:24 452.46384:24 453.22800:20 454.48010:20	2277	2826	820429	857459	868436	970626	995385	1032936	755672	779874	214281	324320	641623	785871	754898
424	10.227	415.30383	NAGlySer 16:1;O	[M+H]+	0	0.84	True	5.26	415.2803	C21H38N2O6	NAGlySer	DTTHSACZHQYYER-UHFFFAOYSA-N	O=C(O)C(NC(=O)CNC(=O)CC(O)CCCCCC=CCCCCCC)CO	310	True	True	True	Normalized unit: Intensity; Annotation method: Msp20230821112155_conventional_converted_dev_1	False	False	424	0	1	0.8	0.05	0.09	0.58	2	1.5	1.26	3234.35	20231108_S21_7_3_rep2	415.27396:1851 415.28253:2468 415.28537:1851 415.28824:20277 415.29111:57105 415.29395:52744 415.29681:190442 415.29968:107906 415.30252:156724 415.30539:157152 415.30826:158441 415.31110:67771 415.31396:3085 415.31683:20882 415.31967:46890 415.32254:1234 415.32541:2468 415.33112:1851 416.28644:1304 416.29504:1304 416.29791:3260 416.30075:1956 416.30362:1304 416.30649:3260 416.30936:1956 416.3122…	101.06236:20 109.02550:24 109.02696:24 109.09581:24 109.10167:24 111.07824:20 121.07287:20 123.10944:24 123.11411:24 127.04218:20 145.05069:20	6381	6878	12797224	13159837	10187118	9011953	7105843	8576605	8486461	7831591	1438189	2121075	8007064	9797948	8887144
1069	8.155	692.50482	PC 29:0	[M+H]+	0	0.84	True	8.55	692.52252	C37H74NO8P	PC	JERIBPHBOOFETI-UHFFFAOYSA-N	O=C(OCC(OC(=O)CCCCCCCCCCCCCC)COP(=O)([O-])OCC[N+](C)(C)C)CCCCCCCCCCCCC	320	True	True	True	Normalized unit: Intensity; Annotation method: Msp20230821112155_conventional_converted_dev_1	False	False	1069	0	1	0.99	0.8	0.74	0.66	6	1	1.34	2091.5	20231108_S21_7_4_rep1	692.47388:1228 692.48492:1841 692.48865:1841 692.49231:1228 692.49603:26672 692.49969:94010 692.50336:17632 692.50708:134684 692.51074:184007 692.51447:81129 692.51813:185106 692.52185:82550 692.52551:122862 692.52924:153212 692.53290:57250 692.53662:12877 692.54028:3068 692.54401:1841 692.54767:8523 692.55139:3068 692.55505:2455 692.55878:1227 692.56982:1843 692.57721:1852 692.58093:1242 692.584…	124.99817:34 183.51862:23 184.07010:16335 464.31381:24 509.42499:29 551.49628:669 692.52197:1376 692.55518:29 692.59576:23	8142	2380	5401738	5239806	7307657	8006483	4593572	4968682	4719333	4933989	1405564	2408243	6478955	6708386	5087235
1161	8.484	728.5127	PC 30:0	[M+Na]+	0	0.84	True	8.97	728.52008	C38H76NO8P	PC	YONWAODRNYHKSU-UHFFFAOYSA-N	O=C(OCC(OC(=O)CCCC)COP(=O)([O-])OCC[N+](C)(C)C)CCCCCCCCCCCCCCCCCCCCCCCC	320	True	True	True	Normalized unit: Intensity; Annotation method: Msp20230821112155_conventional_converted_dev_1	False	False	1161	0	1	1	0.84	0.9	0.9	6	1.33	1.58	56393.65	20231108_S21_7_4_rep2	728.47772:2397 728.48151:1798 728.48529:2396 728.48907:34871 728.49286:76863 728.49664:2995 728.50043:50658 728.50421:69680 728.50800:125805 728.51178:172052 728.51556:206602 728.51935:227559 728.52313:139303 728.52692:129771 728.53070:190136 728.53448:216511 728.53827:53656 728.54205:100773 728.54584:34349 728.54962:2396 728.55341:2396 728.55719:1797 728.56097:16314 728.56476:1199 728.57996:1207…	123.11583:27 146.97807:1412 427.20880:29 464.30582:28 523.45813:198 523.48700:657 545.45630:3510 669.28186:23 669.45245:9640 728.52362:19329	47	32	14482267	13967545	14902344	14657129	11516246	12350144	13263464	14593252	5924923	9064210	14711770	14285826	13262156
1094	8.485	706.55017	PC 30:0|PC 15:0_15:0	[M+H]+	0	0.84	True	8.92	706.53809	C38H76NO8P	PC	LJARBVLDSOWRJT-UHFFFAOYSA-N	O=C(OCC(OC(=O)CCCCCCCCCCCCCC)COP(=O)([O-])OCC[N+](C)(C)C)CCCCCCCCCCCCCC	310	True	True	True	Normalized unit: Intensity; Annotation method: Msp20230821112155_conventional_converted_dev_1	False	False	1094	0	1	0.99	0.94	0.88	0.81	4	2	1.84	2683450	20231108_S21_7_1_rep1	706.49554:1114 706.49927:84259 706.50299:114468 706.50671:364252 706.51044:372336 706.51416:619250 706.51788:1143549 706.52161:1293270 706.52539:1928531 706.52911:2903209 706.53284:3060274 706.53656:3768417 706.54028:3803639 706.54401:3842038 706.54773:3446151 706.55145:3145666 706.55518:2380273 706.55890:1834547 706.56262:1611502 706.56641:1141330 706.57013:501741 706.57385:310204 706.57758:3333…	104.10445:401 124.99566:1910 158.64079:11 166.05753:41 183.50809:499 183.52899:15 184.03671:15 184.04814:27 184.08049:324003 184.26514:14 184.55467:15 185.21269:15 185.39600:15 185.54692:15 185.82216:15 186.05934:18 186.70853:15 187.10741:15 187.39532:15 187.45679:15 188.20653:15 189.37256:15 191.12740:14 192.24019:12 197.94733:11 299.24960:14 405.24756:12 464.30975:182 482.32318:1144 523.47198:4…	132	478	820464560	777285715	866161421	872936146	592118971	603683417	696294531	697726687	224306566	369004131	753902753	756644423	692339869
1092	8.189	704.51636	PC 30:1	[M+H]+	0	0.63	True	8.42	704.52252	C38H74NO8P	PC	BOEDQMXDOQTABI-UHFFFAOYSA-N	O=C(OCC(OC(=O)CCCCCCCC=CCCCCC)COP(=O)([O-])OCC[N+](C)(C)C)CCCCCCCCCCCCCC	320	True	True	True	Normalized unit: Intensity; Annotation method: Msp20230821112155_conventional_converted_dev_1	False	False	1092	0	1	1	0.86	0.85	0.71	6	1	1.37	3860.57	20231108_S21_7_4_rep2	704.47461:1242 704.48206:2483 704.48578:2483 704.48950:1241 704.49323:1862 704.49695:25936 704.50067:65871 704.50439:35373 704.50812:76737 704.51184:70204 704.51556:105126 704.51929:158821 704.52301:122369 704.52673:74220 704.53046:48595 704.53418:53185 704.53790:44226 704.54163:1861 704.54535:11842 704.55280:8909 704.55652:3103 704.56024:2483 704.56396:1241 704.56769:2483 704.57141:1243 704.5751…	184.07034:11192 184.12173:23 482.33722:22 704.43024:24 704.52704:1644 704.56799:45	619	245	48185	64532	3910255	4281083	1235284	1072171	62440	54839	8487	4279	116648	117147	2165752
1201	8.971	742.51843	PC 31:0	[M+Na]+	0	0.79	True	9.28	742.53571	C39H78NO8P	PC	UPVBZWRJIFGZJK-UHFFFAOYSA-N	O=C(OCC(OC(=O)CCCC)COP(=O)([O-])OCC[N+](C)(C)C)CCCCCCCCCCCCCCCCCCCCCCCCC	320	True	True	True	Normalized unit: Intensity; Annotation method: Msp20230821112155_conventional_converted_dev_1	True	False	1201	0	1	1	0.85	0.91	0.91	6	1.33	1.58	84725.79	20231108_S21_7_2_rep2	742.48700:1186 742.49463:13341 742.49847:43053 742.50232:2367 742.50610:32948 742.50995:30547 742.51373:26717 742.51758:138711 742.52142:86112 742.52521:250888 742.52905:149185 742.53290:287357 742.53668:209649 742.54053:180848 742.54431:248198 742.54816:177624 742.55200:100547 742.55579:54737 742.55963:149640 742.56348:23790 742.56726:22109 742.57111:32269 742.57489:41852 742.58636:2373 742.5902…	146.97783:1666 184.06641:23 427.21979:35 486.30371:30 537.48480:1490 537.51733:48 559.46747:6800 559.54712:29 683.47168:13695 683.63306:24 738.68170:24 742.47992:41 742.54108:30647	245	437	19437866	19418788	20594146	19457932	20270384	18776006	20728196	20622622	15422776	20700688	18836382	20200100	17299990
1119	8.638	718.52106	PC 31:1|PC 16:0_15:1	[M+H]+	0	0.63	True	8.81	718.53809	C39H76NO8P	PC	UPVBGIUAKUZSSB-UHFFFAOYSA-N	O=C(OCC(OC(=O)CCCCCCCC=CCCCCC)COP(=O)([O-])OCC[N+](C)(C)C)CCCCCCCCCCCCCCC	310	True	True	True	Normalized unit: Intensity; Annotation method: Msp20230821112155_conventional_converted_dev_1	False	False	1119	0	1	1	0.88	0.88	0.73	6	1.67	1.67	39053.53	20231108_S21_7_3_rep1	718.48737:539 718.49109:7304 718.49487:8065 718.49860:7524 718.50238:18865 718.50616:25881 718.50989:23728 718.51367:45276 718.51740:98317 718.52118:138996 718.52496:200408 718.52869:225929 718.53247:261275 718.53619:297874 718.53998:261532 718.54376:268882 718.54749:197687 718.55127:152914 718.55499:193842 718.55878:126160 718.56256:58156 718.56628:52581 718.57007:35519 718.57379:25095 718.57758…	124.99633:36 183.70258:24 184.07159:32324 186.19582:23 186.99867:22 462.31693:22 496.34158:41 718.54034:7707	501	990	506165	549027	23646914	24188199	9054028	8987461	131615	134012	21876	52931	1645287	1515308	15197018
1242	9.427	756.54883	PC 32:0	[M+Na]+	0	0.84	True	9.75	756.55139	C40H80NO8P	PC	UXYMBTVVBCRHHL-UHFFFAOYSA-N	O=C(OCC(OC(=O)CCCC)COP(=O)([O-])OCC[N+](C)(C)C)CCCCCCCCCCCCCCCCCCCCCCCCCC	320	True	True	True	Normalized unit: Intensity; Annotation method: Msp20230821112155_conventional_converted_dev_1	True	False	1242	0	1	1	0.82	0.89	0.88	6	1.33	1.57	86212.84	20231108_S21_7_3_rep2	756.50702:1807 756.51086:1807 756.51471:1807 756.51855:39056 756.52240:20361 756.52631:30914 756.53015:118612 756.53400:103178 756.53784:179615 756.54175:116493 756.54559:181050 756.54944:159572 756.55328:205853 756.55713:134206 756.56104:92179 756.56488:123762 756.56873:102705 756.57257:25690 756.57642:3012 756.58032:36606 756.59186:2410 756.60730:2426 756.61115:1826 756.65747:2609 757.04333:130…	146.97955:1364 147.01186:30 184.06833:30 185.07452:30 455.27277:24 486.29739:38 551.50317:1065 573.49231:3834 573.60992:24 695.32690:24 697.32202:23 697.48132:13372 697.57019:30 734.56219:23 756.55780:26203	227	542	16060151	16877536	16000106	16577016	16491058	16425060	17930744	15733532	14559051	17024506	16128562	16627768	14856510
1285	9.867	770.56714	PC 33:0	[M+Na]+	0	0.84	True	10.15	770.56702	C41H82NO8P	PC	ZZHHCGNROKFQKC-UHFFFAOYSA-N	O=C(OCC(OC(=O)CCCC)COP(=O)([O-])OCC[N+](C)(C)C)CCCCCCCCCCCCCCCCCCCCCCCCCCC	320	True	True	True	Normalized unit: Intensity; Annotation method: Msp20230821112155_conventional_converted_dev_1	False	False	1285	0	1	0.99	0.74	0.88	0.85	6	1.33	1.54	20259.32	20231108_S21_7_3_rep2	770.52936:2467 770.53717:2467 770.54102:1233 770.54883:44076 770.55273:125464 770.55664:21663 770.56049:138859 770.56439:160735 770.56830:87076 770.57220:161658 770.57611:115304 770.57996:66414 770.58386:7689 770.58777:89600 770.59167:1233 770.59558:9564 770.59943:1850 770.60333:17912 770.60724:1850 770.61115:1234 770.61505:1234 770.61890:1851 770.63837:1252 771.53033:1285 771.53424:1285 771.5381…	146.97774:41 441.26407:11 500.30698:15 565.51166:202 565.53168:38 587.50354:1674 711.41949:14 711.49811:5187 711.65900:12 753.50079:15 768.19568:15 770.42883:12 770.56903:11465	16	51	4797566	4581219	3020287	3900413	2732449	2108542	2866495	2993563	827355	1226158	2947841	3002583	3125734
1216	9.859	748.58075	PC 33:0|PC 16:0_17:0	[M+H]+	0	0.84	True	9.94	748.58508	C41H82NO8P	PC	CNHYMCCAIZQMPA-UHFFFAOYSA-N	O=C(OCC(OC(=O)CCCCCCCCCCCCCCCC)COP(=O)([O-])OCC[N+](C)(C)C)CCCCCCCCCCCCCCC	310	True	True	True	Normalized unit: Intensity; Annotation method: Msp20230821112155_conventional_converted_dev_1	False	False	1216	0	1	1	0.86	0.86	0.71	6	2	1.81	451776.7	20231108_S21_4_2_rep1	748.53723:70636 748.54108:1671 748.54492:71869 748.54877:155493 748.55261:430503 748.55640:319311 748.56024:633934 748.56409:696982 748.56793:1223026 748.57178:2048956 748.57562:2172585 748.57947:2745482 748.58331:3111759 748.58716:2990169 748.59094:2957506 748.59479:2617661 748.59863:2382289 748.60248:2317508 748.60632:1629066 748.61017:1177748 748.61401:575677 748.61786:630649 748.62164:203693 …	104.10175:119 124.99428:1275 166.05956:29 183.51974:117 183.95135:15 184.03317:15 184.08073:257177 184.11310:31 186.75287:15 186.93886:15 187.25928:15 188.85585:12 190.03937:12 191.88081:11 194.38576:11 422.29562:14 478.34259:18 492.34412:26 496.33609:168 510.35577:186 524.42297:11 565.52136:40 746.27563:24 748.36548:17 748.43457:22 748.59961:145448 748.73395:17 748.76465:20 751.49615:12	99	758	333955576	320480957	249702088	251690864	183082557	185090728	211335665	218922192	52172182	84030785	248783663	254611846	229861621
1211	9.159	746.57269	PC 33:1	[M+H]+	0	0.84	True	9.37	746.5694	C41H80NO8P	PC	PFPFBBPLRKUCAB-UHFFFAOYSA-N	O=C(OCC(OC(=O)CCCCCCCCCCCCCCCCCC=CCCCCCCCC)COP(=O)([O-])OCC[N+](C)(C)C)CCCC	320	True	True	True	Normalized unit: Intensity; Annotation method: Msp20230821112155_conventional_converted_dev_1	False	False	1211	0	1	1	0.83	0.82	0.7	6	0.83	1.29	204.26	20231108_S21_7_2_rep2	746.52069:2483 746.52454:1663 746.52838:4077 746.53217:224 746.53601:2795 746.53986:10260 746.54370:13513 746.54755:17268 746.55133:16196 746.55518:20681 746.55902:18267 746.56287:27510 746.56671:27526 746.57050:35764 746.57434:23273 746.57819:15121 746.58203:11379 746.58588:13484 746.58966:3229 746.59351:6381 746.59735:6451 746.60120:4574 746.60498:7477 746.60883:1802 746.61267:168 746.62036:226…	124.99683:29 133.07756:29 184.07237:2702 547.32190:32 729.50830:36 746.54944:71 746.57629:468	34933	30203	1512107	1548981	1211513	1230482	947375	950150	1281502	1261926	521652	621442	1459277	1484919	1413377
1312	10.34	784.56891	PC 34:0	[M+Na]+	0	0.84	True	10.74	784.5827	C42H84NO8P	PC	ZNZCSXMWPRSGFY-UHFFFAOYSA-N	O=C(OCC(OC(=O)CCCC)COP(=O)([O-])OCC[N+](C)(C)C)CCCCCCCCCCCCCCCCCCCCCCCCCCCC	320	True	True	True	Normalized unit: Intensity; Annotation method: Msp20230821112155_conventional_converted_dev_1	False	False	1312	0	1	1	0.71	0.85	0.83	6	1.33	1.53	11582.34	20231108_S21_7_4_rep2	784.53638:1274 784.54816:2547 784.55212:3184 784.55603:1273 784.55994:3184 784.56390:3184 784.56781:28554 784.57172:3184 784.57568:75351 784.57959:97689 784.58356:77152 784.58746:1910 784.59137:68829 784.59534:34959 784.59924:2547 784.60315:1910 784.60712:2547 784.61102:1910 784.61499:1910 784.62280:1273 784.70532:1305 784.74854:1306 785.54248:1298 785.55035:1298 785.55823:1947 785.56610:2596 785…	146.97786:23 455.26089:15 514.34766:15 579.53125:161 601.50592:644 601.52313:751 725.51190:3892 784.58826:12285 784.69830:15 784.75330:18	6	15	1999403	1866894	1377483	1729590	956987	1223914	1251537	1263474	376653	568302	1418613	1889668	1553696
1259	10.329	762.59863	PC 34:0|PC 17:0_17:0	[M+H]+	0	0.84	True	10.52	762.60071	C42H84NO8P	PC	RTWAYAIMWLNAJW-UHFFFAOYSA-N	O=C(OCC(OC(=O)CCCCCCCCCCCCCCCC)COP(=O)([O-])OCC[N+](C)(C)C)CCCCCCCCCCCCCCCC	310	True	True	True	Normalized unit: Intensity; Annotation method: Msp20230821112155_conventional_converted_dev_1	False	False	1259	0	1	1	0.92	0.86	0.79	4	2	1.84	505300.4	20231108_S21_7_1_rep1	762.55542:2849 762.55927:14751 762.56311:9349 762.56702:76451 762.57086:82580 762.57477:98031 762.57861:137681 762.58252:223439 762.58636:318791 762.59027:406686 762.59412:457743 762.59802:539035 762.60187:635801 762.60577:569209 762.60962:486457 762.61353:352743 762.61737:276356 762.62122:231701 762.62512:189922 762.62897:137947 762.63287:113146 762.63672:48279 762.64063:35534 762.64447:13123 76…	124.99567:109 166.06114:15 183.50620:15 183.51950:15 183.98726:12 184.07098:47616 184.11856:19 184.89404:12 186.23543:12 186.82547:11 189.07542:11 193.01114:11 492.34045:20 510.35840:40 579.53320:15 760.24957:15 762.44800:15 762.60681:25716 762.71527:18 765.13062:11	143	459	259339542	246101596	194992605	198462734	146332302	144829934	150813265	153253657	37194769	58719843	187944334	192165052	179520635
1128	8.948	720.58063	PC O-32:0|PC O-17:0_15:0	[M+H]+	0	0.84	True	10.29	720.59021	C40H82NO7P	EtherPC	BGMDRQQLOPNMDN-UHFFFAOYSA-N	O=C(OC(COCCCCCCCCCCCCCCCCC)COP(=O)([O-])OCC[N+](C)(C)C)CCCCCCCCCCCCCC	310	True	True	True	Normalized unit: Intensity; Annotation method: Msp20230821112155_conventional_converted_dev_1	False	False	1128	0	1	0.9	0.9	0.81	0.79	4	2	1.79	5592404	20231108_S21_7_4_rep2	720.52484:606714 720.52856:981329 720.53235:1411830 720.53613:3073846 720.53986:3836221 720.54364:6145058 720.54742:7596697 720.55115:9949638 720.55493:13352081 720.55872:15933523 720.56244:18231262 720.56622:21380652 720.57001:21767508 720.57373:23122096 720.57751:22134462 720.58130:21125662 720.58508:18830692 720.58881:16858160 720.59259:13557679 720.59637:11429303 720.60010:7142936 720.60388:3…	100.55807:22 101.31343:22 104.10393:2567 111.11363:27 115.13117:22 124.61269:29 124.99661:13260 125.03426:39 127.94645:22 137.72408:23 145.85414:22 166.06036:439 182.29883:24 183.19005:30 183.51105:3480 183.55475:49 183.64027:30 183.93503:36 183.95215:56 183.96167:55 183.98640:41 184.03206:225 184.08916:599210 184.54048:30 184.67961:56 184.73109:44 184.80927:56 184.87791:41 184.93704:39 185.03625…	472	10073	2830493830	2752085298	2717118341	2658584204	2303517374	2270957041	2480171544	2442184788	1208560109	1686119269	2586179397	2639215869	2298303564
1121	8.291	718.5368	PC O-32:1|PC O-17:1_15:0	[M+H]+	0	0.84	True	9.59	718.57452	C40H80NO7P	EtherPC	JNOFGIIEKBTKQQ-UHFFFAOYSA-N	O=C(OC(COCCCCCCCCC=CCCCCCCC)COP(=O)([O-])OCC[N+](C)(C)C)CCCCCCCCCCCCCC	310	True	True	True	Normalized unit: Intensity; Annotation method: Msp20230821112155_conventional_converted_dev_1	False	False	1121	0	1	0.68	0.97	0.88	0.84	4	1.75	1.65	21092.92	20231108_S21_7_2_rep2	718.49402:731 718.49774:3774 718.50153:3817 718.50531:9006 718.50903:10678 718.51282:20119 718.51654:25974 718.52032:42021 718.52411:51940 718.52783:81875 718.53162:103820 718.53534:130481 718.53912:154836 718.54291:159829 718.54663:120068 718.55042:140927 718.55414:104988 718.55792:78686 718.56171:71024 718.56543:42927 718.56921:38493 718.57300:24184 718.57672:7730 718.58051:11054 718.58423:6294…	183.50937:23 184.07225:16649 184.12935:30 494.33624:30 718.42310:29 718.54718:3264	222	336	11028913	10781407	9798716	9966828	6613358	6465686	8611105	8493283	1844024	3186319	10400287	10368371	7609802
1176	9.381	734.58325	PC O-33:0|PC O-18:0_15:0	[M+H]+	0	0.89	True	10.94	734.60577	C41H84NO7P	EtherPC	VHKWWPPIMCFCOI-UHFFFAOYSA-N	O=C(OC(COCCCCCCCCCCCCCCCCCC)COP(=O)([O-])OCC[N+](C)(C)C)CCCCCCCCCCCCCC	310	True	True	True	Normalized unit: Intensity; Annotation method: Msp20230821112155_conventional_converted_dev_1	False	False	1176	0	1	0.96	0.88	0.79	0.77	4	2	1.8	2394006	20231108_S21_7_3_rep2	734.54651:1005594 734.55029:1841041 734.55414:2401882 734.55792:4075846 734.56171:7486093 734.56555:8398992 734.56934:13145612 734.57312:16533908 734.57690:20858184 734.58075:22334376 734.58453:22492388 734.58832:22418000 734.59216:23250388 734.59595:23985948 734.59973:18705916 734.60352:18306656 734.60736:18008578 734.61115:13116674 734.61493:8682860 734.61877:5652143 734.62256:3139950 734.62634…	104.10399:3167 104.13548:15 105.84439:12 106.37467:11 112.72527:11 113.58024:11 123.14211:12 124.62999:12 124.97003:15 124.99669:14719 125.02962:34 126.21819:11 126.77193:12 129.28119:11 129.95351:11 147.85324:11 166.05864:593 168.63533:12 183.51114:3979 183.54535:30 183.58907:20 183.65369:15 183.69551:15 183.72212:17 183.92181:21 183.95035:38 183.96176:29 183.98079:35 183.99982:20 184.00552:20 1…	1190	25189	2953722229	2833366477	2762662327	2757733421	2393380607	2388684533	2512649711	2479177752	1297510975	1742870618	2675510379	2691236595	2406263948
1172	8.671	732.54462	PC O-33:1|PC O-18:1_15:0	[M+H]+	0	0.84	True	10.17	732.59021	C41H82NO7P	EtherPC	SOKVTBNMGXJGJH-UHFFFAOYSA-N	O=C(OC(COCCCCCCCCC=CCCCCCCCC)COP(=O)([O-])OCC[N+](C)(C)C)CCCCCCCCCCCCCC	310	True	True	True	Normalized unit: Intensity; Annotation method: Msp20230821112155_conventional_converted_dev_1	True	False	1172	0	1	0.64	0.81	0.88	0.47	4	1.5	1.4	472.73	20231108_S21_7_2_rep2	732.50623:891 732.51379:711 732.51758:2804 732.52142:3733 732.52521:28380 732.52899:14444 732.53278:41055 732.53656:31254 732.54041:87654 732.54419:52068 732.54797:72316 732.55176:40899 732.55554:137965 732.55939:93961 732.56317:61721 732.56696:52478 732.57074:43622 732.57452:4244 732.57837:14289 732.58215:5814 732.58594:20300 732.58972:711 732.59351:356 732.59735:890 732.60114:357 732.60492:892 …	133.08054:22 184.07010:9756 508.34924:23 547.33069:23 730.31024:23	426484	445620	8510347	8128396	6755516	7126424	5111158	5024859	6182290	6252372	1986444	2946084	7392610	7671162	6681226
1124	7.295	720.51221	PC O-33:7	[M+H]+	0	0.84	True	7.89	720.49628	C41H70NO7P	EtherPC	RSWPBRWYUSHFDO-UHFFFAOYSA-N	O=C(OC(COCCC=CCC=CCC=CCC=CCC)COP(=O)([O-])OCC[N+](C)(C)C)CCCCCCCC=CCC=CCC=CCC	320	True	True	True	Normalized unit: Intensity; Annotation method: Msp20230821112155_conventional_converted_dev_1	False	False	1124	0	1	0.88	0.97	0.86	0.84	4	1.25	1.5	4232.77	20231108_S21_7_4_rep2	720.46954:1045 720.47333:416 720.47711:2171 720.48083:2298 720.48462:4809 720.48840:6452 720.49213:6016 720.49591:11202 720.49969:16330 720.50348:20789 720.50720:23994 720.51099:25883 720.51477:28582 720.51849:24355 720.52228:20063 720.52606:16998 720.52979:13381 720.53357:12203 720.53735:8765 720.54108:10604 720.54486:9046 720.54865:5487 720.55237:5031 720.55615:3123 720.55994:1760 720.56372:200…	184.06837:2479 537.45233:27 720.49945:263	345	345	1139879	1107072	1045110	1085087	896688	862593	1092258	1126752	325871	445534	900589	873481	855668
1174	11.299	734.56708	PE 35:0	[M+H]+	0	0.26	True	11.27	734.5694	C40H80NO8P	PE	GBBXEHXAEWQZRE-UHFFFAOYSA-N	O=C(OCC(OC(=O)CCCC)COP(=O)(O)OCCN)CCCCCCCCCCCCCCCCCCCCCCCCCCCCC	320	True	True	True	Normalized unit: Intensity; Annotation method: Msp20230821112155_conventional_converted_dev_1	False	False	1174	0	1	0.97	0.77	0.65	0.71	4	1	1.32	1542.6	20231108_S21_4_3_rep2	734.55237:1954 734.55994:21299 734.56378:1303 734.57135:1303 734.57520:1303 734.57898:1303 734.58655:1303 734.59039:2605 734.59796:1303 735.56396:1305 736.57623:1958 736.62573:1305	184.06148:34 313.27039:23 549.37256:22 591.47357:42 591.49744:270 593.55298:2375 593.59735:29 734.57220:23	564	755	13165	14375	2700950	2545039	220912	192666	7424	8127	820	1408	4750	4727	824
1106	7.497	712.52228	PG 30:0|PG 15:0_15:0	[M+NH4]+	0	0.89	True	8.45	712.51233	C36H71O10P	PG	YWGQFCQRZHYWAU-UHFFFAOYSA-N	O=C(OCC(OC(=O)CCCCCCCCCCCCCC)COP(=O)(O)OCC(O)CO)CCCCCCCCCCCCCC	310	True	True	True	Normalized unit: Intensity; Annotation method: Msp20230821112155_conventional_converted_dev_1	False	False	1106	0	1	1	0.95	0.75	0.7	3	2	1.8	792369.9	20231108_S21_4_4_rep2	712.46136:1509 712.46509:4878 712.46881:26142 712.47260:119908 712.47632:27799 712.48004:275325 712.48383:267279 712.48755:406377 712.49127:579598 712.49506:1065013 712.49878:1234612 712.50256:1902019 712.50629:2093460 712.51001:2617343 712.51379:2100306 712.51752:2417910 712.52124:1639811 712.52502:1557884 712.52875:1180913 712.53247:1193713 712.53625:761533 712.53998:543495 712.54370:396058 712…	109.09750:75 111.11396:44 123.11282:60 125.12717:54 137.12756:365 151.14305:48 207.20801:71 225.21646:42 225.22910:40 285.22943:29 299.25641:6967 379.22568:23 435.24554:41 453.25577:28 521.84534:127 521.86456:52 523.26904:30 523.41669:36 523.43274:38 523.49048:326311 524.47620:30 524.97107:30 526.33783:29 527.92236:29 530.78821:22 534.39764:22 535.31244:22 659.46967:24 712.54065:22	16	44	139745450	128665842	142898089	144138332	104286958	97736261	150736852	148484251	60023273	94251846	125564999	122199018	142514683
1154	7.847	726.5274	PG 31:0|PG 15:0_16:0	[M+NH4]+	0	0.84	True	8.66	726.52802	C37H73O10P	PG	XJCOWHHMMBKIKB-UHFFFAOYSA-N	O=C(OCC(OC(=O)CCCCCCCCCCCCCCC)COP(=O)(O)OCC(O)CO)CCCCCCCCCCCCCC	310	True	True	True	Normalized unit: Intensity; Annotation method: Msp20230821112155_conventional_converted_dev_1	False	False	1154	0	1	1	0.94	0.74	0.7	4	2	1.8	1791701	20231108_S21_4_4_rep2	726.47986:22562 726.48364:2785 726.48743:109993 726.49121:190315 726.49500:170855 726.49878:483266 726.50256:926815 726.50635:1205468 726.51013:1629951 726.51392:2699041 726.51770:3595966 726.52148:4869407 726.52527:5230565 726.52905:6440155 726.53284:5598733 726.53662:5679805 726.54041:5165847 726.54413:4329982 726.54791:3211395 726.55170:3083671 726.55548:1758877 726.55927:1266825 726.56305:779…	109.09602:467 111.11245:75 123.11434:380 125.12714:65 137.12589:72 151.14302:53 155.00612:23 165.15822:41 207.20795:177 221.22409:45 225.21431:67 225.24377:29 239.23303:83 298.34949:23 299.25391:12542 299.32428:30 304.49612:22 313.26733:4934 313.31448:30 341.50916:27 379.23651:41 393.24847:23 435.24249:62 435.27469:30 449.26874:59 467.26666:24 485.29971:22 535.55902:30 535.83173:1472 535.89014:39…	51	203	440647142	412963562	401415295	407191285	322737448	305888369	400438513	393657285	161042119	235832151	368757896	366658616	371458037
1195	8.165	740.54877	PG 32:0|PG 15:0_17:0	[M+NH4]+	0	0.84	True	8.92	740.54358	C38H75O10P	PG	MLMUQPVUWKHGQY-UHFFFAOYSA-N	O=C(OCC(OC(=O)CCCCCCCCCCCCCCCC)COP(=O)(O)OCC(O)CO)CCCCCCCCCCCCCC	310	True	True	True	Normalized unit: Intensity; Annotation method: Msp20230821112155_conventional_converted_dev_1	False	False	1195	0	1	0.98	0.94	0.74	0.7	4	2	1.79	2100789	20231108_S21_7_2_rep2	740.50146:2785 740.50525:38950 740.50909:76284 740.51288:71093 740.51672:392169 740.52051:701248 740.52435:1084704 740.52820:1331059 740.53198:2804072 740.53583:3963181 740.53961:4776529 740.54346:5945959 740.54724:6268460 740.55109:6633150 740.55487:6514722 740.55872:6313930 740.56250:5544359 740.56635:4614185 740.57013:3745062 740.57397:3096901 740.57782:2274923 740.58160:1662437 740.58545:9376…	109.09731:340 111.11377:463 123.11261:90 125.13168:78 137.12898:59 151.14282:54 155.00592:40 165.15982:30 207.20973:48 225.22458:52 235.24232:167 253.25043:41 283.27563:22 298.34433:22 299.25845:13193 299.32642:29 305.34579:22 313.27945:23 326.29742:23 327.28888:4767 334.00720:22 379.22250:23 435.24799:68 463.28452:59 481.29053:37 548.04059:22 549.22992:23 549.80206:1421 549.95337:30 550.55225:30…	36	475	556895520	569113524	525559187	533089392	417811133	414636792	526990599	487877885	220584389	312999600	478345585	510720983	512428508
1239	8.583	754.55005	PG 33:0|PG 16:0_17:0	[M+NH4]+	0	0.84	True	9.19	754.55933	C39H77O10P	PG	MXWSMQMRZPPNRI-UHFFFAOYSA-N	O=C(OCC(OC(=O)CCCCCCCCCCCCCCCC)COP(=O)(O)OCC(O)CO)CCCCCCCCCCCCCCC	310	True	True	True	Normalized unit: Intensity; Annotation method: Msp20230821112155_conventional_converted_dev_1	False	False	1239	0	1	0.99	0.9	0.75	0.69	4	2	1.79	32482.51	20231108_S21_7_4_rep1	754.51251:1241 754.51636:1239 754.52020:1239 754.52405:1859 754.53174:14448 754.53564:45277 754.53949:71261 754.54333:67194 754.54718:85742 754.55103:96477 754.55487:123678 754.55872:75953 754.56262:102772 754.56647:90932 754.57031:11064 754.57416:105063 754.57800:10185 754.58185:2478 754.58569:6770 754.58954:7914 754.59344:32381 754.61267:1242 754.62036:1250 754.64734:2582 754.66278:1301 755.530…	184.06612:23 313.27365:39 327.29309:35 449.26416:28 565.40106:23 565.52118:36972 565.66797:24 567.09338:23 571.46429:22 695.47382:30 754.54779:34	50	43	9056054	8427803	6538975	6424945	5157361	5185882	7766487	8194470	2110966	3009123	5287321	5478733	8146630
82	6.046	284.29337	RIKEN P-VS1 ID-1009 from Mouse_Muscle_WT_CTX0_Ctr	[M+H]+	0	0.89	True	7.1	284.29779	0	Unknown	0	0	330	True	True	True	Normalized unit: Intensity; Annotation method: Msp20230821112155_conventional_converted_dev_1	False	False	82	0	1	0.99	0.89	0.75	0.72	5	0.6	1.08	120769.3	20231108_S21_4_4_rep1	284.24478:139 284.26370:138 284.26843:276 284.27081:207 284.27316:2257 284.27554:4002 284.27789:22953 284.28027:37854 284.28262:73656 284.28500:113249 284.28735:177558 284.28973:213360 284.29208:300544 284.29446:387652 284.29681:368101 284.29919:244800 284.30154:274004 284.30392:228236 284.30627:120988 284.30865:101969 284.31100:65100 284.31339:33531 284.31573:19282 284.31812:345 284.32047:138 28…	116.10316:68 130.11891:30 284.29504:3468	319	100	4654597	4645728	14311442	14623595	6369383	6627744	13287058	13160872	8547720	8760057	12667023	12461649	11234656
1333	20.825	797.78125	RIKEN P-VS1 ID-11196 from Mouse_SmallIntestine_WT_N_F1	[M+H]+	0	0.84	True	13.86	797.77722	0	Unknown	0	0	330	True	True	True	Normalized unit: Intensity; Annotation method: Msp20230821112155_conventional_converted_dev_1	False	False	1333	0	1	0.97	0.05	0.99	0.07	64	0.05	0.61	7557.93	20231108_S21_7_1_rep2	797.73901:35 797.74298:70 797.74695:70 797.75092:1652 797.75488:534 797.75879:2811 797.76276:1251 797.76672:1595 797.77069:3328 797.77466:2093 797.77863:4043 797.78259:4115 797.78656:4797 797.79053:1993 797.79449:4394 797.79846:1525 797.80243:1820 797.80634:1533 797.81030:836 797.81427:87 797.81824:948 797.82220:765 797.83014:52 797.83411:52 797.83807:70 797.84204:35 797.84601:53 797.86182:36 797…	524.48871:26 537.49847:15 658.64807:14 724.70062:12 797.59271:14 797.65216:15 797.78687:2127	1259	215	1060198	1068860	1153196	1128422	1027588	1071519	902314	944634	253639	520758	1732666	1816078	1004962
105	2.458	300.99142	RIKEN P-VS1 ID-1164 from Mouse_Muscle_WT_CTX0_Ctr	[M+H]+	0	0.89	True	4.93	300.99219	0	Unknown	0	0	330	True	True	True	Normalized unit: Intensity; Annotation method: Msp20230821112155_conventional_converted_dev_1	False	False	105	0	1	1	0.79	0.96	0.8	9	0.56	1.09	4714.53	20231108_S21_7_1_rep1	300.94519:44 300.96222:88 300.96466:88 300.96707:44 300.96951:1680 300.97195:2793 300.97440:4470 300.97681:8135 300.97925:20399 300.98169:35444 300.98413:59262 300.98654:79631 300.98898:101698 300.99142:103783 300.99387:84239 300.99628:78941 300.99872:53596 301.00116:37097 301.00360:25613 301.00601:19165 301.00845:16933 301.01089:8014 301.01334:6620 301.01575:3524 301.01819:110 301.02063:2587 301…	107.99731:39 122.00279:29 165.97081:386 267.01895:24 300.99203:50	7	6	1272536	1313251	10420759	10693676	2002738	2685755	6246636	6352902	9639760	10813870	7981203	8067669	7112987
118	6.244	310.30811	RIKEN P-VS1 ID-1275 from Mouse_AdrenalGlands_WT_N_Ctr	[M+H]+	0	0.89	True	7.15	310.28751	0	Unknown	0	0	330	True	True	True	Normalized unit: Intensity; Annotation method: Msp20230821112155_conventional_converted_dev_1	False	False	118	0	1	0.81	0.05	0.19	0.31	21	0.24	0.6	26161.89	20231108_S21_7_4_rep2	310.28903:903 310.29150:1355 310.29398:1355 310.29645:35149 310.29892:124308 310.30136:130712 310.30383:215883 310.30630:189612 310.30878:132842 310.31125:126234 310.31372:50380 310.31619:24304 310.31866:10865 310.32114:1806 310.32361:9423 310.32608:903 310.32855:1355 310.33597:1806 310.36069:961 310.38541:970 310.39032:970 311.28806:968 311.29300:968 311.30042:2420 311.30289:1936 311.30536:1936 …	100.07207:12 100.07347:12 109.10461:10 111.07825:12 111.08121:24 111.08417:12 111.11226:12 111.11374:12 114.08762:12 114.08912:12 114.12358:10 121.09449:12 121.09912:12 123.11880:10 128.00845:10 128.10370:10 135.11110:12 135.11435:12 139.10715:10 141.69498:12 141.72504:12 142.11606:10 181.17009:10 198.22102:10 212.24129:10 266.12479:10 310.26010:12 310.30954:10	93	11	8539812	8207333	7017837	7049665	7487256	7618520	6923380	7246012	2174316	3080486	6027420	6063563	7540661
134	3.447	315.16611	RIKEN P-VS1 ID-1354 from Mouse_Macrophage_WT_N_F1AA	[M+H]+	0	0.74	True	5.63	315.17639	0	Unknown	0	0	330	True	True	True	Normalized unit: Intensity; Annotation method: Msp20230821112155_conventional_converted_dev_1	True	False	134	0	1	0.98	0.65	0.93	0.66	3	0.67	1.07	6254.27	20231108_S21_7_1_rep1	315.14651:55 315.14899:137 315.15149:137 315.15396:82 315.15646:1008 315.15894:1361 315.16144:4716 315.16394:8230 315.16641:16733 315.16891:17050 315.17139:17879 315.17389:9325 315.17639:7485 315.17886:7236 315.18137:5880 315.18384:2451 315.18634:4970 315.18884:973 315.19131:137 315.19382:1290 315.19879:110 315.20129:82 315.20377:137 315.20627:82 315.21375:55 315.22122:86 315.22620:59 315.23117:6…	115.05055:20 117.06336:24 117.06640:48	501	375	1265731	1364934	1099628	1128112	932799	978030	1149609	1187426	817707	732082	1328798	1362996	1342725
135	3.253	315.16617	RIKEN P-VS1 ID-1354 from Mouse_Macrophage_WT_N_F1AA	[M+H]+	0	0.42	True	5.63	315.17639	0	Unknown	0	0	330	True	True	True	Normalized unit: Intensity; Annotation method: Msp20230821112155_conventional_converted_dev_1	True	False	135	0	1	0.95	0.47	0.61	0.66	3	0.67	1	3335.08	20231108_S21_4_4_rep2	315.15353:143 315.15604:108 315.15854:2413 315.16101:1961 315.16351:4816 315.16599:8791 315.16849:13059 315.17099:7264 315.17346:7080 315.17596:4697 315.17844:3937 315.18094:3831 315.18344:1897 315.18591:500 315.18842:179 315.19089:72 315.19339:72 315.19589:143 315.19836:108 315.20087:72 315.20834:108 315.22827:112 315.23074:75 315.23822:151 315.24072:75 315.24319:113 315.24570:151 315.24817:113 …	115.05180:10 117.06159:24 117.06311:12 117.06615:24 117.06918:12 117.07373:12 117.09346:12 119.98902:10 121.09324:10 195.05661:10 238.22107:10	398	359	510298	489947	385945	376945	412541	362169	450393	452020	12529	226774	191415	200827	244720
1417	8.048	869.36725	RIKEN P-VS1 ID-14075 from Mouse_Feces_WT_ABX_Ctr	[M+H]+	0	0.53	True	7.63	869.38269	0	Unknown	0	0	330	True	True	True	Normalized unit: Intensity; Annotation method: Msp20230821112155_conventional_converted_dev_1	False	False	1417	0	1	1	0.89	0.71	0.75	1	1	1.23	21398.48	20231108_S21_7_2_rep2	869.33289:651 869.33704:977 869.34119:1302 869.34534:977 869.34943:977 869.35358:1302 869.35773:651 869.36188:8610 869.36597:21180 869.37012:20588 869.37427:32888 869.37842:35598 869.38251:21444 869.38666:27234 869.39081:977 869.39496:1302 869.39911:977 869.40320:977 869.40735:977 869.41974:651 869.47766:665 870.34235:661 870.34650:1323 870.35059:661 870.35474:6097 870.35889:4717 870.36304:1653 8…	119.08388:49 291.17020:22 341.14069:23 365.22348:29 395.23654:56 459.21432:54 539.18390:29 551.49042:29 633.19843:37 633.23022:53 673.24982:41 713.26624:29 745.51428:32 751.29718:231 791.31390:69 791.34149:42 866.71008:23 869.37982:7308 869.46667:28 869.60315:24	5	4	6111420	5792338	15859	15475	3771806	4114527	2513123	2760936	14	74	1152532	1282477	772334
1427	22.695	877.81616	RIKEN P-VS1 ID-14438 from Mouse_Plasma_WT_N_Ctr	[M+H]+	0	0.89	True	14.55	877.79492	0	Unknown	0	0	330	True	True	True	Normalized unit: Intensity; Annotation method: Msp20230821112155_conventional_converted_dev_1	False	False	1427	0	1	0.99	0.53	0.86	0.51	14	0.57	0.98	5232.84	20231108_S21_7_1_rep1	877.76294:55 877.76709:55 877.77124:55 877.77539:807 877.77954:55 877.78369:170 877.78784:1384 877.79199:579 877.79614:1533 877.80035:1651 877.80450:1488 877.80865:322 877.81281:589 877.81696:2257 877.82111:512 877.82526:738 877.82941:325 877.83771:68 877.84186:68 877.84607:55 877.85022:41 877.85437:41 877.85852:69 877.86682:27 877.87097:55 877.88757:28 877.89594:28 877.99152:28 878.05383:28 878.…	247.23563:5 339.28146:4 575.49805:5 576.51471:6 577.51544:250 578.52380:500 579.53638:5 580.52283:5 603.51855:61 603.53577:11 604.53210:224 604.71143:5 860.78809:4	597	744	129571	138730	235026	281260	116672	116668	312096	328655	104496	355625	382427	446375	279752
158	6.857	324.3208	RIKEN P-VS1 ID-1456 from Mouse_Muscle_WT_CTX0_Ctr	[M+H]+	0	0.89	True	7.55	324.32629	0	Unknown	0	0	330	True	True	True	Normalized unit: Intensity; Annotation method: Msp20230821112155_conventional_converted_dev_1	False	False	158	0	1	0.98	0.86	0.93	0.82	2	0.5	1.08	81476.23	20231108_S21_7_1_rep2	324.28809:266 324.29062:266 324.29819:532 324.30322:2635 324.30576:30394 324.30829:28986 324.31082:78407 324.31335:169198 324.31586:196023 324.31839:242585 324.32092:309822 324.32346:298891 324.32596:210250 324.32849:221728 324.33102:171243 324.33356:100569 324.33606:43097 324.33859:34267 324.34113:18513 324.34366:10289 324.34619:665 324.34869:532 324.35123:399 324.35629:399 324.36133:532 324.363…	140.09193:20 154.13077:20 156.13292:20 226.20483:20 323.31720:24 323.34998:24 324.28897:45 324.29907:22 324.30414:45 324.30917:89 324.31171:67 324.31424:112 324.31677:3338 324.31927:4012 324.32181:3646 324.32434:5022 324.32687:4829 324.32941:1673 324.33191:2967 324.33444:1006 324.33698:928 324.34201:112 324.34454:22 324.34961:45 324.35718:22 324.35971:22 324.40012:24 324.41528:24 324.79691:20 324…	46	55	4761740	4680515	12877545	13032863	6827808	6793356	16862758	16987392	6726437	8900365	11014370	10662351	6690307
1434	3.414	882.55884	RIKEN P-VS1 ID-14592 from Mouse_Kidney_WT_N_F1DHA	[M+H]+	0	0.11	True	8.48	882.58508	0	Unknown	0	0	330	True	True	True	Normalized unit: Intensity; Annotation method: Msp20230821112155_conventional_converted_dev_1	False	False	1434	0	1	0.84	0.79	0.88	0.75	10	0.1	0.85	13152.15	20231108_S21_7_1_rep2	882.51300:59 882.51715:118 882.52130:59 882.52545:1654 882.52966:1773 882.53381:2335 882.53796:1199 882.54218:5678 882.54633:8580 882.55048:6782 882.55463:12152 882.55884:15163 882.56299:12486 882.56714:8380 882.57129:8802 882.57550:6129 882.57965:6536 882.58380:1981 882.58801:4820 882.59216:1910 882.59631:2641 882.60046:2677 882.60468:1927 882.60883:1917 882.61298:1044 882.61713:419 882.62134:14…	581.40765:27 882.57391:5447	4	21	4056824	4017512	3825340	4011957	3895499	4042328	3448311	3585702	1369655	1509813	3069028	3250753	490827
1435	3.829	882.56775	RIKEN P-VS1 ID-14592 from Mouse_Kidney_WT_N_F1DHA	[M+H]+	0	0.84	True	8.48	882.58508	0	Unknown	0	0	330	True	True	True	Normalized unit: Intensity; Annotation method: Msp20230821112155_conventional_converted_dev_1	False	False	1435	0	1	0.97	0.78	0.88	0.75	10	0.1	0.89	12197.71	20231108_S21_7_2_rep2	882.52887:1771 882.53308:1264 882.53723:782 882.54138:7049 882.54553:13748 882.54974:13385 882.55389:13114 882.55804:16396 882.56219:15753 882.56641:17167 882.57056:14237 882.57471:21209 882.57892:16114 882.58307:12974 882.58722:12352 882.59137:11366 882.59558:11129 882.59973:6687 882.60388:1300 882.60803:4384 882.61224:2123 882.61639:2072 882.62054:1488 882.62476:581 882.62891:1626 882.63721:95 …	184.16722:16 385.26083:14 581.38641:18 668.46442:12 782.46783:11 879.82874:14 882.57690:9335	4	7	1821424	1784628	1855634	1812588	1860072	1856676	1595423	1587345	514381	610460	1459548	1538211	1664845
1446	8.369	887.56897	RIKEN P-VS1 ID-14751 from Mouse_Feces_WT_ABX_Ctr	[M+H]+	0	0.84	True	12.78	887.56549	0	Unknown	0	0	330	True	True	True	Normalized unit: Intensity; Annotation method: Msp20230821112155_conventional_converted_dev_1	False	False	1446	0	1	0.99	0.19	1	0.26	16	0.06	0.69	11951.39	20231108_S21_7_2_rep1	887.52289:302 887.52710:302 887.53125:302 887.53546:453 887.53961:453 887.54382:13142 887.54797:5787 887.55219:7277 887.55634:7920 887.56055:29990 887.56470:15938 887.56891:17909 887.57306:4387 887.57727:10700 887.58142:2004 887.58557:10190 887.58978:755 887.59393:5219 887.59814:453 887.60229:755 887.60651:453 887.61066:302 887.61902:302 887.62323:302 887.71515:312 888.51776:309 888.53864:464 888…	728.50983:36 870.42419:22 887.57880:8481 887.65820:42	6	9	738584	872058	733234	765367	594970	578895	562471	771517	635306	542256	861650	905112	1297180
1538	22.884	943.7251	RIKEN P-VS1 ID-16467 from Mouse_Feces_WT_N_Ctr	[M+H]+	0	0.32	True	15.22	943.73053	0	Unknown	0	0	330	True	True	True	Normalized unit: Intensity; Annotation method: Msp20230821112155_conventional_converted_dev_1	True	False	1538	0	1	0.98	1	0.75	0.75	1	1	1.25	24681.29	20231108_S21_7_1_rep2	943.67401:660 943.67834:440 943.68695:2487 943.69128:879 943.69556:879 943.69989:22140 943.70416:6442 943.70850:57543 943.71283:42548 943.71710:60018 943.72144:70062 943.72571:60841 943.73004:51322 943.73438:68742 943.73865:30446 943.74298:48722 943.74725:19801 943.75159:12310 943.75592:48178 943.76019:30529 943.76453:6498 943.76880:5265 943.77313:659 943.77747:1099 943.78607:660 943.79034:440 94…	133.08591:3 175.14944:4 291.22815:4 486.33542:3 794.56134:3 926.59424:5 926.63696:5 940.78992:9 940.81146:8 940.85876:5 943.51965:7 943.61877:8 943.73938:44544 943.89026:11 943.92468:10 943.94623:11 943.99365:9 944.05829:7 947.54388:3	1719	2544	11264315	11809209	9146831	9589315	8747439	9470047	9277548	9205454	5744764	6760741	9936907	9988808	11250338
1610	24.57	1054.31616	RIKEN P-VS1 ID-18069 from Mouse_Macrophage_WT_N_F1	[M+H]+	0	0.37	True	13.27	1054.29419	0	Unknown	0	0	330	True	True	True	Normalized unit: Intensity; Annotation method: Msp20230821112155_conventional_converted_dev_1	False	False	1610	0	0.99	0.99	0.69	0.91	0.64	11	0.91	1.17	15775.73	20231108_S1_blank_rep6	1054.25415:2311 1054.25879:1742 1054.26331:3127 1054.26782:6189 1054.27246:9531 1054.27698:8673 1054.28149:14220 1054.28613:12316 1054.29065:20095 1054.29517:19898 1054.29968:26181 1054.30432:18935 1054.30884:21457 1054.31335:15093 1054.31799:16292 1054.32251:16749 1054.32703:10688 1054.33167:10175 1054.33618:8749 1054.34070:8759 1054.34534:5746 1054.34985:5992 1054.35437:5080 1054.35901:2248 105…	147.06227:13 207.03119:18 221.08107:1187 266.99869:10 281.04791:1596 281.07614:13 295.10062:383 341.01526:24 355.06714:5755 355.11209:14 355.14908:14 369.12238:148 369.14395:12 415.03128:22 429.08789:2667 489.05637:10 503.10568:2350 563.08514:8 577.12823:457 667.18365:8 799.18768:12 1021.25842:8 1037.26990:87 1053.38330:8 1054.29858:3912 1054.44885:14	524	662	5687	7549	8826	27416	5178	12340	4333	4048	120	8973	7882	4758	12850
1632	25.007	1128.3147	RIKEN P-VS1 ID-18454 from Mouse_Macrophage_WT_N_F1DHA	[M+H]+	0	0.37	True	13.4	1128.31299	0	Unknown	0	0	330	True	True	True	Normalized unit: Intensity; Annotation method: Msp20230821112155_conventional_converted_dev_1	False	False	1632	0	0.99	0.96	0.73	0.88	0.78	17	0.88	1.18	21926.98	20231108_S1_blank_rep6	1128.28247:7135 1128.28723:8341 1128.29187:13471 1128.29663:16951 1128.30139:29550 1128.30603:31494 1128.31079:29400 1128.31543:30360 1128.32019:31411 1128.32495:33324 1128.32959:40120 1128.33435:25095 1128.33899:27939 1128.34375:22549 1128.34851:19635 1128.35315:16537 1128.35791:16914 1128.36255:13486 1128.36731:10459 1128.37207:9170 1128.37671:3949 1128.38147:4401 1128.38611:1191 1128.39087:225…	147.06760:20 207.02139:15 221.08139:866 266.98990:12 281.04831:1158 295.09622:301 295.11069:148 353.98743:12 355.06766:4719 369.12561:110 415.04044:16 429.08850:6412 443.13116:14 489.04156:19 503.10327:1099 577.11218:184 577.12231:181 637.09698:17 651.15533:118 725.21686:11 799.20074:12 873.22559:14 1095.26733:23 1111.28552:184 1111.31360:297 1111.34155:138 1111.38367:21 1128.24426:15 1128.32910:…	487	876	4799	6652	10544	24104	4496	12332	3602	4558	66	9798	9984	6767	22522
1648	11.302	1160.01367	RIKEN P-VS1 ID-18606 from Cell_HeLa_WT_N_Ctr	[M+H]+	0	0.84	True	11.52	1160.00525	0	Unknown	0	0	330	True	True	True	Normalized unit: Intensity; Annotation method: Msp20230821112155_conventional_converted_dev_1	True	False	1648	0	1	1	0.97	0.75	0.75	1	1	1.25	539845.9	20231108_S21_4_2_rep1	1159.95581:1817 1159.96057:7428 1159.96533:12935 1159.97009:17528 1159.97485:39522 1159.97961:116051 1159.98438:83787 1159.98926:123399 1159.99402:161443 1159.99878:167432 1160.00354:158598 1160.00830:109536 1160.01306:134327 1160.01782:122837 1160.02271:73689 1160.02747:29451 1160.03223:99625 1160.03699:29572 1160.04175:1211 1160.04651:32410 1160.05127:2422 1160.05603:1817 1160.06091:7418 1160.0…	300.26477:33 328.29803:24 419.35431:22 549.49426:36 552.47076:30 553.49994:30 554.50690:35 555.51147:30 589.65338:44 591.35767:29 591.51459:260778 591.64764:23 592.50775:30 594.06232:24 595.78326:24 597.47931:30 600.47626:22 602.80560:22 603.87366:22 605.99200:22	4	5	23617138	21936106	18587458	19303258	18034418	18937844	18502244	18804818	8969261	11631623	19599310	20186022	23147434
1660	25.262	1202.32935	RIKEN P-VS1 ID-18892 from Mouse_Macrophage_WT_N_F1AA	[M+H]+	0	0.37	True	13.54	1202.34021	0	Unknown	0	0	330	True	True	True	Normalized unit: Intensity; Annotation method: Msp20230821112155_conventional_converted_dev_1	False	False	1660	0	0.99	0.96	0.58	0.85	0.68	20	0.55	1.01	22622.65	20231108_S21_4_2_rep2	1202.27881:39 1202.28369:78 1202.28845:98 1202.30310:344 1202.30798:923 1202.31287:98 1202.31763:552 1202.32251:2757 1202.32739:1633 1202.33228:1555 1202.33716:1297 1202.34204:576 1202.34680:98 1202.35168:98 1202.35657:2023 1202.36145:2009 1202.36633:98 1202.37122:1129 1202.37610:498 1202.38086:98 1202.38574:241 1202.39063:78 1202.39551:78 1202.40039:257 1202.40527:421 1202.41003:59 1202.41492:39…	147.07520:8 221.07613:17 281.04474:59 281.06592:18 295.10220:39 355.06366:365 369.12152:12 429.08701:443 443.12375:10 503.11111:404 577.13409:14 651.15350:10 725.16589:8 947.24249:8 1139.18042:8 1185.25769:10 1185.30603:17 1185.33496:21 1202.34656:1892 1202.44873:15	605	789	4382	6745	11631	25109	4644	10629	4874	5100	16	9049	12235	9643	16280
1661	12.569	1211.09692	RIKEN P-VS1 ID-18979 from Mouse_Macrophage_WT_N_F1AA	[M+H]+	0	0.79	True	12.9	1211.11206	0	Unknown	0	0	330	True	True	True	Normalized unit: Intensity; Annotation method: Msp20230821112155_conventional_converted_dev_1	False	False	1661	0	1	0.96	0.63	0.82	0.8	6	0.67	1.09	46069.47	20231108_S21_7_4_rep1	1211.05127:158 1211.05615:316 1211.06592:394 1211.07080:1454 1211.07568:3668 1211.08057:7150 1211.08545:15972 1211.09033:11716 1211.09521:26780 1211.10010:3737 1211.10498:12840 1211.10986:18292 1211.11475:20263 1211.11963:13467 1211.12451:12365 1211.12939:13117 1211.13428:5531 1211.13916:10154 1211.14404:9572 1211.14893:6427 1211.15381:4380 1211.15869:2900 1211.16357:5942 1211.16846:315 1211.1733…	327.28830:9569 327.35172:13 330.28192:8 355.32156:8 577.75244:13 579.34155:10 579.54077:35456 579.64886:22 580.55426:8 597.54529:1030 614.57269:3575 619.58337:7	0	0	990747	788717	461689	524371	250516	281573	394864	450826	11872	38822	338868	410818	917989
1662	12.566	1216.05908	RIKEN P-VS1 ID-19012 from Mouse_Macrophage_WT_N_F1AA	[M+H]+	0	0.84	True	12.89	1216.06641	0	Unknown	0	0	330	True	True	True	Normalized unit: Intensity; Annotation method: Msp20230821112155_conventional_converted_dev_1	False	False	1662	0	1	0.94	0.97	0.75	0.74	2	1	1.23	47737.49	20231108_S21_4_2_rep1	1215.99670:105 1216.00159:140 1216.00647:174 1216.01135:1677 1216.01624:472 1216.02112:139 1216.02612:5371 1216.03101:6011 1216.03589:5792 1216.04077:8680 1216.04565:12081 1216.05054:10521 1216.05542:9699 1216.06030:11217 1216.06519:8975 1216.07007:9941 1216.07495:11128 1216.07983:7176 1216.08472:4462 1216.08960:5722 1216.09460:8238 1216.09949:4037 1216.10437:6230 1216.10925:2115 1216.11414:1495 …	329.29288:10 579.53711:21 614.61414:8 617.63287:12 619.52722:29867 619.63898:12 619.69135:14 620.52618:10 623.40875:8 1215.99658:8	5	0	1232531	1037047	582827	690102	430594	490732	552200	616629	37610	125329	496370	652614	1320847
1680	21.929	1333.34314	RIKEN P-VS1 ID-19515 from Mouse_Muscle_fads2KO_N_Ctr	[M+H]+	0	0.89	True	14.72	1333.32568	0	Unknown	0	0	330	True	True	True	Normalized unit: Intensity; Annotation method: Msp20230821112155_conventional_converted_dev_1	False	False	1680	0	1	1	0.72	0.88	0.8	12	0.83	1.18	237221.8	20231108_S21_7_4_rep2	1333.27625:9987 1333.28137:5971 1333.28638:744 1333.29150:17833 1333.29663:27209 1333.30176:34341 1333.30688:55023 1333.31201:56947 1333.31714:63773 1333.32227:67625 1333.32739:34079 1333.33252:34792 1333.33765:31483 1333.34277:48291 1333.34790:32459 1333.35303:34329 1333.35815:27357 1333.36328:16583 1333.36841:9830 1333.37354:3274 1333.37866:930 1333.38379:745 1333.38892:559 1333.39404:373 1333.…	107.08167:5 109.09999:5 119.08060:5 121.09733:5 135.11081:9 147.11708:7 161.12828:11 165.16121:5 175.14682:6 191.17285:4 203.17857:7 219.21042:6 235.23958:7 243.20586:6 247.23212:6 249.26097:5 257.24100:5 259.24493:5 273.25589:4 287.27881:6 313.28607:5 327.30835:3 368.20972:9 369.24402:7 369.27905:5 369.28714:5 369.35184:52690 369.42734:154 369.45700:88 370.35266:1139 371.41431:5 371.81992:4 373.…	6	0	4649486	4292336	3749742	4263851	4394793	4968314	3644214	3770732	394295	882578	3101701	3241217	3068841
1699	25.541	1352.38135	RIKEN P-VS1 ID-19584 from Mouse_Kidney_WT_N_Ctr	[M+H]+	0	0.47	True	13.79	1352.38623	0	Unknown	0	0	330	True	True	True	Normalized unit: Intensity; Annotation method: Msp20230821112155_conventional_converted_dev_1	False	False	1699	0	0.99	1	0.06	0.04	0.54	38	0.45	0.77	27984.79	20231108_S21_7_3_rep1	1352.33362:160 1352.33875:96 1352.34387:733 1352.34900:1482 1352.35425:128 1352.35938:1401 1352.36450:440 1352.36963:160 1352.37488:64 1352.38000:2078 1352.38513:128 1352.39038:96 1352.39551:1402 1352.40063:128 1352.40576:96 1352.41101:128 1352.41614:64 1352.42126:96 1352.43164:96 1352.44189:96 1352.44702:64 1352.45740:64 1352.48828:65 1352.52966:65 1353.25195:65 1353.30347:64 1353.31384:97 1353.…	221.07953:14 222.08386:11 295.10358:15 355.06509:57 357.06079:12 369.11758:12 429.08557:87 430.09149:18 431.08987:10 503.11255:75 504.10727:13 505.10611:14 577.14221:8 766.53619:8 1097.27710:8 1319.33423:8 1335.34009:46 1335.41187:18 1352.30359:16 1352.39648:2953 1352.53064:10 1352.58215:10	408	467	6882	7027	58663	77919	4343	7403	7675	7484	4418	14308	15883	8868	15742
1748	8.489	1412.08838	RIKEN P-VS1 ID-19808 from Mouse_Muscle_fads2KO_N_Ctr	[M+H]+	0	0.84	True	8.85	1412.06299	0	Unknown	0	0	330	True	True	True	Normalized unit: Intensity; Annotation method: Msp20230821112155_conventional_converted_dev_1	False	False	1748	0	1	0.99	0.49	1	0.55	6	0.67	1.04	56552.55	20231108_S21_4_1_rep2	1412.01001:1934 1412.01526:1289 1412.02588:1934 1412.03113:18125 1412.03638:2578 1412.04163:37325 1412.04700:22315 1412.05225:40502 1412.05750:3222 1412.06274:38767 1412.06799:7712 1412.07324:1933 1412.07861:13396 1412.08386:3222 1412.09961:2578 1412.10486:1289 1412.11023:1289 1412.12073:1289 1412.12598:1289 1413.01697:1302 1413.03271:1952 1413.04333:1302 1413.04858:3254 1413.05383:3254 1413.0590…	184.06725:29 565.51569:65 706.53473:251 706.55713:46 720.54431:30 889.61218:22 1407.69666:34 1412.08411:78487 1412.44775:38	5	0	449797	489671	570830	671688	236511	166762	266704	363356	23332	82563	515049	380233	547122
1753	25.617	1426.41931	RIKEN P-VS1 ID-19860 from Mouse_Kidney_WT_N_Ctr	[M+H]+	0	0.26	True	13.93	1426.38367	0	Unknown	0	0	330	True	True	True	Normalized unit: Intensity; Annotation method: Msp20230821112155_conventional_converted_dev_1	False	False	1753	0	0.99	0.88	0.23	0.86	0.3	31	0.52	0.83	31758.91	20231108_S21_7_3_rep2	1426.37158:1000 1426.37695:326 1426.38220:824 1426.38745:1160 1426.39282:70 1426.39807:117 1426.40344:758 1426.40869:47 1426.41394:47 1426.41931:1399 1426.42456:94 1426.43518:117 1426.44043:47 1426.44580:47 1426.45105:94 1426.45642:47 1426.46692:70 1426.47229:47 1426.48291:47 1426.48816:71 1426.49341:47 1426.57825:47 1427.33594:71 1427.34119:71 1427.34656:94 1427.35181:47 1427.36243:71 1427.36780…	208.02576:4 221.08353:11 222.08578:7 281.04828:8 295.09857:10 296.10422:5 342.01361:5 355.07275:134 356.07257:13 357.06851:7 371.10886:4 429.07947:39 429.09399:23 430.09122:37 431.08374:6 431.10123:6 490.07462:4 503.10907:35 504.10065:7 504.11954:8 577.12842:6 578.12964:6 652.16785:4 727.18530:4 875.19421:4 949.22137:3 1097.26245:4 1171.24670:5 1187.34985:4 1363.37964:5 1393.34973:7 1409.32825:25…	329	359	4921	4457	49376	69525	3345	5369	3914	3697	14	8578	8752	7791	9164
362	6.862	388.33838	RIKEN P-VS1 ID-2399 from Mouse_Brain_WT_N_F1	[M+H]+	0	0.89	True	7.5	388.34189	0	Unknown	0	0	330	True	True	True	Normalized unit: Intensity; Annotation method: Msp20230821112155_conventional_converted_dev_1	False	False	362	0	1	0.99	0.78	0.94	0.83	12	0.42	1.04	222.86	20231108_S21_7_2_rep2	388.31110:1141 388.31387:1712 388.31665:1712 388.31940:2852 388.32217:37574 388.32492:91791 388.32770:204363 388.33047:237172 388.33322:385382 388.33600:498158 388.33875:625594 388.34152:600876 388.34427:526257 388.34705:423585 388.34982:302524 388.35257:205972 388.35535:108383 388.35809:154415 388.36087:53236 388.36362:57318 388.36639:1711 388.36917:2852 388.37469:1141 388.37744:1712 388.38300:2…	101.05676:4682 111.04134:5210 111.06203:28 128.66002:28 129.05171:5640 147.05960:29 265.01169:32 266.99976:343	1875	5940	119016	151788	1549839	1691806	391751	486994	114409	123086	220977	211425	18527178	18498783	352871
422	1.777	415.20715	RIKEN P-VS1 ID-2808 from Mouse_Macrophage_WT_N_F1AA	[M+H]+	0	0.84	True	4.04	415.2117	0	Unknown	0	0	330	True	True	True	Normalized unit: Intensity; Annotation method: Msp20230821112155_conventional_converted_dev_1	True	False	422	0	1	1	0.68	0.84	0.77	4	0.5	1.04	751.44	20231108_S21_4_2_rep1	415.17276:458 415.17563:305 415.18134:305 415.18417:305 415.18704:610 415.18991:458 415.19275:610 415.19562:15986 415.19849:21747 415.20132:35029 415.20419:37083 415.20706:50288 415.20990:60912 415.21277:56354 415.21564:26417 415.21848:20429 415.22134:9299 415.22421:5684 415.22705:6646 415.22992:610 415.23279:458 415.23563:305 415.23849:305 415.24136:305 415.26422:313 416.18515:325 416.18802:325 …	107.08233:11 119.08286:73 135.07901:12	337	338	4129686	4026654	4095693	4206705	4563223	4318958	3759862	3607423	1408133	1743848	2712278	3156944	3925991
479	1.78	432.23245	RIKEN P-VS1 ID-3065 from Mouse_Macrophage_WT_N_F1AA	[M+H]+	0	0.32	True	4.05	432.23901	0	Unknown	0	0	330	True	True	True	Normalized unit: Intensity; Annotation method: Msp20230821112155_conventional_converted_dev_1	True	False	479	0	1	1	0.68	0.78	0.75	18	0.17	0.89	462.2	20231108_S21_7_2_rep1	432.21640:1356 432.21930:678 432.22513:1356 432.22806:1356 432.23096:32563 432.23389:7993 432.23682:39119 432.23972:56015 432.24265:14814 432.24554:1356 432.24847:18146 432.25137:13234 432.25720:1356 432.26013:678 432.26306:678 432.27179:1017 433.22888:693 433.23181:1385 433.23474:693 433.23764:1385 433.24057:693 433.26392:693 434.22797:693 434.30981:1039 434.31274:693 434.33319:1039	107.08082:17 119.08275:47 135.08047:25 218.11800:12	10962	9796	8890747	8756575	8729208	9110013	8916475	9112611	8091260	8308617	3861077	4305672	6146713	7364694	7926618
478	1.79	432.23154	RIKEN P-VS1 ID-3065 from Mouse_Macrophage_WT_N_F1AA	[M+H]+	0	0.89	True	4.05	432.23901	0	Unknown	0	0	330	True	True	True	Normalized unit: Intensity; Annotation method: Msp20230821112155_conventional_converted_dev_1	True	False	478	0	1	0.96	0.73	0.86	0.71	18	0.33	0.96	1074.09	20231108_S21_4_1_rep2	432.20300:313 432.20883:627 432.21176:2418 432.21466:783 432.21759:14583 432.22049:9904 432.22342:43876 432.22635:38565 432.22925:69684 432.23218:108576 432.23508:74619 432.23801:70738 432.24091:101475 432.24384:86665 432.24673:44343 432.24966:30517 432.25259:9294 432.25549:7820 432.25842:6889 432.26132:626 432.26425:470 432.27301:470 432.27591:627 432.27884:314 432.30508:344 433.20383:342 433.21…	105.06736:19 107.07977:26 111.04505:12 119.08164:1515 129.05247:15 135.07440:281	9086	11201	8897669	8761825	8759680	9130933	8944520	9135689	8113231	8312366	3874576	4319464	6156894	7379842	7953827
494	7.206	440.41052	RIKEN P-VS1 ID-3216 from Mouse_Aorta_WT_N_Ctr	[M+H]+	0	0.89	True	8.13	440.40701	0	Unknown	0	0	330	True	True	True	Normalized unit: Intensity; Annotation method: Msp20230821112155_conventional_converted_dev_1	False	False	494	0	1	1	0.86	0.96	0.92	18	0.61	1.16	134996.4	20231108_S21_7_4_rep2	440.36731:2228 440.37320:2785 440.37613:38712 440.37909:66347 440.38202:62373 440.38498:63947 440.38791:217363 440.39087:295322 440.39380:710683 440.39673:1079592 440.39969:1517699 440.40262:1689588 440.40558:2242376 440.40851:2188940 440.41147:2113794 440.41440:1508805 440.41736:1663693 440.42029:1089977 440.42325:752657 440.42618:701843 440.42914:457812 440.43207:151479 440.43500:164089 440.437…	102.08867:3251 109.09869:16 123.11250:419 128.10045:21 184.16347:19 184.17488:20 202.17839:7 212.13901:7 239.23471:11 272.20230:7 282.28229:20 282.38834:10 283.26117:24767 283.34143:13 285.18613:8 298.27133:8 300.28787:3656 300.33163:9 326.29706:13 339.27765:16 340.20584:8 340.31970:39052 340.44131:10 342.10495:8 344.93875:8 366.33392:228 384.34460:82 422.39444:10 440.28076:8 440.40732:6896	324	176	107919113	109711397	106967977	111334501	111169353	109862189	97083712	98340489	30710202	44237342	88393688	93890836	85407473
500	8.042	444.39862	RIKEN P-VS1 ID-3276 from Mouse_AdrenalGlands_WT_N_Ctr	[M+H]+	0	0.58	True	8.21	444.40671	0	Unknown	0	0	330	True	True	True	Normalized unit: Intensity; Annotation method: Msp20230821112155_conventional_converted_dev_1	False	False	500	0	1	0.99	0.03	0.84	0.01	35	0.06	0.59	3215.25	20231108_S21_7_2_rep2	444.37698:635 444.37994:953 444.38287:18204 444.38583:18667 444.38879:61332 444.39175:52339 444.39471:46350 444.39767:64893 444.40063:78860 444.40359:138830 444.40656:72733 444.40952:89636 444.41245:32670 444.41541:15325 444.41837:23592 444.42133:25898 444.42429:1271 444.43021:953 444.43317:953 444.44498:637 444.46866:674 445.38586:1018 445.38882:678 445.39178:1696 445.39771:1357 445.40067:14145 …	121.09447:37 139.10712:51	16497	14919	63730	59840	133819	174240	74907	77809	75931	64801	62299	78279	5216065	5106157	217260
501	7.702	444.40009	RIKEN P-VS1 ID-3276 from Mouse_AdrenalGlands_WT_N_Ctr	[M+H]+	0	0.89	True	8.21	444.40671	0	Unknown	0	0	330	True	True	True	Normalized unit: Intensity; Annotation method: Msp20230821112155_conventional_converted_dev_1	False	False	501	0	1	0.97	0.33	0.68	0.57	35	0.03	0.73	4787.57	20231108_S1_blank_rep6	444.36459:47 444.36755:58 444.37051:35 444.37344:47 444.37640:1250 444.37936:58 444.38232:735 444.38528:1810 444.38824:2435 444.39120:6041 444.39417:6096 444.39713:1509 444.40009:6685 444.40302:6232 444.40598:6529 444.40894:4652 444.41190:1900 444.41486:4025 444.41782:1486 444.42078:3957 444.42374:2108 444.42670:1283 444.42963:47 444.43259:315 444.43555:480 444.44147:23 444.45035:35 444.45627:36 …	104.99435:20 117.08219:20 129.05766:20 309.26724:48 309.26971:24 309.27219:96 309.27466:48 309.27713:24 309.27960:24 309.28204:48 309.28452:24 309.28699:24 309.29440:24 309.32401:24 312.24936:20 331.17987:20 355.58609:20	716	369	1332492	1273514	1718513	1820375	1111270	1284041	1129182	1117387	583108	798925	4044424	3986588	1493022
533	3.586	458.34595	RIKEN P-VS1 ID-3577 from Mouse_Aorta_WT_N_Ctr	[M+H]+	0	0.89	True	5.77	458.34521	0	Unknown	0	0	330	True	True	True	Normalized unit: Intensity; Annotation method: Msp20230821112155_conventional_converted_dev_1	False	False	533	0	1	0.99	0.54	0.89	0.63	21	0.43	0.96	718.28	20231108_S21_4_2_rep2	458.30905:189 458.31207:252 458.31506:1808 458.31808:8457 458.32108:22603 458.32407:30793 458.32709:59966 458.33008:100082 458.33310:151028 458.33609:216937 458.33908:315030 458.34210:409147 458.34509:443938 458.34811:448678 458.35110:357831 458.35410:402054 458.35712:293644 458.36011:239945 458.36313:159995 458.36612:96099 458.36911:69485 458.37213:54809 458.37512:42536 458.37814:23847 458.38113…	121.06102:199 133.07961:63 147.07712:11 165.08467:26 165.09009:26 177.12302:12 209.11481:20 247.20265:39 291.22867:23 315.18008:12	59182	60095	60288775	60137547	61004631	62135025	61691367	61358895	54667232	54653137	20206466	27023070	51048797	51613717	49895206
557	6.774	472.11182	RIKEN P-VS1 ID-3814 from Mouse_Muscle_WT_CTX0_Ctr	[M+H]+	0	0.89	True	7.83	472.1127	0	Unknown	0	0	330	True	True	True	Normalized unit: Intensity; Annotation method: Msp20230821112155_conventional_converted_dev_1	False	False	557	0	1	1	0.9	0.81	0.76	4	1	1.25	41223.49	20231108_S21_4_2_rep1	472.06610:621 472.06915:466 472.07220:311 472.07828:12134 472.08133:9248 472.08438:21533 472.08743:75137 472.09048:51051 472.09354:155317 472.09659:196334 472.09964:377321 472.10266:351495 472.10571:492915 472.10876:599158 472.11182:766656 472.11487:643937 472.11792:541271 472.12097:398672 472.12402:352859 472.12704:250933 472.13010:196192 472.13315:127024 472.13620:64744 472.13925:82963 472.1423…	116.04886:5672 172.11133:1304 173.11386:30 269.01941:22 472.10773:23	9	12	23137384	22721199	29950846	30034365	17764558	18048747	28539558	28978941	12710411	17989251	34546765	34153192	54485726
570	9.6	481.36435	RIKEN P-VS1 ID-3945 from Mouse_Feces_WT_N_Ctr	[M+H]+	0	0.89	True	5.45	481.3645	0	Unknown	0	0	330	True	True	True	Normalized unit: Intensity; Annotation method: Msp20230821112155_conventional_converted_dev_1	False	False	570	0	1	0.98	0.21	0.23	0.75	1	1	1.08	9104.73	20231108_S21_7_1_rep2	481.32306:82 481.33536:165 481.33844:82 481.34152:82 481.34460:699 481.34769:2857 481.35077:7674 481.35382:6358 481.35690:14081 481.35999:14996 481.36307:12931 481.36615:12596 481.36923:10769 481.37231:12615 481.37537:8200 481.37845:5670 481.38153:3003 481.38461:1985 481.38770:206 481.39078:3158 481.39383:206 481.39691:206 481.39999:165 481.40308:165 481.40616:82 481.40924:82 481.45233:89 481.461…	189.05609:20 211.13380:20 227.13225:20 269.14780:20 283.25510:20 340.30273:20 341.24786:20 367.24850:20 425.30963:20 481.35608:24 481.35916:24	128	193	1376032	1431411	1490000	1558906	1600643	1704696	1284467	1352249	327532	494015	1194893	1286486	1141270
571	8.288	481.36438	RIKEN P-VS1 ID-3945 from Mouse_Feces_WT_N_Ctr	[M+H]+	0	0.89	True	5.45	481.3645	0	Unknown	0	0	330	True	True	True	Normalized unit: Intensity; Annotation method: Msp20230821112155_conventional_converted_dev_1	False	False	571	0	1	1	0.24	0.25	0.75	1	1	1.09	6331.4	20231108_S21_7_3_rep1	481.32407:38 481.33331:75 481.33640:1439 481.33948:94 481.34253:2310 481.34561:3876 481.34869:4863 481.35178:9258 481.35486:12725 481.35794:17144 481.36099:15594 481.36407:18890 481.36716:18430 481.37024:17854 481.37332:12089 481.37640:12577 481.37949:12569 481.38254:5558 481.38562:5703 481.38870:9753 481.39178:1524 481.39487:1646 481.39795:1828 481.40100:917 481.40408:1297 481.41025:376 481.4133…	202.11032:20 211.10622:24 211.10825:24 211.12048:24 267.16873:20 287.16473:20 295.16367:20 321.21597:20 323.21771:20 369.25214:20 425.31631:20 445.38077:20 481.23386:20 481.36002:24 481.36926:24 481.37848:24 481.38464:24 481.41541:24	126	102	944631	961919	930857	1090092	1156720	1109661	821370	859306	239334	329471	780372	809736	834828
702	11.378	548.50641	RIKEN P-VS1 ID-4949 from Mouse_Muscle_WT_CTX0_Ctr	[M+H]+	0	1	True	11.4	548.50153	0	Unknown	0	0	330	True	True	True	Normalized unit: Intensity; Annotation method: Msp20230821112155_conventional_converted_dev_1	False	False	702	0	1	1	0.87	0.87	0.8	7	1	1.27	131491.4	20231108_S21_7_1_rep2	548.45496:1114 548.45825:1114 548.46155:2228 548.46478:18008 548.46808:59475 548.47137:30986 548.47467:142099 548.47797:325789 548.48126:454024 548.48450:919659 548.48779:1262641 548.49109:1417273 548.49438:2275629 548.49768:2737644 548.50098:2985120 548.50421:2797485 548.50751:2870809 548.51080:2112013 548.51410:1659676 548.51740:1504120 548.52063:678876 548.52393:613212 548.52722:517723 548.530…	106.72538:39 107.04733:66835 107.07491:32 107.45844:24 107.87616:22 108.26112:23 109.50378:22 115.09093:24 121.06237:510 127.14212:30 135.07880:24 147.08028:41 148.60846:29 149.05681:49979 149.08934:46 150.05002:23 150.59520:23 151.44502:23 155.17387:30 163.10783:7770 163.14546:23 167.06738:7383 183.20575:23 205.11940:861 219.16762:1928 359.33157:33 419.34769:379	72713	41885	39920597	36565924	179873460	183528712	68346355	68539682	163771738	171793361	127374346	192635223	194623785	187013627	103568777
743	10.752	555.49347	RIKEN P-VS1 ID-5081 from Cell_HEK293_WT_N_Ctr	[M+H]+	0	0.84	True	12.88	555.53229	0	Unknown	0	0	330	True	True	True	Normalized unit: Intensity; Annotation method: Msp20230821112155_conventional_converted_dev_1	False	False	743	0	1	0.62	0.28	0.53	0.7	5	0.2	0.7	36878.57	20231108_S21_4_3_rep2	555.46545:1874 555.46875:1250 555.47205:1874 555.47864:18984 555.48199:55538 555.48529:91309 555.48859:115798 555.49188:68364 555.49518:83723 555.49847:89981 555.50177:92447 555.50513:116363 555.50842:29233 555.51172:2499 555.51501:2499 555.51831:3124 555.52826:1249 555.53815:1250 556.42456:1304 556.44775:1300 556.45764:1300 556.46094:1300 556.47089:1300 556.47418:2600 556.47748:1300 556.48413:13…	111.11274:22 299.25684:33 313.26785:45	15	11	7579390	8005528	6049325	5957734	4047093	4316778	5528397	5950402	778129	2570658	5380993	5875692	7485302
757	5.087	563.54956	RIKEN P-VS1 ID-5214 from Cell_C2C12_WT_N_0hCtr	[M+H]+	0	0.58	True	6.78	563.54132	0	Unknown	0	0	330	True	True	True	Normalized unit: Intensity; Annotation method: Msp20230821112155_conventional_converted_dev_1	False	False	757	0	1	0.99	0.49	0.9	0.64	44	0.16	0.85	3826.64	20231108_S21_4_4_rep1	563.49817:145 563.51813:2092 563.52148:3185 563.52484:290 563.52814:8035 563.53149:11871 563.53479:20290 563.53815:29533 563.54144:25233 563.54480:43694 563.54810:39485 563.55145:28644 563.55481:22836 563.55811:21671 563.56146:8726 563.56476:12419 563.56812:362 563.57141:12850 563.57477:964 563.57806:362 563.58142:217 563.58478:1640 563.58807:217 563.59143:145 563.59808:146 564.34760:240 564.3609…	111.10833:12 121.09966:8 135.11168:14 191.17206:10 247.23575:16 265.24548:18 282.26932:29	0	0	345985	317843	5914	8352	95213	85800	1539790	1624966	5883	6843	1310	1041	481768
823	20.961	579.53308	RIKEN P-VS1 ID-5453 from Mouse_Macrophage_WT_N_F1AA	[M+H]+	0	0.53	True	12.89	579.53418	0	Unknown	0	0	330	True	True	True	Normalized unit: Intensity; Annotation method: Msp20230821112155_conventional_converted_dev_1	False	False	823	0	1	1	0.49	0.93	0.88	8	0.25	0.96	9586.38	20231108_S21_7_1_rep1	579.48578:47 579.48914:70 579.49591:285 579.49927:117 579.50269:749 579.50604:70 579.50940:346 579.51282:3700 579.51617:6654 579.51953:6348 579.52295:9053 579.52631:7587 579.52966:9749 579.53308:13408 579.53644:11199 579.53979:10291 579.54315:9776 579.54657:5081 579.54993:2134 579.55328:3100 579.55670:995 579.56006:2907 579.56342:311 579.56683:347 579.57019:1289 579.57355:374 579.57697:94 579.580…	109.09620:7 123.11610:5 137.13268:4 165.16208:4 235.23645:4 327.28705:3 579.38428:6 579.52948:189	14	21	1253164	4656920	5682658	3621103	1696339	1588843	1950193	3827969	1240636	2429147	5635039	5552218	4291310
822	21.54	579.5329	RIKEN P-VS1 ID-5453 from Mouse_Macrophage_WT_N_F1AA	[M+H]+	0	0.84	True	12.89	579.53418	0	Unknown	0	0	330	True	True	True	Normalized unit: Intensity; Annotation method: Msp20230821112155_conventional_converted_dev_1	True	False	822	0	1	1	0.57	1	0.89	8	0.25	0.98	44057.9	20231108_S21_7_1_rep1	579.48926:37 579.49261:25 579.49597:811 579.49939:199 579.50275:1218 579.50610:767 579.50952:3363 579.51288:4136 579.51624:5139 579.51965:11268 579.52301:10500 579.52637:16573 579.52979:14284 579.53314:19498 579.53650:15754 579.53992:17258 579.54327:12860 579.54663:7436 579.55005:8737 579.55341:6316 579.55676:4433 579.56018:3051 579.56354:2258 579.56689:1210 579.57031:923 579.57367:61 579.57703:1…	109.09915:15 579.52277:30 579.54645:30	57	195	26194800	24629588	16741948	15874971	15686842	14066798	12165671	13134387	1794848	4399284	15909098	15233582	18762954
819	12.554	579.53143	RIKEN P-VS1 ID-5453 from Mouse_Macrophage_WT_N_F1AA	[M+H]+	0	0.84	True	12.89	579.53418	0	Unknown	0	0	330	True	True	True	Normalized unit: Intensity; Annotation method: Msp20230821112155_conventional_converted_dev_1	False	False	819	0	1	1	0.55	1	0.89	8	0.25	0.97	56305.59	20231108_S21_4_2_rep2	579.48590:96 579.48932:191 579.49268:3595 579.49603:5628 579.49945:11107 579.50281:12806 579.50616:25723 579.50958:20793 579.51294:52487 579.51630:85654 579.51971:110392 579.52307:153558 579.52643:188118 579.52985:224033 579.53320:279931 579.53656:243551 579.53998:217160 579.54333:193197 579.54669:152966 579.55011:109450 579.55347:97891 579.55682:81756 579.56024:40043 579.56360:16203 579.56696:30…	109.10053:300 111.11554:15 137.12932:15 235.23851:17 253.24648:15 340.31552:21 341.33322:14 579.41113:15 579.52936:4388	20	11	23125025	22563719	16684797	17442881	12090336	12030159	14117141	14050377	1940987	3999999	15159567	14526734	19149577
843	11.31	587.66553	RIKEN P-VS1 ID-5568 from Mouse_AdrenalGlands_WT_N_Ctr	[M+H]+	0	0.68	True	11.48	587.60468	0	Unknown	0	0	330	True	True	True	Normalized unit: Intensity; Annotation method: Msp20230821112155_conventional_converted_dev_1	True	False	843	0	1	0.84	0.09	0.52	0.32	64	0.3	0.68	18106.91	20231108_S21_4_2_rep1	587.57422:423006 587.57758:396246 587.58099:134096 587.58441:76116 587.58783:12847 587.59119:2228 587.59460:2228 587.59802:2785 587.60138:20835 587.60480:2228 587.60822:11839 587.61841:1116 587.62183:8407 587.62518:1689 587.63202:1749 587.63538:1201 587.63879:1225 587.64221:1250 587.64563:1279 587.64899:1290 587.65240:1297 587.66260:1948 587.66943:1301 587.67621:1302 587.67963:2605 587.68298:1954…	103.06803:36 107.04462:45 109.09778:3523 110.09781:190 111.11127:860 112.11453:58 121.09348:24 123.11311:896 124.11590:268 125.12590:295 127.14079:37 135.11330:24 137.12787:620 138.13828:48 139.14412:35 149.05710:73 151.14684:65 152.14871:46 154.16064:33 165.16222:62 179.17500:36 187.17653:22 207.20436:57 225.21899:38 235.24092:42 236.24240:38 243.22911:62 244.23209:66 253.24898:39 254.25224:24 2…	241	305	627766	36891	9886193	105477	10776991	95219	107335	209835	134595	757645	15729354	226587	110420
895	6.226	612.25409	RIKEN P-VS1 ID-6019 from Mouse_Aorta_ApoEKO_N_F1DHA	[M+H]+	0	0.79	True	7.21	612.258	0	Unknown	0	0	330	True	True	True	Normalized unit: Intensity; Annotation method: Msp20230821112155_conventional_converted_dev_1	False	False	895	0	1	1	0.9	0.88	0.88	4	1	1.29	19020.65	20231108_S21_7_1_rep2	612.21130:52 612.21826:51 612.22174:549 612.22522:77 612.22870:1535 612.23212:3361 612.23560:6862 612.23907:14652 612.24255:15028 612.24603:24286 612.24951:28082 612.25299:30539 612.25641:42905 612.25989:33714 612.26337:34923 612.26685:29171 612.27032:25814 612.27380:18722 612.27728:15658 612.28076:14539 612.28418:7730 612.28766:9196 612.29114:6472 612.29462:1772 612.29810:3517 612.30157:77 612.3…	116.04698:69 172.11444:423 204.08411:24 236.05870:42	7	54	3528	3471	726833	824543	93243	104092	437806	412969	1146584	1335742	1623155	1548295	602449
959	6.687	637.3269	RIKEN P-VS1 ID-6528 from Mouse_Aorta_ApoEKO_N_F1DHA	[M+H]+	0	0.89	True	8.5	637.28632	0	Unknown	0	0	330	True	True	True	Normalized unit: Intensity; Annotation method: Msp20230821112155_conventional_converted_dev_1	False	False	959	0	1	0.85	0.38	0.94	0.74	4	0.5	0.96	21134.69	20231108_S21_4_3_rep1	637.25513:178 637.25867:1470 637.26221:238 637.26575:6410 637.26929:1602 637.27283:17834 637.27637:9814 637.27991:34172 637.28345:35514 637.28699:74516 637.29053:91630 637.29407:157526 637.29761:158354 637.30115:195926 637.30469:218899 637.30823:180505 637.31177:181865 637.31531:142042 637.31885:127943 637.32239:108884 637.32593:78439 637.32947:56819 637.33301:44224 637.33655:68280 637.34009:3839…	165.02882:29 241.05945:23 353.18997:42 393.09344:24 449.14761:59 525.19678:24 581.23633:483 581.26678:596 581.29718:41 635.32690:30 637.24463:26 637.30841:28994	14	19	15588495	14343471	15127066	15156395	15451522	15339934	13199811	13613529	2602228	4348863	11790469	11991104	9437425
958	5.907	637.31421	RIKEN P-VS1 ID-6529 from Mouse_Macrophage_WT_N_F1EPA	[M+H]+	0	0.42	True	6.52	637.30579	0	Unknown	0	0	330	True	True	True	Normalized unit: Intensity; Annotation method: Msp20230821112155_conventional_converted_dev_1	True	False	958	0	1	1	0.78	0.9	0.86	18	0.89	1.23	792022.8	20231108_S21_4_4_rep1	637.25879:30445 637.26233:2228 637.26587:87062 637.26941:217540 637.27295:261039 637.27649:427621 637.28003:770542 637.28357:1011991 637.28711:1460976 637.29065:2356708 637.29419:3148341 637.29773:4008827 637.30127:5408471 637.30481:6359601 637.30841:6708888 637.31195:6458912 637.31549:5990002 637.31903:5989183 637.32257:4908563 637.32611:3544883 637.32965:2954356 637.33319:1649703 637.33673:1281…	105.06564:15 115.05207:17 117.06793:17 147.11293:967 151.00723:15 159.07404:14 161.12398:17 163.01147:24 175.01057:20 189.16039:41 227.04364:24 239.04272:1236 243.08482:12 253.18878:12 260.98618:15 267.11755:11 283.10660:28 295.10510:584 313.11411:22 336.00055:12 337.02209:13718 337.08130:20 339.18091:11 341.95850:14 351.16577:146 369.17603:11 375.05853:11 387.06793:12 391.86804:15 393.08521:2097…	295	400	1074138624	1049082496	992141760	1058156992	1039521472	1004049216	1005415872	973810496	340103008	502622208	930694784	905558784	821274368
957	5.907	637.31177	RIKEN P-VS1 ID-6529 from Mouse_Macrophage_WT_N_F1EPA	[M+H]+	0	0.89	True	6.52	637.30579	0	Unknown	0	0	330	True	True	True	Normalized unit: Intensity; Annotation method: Msp20230821112155_conventional_converted_dev_1	True	False	957	0	1	1	0.77	0.89	0.85	18	0.94	1.25	2014820	20231108_S1_blank_rep6	637.25934:18527 637.26288:2785 637.26642:2228 637.26996:195332 637.27350:89233 637.27704:224705 637.28058:798224 637.28412:864209 637.28766:1192420 637.29120:2352772 637.29474:3320425 637.29828:4583460 637.30182:5762795 637.30536:6232548 637.30890:6532941 637.31244:6026139 637.31598:6073014 637.31952:5861470 637.32306:4316377 637.32660:4656945 637.33014:3042308 637.33368:2075396 637.33722:1680297…	105.06467:23 117.06386:30 131.08443:28 141.06400:38 147.11174:1139 159.07455:29 163.01201:45 175.02596:23 187.02554:22 189.15900:168 203.03043:28 227.04208:36 239.04327:329 253.20274:22 261.00262:23 283.10718:51 295.10809:732 313.12213:24 335.99597:23 337.02267:17001 337.11539:35 351.15320:35 351.17422:60 369.18201:23 391.88528:24 392.98569:22 393.08856:29815 393.16922:50 406.34180:23 413.04510:4…	262	307	1070206208	1042860864	989696832	1052478464	1036830464	998035584	1000235648	966400768	337545216	502998848	926191104	901758208	817912064
987	13.966	648.46246	RIKEN P-VS1 ID-6781 from Mouse_Feces_WT_N_Ctr	[M+H]+	0	1	True	8.39	648.45862	0	Unknown	0	0	330	True	True	True	Normalized unit: Intensity; Annotation method: Msp20230821112155_conventional_converted_dev_1	False	False	987	0	1	0.99	0.6	0.55	0.75	1	1	1.17	758.19	20231108_S1_blank_rep7	648.41235:37 648.41589:37 648.41949:56 648.42664:56 648.43018:37 648.43378:37 648.43732:75 648.44092:56 648.44446:792 648.44806:1069 648.45160:1200 648.45520:1912 648.45874:1788 648.46234:3850 648.46594:3047 648.46948:2044 648.47308:444 648.47662:921 648.48022:838 648.48376:496 648.48737:662 648.49091:75 648.50879:56 648.51233:56 648.53381:38 648.61951:39 649.41638:39 649.43427:58 649.44141:58 64…	133.08131:6 177.11194:5 261.22198:5 305.24637:5 347.16351:6 442.33951:3 491.27380:3 631.44409:5 648.44794:56	152138	76017	4258907	4100097	2929947	2873705	4481828	4489272	5798020	5864180	558564	882257	5497993	5404128	3243084
998	5.906	654.34601	RIKEN P-VS1 ID-6897 from Cell_C2C12_WT_N_4h50AA	[M+H]+	0	0.89	True	6.51	654.33087	0	Unknown	0	0	330	True	True	True	Normalized unit: Intensity; Annotation method: Msp20230821112155_conventional_converted_dev_1	True	False	998	0	1	0.96	0.83	0.91	0.88	10	1	1.27	4441420	20231108_S21_4_2_rep1	654.29346:26068 654.29706:112577 654.30066:741909 654.30426:821675 654.30786:1414601 654.31140:1481468 654.31500:2959003 654.31860:3373812 654.32220:5449219 654.32574:6586239 654.32935:8777460 654.33295:9700662 654.33655:12839979 654.34015:14032688 654.34369:12849416 654.34729:13036404 654.35089:11745689 654.35449:9430337 654.35809:7758541 654.36163:5642369 654.36523:4295378 654.36884:2738067 654…	115.05207:29 133.09424:29 141.06682:29 147.11122:164 161.13287:23 175.00873:23 189.15652:31 197.11745:22 227.05209:29 239.03839:484 260.99753:28 283.10660:33 295.10269:215 310.73337:22 313.10666:28 332.40536:22 337.01953:7918 337.08649:37 351.16052:43 361.15350:22 373.96732:22 390.61398:23 393.02682:21 393.08243:16909 393.14639:37 393.19925:29 407.58914:22 413.05307:30 414.21988:22 417.17706:23 4…	712	1496	1569406336	1537311360	1583980160	1568362368	1611642240	1611566080	1483696256	1480833280	644473152	896095552	1412620288	1439863168	1225831168
997	6.748	654.32874	RIKEN P-VS1 ID-6897 from Cell_C2C12_WT_N_4h50AA	[M+H]+	0	0.89	True	6.51	654.33087	0	Unknown	0	0	330	True	True	True	Normalized unit: Intensity; Annotation method: Msp20230821112155_conventional_converted_dev_1	False	False	997	0	1	0.94	0.66	0.92	0.68	10	0.5	1	75572.34	20231108_S21_4_1_rep2	654.29578:3623 654.29938:5015 654.30292:9671 654.30652:20193 654.31012:26401 654.31372:27212 654.31726:49869 654.32086:75324 654.32446:107394 654.32806:141771 654.33167:191393 654.33521:213863 654.33881:227456 654.34241:235864 654.34601:199746 654.34961:202922 654.35315:184146 654.35675:158771 654.36035:118913 654.36395:92926 654.36755:70659 654.37109:42790 654.37469:32954 654.37830:17588 654.381…	337.01111:29 393.08426:52 469.09338:29 525.16956:62 525.19208:57 581.24811:130 581.27173:77 637.13281:24	17	7	21223448	21892663	21396509	22579448	23539915	23804239	19597463	19749550	4836134	7300189	18200904	17852148	14184876
1012	5.688	659.28662	RIKEN P-VS1 ID-7005 from Mouse_Macrophage_WT_N_F1AA	[M+H]+	0	0.79	True	6.53	659.28192	0	Unknown	0	0	330	True	True	True	Normalized unit: Intensity; Annotation method: Msp20230821112155_conventional_converted_dev_1	False	False	1012	0	1	0.98	0.75	0.6	0.72	4	0.75	1.09	1004.71	20231108_S21_4_3_rep2	659.24243:274 659.24603:1689 659.24963:7590 659.25323:9141 659.25684:5901 659.26050:15913 659.26410:19584 659.26770:23679 659.27130:32834 659.27490:50417 659.27850:40117 659.28210:52233 659.28571:45610 659.28931:55891 659.29291:44644 659.29651:33346 659.30011:40031 659.30371:31334 659.30731:14930 659.31091:12063 659.31451:7424 659.31812:3146 659.32172:274 659.32532:274 659.32892:6327 659.33252:22…	337.03445:27 525.18329:30 581.24915:683 637.30762:1867 659.15637:23 659.28961:7544 659.44806:24	6	6	2704115	2427160	1850841	1869212	3995551	2101571	2316783	1953740	2972211	3239945	1844989	2322028	1531052
1017	11.861	663.44592	RIKEN P-VS1 ID-7082 from Mouse_Macrophage_WT_N_F1AA	[M+H]+	0	1	True	9.9	663.45538	0	Unknown	0	0	330	True	True	True	Normalized unit: Intensity; Annotation method: Msp20230821112155_conventional_converted_dev_1	False	False	1017	0	1	0.99	0.66	0.81	0.42	9	1	1.13	129207.9	20231108_S21_4_2_rep2	663.41272:1297 663.41632:38932 663.41998:49735 663.42358:94536 663.42719:174571 663.43079:274157 663.43439:459832 663.43805:464408 663.44165:730180 663.44525:1115421 663.44885:1266986 663.45245:1238488 663.45612:1206595 663.45972:1403570 663.46332:1059996 663.46692:760777 663.47052:578104 663.47418:507024 663.47778:402523 663.48138:206548 663.48499:173445 663.48859:83281 663.49225:32608 663.49585…	251.04361:11 327.05862:15 327.07385:131 363.17114:14 383.13943:186 439.19955:2996 493.75098:15 495.11713:15 495.19827:15 495.27008:34581 495.32315:151 495.35123:22 496.57581:12 549.61554:20 551.16223:12 551.33344:62930 551.43555:21 551.46851:17 553.73712:11 554.90625:12 565.52698:12 592.35370:11 605.51514:20 607.39429:38680 607.45996:23 607.53601:20 608.64288:12 648.42200:17 663.45642:7139 663.52…	771383	761665	94383983	85762046	89352398	92563163	91137921	87569081	89309552	80337779	26400931	38726281	75625125	83786597	69643224
1039	6.936	675.67719	RIKEN P-VS1 ID-7368 from Mouse_Macrophage_WT_N_F1AA	[M+H]+	0	0.89	True	7.81	675.67859	0	Unknown	0	0	330	True	True	True	Normalized unit: Intensity; Annotation method: Msp20230821112155_conventional_converted_dev_1	False	False	1039	0	1	1	0.64	0.9	0.73	55	0.71	1.11	102144	20231108_S21_7_4_rep2	675.63177:1679 675.63538:13559 675.63904:13390 675.64270:43010 675.64636:129279 675.64996:142739 675.65363:136192 675.65729:529876 675.66089:271365 675.66455:548137 675.66821:908735 675.67188:787028 675.67548:922644 675.67914:1006895 675.68280:715531 675.68646:724358 675.69006:538061 675.69373:302154 675.69739:335434 675.70105:200838 675.70465:156270 675.70831:106109 675.71198:29947 675.71564:511…	109.09579:313 111.07822:46 111.11223:137 114.08759:108 121.09600:56 125.12689:41 128.10365:44 135.11432:302 137.13219:30 139.14516:24 149.13010:75 151.15480:37 153.12198:37 153.15843:38 156.13077:30 156.14655:38 163.14867:62 167.13954:35 170.15062:39 177.16336:45 181.15681:42 184.16351:30 191.17319:57 195.17368:23 198.18739:47 209.18497:37 212.20036:36 219.21080:30 221.22786:30 223.20595:30 226.2…	8	10	7342523	6881513	16127576	17042447	6213784	6418540	9594261	10397118	5616778	9251734	10849215	11588680	25010394
1044	11.86	680.47827	RIKEN P-VS1 ID-7491 from Mouse_Macrophage_WT_N_F1AA	[M+H]+	0	1	True	9.91	680.48163	0	Unknown	0	0	330	True	True	True	Normalized unit: Intensity; Annotation method: Msp20230821112155_conventional_converted_dev_1	False	False	1044	0	1	0.99	0.68	0.77	0.72	8	1	1.21	11655.48	20231108_S21_7_4_rep2	680.43005:691 680.43372:1381 680.43738:68428 680.44104:100108 680.44470:126360 680.44836:167667 680.45203:150804 680.45569:291632 680.45935:424300 680.46301:871081 680.46667:949897 680.47028:1424728 680.47394:1610588 680.47760:1893511 680.48126:1793281 680.48492:1478650 680.48859:1616572 680.49225:1223703 680.49591:824943 680.49957:694055 680.50323:743623 680.50690:463179 680.51056:202775 680.514…	133.08691:22 327.06482:29 327.08258:36 383.14053:35 439.20065:1514 493.74893:30 495.26489:24048 549.64941:23 551.23236:28 551.33118:66392 551.41022:157 551.47943:29 564.38440:22 607.15326:30 607.39868:126862 607.48169:29 609.67554:22 616.54559:22 661.42474:30 663.28394:24 663.46094:78487 663.52960:32 680.52167:22	1789974	1793704	124236162	123828251	126275041	124340995	121656728	125526841	114631495	119939962	37999000	59172574	120121120	118358345	102037330
1057	6.568	686.3623	RIKEN P-VS1 ID-7635 from Mouse_Aorta_WT_N_Ctr	[M+H]+	0	0.89	True	6.65	686.35718	0	Unknown	0	0	330	True	True	True	Normalized unit: Intensity; Annotation method: Msp20230821112155_conventional_converted_dev_1	False	False	1057	0	1	0.99	0.68	0.87	0.79	8	1	1.23	16499.16	20231108_S21_7_4_rep1	686.31525:56 686.31891:93 686.32257:3096 686.32623:2228 686.32996:8825 686.33362:9946 686.33728:14152 686.34094:31851 686.34460:35837 686.34833:50892 686.35199:65425 686.35565:82302 686.35931:71508 686.36298:86452 686.36670:60120 686.37036:59480 686.37402:48537 686.37769:37052 686.38135:25327 686.38507:20877 686.38873:11641 686.39240:14528 686.39606:5348 686.39978:6359 686.40344:6735 686.40710:19…	181.02448:12 189.03009:12 257.05447:12 283.10040:15 313.11993:32 339.16107:20 353.18298:18 369.17953:547 383.19833:18 557.21289:359 611.38098:14 613.26923:5174 667.25671:12 669.20746:12 669.33447:10193 686.47009:12	24	19	3778142	3798229	3616708	3823028	4132147	4144130	3608272	3373860	1056494	1277531	3172261	3124277	3323928
1056	6.108	686.36133	RIKEN P-VS1 ID-7635 from Mouse_Aorta_WT_N_Ctr	[M+H]+	0	0.84	True	6.65	686.35718	0	Unknown	0	0	330	True	True	True	Normalized unit: Intensity; Annotation method: Msp20230821112155_conventional_converted_dev_1	False	False	1056	0	1	1	0.59	0.87	0.71	8	0.88	1.16	38399.19	20231108_S21_4_2_rep1	686.31244:1068 686.31610:1632 686.31976:103 686.32343:11262 686.32709:12990 686.33081:18270 686.33447:28974 686.33813:42323 686.34180:72760 686.34546:96262 686.34918:144814 686.35284:173355 686.35651:187223 686.36017:217574 686.36383:194312 686.36755:212624 686.37122:160577 686.37488:143752 686.37854:86055 686.38226:61462 686.38593:59266 686.38959:25665 686.39325:13654 686.39691:11871 686.40063:7…	189.03137:24 283.10220:24 313.11200:30 369.18454:438 369.23038:29 557.19641:57 557.21295:67 613.26245:4609 613.37018:30 669.33484:19149 669.47998:24 674.89508:22	13	38	9375546	9308096	9193869	9696968	9607010	10340475	8105176	8746502	2529167	2878840	8202305	7748194	8074377
1073	7.502	695.48712	RIKEN P-VS1 ID-7845 from Mouse_Feces_WT_N_Ctr	[M+H]+	0	0.84	True	9.44	695.50372	0	Unknown	0	0	330	True	True	True	Normalized unit: Intensity; Annotation method: Msp20230821112155_conventional_converted_dev_1	False	False	1073	0	1	0.63	0	0	0.75	1	1	0.92	38202.36	20231108_S21_7_4_rep2	695.42969:1241 695.43707:2476 695.44452:1857 695.44818:3094 695.45190:1238 695.45563:25587 695.46301:3094 695.46667:53987 695.47040:124070 695.47412:100111 695.47778:64020 695.48151:104590 695.48517:77504 695.48889:119267 695.49261:44768 695.49628:67929 695.50000:51186 695.50366:86667 695.50739:49894 695.51477:1238 695.51849:1238 695.52960:1239 695.53699:1239 695.54810:1255 695.55548:1899 695.596…	137.12547:28 299.25305:57 368.34995:24 521.85663:23 523.47284:10458 523.58838:36 583.26123:23 695.54834:24	34	28	5081225	4250708	4834188	5228559	3390656	3455604	5049171	5239014	2164895	3523180	4589533	4103212	5196144
1133	15.688	721.61292	RIKEN P-VS1 ID-8540 from Mouse_Macrophage_WT_N_F1AA	[M+H]+	0	0.84	True	12.98	721.60687	0	Unknown	0	0	330	True	True	True	Normalized unit: Intensity; Annotation method: Msp20230821112155_conventional_converted_dev_1	False	False	1133	0	1	0.99	0.99	0.75	0.75	1	1	1.25	9183.06	20231108_S21_7_4_rep1	721.57831:597 721.58203:596 721.58960:596 721.59332:9707 721.59711:1491 721.60089:7785 721.60468:31873 721.60840:17709 721.61218:59709 721.61597:50375 721.61975:52362 721.62347:59184 721.62726:40529 721.63104:11130 721.63483:16139 721.63855:1491 721.64233:27738 721.64612:17006 721.64984:20797 721.65363:1491 721.65741:596 721.66119:596 721.66870:895 721.67627:597 721.68378:600 721.69885:615 721.70…	121.10036:15 149.13490:15 217.19215:14 449.40967:11 721.53345:14 721.62390:11364	169	64	4139031	4269343	3289199	3344650	2900623	3031420	2784597	2810818	852110	1300502	3284316	3222032	2104149
1165	7.848	731.47577	RIKEN P-VS1 ID-8814 from Mouse_Feces_WT_N_Ctr	[M+H]+	0	0.84	True	8.39	731.48218	0	Unknown	0	0	330	True	True	True	Normalized unit: Intensity; Annotation method: Msp20230821112155_conventional_converted_dev_1	False	False	1165	0	1	0.99	0.8	0.92	0.79	5	0.8	1.18	100739.2	20231108_S21_7_4_rep1	731.43066:1198 731.43445:2992 731.44202:1197 731.44580:1794 731.44965:2990 731.45343:54054 731.45721:62156 731.46100:114424 731.46478:141856 731.46857:187834 731.47241:126200 731.47620:260225 731.47998:142056 731.48376:210351 731.48755:151364 731.49133:39585 731.49512:186999 731.49896:51976 731.50275:44983 731.50653:70340 731.51031:38129 731.51410:2392 731.51788:2990 731.52173:14034 731.52551:119…	109.09990:48 123.11376:30 137.12854:36 176.98930:24 194.99878:19422 195.06146:24 196.77747:22 199.25662:22 475.26089:30 507.27029:24 537.48981:8963 537.55811:28 542.51288:29 559.47253:943 577.48517:39 729.22491:28 731.49561:17114	5	19	12509532	13266581	12444596	11960739	9087711	10192819	13209692	14480853	5748726	7662202	11531737	11754143	12617817
1183	6.776	738.12018	RIKEN P-VS1 ID-9013 from Mouse_Aorta_ApoEKO_N_F1DHA	[M+H]+	0	0.89	True	7.86	738.11578	0	Unknown	0	0	330	True	True	True	Normalized unit: Intensity; Annotation method: Msp20230821112155_conventional_converted_dev_1	False	False	1183	0	1	1	0.73	0.94	0.82	4	1	1.26	103866.8	20231108_S21_7_1_rep1	738.06995:75 738.07758:125 738.08142:100 738.08521:125 738.08905:3366 738.09283:6624 738.09662:7712 738.10046:9988 738.10425:15181 738.10809:11563 738.11188:15322 738.11572:29842 738.11951:22563 738.12335:24611 738.12714:25166 738.13092:24557 738.13477:18991 738.13855:10994 738.14240:11333 738.14618:14382 738.15002:8651 738.15381:5506 738.15759:2089 738.16144:2301 738.16522:100 738.16907:1491 738…	116.04721:29 172.10928:29 268.03305:22 439.13544:30 471.10208:5825 471.21777:24	5	12	1290244	1190171	2001826	2108323	672462	716226	1955917	2067674	703553	932948	2972689	2934776	8670694
1190	6.315	739.59778	RIKEN P-VS1 ID-9067 from Mouse_Muscle_WT_CTX7_Ctr	[M+H]+	0	0.89	True	7.41	739.59198	0	Unknown	0	0	330	True	True	True	Normalized unit: Intensity; Annotation method: Msp20230821112155_conventional_converted_dev_1	False	False	1190	0	1	0.99	0.99	0.75	0.75	1	1	1.25	6409.33	20231108_S21_4_2_rep1	739.54626:63 739.55005:105 739.55389:1141 739.55768:367 739.56152:3395 739.56531:6116 739.56915:4335 739.57294:7854 739.57678:11398 739.58057:12390 739.58441:15446 739.58820:26406 739.59204:28036 739.59583:38834 739.59967:33849 739.60345:33483 739.60730:28196 739.61108:25781 739.61493:19908 739.61871:18604 739.62256:16647 739.62634:11645 739.63019:8313 739.63397:8925 739.63782:8218 739.64160:3300…	259.15216:41 381.29507:7331 381.38272:24	48	50	1464653	1590949	1461873	1417075	1470757	1495629	1245432	1268128	447414	487119	1075417	1188204	1098860
1191	6.776	740.1261	RIKEN P-VS1 ID-9074 from Mouse_Aorta_ApoEKO_N_F1EPA	[M+H]+	0	0.89	True	7.86	740.1142	0	Unknown	0	0	330	True	True	True	Normalized unit: Intensity; Annotation method: Msp20230821112155_conventional_converted_dev_1	False	False	1191	0	1	0.98	0.83	0.94	0.88	7	0.86	1.23	235255.5	20231108_S21_7_3_rep1	740.07159:1480 740.07538:3194 740.07922:295 740.08301:14103 740.08685:14930 740.09064:17335 740.09448:33534 740.09827:63623 740.10211:80234 740.10590:173258 740.10974:211055 740.11353:232624 740.11737:322494 740.12115:377063 740.12500:363538 740.12878:289390 740.13263:316583 740.13641:249288 740.14026:208903 740.14410:172432 740.14789:115737 740.15173:115028 740.15552:53696 740.15936:41673 740.16…	116.04946:171 128.13994:41 140.14276:29 172.11371:2356 268.02219:37 270.01691:44 286.03900:23 397.15924:29 439.12982:75 441.13385:97 469.68454:29 471.10834:37978 471.15402:63 471.20578:30 472.10748:151 473.10770:48192 473.15347:57 473.17484:36 473.20837:39 474.08759:29 488.26263:22 536.02441:56	13	25	1730425	1677842	2860877	2895160	1022209	993843	2613126	2681371	932497	1282550	3859946	3878196	11246639
1205	8.166	745.48877	RIKEN P-VS1 ID-9218 from Mouse_Lung_WT_N_F1AA	[M+H]+	0	0.84	True	8.55	745.50189	0	Unknown	0	0	330	True	True	True	Normalized unit: Intensity; Annotation method: Msp20230821112155_conventional_converted_dev_1	False	False	1205	0	1	1	0.86	0.9	0.84	8	0.5	1.08	78562.54	20231108_S21_4_3_rep2	745.44940:1776 745.45319:1184 745.45703:2367 745.46088:10987 745.46472:2957 745.46851:46344 745.47235:72198 745.47620:84614 745.48004:176126 745.48383:241289 745.48767:244835 745.49152:268436 745.49536:199576 745.49915:321444 745.50299:227401 745.50684:94685 745.51068:158398 745.51447:57271 745.51831:61069 745.52216:2366 745.52600:14160 745.52979:2366 745.53363:11563 745.53748:9760 745.54132:2959…	194.89610:23 194.99991:14882 195.01949:163 195.03712:27 299.25900:41 327.28946:30 429.24109:24 475.24493:39 549.80939:29 551.35632:23 551.51770:26785 551.61987:22 555.52411:29 573.47693:425 573.54749:30 591.51056:24 685.46942:22 745.50012:16018	116	150	17620941	15415094	15629341	15204254	13249779	14493100	13349267	17092111	6455887	8981271	14805283	13074619	11553397
74	3.042	279.15689	RIKEN P-VS1 ID-929 from Mouse_Heart_WT_N_F1	[M+H]+	0	0.68	True	5.04	279.14581	0	Unknown	0	0	330	True	True	True	Normalized unit: Intensity; Annotation method: Msp20230821112155_conventional_converted_dev_1	False	False	74	0	1	0.91	0.84	0.92	0.83	4	0.5	1.05	3075.96	20231108_S21_7_1_rep1	279.11237:194 279.12643:194 279.13348:194 279.13580:291 279.13815:485 279.14050:3808 279.14285:16098 279.14517:67000 279.14752:121247 279.14987:190464 279.15222:252545 279.15457:342724 279.15689:493670 279.15924:465435 279.16159:432347 279.16394:377350 279.16629:292762 279.16861:253337 279.17096:162691 279.17331:153699 279.17566:81019 279.17801:16609 279.18033:32373 279.18268:485 279.18503:291 27…	121.02390:2889 148.56586:21 149.02100:34327 149.06380:23 149.91103:11 151.31918:12 152.56929:12	130401	96324	45604936	60810334	78681659	79409698	46230662	47661820	62246551	61797126	33373901	46636804	81143288	87679724	82488544
1187	8.954	738.64264	SM 36:2;O2(d9)|SM 18:1;O2/18:1(d9)	[M+H]+	0	0.89	True	9.05	738.64697	C41H72[2H]9N2O6P	SM	NBEADXWAAWCCDG-KYPZZJCONA-N	[C@](COP(=O)([O-])OCC[N+](C)(C)C)([H])(NC(CCCCCCC/C=C\CCCCC([2H])([2H])C([2H])([2H])C([2H])([2H])C([2H])([2H])[2H])=O)[C@]([H])(O)/C=C/CCCCCCCCCCCCC	330	True	True	True	Normalized unit: Intensity; Annotation method: Msp20230821112155_conventional_converted_dev_1	False	False	1187	0	1	1	0.79	0.52	0.77	3	1	1.34	16207.97	20231108_S21_4_2_rep1	738.59991:2123 738.60376:11242 738.60754:2829 738.61139:3536 738.61517:14495 738.61902:3536 738.62280:107520 738.62659:46263 738.63043:61195 738.63422:149469 738.63806:172305 738.64185:139298 738.64569:184492 738.64948:133721 738.65332:63316 738.65710:113639 738.66095:78032 738.66473:3537 738.66852:3536 738.67236:25153 738.67615:2829 738.67999:17781 738.68378:2123 738.68762:2123 738.69141:2124 73…	104.06739:225 124.99739:31 183.49879:29 184.07118:35970 184.10925:47 184.12067:24 186.92155:24 259.14728:38 537.48712:6837 720.63031:36 738.55505:24 738.65039:1406	24	20	10127000	9412797	10639322	10060625	13275815	13555269	10349398	10311335	2670848	4284352	7949895	8636650	8047232
1236	9.271	753.61609	SM 38:4;O2	[M+H]+	0	0.89	True	9.27	753.59052	C43H81N2O6P	SM	IJUFIBVGKOCILX-UHFFFAOYSA-N	O=C(NC(COP(=O)([O-])OCC[N+](C)(C)C)C(O)C=CCCCCCCC)CCCCCCCCCCC=CCC=CCC=CCCCCCCC	320	True	True	True	Normalized unit: Intensity; Annotation method: Msp20230821112155_conventional_converted_dev_1	False	False	1236	0	1	0.93	0.96	0.84	0.84	3	1.5	1.62	482352.4	20231108_S21_4_4_rep2	753.55853:8409 753.56238:2785 753.56622:17012 753.57007:32980 753.57391:94872 753.57776:291305 753.58160:228328 753.58551:291296 753.58936:580946 753.59320:645566 753.59705:1246835 753.60089:1521460 753.60474:1833525 753.60858:1668932 753.61243:1614544 753.61627:1616369 753.62012:1410676 753.62396:1178651 753.62781:1018645 753.63171:838728 753.63556:513675 753.63940:341953 753.64325:253399 753.64…	104.10121:33 124.99522:1961 166.04973:14 183.51697:41 183.95999:19 184.07797:253511 184.11412:45 184.12555:13 184.37497:11 184.91629:15 185.06892:284 185.93819:15 186.14673:17 188.35410:16 189.69829:11 190.92706:12 194.22452:11 197.41023:11 341.34024:11 408.26486:14 464.30533:23 482.31558:486 511.38724:29 529.39221:30 552.49884:17 570.54712:32 735.57428:2021 752.58948:15 753.49023:18 753.62500:11…	48	162	122905790	124588317	133135297	136264646	162742688	162480710	129103401	134703302	57730716	70933699	112361471	115197640	112554963
145	2.478	318.26093	SPB 18:0;O3	[M+H]+	0	0.68	True	6.24	318.30029	C18H39NO3	PhytoSph	AERBNCYCJBRYDG-UHFFFAOYSA-N	OCC(N)C(O)C(O)CCCCCCCCCCCCCC	310	True	True	True	Normalized unit: Intensity; Annotation method: Msp20230821112155_conventional_converted_dev_1	False	False	145	0	1	0.96	0.2	0.35	0.52	4	1.5	1.36	5901.53	20231108_S21_7_2_rep2	318.24600:37 318.25351:54 318.25601:54 318.25851:72 318.26602:72 318.26852:72 318.27103:72 318.27353:36 318.27603:36 318.27853:702 318.28104:775 318.28354:4539 318.28604:4978 318.28854:10849 318.29105:14658 318.29355:17531 318.29605:17313 318.29855:14549 318.30106:13112 318.30356:11291 318.30606:9292 318.30856:4460 318.31107:3321 318.31357:4045 318.31607:2123 318.31857:72 318.32108:1488 318.32358…	104.06538:10 107.08043:10 111.00435:10 113.05617:10 122.07820:10 135.06383:10 183.05168:10 197.03003:10 230.03273:10 237.18469:10 270.26660:24 270.27121:12 270.27814:24 270.28506:12 270.28967:12 270.31042:12 270.34271:12 271.55722:10 282.28250:10 300.30515:10 318.31207:10	110	10	2179193	2155951	1377909	1483232	2475632	2484452	1442626	1458378	315062	405751	1138897	1164050	11530
273	21.917	369.35025	ST 27:1;O	[M+H-H2O]+	0	0.89	True	9	369.35159	C27H46O	ST	HVYWMOMLDIMFJA-UHFFFAOYSA-N	OC1CC2=CCC3C(CCC4(C)C(CCC34)C(C)CCCC(C)C)C2(C)CC1	310	True	True	True	Normalized unit: Intensity; Annotation method: Msp20230821112155_conventional_converted_dev_1	True	False	273	0	0.99	1	0.56	0.83	0.61	57	1.67	1.59	123230.7	20231108_S21_4_1_rep2	369.31583:245 369.31854:368 369.32123:613 369.32391:613 369.32663:8525 369.32932:31859 369.33200:76374 369.33472:107530 369.33740:209508 369.34009:302448 369.34280:597135 369.34549:757960 369.34818:846889 369.35089:811658 369.35358:887568 369.35626:585416 369.35898:501568 369.36166:462526 369.36435:274352 369.36707:226969 369.36975:136210 369.37244:63693 369.37515:76141 369.37784:31249 369.38052:…	103.05158:4 105.06769:1102 105.09070:5 107.08301:1095 109.09842:1556 111.11340:11 117.06854:9 119.08202:786 121.09721:442 123.11221:467 125.12813:6 131.08455:9 133.09810:804 135.11395:1160 137.12689:10 145.09929:15 146.66983:5 147.11356:2519 149.12970:301 151.14406:6 159.11357:41 161.12816:1306 161.16377:6 163.14465:75 173.12907:40 175.14668:559 175.18567:5 177.15732:13 179.17755:7 187.14458:91 1…	1110	1123	72421088	73893584	73829744	72543776	73711688	77226984	67232944	66482984	14550257	26027788	56726584	56868904	58819992
351	7.64	385.34109	ST 27:2;O	[M+H]+	0	0.79	True	7.85	385.3465	C27H44O	ST	AVSXSVCZWQODGV-UHFFFAOYSA-N	OC1CC2=CCC3C(CCC4(C)C(CCC34)C(C)CCC=C(C)C)C2(C)CC1	310	True	True	True	Normalized unit: Intensity; Annotation method: Msp20230821112155_conventional_converted_dev_1	False	False	351	0	1	0.98	0.21	0.68	0.29	55	1.16	1.2	6404.92	20231108_S21_7_3_rep1	385.32458:317 385.32733:317 385.33008:10789 385.33286:23774 385.33560:23085 385.33835:29540 385.34109:36550 385.34387:35813 385.34662:35326 385.34937:14408 385.35211:6224 385.35486:793 385.35764:13955 385.36038:6701 385.36313:793 385.36588:317 385.37140:476 385.37415:476 385.37689:317 385.39618:325 385.40720:332 386.32474:333 386.33301:499 386.33575:499 386.33853:832 386.34128:832 386.34402:832 3…	105.06915:20 109.03690:24 109.05888:24 109.06181:24 109.06327:72 109.10576:20 127.12088:20 128.05251:20 133.09648:20 147.12204:20 159.11177:20 160.12724:20 175.10951:20 179.07048:20 187.15987:20 199.15759:20 213.15916:20 269.11160:20 327.32571:20 367.32962:24 367.33499:24 367.34036:24	59	298	3575447	3414312	5874754	6029608	4300123	4333255	621134	646506	13333	27409	158980	149565	694390
1374	21.01	834.75305	TG 48:1(d7)|TG 15:0_18:1(d7)_15:0	[M+Na]+	0	0.89	True	14.28	834.75391	C51H89[2H]7O6	TG	YUNYDLOKHYJQAT-OTEPLKBXSA-N	C(OC(=O)CCCCCCCCCCCCCC)[C@](OC(CCCCCCC/C=C\CCCCCC([2H])([2H])C([2H])([2H])C([2H])([2H])[2H])=O)COC(CCCCCCCCCCCCCC)=O	330	True	True	True	Normalized unit: Intensity; Annotation method: Msp20230821112155_conventional_converted_dev_1	True	False	1374	0	1	1	0.76	0.94	0.78	3	1	1.39	624	20231108_S21_7_4_rep1	834.70300:181 834.70709:181 834.71112:181 834.71515:3328 834.71924:1494 834.72327:3181 834.72736:3810 834.73138:12782 834.73541:5839 834.73950:21095 834.74353:17920 834.74762:9246 834.75165:24802 834.75568:13970 834.75977:16000 834.76379:11961 834.76788:8412 834.77191:10849 834.77594:8031 834.78003:2797 834.78406:300 834.78815:1065 834.79218:2352 834.79620:2175 834.80029:2979 834.80841:301 834.81…	133.07890:23 175.09497:12 535.46014:15 545.45490:15 563.50525:15 565.52490:15 570.52283:15 592.52563:23 635.41254:17 833.72778:14 834.62720:31 834.68799:22 834.76093:6843 834.82983:26	5770	6097	2098497	2450162	2897663	3114553	4305378	3998626	2893064	3495408	2728420	3106049	2636916	3005466	2351862
1372	20.999	829.80597	TG 48:1(d7)|TG 15:0_18:1(d7)_15:0	[M+NH4]+	0	0.84	True	14.28	829.79852	C51H89[2H]7O6	TG	YUNYDLOKHYJQAT-OTEPLKBXSA-N	C(OC(=O)CCCCCCCCCCCCCC)[C@](OC(CCCCCCC/C=C\CCCCCC([2H])([2H])C([2H])([2H])C([2H])([2H])[2H])=O)COC(CCCCCCCCCCCCCC)=O	330	True	True	True	Normalized unit: Intensity; Annotation method: Msp20230821112155_conventional_converted_dev_1	False	False	1372	0	1	0.99	0.85	0.86	0.8	4	1	1.4	961219.1	20231108_S21_4_2_rep1	829.74579:1341 829.74982:20282 829.75385:39040 829.75793:46348 829.76196:77056 829.76599:209580 829.77002:181576 829.77405:256872 829.77814:502546 829.78217:510120 829.78619:785849 829.79022:801230 829.79425:1057634 829.79834:951985 829.80237:919538 829.80640:836195 829.81042:1015120 829.81445:566547 829.81854:566462 829.82257:326720 829.82660:421931 829.83063:199785 829.83466:173137 829.83875:49…	109.09798:76 111.11444:15 113.12698:8 121.10142:12 123.11333:12 135.11517:13 137.13142:10 144.16939:9 151.14713:10 158.18916:8 172.20528:8 186.22623:7 207.20474:10 225.21732:536 242.24612:13 254.28404:10 272.29416:874 289.31970:8 299.24533:99 299.26718:134 328.32153:10 346.33069:16 388.04611:7 496.52399:10 521.86627:12 522.96277:10 523.39270:10 523.47614:59320 523.54352:91 523.55957:13 523.58850:…	4	38	98636064	122782300	98979316	108594931	122472448	116326990	88957480	108598431	29423700	45163709	85652448	100110530	77379616
1392	22.485	850.78601	TG 50:1|TG 16:0_16:0_18:1	[M+NH4]+	0	0.89	True	14.62	850.78583	C53H100O6	TG	YHMDGPZOSGBQRH-UHFFFAOYSA-N	O=C(OCC(OC(=O)CCCCCCCCCCCCCCC)COC(=O)CCCCCCCCCCCCCCC)CCCCCCCC=CCCCCCCCC	310	True	True	True	Normalized unit: Intensity; Annotation method: Msp20230821112155_conventional_converted_dev_1	False	False	1392	0	1	0.99	0.9	0.9	0.85	4	2	1.85	11155.03	20231108_S21_4_2_rep2	850.74127:65 850.74536:81 850.74945:2577 850.75354:4067 850.75763:6001 850.76172:8108 850.76581:8880 850.76990:9514 850.77399:16794 850.77808:19719 850.78217:14695 850.78625:14363 850.79034:19720 850.79443:14381 850.79858:11818 850.80267:8187 850.80676:6165 850.81085:6974 850.81494:7268 850.81903:2619 850.82312:4450 850.82721:3228 850.83130:2455 850.83539:773 850.83948:1053 850.84357:265 850.8476…	239.23552:4 265.24985:6 313.27020:6 339.28653:4 415.25079:3 537.48633:4 549.47430:11 549.49078:11 551.49835:2089 554.43402:3 563.50751:12 563.55414:5 565.50714:7 575.71332:5 577.51538:4224 577.60974:8 579.52283:53 579.54309:12 591.54846:10 605.54639:4 637.38959:4 769.77002:5 833.74725:4 850.62018:9 850.67743:5 850.75928:8	1440	907	420160	250187	2062319	1185439	618583	681430	474845	515964	481209	1258886	11376371	11602661	679998
1428	23.859	878.81439	TG 52:1|TG 16:0_18:0_18:1	[M+NH4]+	0	0.89	True	14.91	878.81708	C55H104O6	TG	NPCZZYKITFKRQZ-UHFFFAOYSA-N	O=C(OCC(OC(=O)CCCCCCCCCCCCCCCCC)COC(=O)CCCCCCCCCCCCCCC)CCCCCCCC=CCCCCCCCC	310	True	True	True	Normalized unit: Intensity; Annotation method: Msp20230821112155_conventional_converted_dev_1	False	False	1428	0	1	1	0.96	0.94	0.93	5	2	1.89	6936.53	20231108_S21_7_2_rep1	878.76904:14189 878.77319:9917 878.77734:27016 878.78149:41180 878.78564:54783 878.78979:91828 878.79401:93682 878.79816:139438 878.80231:207053 878.80646:239951 878.81061:324986 878.81476:368090 878.81891:378088 878.82312:363627 878.82727:322336 878.83142:262649 878.83557:209891 878.83972:171543 878.84387:126517 878.84802:74359 878.85217:68076 878.85638:32127 878.86053:46523 878.86469:22683 878.…	111.11266:19 123.10985:12 137.12932:16 151.14485:15 177.11894:11 239.23289:18 247.24388:12 265.25156:28 267.27032:22 313.27191:28 341.30133:23 503.48425:11 577.45599:25 577.52673:49337 577.60089:28 577.64136:17 577.66833:17 578.27875:15 579.35864:12 579.53760:29530 579.62201:21 581.79211:12 582.37756:12 584.57654:11 585.30255:11 593.39001:11 603.69543:12 605.41992:16 605.55798:49498 605.63733:28 …	838	369	243320	260361	1905068	2030444	634424	640782	435515	531806	719185	1757527	30513407	32591653	902211
1474	24.476	906.85126	TG 54:1|TG 18:0_18:0_18:1	[M+NH4]+	0	0.89	True	15.37	906.84839	C57H108O6	TG	YFFIQXNTTVSKJC-UHFFFAOYSA-N	O=C(OCC(OC(=O)CCCCCCCCCCCCCCCCC)COC(=O)CCCCCCCCCCCCCCCCC)CCCCCCCC=CCCCCCCCC	310	True	True	True	Normalized unit: Intensity; Annotation method: Msp20230821112155_conventional_converted_dev_1	False	False	1474	0	1	0.97	0.9	0.87	0.85	4	2	1.84	47035.43	20231108_S1_blank_rep6	906.79156:36 906.79584:679 906.80005:89 906.80426:89 906.80847:279 906.81274:2161 906.81696:925 906.82117:2997 906.82538:5768 906.82959:5962 906.83386:5855 906.83807:8262 906.84229:7044 906.84650:6251 906.85071:6925 906.85498:6341 906.85919:5159 906.86340:3213 906.86761:3341 906.87183:4066 906.87610:4358 906.88031:1978 906.88452:2220 906.88873:1106 906.89294:1060 906.89722:1909 906.90143:1669 906…	125.12964:4 267.26501:6 341.30594:5 523.47614:5 577.51324:38 603.68512:5 605.55109:5866 605.63049:12 607.56519:2042 609.78345:4 612.59930:4 619.58008:4 633.56842:11 633.58960:12 661.64185:3 797.78967:4 843.88470:3 889.82593:4 906.65857:7 906.83179:26 906.85291:64	1911	1561	109142	107591	763520	834202	276603	284951	452082	519248	389906	955087	21809117	22444397	553389
1472	23.998	904.83362	TG 54:2|TG 18:0_18:1_18:1	[M+NH4]+	0	0.89	True	14.96	904.83282	C57H106O6	TG	RYNHWWNZNIGDAQ-UHFFFAOYSA-N	O=C(OCC(OC(=O)CCCCCCCC=CCCCCCCCC)COC(=O)CCCCCCCCCCCCCCCCC)CCCCCCCC=CCCCCCCCC	310	True	True	True	Normalized unit: Intensity; Annotation method: Msp20230821112155_conventional_converted_dev_1	False	False	1472	0	1	1	0.93	0.9	0.9	4	2	1.87	9523.41	20231108_S21_7_1_rep1	904.78967:51 904.79388:34 904.79810:84 904.80237:68 904.80658:1108 904.81079:84 904.81500:491 904.81921:533 904.82343:1100 904.82764:919 904.83191:309 904.83612:1666 904.84033:356 904.84454:568 904.84875:930 904.85297:477 904.85718:919 904.86139:51 904.86566:34 904.86987:216 904.87408:67 904.87830:51 904.88251:84 904.88672:68 904.89093:68 904.89941:51 904.91205:34 904.98798:35 905.01331:35 905.79…	265.24548:4 577.52252:4 603.50854:42 603.53607:268 604.52551:5 605.54681:528 607.55396:8 631.56720:5 887.82611:4 904.63574:5 904.74127:5 904.82562:5 904.85095:6	546	321	95305	92521	166561	186952	59494	60429	823215	861590	53506	206015	518048	610608	428896
1022	6.567	669.33081	Unknown	[M+H]+	0	0.89	True	0	0	0	0	0	0	999	False	False	False	Normalized unit: Intensity	False	False	1022	0	0	0	0	0	0	0	0	0	22655.75	20231108_S21_4_2_rep1	669.28003:1923 669.28729:77 669.29089:4491 669.29456:4057 669.29816:3829 669.30182:5648 669.30542:7943 669.30908:15399 669.31268:29851 669.31635:37409 669.31995:50876 669.32361:57845 669.32721:78754 669.33081:74854 669.33447:74553 669.33807:66614 669.34174:63941 669.34534:47108 669.34900:41577 669.35260:32938 669.35626:25215 669.35986:24307 669.36353:9415 669.36713:11715 669.37073:3902 669.37439:…	181.02568:23 313.11441:59 369.18179:635 557.20288:90 613.26929:1985 669.33105:1259	301	94	2992722	2863958	2979850	2949680	2981565	2972103	2419457	2681493	722681	880749	2324676	2418852	2291299
1447	8.021	891.33807	Unknown	[M+H]+	0	0.53	True	0	0	0	0	0	0	999	False	False	False	Normalized unit: Intensity	False	False	1447	0	0	0	0	0	0	0	0	0	17956.37	20231108_S21_4_1_rep1	891.31201:748 891.31616:748 891.32458:1121 891.32874:1121 891.33295:21234 891.33716:14270 891.34131:7223 891.34552:32723 891.34967:13491 891.35388:14614 891.35809:51967 891.36224:1495 891.36646:10484 891.37061:33157 891.37482:5340 891.37903:1121 891.38318:1121 891.38739:1121 891.40411:1121 892.32990:31654 892.33411:1889 892.33832:1889 892.34247:1511 892.34668:16885 892.35089:21274 892.35504:18753…	751.29797:24 791.35406:22 869.37213:973 891.20441:23 891.35516:17301	0	5	1279513	1266588	4089	4594	992228	969426	729346	834528	42	0	249116	233157	301136
1351	1.368	811.31317	Unknown	[M+H]+	0	0.79	True	0	0	0	0	0	0	999	False	False	False	Normalized unit: Intensity	False	False	1351	0	0	0	0	0	0	0	0	0	98.41	20231108_S21_7_4_rep2	811.26837:608 811.27234:810 811.28033:810 811.28430:1013 811.28833:8899 811.29230:810 811.29633:28426 811.30029:9465 811.30432:28405 811.30829:40923 811.31232:38843 811.31628:38339 811.32031:30553 811.32428:4744 811.32825:2926 811.33228:5737 811.33624:1012 811.34027:4169 811.34424:18777 811.34827:3234 811.35223:405 811.35626:405 811.36023:608 811.36426:405 811.36823:608 811.37225:609 811.38019:40…	409.16632:200 425.13757:12302	5	9	1003684	964966	1351597	985388	930461	975259	1016765	1325294	713088	639076	638831	738094	371104
1762	8.164	1446.03638	Unknown	[M+H]+	0	0.84	True	0	0	0	0	0	0	999	False	False	False	Normalized unit: Intensity	False	False	1762	0	0	0	0	0	0	0	0	0	462827.3	20231108_S21_7_4_rep2	1445.99097:3024 1445.99634:53175 1446.00159:63468 1446.00696:24521 1446.01233:121651 1446.01758:108587 1446.02295:121139 1446.02832:163166 1446.03357:177333 1446.03894:140399 1446.04431:144102 1446.04956:131842 1446.05493:51549 1446.06030:91832 1446.06567:84898 1446.07092:18342 1446.07629:29840 1446.08167:3024 1446.08691:9221 1446.09229:3025 1446.09766:1210 1446.11365:1216 1446.11902:1832 1446.12…	109.09732:30 195.00333:24 299.25110:48 299.26566:48 327.28119:30 453.25809:40 481.29343:32 499.33868:22 549.79529:38 549.82489:50 549.90717:29 551.24341:30 551.52008:238522 551.67493:24 552.89465:29 554.19165:34 554.83575:24 556.90930:23 559.46442:22 563.44293:22 574.50769:22 687.48608:32 723.51501:2380 723.56030:370 723.58673:324 723.67725:29 746.50275:56 1273.94519:29 1274.03027:206 1274.07544:…	4	0	5577802	5296827	3675665	4650919	2154490	3495115	4211805	4134550	505399	953448	3187409	4489422	6308866
1444	8.047	886.38269	Unknown	[M+H]+	0	0.63	True	0	0	0	0	0	0	999	False	False	False	Normalized unit: Intensity	False	False	1444	0	0	0	0	0	0	0	0	0	173398.9	20231108_S21_4_1_rep1	886.35638:10678 886.36060:39553 886.36475:18042 886.36896:102965 886.37311:85686 886.37726:108293 886.38147:206275 886.38562:164863 886.38983:235378 886.39398:274798 886.39813:189731 886.40234:343922 886.40649:188952 886.41071:169189 886.41486:138735 886.41907:150424 886.42322:47101 886.42737:54992 886.43158:44434 886.43573:47305 886.43994:50969 886.44830:11836 886.45245:739 886.45660:1111 886.46…	119.08028:63 226.99525:32 277.15295:35 293.09653:22 329.11954:23 341.13147:38 365.22195:30 367.19757:29 395.22650:155 395.24326:135 437.09445:22 459.21240:66 515.14136:23 555.21008:24 633.22406:81 673.24335:53 713.29321:24 751.29022:3347 752.27100:23 791.31458:141 791.33429:134 866.69000:45 869.38452:83303 869.50861:39 869.60785:30 870.36499:51 870.39398:35 871.49097:29	8	5	14121574	12832114	53225	40749	9630942	9331717	6495184	6140785	0	23	3505643	3589359	2246930
1110	3.433	713.42084	Unknown	[M+H]+	0	0.21	True	0	0	0	0	0	0	999	False	False	False	Normalized unit: Intensity	False	False	1110	0	0	0	0	0	0	0	0	0	52415.18	20231108_S21_7_4_rep2	713.36279:169 713.37030:281 713.37402:773 713.37775:688 713.38153:281 713.38525:8724 713.38898:18350 713.39276:12037 713.39648:39625 713.40027:30596 713.40399:55694 713.40771:97743 713.41150:122676 713.41522:108929 713.41901:117187 713.42273:105168 713.42645:120515 713.43024:96291 713.43396:83075 713.43768:56087 713.44147:61655 713.44519:41050 713.44897:32359 713.45270:24184 713.45642:14331 713.4…	123.11425:106 123.14382:6 159.06111:10 166.15649:13 176.08795:4 202.10292:6 215.46198:5 216.12135:3977 242.12933:8 242.14680:7 285.18655:7 298.19913:2669 324.21304:5 367.25592:9 383.20203:5 416.23108:8 459.25980:7 459.27783:7 499.29828:2456 525.30499:6 525.35645:5 538.32806:9 581.37720:27 635.29730:4 654.30304:5 711.19659:7 711.23779:7 713.30798:5 713.35297:7 713.42786:20869 713.53278:13 713.5515…	18	0	11631920	11418709	11737573	11794063	11815430	12023868	10138443	10425712	1017639	4751210	9751823	9867750	10285795
2	4.472	204.0853	Unknown	[M+H]+	0	0.89	True	0	0	0	0	0	0	999	False	False	False	Normalized unit: Intensity	True	False	2	0	0	0	0	0	0	0	0	0	25736.81	20231108_S21_7_4_rep2	204.03786:41 204.06590:55 204.06792:37 204.06992:74 204.07191:1552 204.07393:3303 204.07593:6694 204.07793:14019 204.07993:31138 204.08194:37338 204.08394:53267 204.08594:52315 204.08795:41876 204.08995:37039 204.09195:38136 204.09396:23766 204.09596:12910 204.09796:8446 204.09998:909 204.10197:4098 204.10397:1406 204.10599:3126 204.10799:55 204.10999:74 204.11200:55 204.11400:37 204.11600:74 204…	0	72	56	817951	866786	2092718	2068885	1254264	1272784	1381664	1371390	1501272	1946738	2280804	2134302	1606371
1023	6.106	669.33246	Unknown	[M+H]+	0	0.84	True	0	0	0	0	0	0	999	False	False	False	Normalized unit: Intensity	False	False	1023	0	0	0	0	0	0	0	0	0	26873.94	20231108_S21_4_1_rep1	669.28528:38 669.28894:2276 669.29254:2912 669.29620:5122 669.29980:6840 669.30347:13338 669.30707:27579 669.31067:25753 669.31433:47119 669.31793:64441 669.32159:74300 669.32520:97058 669.32886:103897 669.33246:115598 669.33612:99179 669.33972:78575 669.34338:70128 669.34698:56896 669.35059:47118 669.35425:32378 669.35785:28168 669.36151:17499 669.36511:12175 669.36877:6651 669.37238:8550 669.37…	181.03535:23 313.12421:30 369.17877:936 557.20850:77 613.26807:2183 669.32959:3068	312	228	3883126	3751749	3621544	3920410	3560790	3528613	3149453	2792954	836244	1077679	2653820	2718953	3010704
496	2.971	441.78418	Unknown	[M+H]+	0	0.16	True	0	0	0	0	0	0	999	False	False	False	Normalized unit: Intensity	False	False	496	0	0	0	0	0	0	0	0	0	9903.27	20231108_S21_7_4_rep2	441.76657:1145 441.76953:687 441.77249:1145 441.77542:2768 441.77838:10572 441.78134:5319 441.78427:67503 441.78723:43262 441.79016:38722 441.79312:20066 441.79608:53668 441.79901:4872 441.80197:1145 441.80490:916 441.80786:916 441.81082:687 441.81964:458 441.82849:458 442.27087:710 442.27383:710 442.27972:10448 442.28268:947 442.28561:947 442.28857:7610 442.29153:4267 442.29742:7714 442.30038:71…	102.08725:137 123.11717:23 159.06264:15 202.10858:185 216.12308:25 284.17554:20	6	21	2638452	2626338	2345406	2227262	2540152	2497471	2089054	2033806	1037	761704	1396608	3349	1222
474	1.576	430.23758	Unknown	[M+H]+	0	0.84	True	0	0	0	0	0	0	999	False	False	False	Normalized unit: Intensity	False	False	474	0	0	0	0	0	0	0	0	0	35303.79	20231108_S21_4_3_rep2	430.20502:948 430.20792:948 430.21664:948 430.21957:1896 430.22247:1896 430.22537:47399 430.22830:81526 430.23120:24942 430.23410:211668 430.23703:226989 430.23993:215396 430.24283:102645 430.24576:170728 430.24866:97804 430.25156:46954 430.25449:33992 430.25739:50583 430.26028:21603 430.26321:65738 430.26611:1422 430.26901:948 430.27774:1422 430.29230:963 430.31558:1022 431.20935:2038 431.21515:…	102.09064:48 123.11471:36 159.06343:80 216.11996:1217	35	12	8976040	9204519	8692068	9130199	8679132	9468899	7689823	7770953	2212750	3475950	6356616	7461234	7600062
112	1.104	306.11639	Unknown	[M+H]+	0	0.84	True	0	0	0	0	0	0	999	False	False	False	Normalized unit: Intensity	False	False	112	0	0	0	0	0	0	0	0	0	4526.41	20231108_S21_4_2_rep2	306.07172:147 306.08398:144 306.08643:143 306.09625:143 306.09869:358 306.10117:2673 306.10361:7205 306.10608:10095 306.10852:16731 306.11096:29751 306.11343:34293 306.11588:28048 306.11835:42084 306.12079:26674 306.12326:25758 306.12570:12188 306.12814:16713 306.13062:26936 306.13306:9510 306.13553:13334 306.13797:3635 306.14044:6879 306.14532:286 306.15024:286 306.15271:143 306.15515:144 306.16…	100.73441:20 120.07826:48 121.08254:20 162.97189:20 186.98643:20 187.07852:20 246.12080:20	30	10	1114244	1071932	1173659	1244013	1100878	1111009	1068503	1096794	568922	625670	861204	1046244	781324
94	11.336	299.25479	Unknown	[M+H]+	0	0.84	True	0	0	0	0	0	0	999	False	False	False	Normalized unit: Intensity	False	False	94	0	0	0	0	0	0	0	0	0	164359.1	20231108_S21_7_4_rep2	299.22842:1208 299.23083:1208 299.23328:1812 299.23569:1208 299.23813:1812 299.24054:63871 299.24298:215629 299.24539:324395 299.24783:600225 299.25024:1021855 299.25269:1300512 299.25510:1612883 299.25754:1519808 299.25995:967547 299.26239:737970 299.26480:647323 299.26724:440432 299.26965:242958 299.27209:248779 299.27451:54911 299.27695:3021 299.27936:29580 299.28180:2417 299.28421:1812 299.28…	103.05044:20 107.08329:20 109.09724:24 109.09871:24 109.10017:48 137.13710:20 139.10875:20 163.14328:20	56	100	55749483	54642324	31438969	26425459	19276537	31377379	40640731	39951929	13468671	16567632	36365955	47648308	46052597
79	1.111	284.13623	Unknown	[M+H]+	0	0.84	True	0	0	0	0	0	0	999	False	False	False	Normalized unit: Intensity	False	False	79	0	0	0	0	0	0	0	0	0	15332.16	20231108_S21_4_2_rep2	284.08844:145 284.10263:281 284.10501:281 284.11209:281 284.11447:5360 284.11682:3426 284.11920:351 284.12155:6809 284.12390:18471 284.12628:26438 284.12863:29356 284.13101:39050 284.13336:53648 284.13574:55380 284.13809:68557 284.14047:46193 284.14282:25055 284.14520:13584 284.14755:30144 284.14993:4047 284.15228:10492 284.15466:1121 284.15701:281 284.15939:4810 284.16412:141 284.16647:141 284.1…	103.05244:35 125.06639:30 130.06299:7579 130.09657:23 132.07193:28 159.08830:34	56	21	2429795	2606809	2576936	2653565	2331863	2243455	2314497	2450829	1453491	1259447	2025127	2101215	2078088
497	3.08	441.78735	Unknown	[M+2H]2+	0	0.58	True	0	0	0	0	0	0	999	False	False	False	Normalized unit: Intensity	False	False	497	0	0	0	0	0	0	0	0	0	13212.55	20231108_S21_4_3_rep2	441.75287:138 441.75879:138 441.76172:138 441.76468:276 441.76761:345 441.77057:4320 441.77353:11487 441.77646:15628 441.77942:46594 441.78235:35645 441.78531:48252 441.78827:28173 441.79120:28595 441.79416:8090 441.79709:14706 441.80005:9288 441.80301:5533 441.80594:345 441.80890:2531 441.81183:10662 441.81479:7425 441.81775:207 441.82068:138 441.82364:207 441.83542:208 441.86493:151 441.87671:1…	102.08347:33 102.09196:35 123.10992:17 128.10100:14 159.05797:20 202.10735:22 216.12181:24	50	22	2638779	2626135	2343293	2226426	2539317	2497471	2089258	2033971	1037	761860	1396608	1363860	1723842
270	9.238	369.25842	Unknown	[M+H]+	0	0.84	True	0	0	0	0	0	0	999	False	False	False	Normalized unit: Intensity	False	False	270	0	0	0	0	0	0	0	0	0	15052.02	20231108_S21_7_3_rep2	369.21915:1243 369.23264:1242 369.24612:8244 369.24881:1863 369.25150:47031 369.25421:66196 369.25690:201399 369.25958:195630 369.26230:160250 369.26498:87109 369.26767:89793 369.27039:8198 369.27307:26163 369.27576:3105 369.27847:1863 369.28116:1863 369.29193:1863 369.31351:1275 369.33237:1305 370.25488:2608 370.26028:1956 370.26297:3260 370.26569:2608 370.26837:1304 370.27109:1956 370.27377:195…	108.69910:20 109.02254:72 109.02401:24 109.02547:48 109.02840:48 109.02987:48 109.03133:24 109.10604:24 109.10751:24 123.11565:20 125.13159:20 127.03899:24 127.04373:24 129.05322:20 137.12724:20 145.04559:20 151.17720:20 223.20801:20 225.22017:20 369.25809:20	171	201	5535140	5535757	2592684	3927772	3837236	2151036	4480410	4186169	2299357	2974328	4973749	5128285	5586872
789	4.461	574.15906	Unknown	[M+H]+	0	0.84	True	0	0	0	0	0	0	999	False	False	False	Normalized unit: Intensity	False	False	789	0	0	0	0	0	0	0	0	0	8927	20231108_S21_7_4_rep2	574.12207:691 574.12543:518 574.12878:9716 574.13214:17398 574.13550:33578 574.13885:42250 574.14221:36896 574.14557:61455 574.14899:74864 574.15234:60744 574.15570:113489 574.15906:63131 574.16241:52603 574.16577:27909 574.16913:30047 574.17249:2183 574.17584:11669 574.17920:2856 574.18256:17275 574.18591:691 574.19263:345 574.19598:346 574.20276:521 574.20947:350 574.21619:355 574.22626:369 574…	116.04984:633 116.08157:5 128.14035:7 130.06245:5 172.11244:1067 204.08395:1135 236.05426:69 501.21841:5 557.26733:5 557.29712:5	6	21	324717	274819	1801982	1927305	632762	674649	771134	757683	1646457	1694760	2397539	2428287	1354227
619	7.352	517.47186	Unknown	[M+H]+	0	0.89	True	0	0	0	0	0	0	999	False	False	False	Normalized unit: Intensity	False	False	619	0	0	0	0	0	0	0	0	0	3039.73	20231108_S21_7_2_rep2	517.42377:217 517.43011:144 517.43970:360 517.44293:288 517.44611:825 517.44928:2800 517.45245:10885 517.45569:27136 517.45886:44730 517.46204:46717 517.46527:57147 517.46844:36772 517.47162:44069 517.47479:45355 517.47803:35986 517.48120:26988 517.48438:27880 517.48755:23218 517.49078:24872 517.49396:10504 517.49713:8469 517.50037:216 517.50354:360 517.50671:2273 517.51312:216 517.51630:289 517.…	123.11878:30 444.38174:64	132	118	2962367	2824062	3040776	2966774	3199570	3031768	2613181	2777956	991670	1841742	4772018	4825699	2425321
621	7.659	519.48431	Unknown	[M+H]+	0	0.89	True	0	0	0	0	0	0	999	False	False	False	Normalized unit: Intensity	False	False	621	0	0	0	0	0	0	0	0	0	23711.28	20231108_S21_7_2_rep1	519.45074:670 519.45398:536 519.45715:536 519.46039:31210 519.46356:29289 519.46674:7648 519.46997:50956 519.47314:58137 519.47632:68779 519.47955:121296 519.48273:132721 519.48596:94997 519.48914:100259 519.49231:91763 519.49554:68823 519.49872:39338 519.50195:27685 519.50513:47149 519.50830:15464 519.51154:9313 519.51471:16421 519.51788:402 519.52112:4100 519.52429:536 519.53070:403 519.53387:2…	123.11466:110 380.34616:30 446.39493:492	24	16	3857929	3679147	4480544	4535275	3906431	4157446	4037668	3867235	1657174	2872529	6669278	6754338	3649403
41	1.137	267.10355	Unknown	[M+H]+	0	0.84	True	0	0	0	0	0	0	999	False	False	False	Normalized unit: Intensity	False	False	41	0	0	0	0	0	0	0	0	0	15466.47	20231108_S21_4_4_rep1	267.09152:414 267.09381:1035 267.09610:828 267.09839:11460 267.10068:18220 267.10297:24918 267.10526:53021 267.10757:44149 267.10986:22017 267.11215:19639 267.11444:6155 267.11673:15339 267.11902:10502 267.12131:19396 267.12820:414 267.13278:414 267.13736:414 267.14426:415 267.15112:421 268.10571:432 268.10803:864 268.11032:864 268.11261:432 268.11490:864 268.12180:432 268.17462:432 269.10806:432…	114.03706:20 144.07803:20 144.11507:20 145.08157:20 198.09322:20 206.08302:20 222.93214:20 267.11490:20	14	34	1463478	1490915	1431401	1590317	1526109	1546729	1492873	1512951	804575	862766	1146918	1463249	943839
599	7.137	503.4501	Unknown	[M+H]+	0	0.89	True	0	0	0	0	0	0	999	False	False	False	Normalized unit: Intensity	False	False	599	0	0	0	0	0	0	0	0	0	696.29	20231108_S21_7_2_rep2	503.41028:1914 503.41342:2651 503.41656:3823 503.41974:5432 503.42288:4769 503.42603:12851 503.42917:14140 503.43231:31056 503.43546:35502 503.43860:45212 503.44174:73520 503.44492:108436 503.44806:133238 503.45120:189937 503.45435:223316 503.45749:278237 503.46063:251043 503.46378:260546 503.46695:211787 503.47009:168526 503.47324:146928 503.47638:111028 503.47952:72654 503.48267:47534 503.48581…	123.11417:879 283.26382:31 340.32782:30 364.31012:262 364.32886:546 402.36575:30 430.36588:5123 486.42477:28 503.45660:4039	865	536	9958633	10032871	10144360	10779551	10393971	10619529	9043835	9435729	5457511	7367058	14714790	17162133	10135399
106	1.125	301.10843	Unknown	[M+H]+	0	0.84	True	0	0	0	0	0	0	999	False	False	False	Normalized unit: Intensity	False	False	106	0	0	0	0	0	0	0	0	0	1217.53	20231108_S21_4_3_rep1	301.06653:55 301.08356:81 301.08600:81 301.08844:135 301.09088:1155 301.09329:1208 301.09573:1367 301.09818:5073 301.10062:8445 301.10303:9477 301.10547:14936 301.10791:18309 301.11035:20532 301.11276:16802 301.11520:16717 301.11765:16259 301.12009:10919 301.12250:17437 301.12494:9592 301.12738:6292 301.12982:8795 301.13223:8940 301.13467:5380 301.13712:2591 301.13956:1492 301.14200:1445 301.1444…	167.06036:23	5468	10868	1145443	1273437	1311797	1216952	1335138	1343265	1153987	1172390	368835	702004	1123252	1274312	843054
348	1.692	384.76941	Unknown	[M+2H]2+	0	0.79	True	0	0	0	0	0	0	999	False	False	False	Normalized unit: Intensity	False	False	348	0	0	0	0	0	0	0	0	0	70482.54	20231108_S21_7_4_rep2	384.74249:320 384.75073:8257 384.75351:2531 384.75626:801 384.75900:52176 384.76175:62515 384.76450:88863 384.76724:125514 384.77002:81304 384.77277:77108 384.77551:57892 384.77826:74495 384.78101:20794 384.78375:22757 384.78650:12585 384.78928:801 384.79202:38288 384.79477:801 384.79752:3852 384.80026:320 384.81677:648 384.83881:351 384.87183:357 385.09750:357 385.14981:356 385.15256:356 385.155…	102.08876:1371 123.11417:56 128.10374:41 184.16553:29 202.10678:247 284.18289:51 285.17218:34 302.20175:29	4	9	2729530	2562125	2597434	2689239	2797465	2883289	2665903	2653468	627775	1114997	3757599	1993316	1963467
36	1.07	261.12415	Unknown	[M+H]+	0	0.89	True	0	0	0	0	0	0	999	False	False	False	Normalized unit: Intensity	False	False	36	0	0	0	0	0	0	0	0	0	76375.26	20231108_S21_7_4_rep2	261.08215:62 261.08441:62 261.08896:62 261.09573:62 261.09802:93 261.10028:155 261.10254:155 261.10480:124 261.10709:1548 261.10934:10962 261.11160:15716 261.11389:30350 261.11615:65401 261.11841:97859 261.12067:121369 261.12296:145716 261.12521:139628 261.12747:132038 261.12973:101555 261.13202:76370 261.13428:53175 261.13654:42290 261.13882:18100 261.14108:16993 261.14334:5235 261.14560:9251 26…	107.04415:39 120.07481:45	71	60	7962884	7831668	8673210	8327485	7424933	7695636	7396814	7199484	6047187	5485900	6197338	7100533	7664705
268	2.225	369.1813	Unknown	[M+H]+	0	0.74	True	0	0	0	0	0	0	999	False	False	False	Normalized unit: Intensity	True	False	268	0	0	0	0	0	0	0	0	0	3553.95	20231108_S21_4_1_rep1	369.12872:71 369.13681:70 369.13950:70 369.14487:140 369.14758:175 369.15027:880 369.15295:1350 369.15567:1476 369.15836:11552 369.16104:11928 369.16376:11405 369.16644:14245 369.16913:18686 369.17184:20430 369.17453:14511 369.17722:23927 369.17993:18388 369.18262:14148 369.18530:14159 369.18799:9118 369.19070:9068 369.19339:2342 369.19608:1674 369.19879:105 369.20148:140 369.20416:70 369.20688:7…	103.04980:20 105.06158:24 105.06590:48 105.06733:24 105.06877:24 105.08315:24 121.05668:24 121.06285:24 128.05367:20 156.08954:20 193.07941:20 227.04137:20 251.15039:20 257.06006:20 313.11359:20 338.31024:20 369.25342:20	437	374	3521782	3471799	3357227	3556222	3470699	3625999	3142928	3117749	969714	1203670	2305415	2339953	2852486
873	6.5	601.34027	Unknown	[M+H]+	0	0.89	True	0	0	0	0	0	0	999	False	False	False	Normalized unit: Intensity	False	False	873	0	0	0	0	0	0	0	0	0	273.32	20231108_S21_4_3_rep2	601.28717:33 601.29059:66 601.29407:66 601.29749:33 601.30090:847 601.30438:1074 601.30780:1524 601.31122:4470 601.31470:4629 601.31812:11095 601.32153:15074 601.32501:16387 601.32843:24554 601.33185:39851 601.33533:39804 601.33875:30511 601.34216:38254 601.34564:30864 601.34906:24963 601.35254:25693 601.35596:19700 601.35938:10826 601.36285:12712 601.36627:6772 601.36969:8072 601.37317:6677 601.…	545.27985:1841 601.33527:1490	46	29	1618326	1549751	1484865	1508821	1527292	1726674	1338710	1375328	238417	466881	1207817	1188053	1136755
33	1.033	257.09616	Unknown	[M+H]+	0	0.84	True	0	0	0	0	0	0	999	False	False	False	Normalized unit: Intensity	False	False	33	0	0	0	0	0	0	0	0	0	20400.45	20231108_S21_7_3_rep1	257.08322:45 257.08545:641 257.08771:434 257.08997:897 257.09219:1931 257.09445:2276 257.09671:5723 257.09897:8472 257.10120:8807 257.10345:8232 257.10571:10883 257.10794:14246 257.11020:16191 257.11246:12831 257.11469:17304 257.11694:12007 257.11920:14601 257.12146:14073 257.12369:15292 257.12595:17965 257.12820:21847 257.13043:21033 257.13269:23985 257.13495:19195 257.13718:16723 257.13943:1657…	102.08436:24 102.08578:24 102.08861:24 125.12521:20 140.05988:48 140.06154:24 140.06320:24 140.06653:48 140.06818:96 140.07150:48 140.07317:24 140.10304:24 169.15471:20	49	10	1129059	1217542	1276928	1405055	1067669	1139955	1269551	1362731	1031236	1118354	887284	990792	1360923
31	1.015	254.16252	Unknown	[M+H]+	0	0.84	True	0	0	0	0	0	0	999	False	False	False	Normalized unit: Intensity	False	False	31	0	0	0	0	0	0	0	0	0	51615.13	20231108_S21_7_4_rep2	254.12790:57 254.13239:57 254.13686:143 254.13908:86 254.14133:1424 254.14355:114 254.14580:4964 254.14803:10715 254.15027:22931 254.15251:48095 254.15474:72149 254.15698:107873 254.15921:124473 254.16145:125905 254.16368:97089 254.16592:82244 254.16815:57663 254.17039:46998 254.17262:43248 254.17487:8926 254.17711:7402 254.17934:11471 254.18158:7375 254.18381:4025 254.18605:114 254.18828:1344 25…	112.08429:29 125.06884:615 154.07289:30 167.11414:864 194.12666:43	10	5	5080578	5031434	4504225	4504836	4793011	4836529	3244536	3503015	3120387	2743357	4268817	4734298	3543414
29	1.142	245.13068	Unknown	[M+H]+	0	0.89	True	0	0	0	0	0	0	999	False	False	False	Normalized unit: Intensity	False	False	29	0	0	0	0	0	0	0	0	0	201719.8	20231108_S21_4_2_rep2	245.08733:363 245.09171:362 245.10709:543 245.10928:12080 245.11148:8674 245.11368:55052 245.11588:57321 245.11806:182618 245.12025:377595 245.12245:489461 245.12465:522180 245.12685:545194 245.12904:478296 245.13124:436587 245.13344:335042 245.13564:198724 245.13783:215138 245.14003:157608 245.14223:87823 245.14442:32754 245.14662:5476 245.14880:904 245.15100:543 245.15320:724 245.15759:905 245.…	103.05083:227 105.06980:35 112.02383:30 120.07673:3932 125.06772:39 137.06204:24 153.06003:77 154.06995:3102 172.10727:56	29	33	38342275	39766630	37875214	40212715	35090700	37048677	35695756	37663518	26239338	22034933	30050739	34372256	32431302
20	0.965	235.12688	Unknown	[M+H]+	0	0.84	True	0	0	0	0	0	0	999	False	False	False	Normalized unit: Intensity	False	False	20	0	0	0	0	0	0	0	0	0	73719.99	20231108_S21_4_3_rep1	235.07918:95 235.08778:95 235.09424:143 235.09639:95 235.09854:238 235.10069:238 235.10283:7366 235.10498:24443 235.10713:18881 235.10928:54786 235.11143:83201 235.11359:128597 235.11574:157774 235.11789:191239 235.12004:188867 235.12219:173810 235.12434:200898 235.12650:109533 235.12865:119078 235.13080:101753 235.13295:62154 235.13510:27217 235.13725:42070 235.13940:30040 235.14156:21572 235.14…	110.06532:1707 118.08076:59 217.09412:31	48	101	10782704	10667140	10559474	10521859	10848184	10796957	9189676	10261365	7429325	7895375	9036314	10017646	8855563
6	1.166	211.14397	Unknown	[M+H]+	0	0.84	True	0	0	0	0	0	0	999	False	False	False	Normalized unit: Intensity	False	False	6	0	0	0	0	0	0	0	0	0	400909.2	20231108_S21_4_1_rep2	211.10165:287 211.10980:286 211.11795:286 211.12407:429 211.12610:10058 211.12814:20568 211.13019:42006 211.13222:52799 211.13426:130171 211.13629:240173 211.13834:500003 211.14038:601614 211.14241:748324 211.14445:864079 211.14648:771323 211.14853:859071 211.15056:933136 211.15260:639144 211.15465:582653 211.15668:287847 211.15872:249945 211.16075:183724 211.16280:107846 211.16483:79130 211.1668…	110.05692:35 112.02724:29 114.08994:171 126.06782:30 127.09204:29 137.06244:28 138.12206:1245 153.06212:39 154.06857:1217 155.14470:36 166.12282:28 183.14740:30	95	64	52464157	55838365	50836034	55350767	48103728	52557441	49610308	51399763	38698404	31686881	40250875	47472691	45060362
597	5.649	503.29529	Unknown	[M+H]+	0	0.84	True	0	0	0	0	0	0	999	False	False	False	Normalized unit: Intensity	True	False	597	0	0	0	0	0	0	0	0	0	46.06	20231108_S21_7_2_rep1	503.24841:258 503.25470:387 503.26413:1721 503.26730:257 503.27359:643 503.27673:515 503.27988:4398 503.28302:7530 503.28616:27863 503.28931:38769 503.29245:32803 503.29562:35990 503.29877:17625 503.30191:17744 503.30505:23751 503.30820:4245 503.31134:12812 503.31448:386 503.31763:1365 503.32077:7389 503.32394:386 503.32709:643 503.33023:257 503.33652:386 503.36484:403 503.36798:406 503.37112:677…	176.05251:35	4645	3358	281869	281871	928698	1036070	509795	570519	1000726	931032	1013026	806506	1609673	1343313	1230594
185	2.867	332.95966	Unknown	[M+H]+	0	0.74	True	0	0	0	0	0	0	999	False	False	False	Normalized unit: Intensity	False	False	185	0	0	0	0	0	0	0	0	0	10055.74	20231108_S21_4_1_rep1	332.93414:198 332.93671:132 332.93927:329 332.94183:263 332.94440:11663 332.94696:12690 332.94952:11252 332.95206:38633 332.95462:76148 332.95718:68284 332.95975:89999 332.96231:63519 332.96487:55275 332.96744:46360 332.97000:30373 332.97253:15423 332.97510:12040 332.97766:6135 332.98022:3148 332.98279:3117 332.98535:875 332.98792:198 332.99048:198 333.00070:132 333.01862:145 333.02631:150 333.06…	106.94331:20 109.00426:24 109.00573:24 123.00905:20 135.00587:20 146.60645:20 165.96727:24 165.97269:48 165.97630:24 166.97171:23 166.97353:23 166.97714:93 166.97896:1107 166.98077:3349 166.98259:2582 166.98439:1742 166.98621:117 166.98802:93 166.99165:23 166.99527:47 167.01340:23 167.02246:24 169.38013:20 197.94534:20 212.03360:20 257.02399:20	373	381	6754241	6763514	4359014	4758934	4439482	4529285	1350686	1293105	1934696	2572226	2778389	2951616	2869067
37	0.958	261.12424	Unknown	[M+H]+	0	0.84	True	0	0	0	0	0	0	999	False	False	False	Normalized unit: Intensity	False	False	37	0	0	0	0	0	0	0	0	0	94610.07	20231108_S21_4_2_rep1	261.08780:88 261.09009:88 261.10367:176 261.10593:1840 261.10822:10110 261.11047:18848 261.11273:40134 261.11502:88508 261.11728:131145 261.11954:167172 261.12180:191486 261.12408:181605 261.12634:129763 261.12860:132298 261.13089:87820 261.13315:58163 261.13541:43061 261.13766:15743 261.13995:28004 261.14221:16474 261.14447:9672 261.14673:1268 261.14902:176 261.15128:176 261.15582:859 261.16260:…	103.04672:22 107.04613:1913 113.06120:28 119.04622:47 125.06948:29 136.07051:461 154.06842:74	6	40	7794327	7671281	7864363	8328509	7518615	7523150	6429298	7598639	2434638	4582598	6516701	7063646	4729088
750	8.641	559.51477	Unknown	[M+H]+	0	0.89	True	0	0	0	0	0	0	999	False	False	False	Normalized unit: Intensity	False	False	750	0	0	0	0	0	0	0	0	0	6046.51	20231108_S21_7_2_rep2	559.46497:246 559.48151:490 559.48816:2514 559.49152:613 559.49481:5667 559.49811:12952 559.50146:16012 559.50476:45578 559.50806:35680 559.51141:32678 559.51471:33023 559.51801:40626 559.52136:40930 559.52466:43115 559.52795:25324 559.53131:23701 559.53461:3997 559.53796:3737 559.54126:613 559.54456:9222 559.54791:8754 559.55121:490 559.55450:368 559.55786:368 559.56781:247 560.40430:401 560.417…	123.11566:46 420.38776:24 486.43076:247	25	33	1554512	1416188	1482815	1564516	1644707	1582765	1460044	1411009	719076	1146066	2470676	2693033	1527150
1403	3.368	854.58752	w/o MS2: AHexCer (O-20:4)12:2;O2/13:1;O	[M+H-H2O]+	0	0.74	True	9.38	854.61407	C51H85NO10	AHexCer	DVOWTBJSOPFEME-UHFFFAOYSA-N	O=C(OCC1OC(OCC(NC(=O)C(O)CCCCCCC=CCCC)C(O)C=CCCC=CCCC)C(O)C(O)C1O)CCCCCCC=CCC=CCC=CCC=CCC	520	True	True	False	Normalized unit: Intensity; Annotation method: Msp20230821112155_conventional_converted_dev_1	False	False	1403	0	1	0.88	0.41	0.95	0.7	9	0.11	0.9	106.37	20231108_S21_7_3_rep2	854.54285:118 854.54694:713 854.55103:1303 854.55511:2418 854.55920:9281 854.56335:10565 854.56744:7647 854.57153:13095 854.57562:16797 854.57971:19513 854.58380:17167 854.58795:15963 854.59204:19739 854.59613:13159 854.60022:12847 854.60431:11080 854.60846:11166 854.61255:7033 854.61664:6247 854.62073:2834 854.62482:1895 854.62891:3272 854.63306:196 854.63715:1849 854.64124:636 854.64941:79 854.…	133.08212:65 291.23196:43 309.20056:29 335.26382:28 441.29041:22 837.56348:101 854.58136:1842 854.60596:747	2357	16863	2156726	2184281	2083414	2065254	2260024	2135145	1908181	1805898	802890	874116	1529713	1486089	1961283
1468	8.654	902.58215	w/o MS2: AHexCer (O-20:5)13:2;O2/16:4;O	[M+H-H2O]+	0	0.74	True	9.5	902.61407	C55H85NO10	AHexCer	QJJHYNUPGQAMDU-UHFFFAOYSA-N	O=C(OCC1OC(OCC(NC(=O)C(O)CC=CCC=CCC=CCC=CCC)C(O)C=CCCC=CCCCC)C(O)C(O)C1O)CCCC=CCC=CCC=CCC=CCC=CCC	520	True	True	False	Normalized unit: Intensity; Annotation method: Msp20230821112155_conventional_converted_dev_1	False	False	1468	0	1	0.79	0.45	1	0.69	9	0.11	0.88	21638.84	20231108_S21_4_2_rep2	902.53693:93 902.54114:185 902.54535:1020 902.54956:3297 902.55377:7798 902.55798:6634 902.56219:11751 902.56641:15773 902.57062:23340 902.57483:26022 902.57904:32518 902.58325:34289 902.58746:30017 902.59167:31141 902.59589:20322 902.60010:14997 902.60431:16068 902.60852:23720 902.61273:13100 902.61694:7394 902.62115:5454 902.62537:4247 902.62964:2319 902.63806:3871 902.64227:139 902.64648:232 9…	369.26709:23 388.26599:38 537.51849:22 740.51813:29 842.56299:24 902.06708:23 902.59796:12840 902.72015:30	10	15	1804537	2020153	1360957	1531157	1222675	1277024	1416153	1641348	686826	1043090	1644373	2050632	2067699
1624	11.372	1116.98853	w/o MS2: AHexCer 63:3;O2|AHexCer (O-24:0)39:3;O2	[M+H]+	0	0.84	True	14.29	1116.974	C69H129NO9	AHexCer	PCEHUXCJMGDJPG-UHFFFAOYSA-N	O=C(OCC1OC(OCC(NC(=O)CCCCCCCCCCCCCCC=CCCCCCCCCCC)C(O)C=CCCC=CCCC)C(O)C(O)C1O)CCCCCCCCCCCCCCCCCCCCCCC	520	True	True	False	Normalized unit: Intensity; Annotation method: Msp20230821112155_conventional_converted_dev_1	False	False	1624	0	1	0.97	0	0.02	0.08	7	1.14	1	234850.8	20231108_S21_7_3_rep2	1116.94629:1256 1116.96973:9985 1116.97437:26023 1116.97913:7816 1116.98376:2501 1116.98853:97245 1116.99316:80331 1116.99792:16159 1117.00256:68883 1117.00720:67312 1117.01196:34138 1117.01660:78703 1117.02136:49998 1117.02600:22639 1117.03064:62129 1117.03540:27373 1117.04004:25027 1117.04480:75288 1117.04944:1250 1117.05408:1250 1117.05884:3126 1117.06348:2502 1117.07288:1253 1117.07751:1253 1…	107.04691:66 149.05800:385 167.06865:92 223.13446:23 299.25787:2962 313.27139:23 327.28824:2239 327.31870:30 419.35236:5466 419.41556:23 473.93539:27 475.41760:28939 475.50323:29 531.47833:1314 531.50745:53 548.50250:7387 548.62408:23 551.35443:24 551.50598:9213 551.57513:31 552.52765:24 569.51471:63 586.53143:387 586.54163:480 586.56537:52	5	7	571504	568171	4980757	5638937	1356287	1437061	4569234	3430503	2523102	4259879	5060521	4811534	2626661
1614	10.202	1098.98401	w/o MS2: AHexCer 63:3;O2|AHexCer (O-26:0)37:3;O2	[M+H-H2O]+	0	0.84	True	14.25	1098.96338	C69H129NO9	AHexCer	MMNUZQDYBYPUJQ-UHFFFAOYSA-N	O=C(OCC1OC(OCC(NC(=O)CCCCCCCC=CCC=CCC=CCC)C(O)CCCCCCCCCCCCCCCC)C(O)C(O)C1O)CCCCCCCCCCCCCCCCCCCCCCCCC	520	True	True	False	Normalized unit: Intensity; Annotation method: Msp20230821112155_conventional_converted_dev_1	False	False	1614	0	1	1	0	0.04	0.08	6	1.33	1.1	652516.3	20231108_S21_4_1_rep1	1098.92236:1209 1098.92700:1209 1098.93164:2416 1098.93628:1208 1098.94092:29947 1098.94556:44560 1098.95032:45115 1098.95496:51702 1098.95959:80674 1098.96423:78630 1098.96887:227652 1098.97351:145220 1098.97815:200713 1098.98279:80202 1098.98743:134963 1098.99207:155728 1098.99670:85673 1099.00146:78071 1099.00610:81547 1099.01074:53193 1099.01538:3019 1099.02002:1812 1099.02466:19546 1099.0293…	125.12954:12 139.14627:14 243.22292:14 298.32611:15 298.34064:18 299.20135:13 299.25717:45654 299.30814:23 299.33240:18 299.97342:12 301.16989:11 305.49646:11 317.29306:11 521.84583:21 522.53497:12 523.41071:13 523.47809:117768 523.56152:21 524.16833:12 525.94897:12 527.80035:12 530.84033:14 534.54077:11 541.48065:2645 546.90594:11 556.78137:11 558.50714:5845 558.61328:17 1098.82300:12	4	5	15266953	14042962	10840023	12029548	7322208	7394335	11556051	12654341	2506526	5438224	13935915	15058353	19739342
1507	22.896	922.72797	w/o MS2: ASG 28:2;O;Hex;FA 24:3	[M+NH4]+	0	0.47	True	13.33	922.74939	C58H96O7	AHexBRS	FXHBDQMZXBSWCB-UHFFFAOYSA-N	O=C(OCC1OC(OC2CC3=CCC4C(CCC5(C)C(CCC45)C(C=CC(C)C(C)C)C)C3(C)CC2)C(O)C(O)C1O)CCCCCCCCC=CCC=CCC=CCCCCCCC	520	True	True	False	Normalized unit: Intensity; Annotation method: Msp20230821112155_conventional_converted_dev_1	True	False	1507	0	1	1	0.05	0.71	0.09	2	1	1.06	7191.41	20231108_S21_7_1_rep2	922.70642:453 922.71069:453 922.71497:453 922.71924:1133 922.72351:906 922.72772:3748 922.73199:15502 922.73627:12216 922.74054:11767 922.74481:7799 922.74902:39158 922.75330:17242 922.75757:25925 922.76184:7912 922.76611:10184 922.77032:18471 922.77460:680 922.77887:906 922.78314:6947 922.78741:453 922.81720:455 923.65259:467 923.65686:467 923.69519:465 923.72504:697 923.72931:929 923.73358:697 …	107.08367:9 109.09470:71 119.09192:5 121.09795:7 121.11646:5 123.11138:13 133.09726:6 135.11311:9 147.11438:6 149.13054:12 151.14490:5 159.10384:6 161.12192:6 163.15092:7 165.16199:5 172.08325:4 173.12816:6 175.14577:9 177.16200:7 187.07072:204 187.13980:5 188.06970:7 189.15813:6 191.17371:5 201.15909:5 203.17146:5 205.18582:5 213.08865:6 213.15826:5 215.17821:5 217.19527:6 219.20929:5 227.10454:…	2524	2916	6317538	7071176	4892974	4951187	3372454	3968173	4470652	4327063	1212906	1900875	5352360	5157708	6108408
1419	20.443	870.71838	w/o MS2: ASG 29:2;O;Hex;FA 19:1	[M+NH4]+	0	0.84	True	13.34	870.71808	C54H92O7	AHexSTS	LGDKERDVCSTFIE-UHFFFAOYSA-N	O=C(OCC1OC(OC2CC3=CCC4C(CCC5(C)C(CCC45)C(C=CC(CC)C(C)C)C)C3(C)CC2)C(O)C(O)C1O)CCCCCCCC=CCCCCCCCCC	520	True	True	False	Normalized unit: Intensity; Annotation method: Msp20230821112155_conventional_converted_dev_1	False	False	1419	0	1	0.96	0	0	0.51	2	1	1.06	156663.7	20231108_S21_4_4_rep2	870.65997:665 870.66412:664 870.66827:885 870.67242:21803 870.67651:27113 870.68066:64435 870.68481:81679 870.68896:84644 870.69312:120593 870.69727:126271 870.70135:127829 870.70551:208881 870.70966:184751 870.71381:170217 870.71796:157730 870.72205:105024 870.72620:78244 870.73035:71833 870.73450:36482 870.73865:44214 870.74274:20905 870.74689:44472 870.75104:13523 870.75519:885 870.75934:7765 …	105.06657:11 107.08043:292 109.09582:1150 111.11226:10 115.05002:5 119.08084:142 121.09912:623 123.11256:705 125.12849:5 131.08011:8 133.09686:23 135.11108:497 137.12729:365 145.09801:10 147.11226:224 149.12840:1154 151.14102:11 153.16020:3 155.08269:4 157.09804:4 159.11401:11 161.05560:6 161.12682:120 163.14153:484 165.16333:9 167.09785:3 171.07407:76 171.10893:5 173.05203:5 173.12770:46 175.141…	19	65	27630827	27372402	19004266	22434304	14951564	15566860	18827588	18709180	8580206	12578497	22735362	24867027	35090246
1532	22.895	938.78009	w/o MS2: ASG 29:2;O;Hex;FA 24:2	[M+NH4]+	0	0.84	True	13.67	938.7807	C59H100O7	AHexSTS	WHWPVAWDNWKVDT-UHFFFAOYSA-N	O=C(OCC1OC(OC2CC3=CCC4C(CCC5(C)C(CCC45)C(C=CC(CC)C(C)C)C)C3(C)CC2)C(O)C(O)C1O)CCCCCCCCCCCC=CCC=CCCCCCCC	520	True	True	False	Normalized unit: Intensity; Annotation method: Msp20230821112155_conventional_converted_dev_1	False	False	1532	0	1	1	0.01	0.01	0.35	2	1	1.03	701289	20231108_S21_7_2_rep2	938.73267:31955 938.73700:87579 938.74127:183160 938.74561:145241 938.74988:417430 938.75415:531709 938.75848:611588 938.76276:922413 938.76709:1208446 938.77136:1384546 938.77570:1449791 938.77997:1665188 938.78424:1348393 938.78857:1205585 938.79285:972753 938.79718:565269 938.80145:868983 938.80573:527193 938.81006:396602 938.81433:315498 938.81866:292250 938.82294:230993 938.82727:94757 938.8…	103.04911:5 105.02925:15 105.06807:758 107.08194:3037 108.76794:5 109.07244:6 109.09882:6835 109.87083:4 110.15479:4 111.11232:638 113.12783:5 115.05009:8 117.06745:8 119.08244:1572 120.18710:4 120.73518:5 121.05289:5 121.09919:4743 121.12543:8 121.79017:5 122.63064:5 123.07374:5 123.11420:4741 123.14378:7 125.09249:5 125.12543:45 127.06124:4 128.05774:8 129.06609:9 131.08020:37 132.76381:4 133.0…	46	142	208378369	206283153	162324861	168064234	130070034	132514817	148476150	151142009	53680242	84341761	171633112	182371616	199679214
641	18.536	524.47168	w/o MS2: CAR 25:1	[M+H]+	0	0.63	True	8.17	524.46729	C32H61NO4	CAR	BFNYJCLCQFGSKF-UHFFFAOYSA-N	O=C([O-])CC(OC(=O)CCCCCCCCCCCCC=CCCCCCCCCCC)C[N+](C)(C)C	520	True	True	False	Normalized unit: Intensity; Annotation method: Msp20230821112155_conventional_converted_dev_1	True	False	641	0	0.99	0.86	0.47	0.85	0.78	2	0.5	1.08	27131.39	20231108_S21_4_2_rep1	524.43347:154 524.43994:154 524.44312:3420 524.44635:5805 524.44958:8595 524.45276:9639 524.45599:29253 524.45917:36482 524.46240:50240 524.46564:69526 524.46881:71116 524.47205:66591 524.47528:68255 524.47845:65177 524.48169:76147 524.48492:46354 524.48810:34221 524.49133:26566 524.49451:13969 524.49774:14601 524.50098:9824 524.50415:5662 524.50739:698 524.51062:6071 524.51379:1881 524.51703:114…	109.09944:18 111.11148:14 124.11925:14 137.12648:15 524.46503:350	470	393	10047062	8916646	7581980	7741265	5045446	5612867	6765112	7257906	1826468	3792708	7658208	7641402	12769309
642	17.903	524.47302	w/o MS2: CAR 25:1	[M+H]+	0	0.68	True	8.17	524.46729	C32H61NO4	CAR	BFNYJCLCQFGSKF-UHFFFAOYSA-N	O=C([O-])CC(OC(=O)CCCCCCCCCCCCC=CCCCCCCCCCC)C[N+](C)(C)C	520	True	True	False	Normalized unit: Intensity; Annotation method: Msp20230821112155_conventional_converted_dev_1	False	False	642	0	1	0.96	0.43	0.68	0.78	2	0.5	1.08	3922.4	20231108_S21_7_3_rep1	524.43976:289 524.44299:174 524.44617:3435 524.44940:4856 524.45264:2901 524.45581:17408 524.45905:15741 524.46228:28131 524.46545:23405 524.46869:32920 524.47186:42480 524.47510:49787 524.47833:48557 524.48151:41873 524.48474:21890 524.48798:12511 524.49115:17971 524.49438:10744 524.49762:4895 524.50079:8390 524.50403:1617 524.50720:3760 524.51044:116 524.51367:232 524.51685:174 524.52008:116 52…	125.12825:24 125.12982:12 129.13428:10 137.12701:12 137.13359:12 138.13412:10 151.09245:12 151.10797:12 156.14803:10 206.21292:10 207.20314:10 213.05084:10 225.21767:10 260.01111:10 388.19522:10 524.45483:12 524.46124:12 524.46448:12 524.47089:24 524.47412:269 524.47729:12 524.48053:12 524.48376:36 524.48694:24 524.49658:24 524.49982:24 524.51587:12 524.55438:12	86	60	1416859	1325637	1064112	1167553	592247	334688	1019932	1246993	200493	605356	735894	715426	2662447
686	18.527	538.4845	w/o MS2: CAR 26:1	[M+H]+	0	0.42	True	8.48	538.48297	C33H63NO4	CAR	GERIQWUDUKIXEZ-UHFFFAOYSA-N	O=C([O-])CC(OC(=O)CCCCCCCCCCCCCC=CCCCCCCCCCC)C[N+](C)(C)C	520	True	True	False	Normalized unit: Intensity; Annotation method: Msp20230821112155_conventional_converted_dev_1	True	False	686	0	0.99	1	0.29	0.67	0.78	2	0.5	1.07	22324.68	20231108_S21_7_2_rep2	538.43542:132 538.44196:198 538.44849:132 538.45496:329 538.45825:1301 538.46149:6384 538.46472:1532 538.46802:15362 538.47125:17622 538.47449:25664 538.47778:47808 538.48102:61936 538.48425:80435 538.48755:77510 538.49078:73541 538.49402:55764 538.49731:61601 538.50055:75898 538.50378:41061 538.50708:34182 538.51031:7539 538.51355:20964 538.51685:10485 538.52008:3575 538.52332:197 538.52661:2057…	109.10173:31 283.06088:22 538.49402:56	297	344	10378896	9358566	7767592	7992993	5101216	5783840	7056558	7602184	1827073	3850600	7954480	7655900	13189822
685	20.96	538.4823	w/o MS2: CAR 26:1	[M+H]+	0	0.79	True	8.48	538.48297	C33H63NO4	CAR	GERIQWUDUKIXEZ-UHFFFAOYSA-N	O=C([O-])CC(OC(=O)CCCCCCCCCCCCCC=CCCCCCCCCCC)C[N+](C)(C)C	520	True	True	False	Normalized unit: Intensity; Annotation method: Msp20230821112155_conventional_converted_dev_1	True	False	685	0	0.99	0.93	0.19	0.45	0.78	2	0.5	1.01	3686.89	20231108_S21_4_2_rep2	538.44733:72 538.45709:72 538.46033:179 538.46356:1296 538.47009:1681 538.47333:5949 538.47662:6024 538.47986:7776 538.48309:9769 538.48639:8516 538.48962:2077 538.49286:9794 538.49615:6805 538.49939:7307 538.50262:4254 538.50592:179 538.50916:179 538.51239:143 538.51569:179 538.51892:143 538.52216:913 538.52545:108 538.52869:143 539.45679:76 539.46008:76 539.46655:76 539.46985:152 539.47308:114 …	123.11313:20 124.11280:20 282.04562:20 282.26947:20 299.31049:20 343.01517:20 387.08743:20 538.48260:24 538.49237:24 538.49567:24	458	441	2242226	2293829	1437895	1431787	1200194	1200117	1140002	1462021	310618	635523	1398286	1371936	1913974
767	20.983	566.51538	w/o MS2: CAR 28:1	[M+H]+	0	0.84	True	9.27	566.51428	C35H67NO4	CAR	NPYJLAJJROKRQQ-UHFFFAOYSA-N	O=C([O-])CC(OC(=O)CCCCCCCCCCCCCCCC=CCCCCCCCCCC)C[N+](C)(C)C	520	True	True	False	Normalized unit: Intensity; Annotation method: Msp20230821112155_conventional_converted_dev_1	True	False	767	0	0.99	0.99	0.44	0.71	0.79	2	0.5	1.1	12647.52	20231108_S21_7_1_rep2	566.47430:57 566.47766:57 566.48767:85 566.49103:142 566.49432:1096 566.49768:1890 566.50104:6173 566.50439:6442 566.50769:8476 566.51105:12964 566.51440:13694 566.51770:22206 566.52106:12808 566.52441:13595 566.52771:10352 566.53107:11687 566.53442:6706 566.53778:6931 566.54108:4814 566.54443:4941 566.54779:5040 566.55109:142 566.55444:142 566.55780:85 566.56110:898 566.56445:114 566.56781:85 56…	111.11111:20 137.12930:20 138.08861:20 141.12488:20 153.16406:20 159.10735:20 506.47037:20 566.46082:24 566.50421:24 566.51086:24 566.51422:24 566.52087:24 566.52423:24 566.52759:24 566.53088:72 566.53760:48 566.54095:24 566.55426:24 566.55762:24	212	177	5518010	5600076	3678842	3753796	3516283	3263493	2921076	3791548	803818	1531997	3565923	3530842	4483089
1693	11.863	1342.94177	w/o MS2: CL 62:0	[M+NH4]+	0	0.89	True	13.24	1342.97485	C71H138O17P2	CL	BCWGEUUWWILMTH-UHFFFAOYSA-N	O=C(OCC(OC(=O)CCCCCCCCCCCCC)COP(=O)(O)OCC(O)COP(=O)(O)OCC(OC(=O)CCCCCCCCCCCCC)COC(=O)CCCCCCCCCCCCCCCC)CCCCCCCCCCCCCCCC	520	True	True	False	Normalized unit: Intensity; Annotation method: Msp20230821112155_conventional_converted_dev_1	True	False	1693	0	1	0.85	0	0	0.38	3	1.17	1.06	76689.72	20231108_S21_7_4_rep2	1342.89063:33167 1342.89575:18208 1342.90088:30769 1342.90601:45123 1342.91113:34692 1342.91638:7054 1342.92151:29718 1342.92664:75251 1342.93176:49972 1342.93689:90175 1342.94202:8613 1342.94714:48858 1342.95227:16792 1342.95740:64694 1342.96265:1539 1342.96777:1924 1342.97290:4547 1342.97803:1539 1342.98315:770 1342.98828:770 1342.99854:773 1343.04480:798 1343.85205:783 1343.85718:1175 1343.867…	495.28363:24 551.32458:30 607.39178:191 661.39948:48 663.46094:95787 663.51874:51 663.63080:36 664.48022:24 667.97406:22 680.48511:6076 680.57660:23 1325.83301:34 1325.90442:2372 1325.91980:2178 1326.13428:24 1342.96240:41	15	52	1841148	772024	1814600	1790772	1887633	1754308	1526554	1507477	121751	390278	1485892	1588387	1435155
1696	19.171	1348.92322	w/o MS2: CL 63:4	[M+NH4]+	0	0.37	True	12.83	1348.92786	C72H132O17P2	CL	BCMNIEVOLAPZNA-UHFFFAOYSA-N	O=C(OCC(OC(=O)CCCCCCCCCCC)COP(=O)(O)OCC(O)COP(=O)(O)OCC(OC(=O)CCCCCCCCCCCCC)COC(=O)CCCCCCCCCCCCCCCC)CCCCCCC=CCC=CCC=CCC=CCC	520	True	True	False	Normalized unit: Intensity; Annotation method: Msp20230821112155_conventional_converted_dev_1	False	False	1696	0	1	0.99	0	0	0.33	4	0.75	0.91	103191.3	20231108_S21_7_2_rep1	1348.89270:6065 1348.89783:6108 1348.90295:19489 1348.90820:10239 1348.91333:30191 1348.91846:30001 1348.92358:12611 1348.92871:18761 1348.93396:24015 1348.93909:39276 1348.94421:26900 1348.94934:20810 1348.95447:24908 1348.95972:9288 1348.96484:3840 1348.96997:13567 1348.97510:16688 1348.98022:5257 1348.98547:5497 1348.99060:4704 1348.99573:501 1349.00085:301 1349.00610:302 1349.01123:303 1349.0…	274.96552:15 524.49994:12 537.48706:15 538.51190:20 539.51495:16 555.49866:12 793.43182:14 797.46313:20 798.46167:15 811.46729:55 812.45856:37 812.46655:36 825.47650:29 826.48840:23 1168.29492:11 1331.99243:12 1344.79077:17 1347.94067:26 1348.96570:57035 1349.10999:20 1349.36243:20 1350.31067:12	4	5	2004216	1363274	1943589	3470983	3308224	3297305	280298	2020244	1428962	2636193	2398826	1802745	4452969
946	12.277	632.50238	w/o MS2: Cer 12:2;O2/28:5	[M+Na]+	0	0.89	True	9.63	632.50128	C40H67NO3	Cer_NS	VWYKWRLSQDRPDK-UHFFFAOYSA-N	O=C(NC(CO)C(O)C=CCCC=CCCC)CCCCCCCCCCCC=CCC=CCC=CCC=CCC=CCC	520	True	True	False	Normalized unit: Intensity; Annotation method: Msp20230821112155_conventional_converted_dev_1	False	False	946	0	1	1	0	0	0.74	2	0.5	0.93	24313.85	20231108_S21_7_3_rep1	632.45215:27 632.45569:41 632.45923:68 632.46271:41 632.46625:729 632.46979:2895 632.47333:7433 632.47681:10421 632.48035:18991 632.48389:20813 632.48743:37711 632.49097:47973 632.49445:58955 632.49799:88275 632.50153:107164 632.50507:97404 632.50861:101914 632.51208:104951 632.51563:81139 632.51917:74369 632.52271:59171 632.52625:51884 632.52972:32387 632.53326:16553 632.53680:11318 632.54034:60…	165.08363:10 170.06609:15 227.13937:11 279.10205:2162 279.15594:13 281.18216:15 282.18979:10 283.19919:177 297.19363:7 334.11893:10 335.16327:6257 338.25711:12 339.27176:10 391.22443:2086 391.29379:11 447.28888:644 632.53314:22	526	381	10372068	10372850	10392259	10948350	10996239	11113417	9188460	8779255	1339217	2495984	8222338	8415841	7188190
1137	8.938	722.70966	w/o MS2: Cer 12:2;O2/34:2	[M+Na]+	0	0.53	True	13.23	722.64221	C46H85NO3	Cer_NS	LALQKEDMBFDSMH-UHFFFAOYSA-N	O=C(NC(CO)C(O)C=CCCC=CCCC)CCCCCCCCCCCCCCCCCCCCCC=CCC=CCCCCCCC	520	True	True	False	Normalized unit: Intensity; Annotation method: Msp20230821112155_conventional_converted_dev_1	False	False	1137	0	1	0.87	0	0	0.74	2	0.5	0.88	1977.86	20231108_S21_7_2_rep1	722.61230:63408 722.61609:2785 722.61981:35641 722.62360:2230 722.62738:1116 722.63116:2234 722.64246:1702 722.65002:1754 722.65753:1821 722.66510:1243 722.66888:1258 722.67639:1916 722.68396:1293 722.68774:1299 722.69147:1300 722.71033:1955 722.73297:1304 722.75562:1304 722.79706:1305 723.49115:1221 723.49487:1213 723.51379:2394 723.51752:2393 723.52509:2391 723.52887:75037 723.53265:21334 723.5…	104.10448:39 105.10298:30 124.99718:1918 125.99816:29 133.08600:42 166.05733:36 183.51164:56 184.08023:219749 184.12781:32 185.07501:50914 185.11317:35 185.14754:30 185.99785:24 186.07629:17572 186.14519:34 186.61627:23 186.81561:24 187.10138:24 187.51797:24 188.01964:23 188.33136:24 188.89001:24 189.27000:24 190.23805:24 191.58699:23 193.11998:24 209.11848:22 291.23270:47 317.24701:23 335.25430:…	1618	535	186854	117243	6598794	8539190	161790	54518	127391	7195638	28347	4245634	763722	117870	101793
200	2.467	338.26343	w/o MS2: Cer 12:2;O2/8:0;O	[M+H-H2O]+	0	0.63	True	5.37	338.26901	C20H37NO4	Cer_HS	FUDUPUVISPSWHC-UHFFFAOYSA-N	O=C(NC(CO)C(O)C=CCCC=CCCC)C(O)CCCCCC	520	True	True	False	Normalized unit: Intensity; Annotation method: Msp20230821112155_conventional_converted_dev_1	False	False	200	0	1	1	0	0	0	4	0	0.5	1694.89	20231108_S21_4_1_rep1	338.21976:91 338.22232:45 338.23007:91 338.23264:68 338.23523:455 338.23779:68 338.24039:1908 338.24295:2152 338.24554:2250 338.24811:5218 338.25070:8042 338.25327:19324 338.25586:36420 338.25845:72087 338.26102:78689 338.26361:87868 338.26617:106190 338.26877:122087 338.27133:93936 338.27393:67599 338.27649:53255 338.27908:44013 338.28165:27224 338.28424:24212 338.28680:9421 338.28940:5280 338.2…	121.05358:23 149.09494:23 163.11543:30	274	233	11730747	11835279	10397486	10607949	10758509	10601334	8381203	8611374	2900244	3950966	7226905	7645153	69183
640	10.177	524.46564	w/o MS2: Cer 23:1;O3/9:0(2OH)	[M+H-H2O]+	0	0.89	True	8.29	524.46729	C32H63NO5	Cer_AP	WMXGVWQCLGYWTR-UHFFFAOYSA-N	O=C(NC(CO)C(O)C(O)CCCC=CCCCCCCCCCCCCCC)C(O)CCCCCCC	520	True	True	False	Normalized unit: Intensity; Annotation method: Msp20230821112155_conventional_converted_dev_1	False	False	640	0	1	1	0.1	0.9	0.1	7	0.14	0.73	100913.9	20231108_S1_blank_rep6	524.43671:51 524.43994:38 524.44312:25 524.44635:256 524.44952:51 524.45276:1965 524.45599:211 524.45917:772 524.46240:2103 524.46564:2324 524.46881:704 524.47205:503 524.47522:203 524.47845:375 524.48169:51 524.48486:245 524.48810:25 524.49133:63 524.49451:243 524.49774:25 524.50098:25 524.50415:63 524.51379:25 524.53625:26 525.04077:26 525.04401:52 525.04718:26 525.08575:39 525.10187:26 525.252…	311.29562:6 368.35251:35 368.36597:9	76	26	33302496	31994579	27060518	25977468	18646778	18955085	24730061	24609788	6587771	11059564	26118703	28021170	34436497
1456	14.478	896.74164	w/o MS2: Cer 25:3;O2/34:5	[M+H]+	0	0.84	True	14.14	896.78302	C59H103NO3	Cer_NS	GKOFBAQETJPNOO-UHFFFAOYSA-N	O=C(NC(CO)C(O)C=CCCC=CCCC=CCCCCCCCCCCCC)CCCCCCCCCCCCCCCCCC=CCC=CCC=CCC=CCC=CCC	520	True	True	False	Normalized unit: Intensity; Annotation method: Msp20230821112155_conventional_converted_dev_1	False	False	1456	0	1	0.66	0	0	0.52	2	1	0.96	15761.55	20231108_S21_7_4_rep2	896.69617:1888 896.70038:3919 896.70459:5005 896.70874:5031 896.71295:8336 896.71716:15724 896.72137:16860 896.72559:24507 896.72980:34722 896.73395:34522 896.73816:39670 896.74237:42693 896.74658:30079 896.75079:30889 896.75494:26933 896.75916:24810 896.76337:21302 896.76758:20388 896.77179:13694 896.77600:6581 896.78015:7517 896.78436:5992 896.78857:4033 896.79279:3597 896.79700:710 896.80115:1…	122.02551:84 132.04547:10 160.03900:719 237.21272:7 256.25259:16 256.26831:18 298.27878:7 312.23245:20 312.25476:11 313.27679:13 326.26685:1150 326.29218:12 330.26196:10 340.27847:11 344.21509:15 357.17529:7 358.23914:4985 358.31613:12 358.34799:12 370.28867:15 372.25629:14 384.25684:17 388.27902:15 398.27081:2468 398.36319:10 412.29935:11 416.27362:16 640.50104:22 654.51770:1316 658.49994:16 672…	29	5	2397789	2237301	1814011	2048165	1142157	1172053	1259129	1232535	175317	434520	1884239	1919557	2461496
1485	15.086	910.74872	w/o MS2: Cer 26:3;O2/34:5	[M+H]+	0	0.84	True	14.37	910.79871	C60H105NO3	Cer_NS	BNTUXDLDCHWHHT-UHFFFAOYSA-N	O=C(NC(CO)C(O)C=CCCC=CCCC=CCCCCCCCCCCCCC)CCCCCCCCCCCCCCCCCC=CCC=CCC=CCC=CCC=CCC	520	True	True	False	Normalized unit: Intensity; Annotation method: Msp20230821112155_conventional_converted_dev_1	False	False	1485	0	1	0.66	0	0	0.62	2	1	0.99	19489.87	20231108_S21_7_2_rep1	910.71075:4457 910.71497:2421 910.71924:4683 910.72345:7089 910.72772:13276 910.73193:17199 910.73615:18143 910.74042:25953 910.74463:27960 910.74884:31517 910.75311:36386 910.75732:36705 910.76154:28751 910.76581:29317 910.77002:24296 910.77423:18479 910.77850:21025 910.78271:11978 910.78693:10424 910.79120:11756 910.79541:5813 910.79968:3019 910.80389:2861 910.80811:1868 910.81238:1485 910.8165…	114.05205:4 122.02434:234 132.04584:6 139.14886:4 160.04109:819 161.02570:5 177.14319:3 235.24242:3 251.22989:6 256.26175:10 270.27359:10 299.25595:6 312.23743:8 313.26440:6 322.31873:4 326.24658:27 326.26431:411 327.29379:5 340.28363:412 342.24261:5 356.24533:5 358.23907:2051 358.30014:6 370.30743:6 371.23657:5 372.25348:2424 372.34009:7 374.28601:4 384.29242:7 387.27344:7 388.28442:7 398.27063:…	4	14	4047671	3927156	3184194	3436430	1846094	1984101	2065217	2128495	291556	701306	3175427	3024912	3985610
733	20.352	552.50555	w/o MS2: Cer 34:2;O3|Cer 16:1;O2/18:1;O	[M+H]+	0	0.16	True	8.77	552.4986	C34H65NO4	Cer_HS	GNFOXIXRXZHXLF-UHFFFAOYSA-N	O=C(NC(CO)C(O)C=CCCCCCCCCCCC)C(O)CCCCCCC=CCCCCCCCC	520	True	True	False	Normalized unit: Intensity; Annotation method: Msp20230821112155_conventional_converted_dev_1	True	False	733	0	0.99	0.97	0.02	0.07	0.32	4	1.5	1.24	159029	20231108_S21_4_4_rep2	552.45612:442 552.46600:8224 552.46930:6780 552.47260:442 552.47589:29708 552.47919:71240 552.48248:115451 552.48578:215048 552.48907:275686 552.49237:453131 552.49567:475747 552.49896:667620 552.50226:672526 552.50555:722134 552.50885:706173 552.51215:662806 552.51544:540335 552.51874:341156 552.52203:236583 552.52533:237316 552.52863:79683 552.53192:93496 552.53522:72366 552.53851:21652 552.541…	109.09729:209 109.11633:15 110.10026:32 111.11374:29 123.10945:185 124.12005:31 125.12536:23 137.13057:25 138.13110:27 151.14275:24 152.14461:23 165.16515:14 208.20624:15 225.21391:15 236.23933:18 254.24681:12 328.29431:11 552.40625:15	454	488	132413808	113360608	106254328	99973240	85855328	86048464	95362328	94533664	46707888	58057488	100343224	98167640	118267328
360	8.866	387.26785	w/o MS2: CoQ3	[M+H]+	0	0.05	True	4.37	387.25299	C24H34O4	CoQ	XREILSQAXUAAHP-UHFFFAOYSA-N	O=C1C(OC)=C(OC)C(=O)C(=C1C)CC=C(C)CCC=C(C)CCC=C(C)C	520	True	True	False	Normalized unit: Intensity; Annotation method: Msp20230821112155_conventional_converted_dev_1	False	False	360	0	1	0.84	0	0	0	2	0	0.45	18346.33	20231108_S21_7_1_rep1	387.23196:869 387.24579:868 387.25128:1302 387.25406:13309 387.25681:1302 387.25958:65255 387.26233:75305 387.26511:152032 387.26785:238188 387.27063:192200 387.27338:98086 387.27612:121594 387.27890:97844 387.28165:75757 387.28442:39243 387.28717:26663 387.28995:23156 387.29269:2169 387.29547:1302 387.29822:868 387.33136:919 388.11575:940 388.11853:1410 388.12405:1410 388.12680:1881 388.13788:94…	109.02009:24 109.02155:48 109.02448:24 109.02595:24 109.09333:24 109.10505:24 109.10651:24 111.10827:24 111.11270:24 111.11566:48 111.12305:24 123.10994:20 176.06607:20 177.15660:20	19	22	13000795	14435933	11977805	13012867	9121937	9064272	11161185	10214573	4946695	5400301	11639753	13222744	15484135
276	4.465	371.07278	w/o MS2: Cyclopentasiloxane, decamethyl- (also known as chemical regent)	[M+H]+	0	0.89	True	6.606	371.10123	C10H30O5Si5	Others	XMSXQFUHVRWGNA-UHFFFAOYSA-N	C[Si]1(C)O[Si](C)(C)O[Si](C)(C)O[Si](C)(C)O[Si](C)(C)O1	520	True	True	False	Normalized unit: Intensity; Annotation method: Msp20230821112155_conventional_converted_dev_1	False	False	276	0	1	0.77	0	0.01	0.24	9	0.11	0.54	1439.92	20231108_S21_7_3_rep2	371.04013:53 371.04285:53 371.04553:35 371.04825:53 371.05093:5373 371.05365:3959 371.05634:7953 371.05905:22076 371.06177:46428 371.06445:61935 371.06717:91791 371.06985:165375 371.07257:235404 371.07526:289689 371.07797:388850 371.08066:437362 371.08337:503583 371.08606:487582 371.08878:488598 371.09149:413993 371.09418:302321 371.09689:197729 371.09958:149084 371.10229:75238 371.10498:40565 37…	116.04801:63 118.06339:21 128.14317:151 130.06371:26 148.02707:15 204.08539:1111 267.00143:15 281.05542:12	335628	527743	32957136	31684346	66896439	68265109	43503435	43590929	46614065	46180858	46393966	63336948	73191326	73017614	53131682
871	10.159	600.54443	w/o MS2: DG 15:0_18:0	[M+NH4]+	0	0.84	True	12.39	600.55621	C36H70O5	DG	LEZKFBVFTOZLID-UHFFFAOYSA-N	O=C(OCC(OC(=O)CCCCCCCCCCCCCCCCC)CO)CCCCCCCCCCCCCC	520	True	True	False	Normalized unit: Intensity; Annotation method: Msp20230821112155_conventional_converted_dev_1	True	False	871	0	1	0.87	0.34	0.78	0.31	4	0.25	0.81	58.52	20231108_S21_4_2_rep2	600.49243:612 600.49585:306 600.49927:306 600.50275:306 600.50958:305 600.51990:8087 600.52338:763 600.52679:611 600.53021:2301 600.53369:17374 600.53711:34059 600.54053:28804 600.54401:47691 600.54742:14426 600.55084:37614 600.55432:14398 600.55774:11758 600.56116:6120 600.56464:2079 600.56805:764 600.57147:764 600.57489:458 600.57837:6315 600.58179:306 600.58521:458 600.58868:306 600.59552:765 …	133.08253:35 299.25385:343 415.26447:38	17395	24954	1568808	1469874	1488865	1304523	1394005	1444054	1514282	1671525	1491552	1552733	1730482	1529256	1785736
938	11.238	628.57031	w/o MS2: DG 15:0_20:0	[M+NH4]+	0	0.79	True	13.02	628.58752	C38H74O5	DG	FDYQQDJLOXIANP-UHFFFAOYSA-N	O=C(OCC(OC(=O)CCCCCCCCCCCCCCCCCCC)CO)CCCCCCCCCCCCCC	520	True	True	False	Normalized unit: Intensity; Annotation method: Msp20230821112155_conventional_converted_dev_1	True	False	938	0	1	0.97	0.09	0.24	0.3	4	0.25	0.73	190.16	20231108_S21_7_2_rep1	628.54767:1278 628.55823:1278 628.56177:34420 628.56525:1917 628.57581:26678 628.57935:109834 628.58282:55942 628.58990:61600 628.59338:3195 628.59692:40963 628.60040:2556 628.60394:2556 628.61450:1278 628.62152:1278 628.63208:1281 628.63562:1281 629.56091:1304 629.57147:1305 629.58551:1305 629.58905:1305 629.59259:1305 629.60315:1305 629.61371:1305 629.61719:1957 630.47980:1305 630.49042:1305 63…	133.08119:23 177.11349:34 299.24896:24 551.61212:22	11031	13056	2482118	2452280	1739110	2021283	2219266	2185565	2068522	2086580	1443113	1711147	2220270	1884035	2437277
905	10.79	614.56799	w/o MS2: DG 16:0_18:0	[M+NH4]+	0	0.16	True	12.88	614.57178	C37H72O5	DG	ONCLVQFEAFTXMN-UHFFFAOYSA-N	O=C(OCC(OC(=O)CCCCCCCCCCCCCCCCC)CO)CCCCCCCCCCCCCCC	520	True	True	False	Normalized unit: Intensity; Annotation method: Msp20230821112155_conventional_converted_dev_1	True	False	905	0	1	0.93	0.25	0.54	0.32	4	0.25	0.79	95.07	20231108_S21_7_4_rep2	614.51147:1331 614.52533:2218 614.54272:1775 614.54968:6592 614.55316:59428 614.55664:8121 614.56012:7931 614.56360:2218 614.56708:53627 614.57056:26979 614.57404:5831 614.57751:33739 614.58099:1775 614.58795:887 614.59143:887 614.59491:888 614.60535:888 614.60883:888 615.48547:904 615.52374:901 615.52722:901 615.55157:901 615.55853:901 615.56201:20103 615.56549:1351 615.56897:1802 615.57245:2252…	177.10757:34 313.26465:188 415.24432:29 415.32434:27 501.46957:29	12681	14184	2775601	2915258	2704462	2647228	2428606	2667118	2662992	2808080	2248522	2652276	2586812	2704034	2724694
1562	18.981	954.7771	w/o MS2: DG 22:2_38:10	[M+NH4]+	0	0.84	True	13.95	954.79089	C63H100O5	DG	NVXVQEMRVVADJR-UHFFFAOYSA-N	O=C(OCC(OC(=O)CCCCCCC=CCC=CCC=CCC=CCC=CCC=CCC=CCC=CCC=CCC=CCC)CO)CCCCCCCCCCCC=CCC=CCCCCC	520	True	True	False	Normalized unit: Intensity; Annotation method: Msp20230821112155_conventional_converted_dev_1	True	False	1562	0	1	0.98	0.16	0.92	0.29	4	0.75	1.05	7326.67	20231108_S21_4_2_rep1	954.73431:254 954.73865:1627 954.74298:1509 954.74731:1726 954.75165:2904 954.75598:5238 954.76031:5595 954.76465:5507 954.76898:7434 954.77332:8075 954.77765:5236 954.78198:8193 954.78632:4020 954.79065:4520 954.79504:3774 954.79938:2945 954.80371:3188 954.80804:3230 954.81238:2180 954.81671:1735 954.82104:1388 954.82538:1131 954.82971:1071 954.83405:759 954.83838:725 954.84271:58 954.84705:198 …	107.08109:8 107.08544:8 109.09502:11 121.09367:11 123.11486:7 133.09766:5 135.11188:5 137.13138:5 147.10973:6 149.12927:9 151.14191:5 163.14604:8 175.14259:5 177.15880:5 189.15292:9 191.17235:5 203.17409:9 205.19048:5 211.06699:5 217.18974:7 225.09097:5 227.10524:6 239.10811:11 245.21994:6 251.09985:11 257.21588:5 265.12253:5 285.15695:4 293.15689:5 297.27335:4 311.27551:5 315.30258:5 335.26859:4…	23	51	1263392	1297292	698136	681539	602812	620170	540936	504823	64845	160136	1193493	1233018	1201046
658	8.1	531.39813	w/o MS2: DG 28:2	[M+Na]+	0	0.89	True	8.49	531.40198	C31H56O5	DG	ROHANZJEYWIHHE-UHFFFAOYSA-N	O=C(OCC(OC(=O)CCCCCCCCCC=CCC=CCCCCC)CO)CCCCCCC	520	True	True	False	Normalized unit: Intensity; Annotation method: Msp20230821112155_conventional_converted_dev_1	False	False	658	0	1	1	0	0	0	1	0.5	0.71	48612.58	20231108_S21_4_1_rep2	531.36725:999 531.37048:666 531.37372:666 531.37695:1665 531.38019:39706 531.38342:75539 531.38666:79878 531.38989:150639 531.39313:183753 531.39636:286716 531.39960:254538 531.40277:333483 531.40601:271428 531.40924:198631 531.41248:158653 531.41571:125675 531.41895:127490 531.42218:91587 531.42542:26102 531.42865:44362 531.43188:22183 531.43512:1665 531.43835:1332 531.44159:1665 531.44806:667 5…	104.99834:1755 123.00599:30 345.20270:35	1292	587	11795200	11837205	13461834	12860921	13530339	13886465	11575812	11667779	2808115	5397194	10666229	10955112	9403675
863	2.08	597.47626	w/o MS2: DG 33:4	[M+Na]+	0	0.63	True	9.33	597.44891	C36H62O5	DG	SLBOIAMLRAJMPI-UHFFFAOYSA-N	O=C(OCC(OC(=O)CCCCCCCCCCC=CCC=CCC=CCC=CCC)CO)CCCCCCCC	520	True	True	False	Normalized unit: Intensity; Annotation method: Msp20230821112155_conventional_converted_dev_1	False	False	863	0	1	0.85	0	0	0	1	0.5	0.66	16164.85	20231108_S21_4_2_rep1	597.42847:172 597.43536:257 597.43878:171 597.44220:171 597.44904:1501 597.45251:4905 597.45593:11666 597.45935:14698 597.46277:31157 597.46619:64254 597.46967:51602 597.47308:58883 597.47650:33345 597.47992:53784 597.48334:51308 597.48676:41056 597.49023:26136 597.49365:13592 597.49707:18189 597.50049:12954 597.50391:6672 597.50732:428 597.51080:257 597.51422:257 597.51764:1768 597.52106:342 597…	310.23172:6210	10	5	2517901	2524169	2492135	2353233	2395581	2422918	1708432	1832958	651442	641558	2026161	2378070	775
851	3.517	591.43103	w/o MS2: DG 33:7	[M+Na]+	0	0.11	True	8.26	591.40198	C36H56O5	DG	LTVQBRZMVICCHP-UHFFFAOYSA-N	O=C(OCC(OC(=O)CCC=CCC=CCC=CCC=CCC=CCC=CCC)CO)CCCCCC=CCCC	520	True	True	False	Normalized unit: Intensity; Annotation method: Msp20230821112155_conventional_converted_dev_1	True	False	851	0	1	0.9	0	0	0	1	0.5	0.68	165.4	20231108_S21_4_4_rep1	591.36902:73 591.38605:145 591.38947:145 591.39288:181 591.39630:181 591.39972:1916 591.40308:9526 591.40649:3754 591.40991:20671 591.41333:24863 591.41675:30873 591.42017:31425 591.42358:34550 591.42700:34164 591.43042:23461 591.43378:25244 591.43719:19097 591.44061:14127 591.44403:11694 591.44745:14230 591.45087:6217 591.45428:2935 591.45770:3649 591.46112:181 591.46454:2909 591.46790:181 591.4…	133.08124:55 165.10269:24 177.11180:24 209.11275:29 247.20039:29 248.21371:29 292.22763:44 336.25754:22 448.23831:22	627451	766974	13406021	13165229	13223396	13391772	13750842	13502503	11732146	12072624	4573392	5810048	10826448	10853417	10773809
1647	11.32	1157.06311	w/o MS2: DG 36:3_38:6	[M+NH4]+	0	0.84	True	15.49	1157.05701	C77H134O5	DG	SODSQHZQDQWYHT-UHFFFAOYSA-N	O=C(OCC(OC(=O)CCCCCCCCCCCCCCCCCCC=CCC=CCC=CCC=CCC=CCC=CCC)CO)CCCCCCCCCCCCCCCCCCCCC=CCC=CCC=CCCCCCCC	520	True	True	False	Normalized unit: Intensity; Annotation method: Msp20230821112155_conventional_converted_dev_1	False	False	1647	0	1	0.98	0.01	0.02	0.32	4	0.25	0.7	629983	20231108_S21_7_4_rep1	1157.02063:16029 1157.02539:113394 1157.03027:154458 1157.03503:198457 1157.03979:206205 1157.04456:285434 1157.04932:285969 1157.05408:292594 1157.05884:360578 1157.06360:201787 1157.06836:401955 1157.07312:208025 1157.07788:221650 1157.08264:81273 1157.08752:59848 1157.09229:86951 1157.09705:58564 1157.10181:8207 1157.10657:12932 1157.11133:2383 1157.12085:10896 1157.12561:1796 1157.15430:1249 …	243.22142:27 298.34628:23 299.25555:14401 299.31622:36 299.34534:31 300.26343:6839 300.30475:35 301.25836:507 314.26288:24 326.27408:23 327.28836:14389 328.29150:8964 328.33978:32 329.29871:658 419.36115:22 475.41779:56 476.40924:32 532.47827:29 548.51257:36 550.80804:30 551.50616:47418 551.59186:38 551.62476:30 551.80267:30 552.42560:28 552.51465:89665 552.58386:32 553.34583:24 553.51416:39493 5…	6	0	20754008	19098180	12967094	13619609	10462733	12128591	13893336	11776591	2310598	4468867	13764347	13142289	19718014
954	3.487	635.453	w/o MS2: DG 36:6	[M+Na]+	0	0.16	True	9.53	635.4646	C39H64O5	DG	MIZLVTMVPBPVTL-UHFFFAOYSA-N	O=C(OCC(OC(=O)CCCCCCCCC=CCC=CCC=CCC=CCC=CCC=CCC)CO)CCCCCCC	520	True	True	False	Normalized unit: Intensity; Annotation method: Msp20230821112155_conventional_converted_dev_1	True	False	954	0	1	0.9	0	0	0	1	0.5	0.68	104.27	20231108_S21_4_1_rep1	635.40363:284 635.41071:284 635.41425:284 635.41779:426 635.42133:426 635.42487:8910 635.42841:8115 635.43195:13880 635.43549:22506 635.43903:19039 635.44257:35287 635.44611:23421 635.44965:54065 635.45319:31650 635.45667:28490 635.46021:21916 635.46375:15855 635.46729:9756 635.47083:710 635.47437:1516 635.47791:710 635.48145:6799 635.48499:3791 635.48853:284 635.49207:426 635.50623:430 635.51324…	133.08156:50 165.08315:34 177.10458:35 248.20714:24 291.23328:36 292.23236:43 336.26761:29	709275	818350	11673831	11422229	11749358	12003653	11746121	11887583	10415695	10550549	4115638	5148078	9299580	9357412	9624278
1102	7.847	709.49731	w/o MS2: DG 42:11	[M+H]+	0	0.84	True	9.55	709.48022	C45H66O5	DG	JKHLHIJQVFLUSB-UHFFFAOYSA-N	O=C(OCC(OC(=O)CCCC=CCC=CCC=CCC=CCC=CCC=CCC=CCC)CO)CCC=CCC=CCC=CCC=CCC	520	True	True	False	Normalized unit: Intensity; Annotation method: Msp20230821112155_conventional_converted_dev_1	False	False	1102	0	1	0.98	0	0	0	1	0.5	0.71	67642.56	20231108_S21_4_1_rep2	709.44946:1195 709.45325:1793 709.46442:67595 709.46820:9683 709.47192:20916 709.47565:59253 709.47937:87832 709.48309:131164 709.48688:298152 709.49060:198944 709.49432:146242 709.49805:151489 709.50177:194489 709.50555:127679 709.50928:150214 709.51300:109148 709.51672:122715 709.52051:7989 709.52423:44775 709.52795:2987 709.53168:2987 709.53540:2390 709.53918:1197 709.54291:1796 709.54663:9867…	111.11298:36 123.11175:41 137.12967:24 221.22232:35 299.25397:71 313.26736:50 535.84064:30 537.48816:50889 537.54993:34 537.58246:34 539.24243:22 542.24652:22 545.97986:22	103	99	15716839	15525576	15331147	15228179	10858997	11018676	15708503	15231992	5648614	8589858	14058618	13350162	13362271
1441	23.85	883.76349	w/o MS2: DG 53:1	[M+Na]+	0	0.53	True	14.79	883.8089	C56H108O5	DG	FQAFPRKUYVPPPE-UHFFFAOYSA-N	O=C(OCC(OC(=O)CCCCCCCCCCCCCCCCCCCCCCCCCC=CCCCCCCCCCC)CO)CCCCCCCCCCCCCC	520	True	True	False	Normalized unit: Intensity; Annotation method: Msp20230821112155_conventional_converted_dev_1	False	False	1441	0	1	0.82	0.99	0.75	0.75	1	1	1.33	6138.54	20231108_S21_7_2_rep2	883.73474:3874 883.73895:2598 883.74310:1815 883.74725:7355 883.75146:7328 883.75562:14634 883.75977:14082 883.76398:15544 883.76813:21295 883.77228:25428 883.77649:13053 883.78064:27504 883.78479:12893 883.78900:15987 883.79315:13999 883.79730:9870 883.80151:9469 883.80566:5814 883.80981:6923 883.81403:3300 883.81818:3029 883.82233:4724 883.82654:4135 883.83069:2649 883.83484:1015 883.83905:1153…	577.50745:9 599.50250:19 605.54523:12 627.53223:14 881.04102:12 883.58258:8 883.78271:17859 883.87030:77 883.90369:73 883.96625:12	336	590	4426	4782	38303	45681	12222	12885	6951	4397	31228	66311	1694545	1712638	23752
1440	8.418	883.60736	w/o MS2: DG 55:15	[M+Na]+	0	0.84	True	12.92	883.62109	C58H84O5	DG	WCQSJDZUGHULBC-UHFFFAOYSA-N	O=C(OCC(OC(=O)CCCCC=CCC=CCC=CCC=CCC=CCC=CCC=CCC=CCC=CCC=CCC)CO)CCC=CCC=CCC=CCC=CCC=CCC	520	True	True	False	Normalized unit: Intensity; Annotation method: Msp20230821112155_conventional_converted_dev_1	False	False	1440	0	1	0.96	0	0	0	1	0	0.49	38905.07	20231108_S21_7_2_rep2	883.57544:1896 883.57959:1896 883.58374:1896 883.58789:1896 883.59210:3159 883.59625:36749 883.60040:26434 883.60461:17249 883.60876:88946 883.61292:43758 883.61713:85758 883.62128:80787 883.62543:29758 883.62964:22782 883.63379:24192 883.63794:23052 883.64215:37723 883.64630:10839 883.65045:10380 883.65460:1895 883.66711:2528 883.67133:1896 883.67548:1264 883.67963:1267 883.70886:1294 883.72968:…	109.02534:39 145.04713:165 146.05405:29 207.20331:29 225.21577:35 243.23012:29 317.26889:29 318.27658:29 356.25824:30 369.26053:2205 370.25851:1112 373.26059:30 387.27588:4396 388.27856:3429 514.30591:29 524.48444:39 549.32434:22 686.53290:59	27	46	3506357	3311713	3602401	3953377	2201095	2215036	2723245	2537914	1083665	1512788	4100109	4029736	4507649
1505	22.894	921.74854	w/o MS2: DG 57:10	[M+H]+	0	0.84	True	13.81	921.73059	C60H98O5	DG	QSELURWXGAKXTF-UHFFFAOYSA-N	O=C(OCC(OC(=O)CCCCCCC=CCC=CCC=CCC=CCC=CCC=CCC=CCC=CCC=CCC=CCC)CO)CCCCCCCCCCCCCCCCCC	520	True	True	False	Normalized unit: Intensity; Annotation method: Msp20230821112155_conventional_converted_dev_1	True	False	1505	0	1	0.99	0.81	0.74	0.75	1	1	1.36	77551.2	20231108_S21_7_4_rep1	921.69092:1217 921.70367:57365 921.70795:25241 921.71222:3040 921.71649:10290 921.72076:41330 921.72498:35878 921.72925:151733 921.73352:108830 921.73779:232115 921.74200:160511 921.74628:133951 921.75055:107755 921.75482:70559 921.75909:95094 921.76331:76093 921.76758:49517 921.77185:27880 921.77612:11764 921.78033:2432 921.78461:8298 921.78888:6757 921.79315:1219 921.80164:1830 921.80591:1222 9…	107.08031:15 109.09863:58 119.08070:27 121.09743:41 123.11243:23 123.12177:25 133.09996:15 135.11093:35 137.12549:28 147.11380:17 149.12653:94 161.13020:27 163.14493:141 175.14140:24 177.15947:29 187.07196:801 189.15744:18 191.17108:30 201.16035:19 203.17674:26 205.18710:15 211.10840:15 213.08995:18 217.19038:82 219.20230:17 225.12317:18 227.10165:218 229.19070:20 235.11072:20 245.22934:18 253.11…	169	287	11273226	12242415	8233997	8505503	5725426	6444120	7723472	7483704	1977870	3335514	8872497	8445831	9817854
1486	9.058	911.65076	w/o MS2: DG 57:15	[M+Na]+	0	0.42	True	13.17	911.6524	C60H88O5	DG	SONNBEYQJVKUDW-UHFFFAOYSA-N	O=C(OCC(OC(=O)CCCCCCC=CCC=CCC=CCC=CCC=CCC=CCC=CCC=CCC=CCC=CCC)CO)CCC=CCC=CCC=CCC=CCC=CCC	520	True	True	False	Normalized unit: Intensity; Annotation method: Msp20230821112155_conventional_converted_dev_1	False	False	1486	0	1	1	0	0	0	1	0	0.5	208957.6	20231108_S21_7_2_rep2	911.60999:28757 911.61420:44264 911.61847:27711 911.62268:94277 911.62689:46513 911.63116:191530 911.63538:200054 911.63965:213027 911.64386:245572 911.64807:384113 911.65234:312262 911.65656:401630 911.66077:249594 911.66504:198504 911.66925:157867 911.67352:103635 911.67773:60774 911.68195:42988 911.68622:21179 911.69043:14278 911.69470:14486 911.69891:1748 911.70313:1749 911.70740:1752 911.711…	110.03397:30 111.11515:53 123.11250:35 125.12843:44 127.03896:303 137.13216:30 145.04558:2263 146.05247:24 151.14615:39 207.20955:64 208.21429:39 224.20667:31 225.21387:327 241.21533:30 244.23111:30 253.25244:30 299.25577:72 310.25754:22 325.27936:24 327.28607:1289 328.28922:772 345.30106:66 346.30008:60 351.25641:39 352.26663:49 355.31396:24 369.26355:6680 369.33902:34 370.23724:39 370.26425:535…	9	77	20275626	20116100	16551443	17776161	15170538	14394311	15228364	15152740	6963442	8894202	19211912	19625276	21361115
1564	22.82	959.69196	w/o MS2: DG 60:12	[M+Na]+	0	0.63	True	13.95	959.74628	C63H100O5	DG	NVXVQEMRVVADJR-UHFFFAOYSA-N	O=C(OCC(OC(=O)CCCCCCC=CCC=CCC=CCC=CCC=CCC=CCC=CCC=CCC=CCC=CCC)CO)CCCCCCCCCCCC=CCC=CCCCCC	520	True	True	False	Normalized unit: Intensity; Annotation method: Msp20230821112155_conventional_converted_dev_1	False	False	1564	0	1	0.77	0.99	0.75	0.75	1	1	1.32	20153.15	20231108_S21_7_3_rep1	959.66412:382 959.66846:956 959.67279:2912 959.67712:382 959.68152:13442 959.68585:13163 959.69019:4469 959.69452:20633 959.69885:27095 959.70325:24804 959.70758:33088 959.71191:40249 959.71625:15742 959.72058:956 959.72498:956 959.73364:2308 959.73798:382 959.74670:573 959.75537:765 959.76843:383 959.77710:385 960.65076:390 960.65942:390 960.66815:390 960.67249:390 960.67682:779 960.68555:15139 …	956.73938:12 959.58337:8 959.71375:4762 959.91364:14	9	6	794637	779234	1103246	718443	1013661	1005889	1070753	1274368	2209351	1296848	1290490	1231895	1361355
1616	10.193	1103.9325	w/o MS2: DG 70:10	[M+Na]+	0	0.84	True	15.21	1103.93408	C73H124O5	DG	VTGOPVGWQBJLCV-UHFFFAOYSA-N	O=C(OCC(OC(=O)CCCCCCC=CCC=CCC=CCC=CCC=CCC=CCC=CCC=CCC=CCC=CCC)CO)CCCCCCCCCCCCCCCCCCCCCCCCCCCCCCC	520	True	True	False	Normalized unit: Intensity; Annotation method: Msp20230821112155_conventional_converted_dev_1	False	False	1616	0	1	1	0	0	0.75	1	1	1.14	457201.2	20231108_S21_4_1_rep2	1103.88953:2448 1103.89417:2445 1103.89880:3056 1103.90344:50757 1103.90808:50922 1103.91284:50542 1103.91748:105794 1103.92212:106668 1103.92676:87337 1103.93140:81321 1103.93616:121507 1103.94080:110575 1103.94543:88962 1103.95007:115742 1103.95471:65485 1103.95935:66936 1103.96411:35169 1103.96875:60794 1103.97803:6697 1103.98267:36352 1103.98730:31707 1103.99207:1834 1104.00134:1227 1104.0106…	299.25211:189 523.46808:4446 525.49512:24 541.49329:29 558.49683:37 563.19733:24 563.47363:153637 563.54022:32 563.57019:39 572.87897:22 1103.92883:22	0	4	13647056	13280095	11560802	11844354	9287693	9502437	11739666	12118530	6512899	8932075	12896477	12892956	15048300
1650	11.306	1162.01184	w/o MS2: DG 74:9	[M+Na]+	0	0.84	True	15.56	1162.01233	C77H134O5	DG	UFXQGTDTHSWCRA-UHFFFAOYSA-N	O=C(OCC(OC(=O)CCCCCCCCCC=CCC=CCC=CCC=CCC=CCC=CCC=CCC=CCC=CCC)CO)CCCCCCCCCCCCCCCCCCCCCCCCCCCCCCCCCCC	520	True	True	False	Normalized unit: Intensity; Annotation method: Msp20230821112155_conventional_converted_dev_1	True	False	1650	0	1	1	0	0	0	1	0	0.5	65409.06	20231108_S21_4_2_rep1	1161.96313:999 1161.97266:999 1161.97742:1499 1161.98218:999 1161.98706:1499 1161.99182:2498 1161.99658:16943 1162.00134:39086 1162.00610:32434 1162.01099:45414 1162.01575:999 1162.02051:2498 1162.02527:1998 1162.03003:28011 1162.03479:1998 1162.03967:1499 1162.05396:999 1162.05872:999 1162.98657:2026 1162.99609:2532 1163.01050:2026 1163.05359:1013	299.25449:288 327.28729:454 549.83960:24 551.51172:15227 569.50391:45 569.51727:47 586.52722:150 591.49414:12743 591.65790:24 592.50092:26428 592.62384:22 593.38562:22 593.50177:12357 593.62140:29 601.76251:22 862.76068:22	0	11	2622630	2391004	1723139	1864403	2028178	2001408	1823703	1822734	840079	917511	1713517	1940966	2679268
514	2.4	452.32208	w/o MS2: DG 8:1_15:3	[M+NH4]+	0	0.74	True	6	452.33701	C26H42O5	DG	WVTPWAVVCVQSDJ-UHFFFAOYSA-N	O=C(OCC(OC(=O)CCCCC=CCC=CCC=CCC)CO)CCC=CCCC	520	True	True	False	Normalized unit: Intensity; Annotation method: Msp20230821112155_conventional_converted_dev_1	True	False	514	0	1	0.97	0	0	0.27	4	0.25	0.68	7733.83	20231108_S21_7_2_rep2	452.29520:38 452.29819:94 452.30115:4533 452.30414:13864 452.30713:9004 452.31012:15922 452.31308:44064 452.31607:79014 452.31906:119964 452.32205:139771 452.32501:247260 452.32800:331693 452.33099:377742 452.33398:493510 452.33694:570396 452.33994:543750 452.34293:609826 452.34592:578431 452.34888:535873 452.35187:425032 452.35486:283049 452.35785:207210 452.36081:107924 452.36380:44603 452.3667…	101.09339:206 107.06591:57 111.04130:275 113.05914:12 139.07076:10 145.12169:392 155.06700:2150 157.08401:73 157.09456:14 163.13260:693 173.07791:98 199.11075:8 217.10387:88 255.16029:20 261.13028:19 273.17303:13	590	656	1160194	1199064	24482260	24891944	8573454	8556395	1096299	1239112	4508620	8394862	57456672	61825668	7074409
732	19.097	552.5047	w/o MS2: DG O-17:3_14:0	[M+NH4]+	0	0.11	True	9.98	552.4986	C34H62O4	EtherDG	HOLYSQOIHVZZPA-UHFFFAOYSA-N	O=C(OC(CO)COCCCCCCCC=CCC=CCC=CCC)CCCCCCCCCCCCC	520	True	True	False	Normalized unit: Intensity; Annotation method: Msp20230821112155_conventional_converted_dev_1	True	False	732	0	1	0.98	0	0	0	2	0	0.49	27223.4	20231108_S21_7_1_rep1	552.47504:402 552.47833:7359 552.48163:604 552.48492:12802 552.48822:15588 552.49152:29437 552.49481:17859 552.49811:46765 552.50140:42786 552.50470:77498 552.50800:50230 552.51129:28851 552.51459:11302 552.51788:12018 552.52118:6270 552.52448:18923 552.52777:5251 552.53436:402 552.53766:805 552.54425:403 552.55084:605 552.55743:608 552.59045:427 553.48438:640 553.49097:640 553.49426:4623 553.497…	110.10229:23	231	180	13753013	12398863	10110489	11685392	8686340	8630887	11444294	11593424	4423822	7444091	12163463	12154312	14507366
1114	15.687	716.66644	w/o MS2: DG O-21:4_22:1	[M+H]+	0	0.84	True	13.26	716.65509	C46H82O4	EtherDG	LUMOCKNCFBLVBI-UHFFFAOYSA-N	O=C(OC(CO)COCCCCCCCCC=CCC=CCC=CCC=CCC)CCCCCCCCCCCC=CCCCCCCCC	520	True	True	False	Normalized unit: Intensity; Annotation method: Msp20230821112155_conventional_converted_dev_1	False	False	1114	0	1	0.95	0	0.01	0.46	2	1	1.04	10828.92	20231108_S21_7_3_rep2	716.61761:476 716.62134:1189 716.62512:27001 716.62885:20435 716.63263:29298 716.63635:84113 716.64014:125413 716.64386:166714 716.64764:259970 716.65137:395911 716.65515:523430 716.65894:672390 716.66266:748611 716.66644:1176420 716.67017:1098256 716.67395:1152530 716.67767:768160 716.68146:758464 716.68518:727902 716.68896:382388 716.69269:354636 716.69647:335038 716.70020:216858 716.70398:1004…	105.06499:30 107.08318:645 109.09860:2501 111.11506:24 119.08374:318 121.09586:2166 123.11551:566 125.13460:23 133.09831:51 135.11417:1154 137.13039:193 147.11377:65 149.12991:2980 149.14534:34 151.14944:36 159.11203:36 161.13194:68 163.14668:1051 173.12747:36 175.14693:248 177.15942:47 187.14867:39 189.16125:1108 191.17296:297 199.14606:35 203.17468:294 205.19308:48 215.17740:48 217.19652:161 22…	36	94	79865586	79379701	59719185	60374019	46830155	44848063	46599219	46017978	9015202	16574629	62201768	65373484	66457083
1178	16.089	736.59668	w/o MS2: DG O-26:6_19:3	[M+NH4]+	0	0.21	True	12.89	736.62378	C48H78O4	EtherDG	DJSUCPKJFIVTHO-UHFFFAOYSA-N	O=C(OC(CO)COCCCCCCCC=CCC=CCC=CCC=CCC=CCC=CCC)CCCCCCCCC=CCC=CCC=CCC	520	True	True	False	Normalized unit: Intensity; Annotation method: Msp20230821112155_conventional_converted_dev_1	False	False	1178	0	1	0.74	0.04	0.03	0.68	2	0.5	0.83	469.26	20231108_S21_4_3_rep2	736.54578:382 736.54962:454 736.55719:24 736.56104:49 736.56482:416 736.56866:276 736.57245:761 736.57623:1538 736.58008:556 736.58386:1498 736.58765:1500 736.59149:2300 736.59528:3412 736.59912:1445 736.60291:2537 736.60669:2234 736.61053:851 736.61432:875 736.61810:1040 736.62195:25 736.62573:733 736.62958:37 736.63336:328 736.63715:37 736.64099:61 736.64478:61 736.64856:302 736.65240:37 736.65…	109.09631:5 123.11465:5 135.11330:5 163.14040:4 175.14415:5 187.07098:9 189.15646:5 225.12004:5 255.13423:4 287.22333:4 305.24371:5 323.17654:4 349.26511:4 375.24042:5 431.29572:4 514.37799:3 581.46283:5 655.64685:3 719.50031:7 736.52380:8	451	294	2731	832	1837741	1872265	152201	154932	594	465	602	797	726	533	626
1315	18.156	784.73553	w/o MS2: DG O-28:3_20:3	[M+NH4]+	0	0.84	True	13.78	784.71771	C51H90O4	EtherDG	QIYDQMADCZSFCU-UHFFFAOYSA-N	O=C(OC(CO)COCCCCCCCCCCCCCC=CCC=CCC=CCCCCCCC)CCCCCCCCCC=CCC=CCC=CCC	520	True	True	False	Normalized unit: Intensity; Annotation method: Msp20230821112155_conventional_converted_dev_1	False	False	1315	0	1	0.92	0.01	0.03	0.43	2	1	1.03	133526.5	20231108_S21_4_4_rep1	784.68628:5145 784.69019:2689 784.69415:4279 784.69806:15093 784.70203:10493 784.70593:26714 784.70984:36757 784.71381:48081 784.71771:72904 784.72162:97316 784.72559:110223 784.72949:109795 784.73346:134515 784.73737:101654 784.74127:108413 784.74524:91922 784.74915:56143 784.75311:52642 784.75702:42264 784.76093:28824 784.76489:25648 784.76880:17352 784.77271:12190 784.77667:6890 784.78058:4317…	107.08070:30 107.08941:22 109.09756:217 111.11401:12 119.08112:22 121.09786:277 123.11442:30 135.11465:63 137.12761:24 147.10919:31 149.12874:350 161.12895:26 163.14546:29 173.12436:14 175.14195:17 177.16003:26 187.13394:15 189.15996:29 191.17747:29 203.17535:23 205.18973:28 215.17604:23 229.18924:17 231.20679:15 259.24136:19 271.23404:19 311.26697:14 339.29379:19 363.30975:14 419.35062:12 449.43…	18	8	20149527	21411816	15075692	15018780	10438266	11155638	11138110	11398859	1953891	3604767	16417989	16328658	18583663
989	13.35	648.60913	w/o MS2: DG O-38:4|DG O-22:0_16:4	[M+NH4]+	0	0.84	True	12.7	648.59253	C41H74O4	EtherDG	SXGVNPOTZQAREC-UHFFFAOYSA-N	O=C(OC(CO)COCCCCCCCCCCCCCCCCCCCCCC)CCC=CCC=CCC=CCC=CCC	520	True	True	False	Normalized unit: Intensity; Annotation method: Msp20230821112155_conventional_converted_dev_1	False	False	989	0	1	0.95	0.14	0.21	0.68	2	1.5	1.37	721.7	20231108_S21_7_1_rep2	648.56384:47 648.56744:23 648.57098:35 648.57458:823 648.57813:181 648.58173:1391 648.58527:2180 648.58887:2286 648.59241:4928 648.59601:4506 648.59961:6044 648.60315:6281 648.60675:4183 648.61029:5014 648.61389:3669 648.61743:3348 648.62103:2967 648.62457:2175 648.62817:2689 648.63171:861 648.63531:280 648.63885:1288 648.64246:1299 648.64600:945 648.64960:737 648.65314:58 648.65674:23 648.66388:…	109.09476:17 121.09338:17 133.08438:12 135.10992:12 149.12720:12 191.17963:14 305.24100:14	8	11	3238640	3285387	2255979	2358867	1617796	1620443	1570744	1534381	148028	349525	2148160	2297523	2231565
1483	9.242	910.66437	w/o MS2: DGDG 32:0|DGDG 11:0_21:0	[M+NH4]+	0	0.84	True	10.12	910.64612	C47H88O15	DGDG	QRRNMEOQUYKFTG-UHFFFAOYSA-N	O=C(OCC(OC(=O)CCCCCCCCCCCCCCCCCCCC)COC1OC(COC2OC(CO)C(O)C(O)C2O)C(O)C(O)C1O)CCCCCCCCCC	520	True	True	False	Normalized unit: Intensity; Annotation method: Msp20230821112155_conventional_converted_dev_1	False	False	1483	0	1	1	0.01	0.02	0.42	5	1.4	1.22	1415952	20231108_S21_7_4_rep2	910.59698:2228 910.60120:134710 910.60547:202688 910.60968:198539 910.61395:307799 910.61816:524666 910.62238:1001213 910.62665:1243411 910.63086:2277951 910.63507:2373471 910.63934:3569658 910.64355:4167309 910.64777:3867825 910.65204:3421702 910.65625:4116770 910.66046:3452110 910.66473:2625705 910.66895:2233565 910.67316:1575688 910.67743:1176787 910.68164:775436 910.68591:407857 910.69012:438…	109.02390:3879 109.09861:832 111.03672:30 111.04707:39 111.11359:2073 123.11397:1473 125.12833:1302 127.03571:8919 127.07523:23 129.05150:24 137.12877:539 139.14502:33 144.63861:23 145.04715:35562 145.07756:32 145.09784:24 147.06274:30 149.12823:23 151.14430:790 163.05534:29 165.15953:50 173.04260:28 183.06091:34 201.07480:23 207.20735:4863 207.25581:24 223.19315:34 223.20781:44 225.21786:13060 2…	266	409	350720789	329704333	328415380	329037670	289632481	292149640	304159966	314105976	176958614	229065378	340705519	343800227	329603764
1076	2.011	696.41803	w/o MS2: DGDG O-15:2_3:0	[M+NH4]+	0	0.63	True	6.19	696.4165	C33H58O14	EtherDGDG	SYVPMWUHJZIEKY-UHFFFAOYSA-N	O=C(OC(COCCCCCCCC=CCC=CCCC)COC1OC(COC2OC(CO)C(O)C(O)C2O)C(O)C(O)C1O)CC	520	True	True	False	Normalized unit: Intensity; Annotation method: Msp20230821112155_conventional_converted_dev_1	False	False	1076	0	1	1	0	0	0	4	0	0.5	18721.6	20231108_S21_7_1_rep2	696.36810:263 696.38293:350 696.38666:438 696.39032:263 696.39404:2863 696.39777:9643 696.40143:19551 696.40515:10727 696.40881:16971 696.41254:19891 696.41626:29688 696.41992:22249 696.42365:14487 696.42737:25694 696.43103:15590 696.43475:7106 696.43848:8221 696.44214:5667 696.44586:4548 696.44958:4317 696.45325:175 696.45697:263 696.46069:175 696.47180:176 696.59393:189 697.37903:186 697.39014:…	310.23386:56 407.90039:24	12	14	3980355	3813654	3754230	3791506	4025586	3886585	3338994	3305558	970263	1485176	3029703	3822887	11652
1571	13.897	964.76709	w/o MS2: HBMP 15:0_16:0_16:0	[M+NH4]+	0	0.84	True	13.28	964.75763	C53H103O11P	HBMP	WGWRJYFJCAJQQH-UHFFFAOYSA-N	O=C(OCC(OC(=O)CCCCCCCCCCCCCCC)COP(=O)(O)OCC(OC(=O)CCCCCCCCCCCCCCC)CO)CCCCCCCCCCCCCC	520	True	True	False	Normalized unit: Intensity; Annotation method: Msp20230821112155_conventional_converted_dev_1	False	False	1571	0	1	0.99	0.77	0.87	0.81	4	0.75	1.28	15177.4	20231108_S21_7_1_rep2	964.70319:42 964.70752:28 964.71191:42 964.71625:766 964.72064:1317 964.72498:858 964.72931:1087 964.73370:1955 964.73804:2062 964.74243:2625 964.74677:3594 964.75110:4588 964.75549:2970 964.75983:4352 964.76416:3236 964.76855:1393 964.77289:1531 964.77728:1712 964.78162:1344 964.78595:2032 964.79034:755 964.79468:963 964.79901:189 964.80341:1260 964.80774:464 964.81213:216 964.81647:69 964.82080…	299.25861:7 313.27213:5 523.47382:163 537.48199:118 551.50049:3291 551.56635:7 551.58612:7 554.93829:3	33	7	1647358	1600539	1392216	1461529	880933	875949	995286	949424	97222	278182	1091334	1190274	1651726
1606	9.729	1046.82837	w/o MS2: HBMP 20:1_16:0_17:0	[M+NH4]+	0	0.89	True	13.63	1046.83594	C59H113O11P	HBMP	SWMDMBYNZXJNLM-UHFFFAOYSA-N	O=C(OCC(OC(=O)CCCCCCCCCCCCCCCC)COP(=O)(O)OCC(OC(=O)CCCCCCCCCCCCCCC)CO)CCCCCCCCCC=CCCCCCCCC	520	True	True	False	Normalized unit: Intensity; Annotation method: Msp20230821112155_conventional_converted_dev_1	False	False	1606	0	1	0.99	0	0	0.65	5	0.4	0.85	89329.3	20231108_S21_4_1_rep2	1046.79211:2866 1046.79663:7224 1046.80115:8662 1046.80579:21062 1046.81030:20412 1046.81482:22525 1046.81934:44548 1046.82385:33317 1046.82849:54262 1046.83301:54435 1046.83752:52617 1046.84204:69883 1046.84656:29314 1046.85107:40822 1046.85571:33201 1046.86023:18173 1046.86475:33979 1046.86926:14737 1046.87378:7483 1046.87842:12711 1046.88293:3898 1046.88745:6897 1046.89197:499 1046.89648:200 1…	143.01309:777 145.05003:24 161.01927:29 239.23810:23 327.28726:30 329.21109:6530 329.30527:24 347.21811:51 383.27139:60 397.29550:38 401.28125:319 415.30219:1001 513.83362:24 515.25269:23 515.41510:45775 515.58069:29 532.42804:282 565.52661:24	4	11	1949530	1719163	1043116	1042220	1555785	1633774	4350771	4641830	1933268	3080177	1884506	1655738	2012363
1599	24.488	1006.83008	w/o MS2: HBMP 50:0|HBMP 14:0_17:0_19:0	[M+NH4]+	0	0.84	True	13.54	1006.80463	C56H109O11P	HBMP	UYOPJKYFOTWMCV-UHFFFAOYSA-N	O=C(OCC(OC(=O)CCCCCCCCCCCCCCCC)COP(=O)(O)OCC(OC(=O)CCCCCCCCCCCCC)CO)CCCCCCCCCCCCCCCCCC	520	True	True	False	Normalized unit: Intensity; Annotation method: Msp20230821112155_conventional_converted_dev_1	True	False	1599	0	0.99	0.76	0.01	0.04	0.2	5	1.8	1.25	175075.7	20231108_S21_4_2_rep1	1006.79340:4625 1006.79785:8696 1006.80231:3486 1006.80670:18393 1006.81116:26647 1006.81561:33109 1006.82007:54471 1006.82452:69072 1006.82898:98774 1006.83344:121708 1006.83789:121337 1006.84235:136131 1006.84680:129457 1006.85126:135312 1006.85571:98011 1006.86017:73329 1006.86456:69463 1006.86902:70200 1006.87347:43970 1006.87793:35258 1006.88239:19329 1006.88684:14118 1006.89130:10585 1006.8…	109.09348:247 119.08453:45 121.10130:59 123.11321:69 133.09918:32 135.11342:142 137.12636:30 145.09706:36 149.12575:92 159.12013:29 163.14772:56 171.07492:31 175.14246:44 177.15680:156 187.06924:917 191.17804:41 199.07405:28 201.15956:30 203.17993:59 205.19836:49 217.19165:192 227.09451:40 229.18990:33 231.22026:36 243.21620:30 253.11752:46 265.11548:29 273.24606:31 277.14603:28 285.25388:24 295.…	19	83	8703301	8272076	5586676	5498898	3904798	3952456	4922687	5224272	1049720	1878005	5583870	5695054	7252099
43	3.324	269.10028	w/o MS2: Inosine	[M+H]+	0	0.53	True	0.414	269.08804	C10H12N4O5	Others	UGQMRVRMYYASKQ-KQYNXXCUSA-N	OC[C@H]1O[C@H]([C@H](O)[C@@H]1O)N1C=NC2=C1N=CN=C2O	520	True	True	False	Normalized unit: Intensity; Annotation method: Msp20230821112155_conventional_converted_dev_1	True	False	43	0	1	0.97	0	0	0	6	0	0.49	52063.95	20231108_S21_7_1_rep2	269.07358:72 269.07587:72 269.07819:108 269.08276:7241 269.08508:3949 269.08737:15668 269.08969:14785 269.09198:38112 269.09427:46018 269.09659:45080 269.09888:39374 269.10120:37553 269.10349:25804 269.10577:15956 269.10809:3166 269.11038:10273 269.11270:6222 269.11499:144 269.11728:180 269.11960:72 269.12189:180 269.12421:72 269.12650:144 269.13339:72 269.14032:74 269.14261:75 269.15182:81 269.1…	152.06027:9 184.03270:23 197.03638:116 212.02319:17 213.03339:692 224.02039:11 225.03767:23 226.03830:19 240.05835:25 241.06566:1050 253.05891:16	126	88	10186702	10402077	10482864	10368825	10890334	11039946	9257755	9531700	3269307	4191232	6840360	6956088	9571930
407	1.537	404.20471	w/o MS2: LPC 8:1	[M+Na]+	0	0.37	True	2.12	404.18091	C16H32NO7P	LPC	KHUYELTZCOWMLQ-UHFFFAOYSA-N	O=C(OCC(O)COP(=O)([O-])OCC[N+](C)(C)C)CCC=CCCC	520	True	True	False	Normalized unit: Intensity; Annotation method: Msp20230821112155_conventional_converted_dev_1	True	False	407	0	1	0.64	0	0	0	5	0	0.38	199319.4	20231108_S21_4_3_rep2	404.16238:381 404.16803:763 404.17087:2655 404.17368:5203 404.17651:953 404.17932:14651 404.18213:70748 404.18497:93263 404.18777:161045 404.19061:380345 404.19342:513785 404.19623:682697 404.19907:1194495 404.20187:1555429 404.20471:1709186 404.20752:1603095 404.21033:1685019 404.21317:1374337 404.21597:1171462 404.21881:963502 404.22162:672483 404.22443:430490 404.22726:343819 404.23007:179011 …	103.05104:80 105.03120:29 105.06715:28978 105.66325:23 106.39989:28 111.04337:89 117.04979:36 119.04474:62 121.06271:13612 121.09358:28 129.05074:712 131.08240:30 147.06198:45 147.07559:36 157.09883:42	2154	2231	256692816	247487712	261865568	265540832	258523072	262636448	275310336	275517056	164773984	223375664	221162480	247390896	237046928
1219	9.572	748.59424	w/o MS2: MGDG 15:0_17:0	[M+NH4]+	0	0.63	True	10.37	748.59332	C41H78O10	MGDG	DXKKXHVHUMXURD-UHFFFAOYSA-N	O=C(OCC(OC(=O)CCCCCCCCCCCCCCCC)COC1OC(CO)C(O)C(O)C1O)CCCCCCCCCCCCCC	520	True	True	False	Normalized unit: Intensity; Annotation method: Msp20230821112155_conventional_converted_dev_1	False	False	1219	0	1	0.96	0.02	0.02	0.89	4	0.75	1.07	13184.49	20231108_S21_7_2_rep1	748.53339:1077 748.53717:429 748.54102:429 748.54486:642 748.54871:642 748.55255:642 748.55640:4656 748.56024:10407 748.56409:54579 748.56787:43442 748.57172:7767 748.57556:58913 748.57941:83129 748.58325:126258 748.58710:85699 748.59094:121725 748.59479:80600 748.59857:53311 748.60242:61529 748.60626:58899 748.61011:11837 748.61395:50962 748.61780:24913 748.62164:27493 748.62549:1069 748.62927:1…	109.09768:41 111.11709:34 125.12418:29 127.03625:39 145.04939:50 225.22263:36 243.22626:35 299.25839:29 327.28113:45 369.26089:3196 387.27347:1292 387.34250:24 551.51611:33	131	1265	6022948	6215956	5141693	5403857	4011095	4315714	2469800	2692490	482486	985120	5668157	6072612	4315106
1454	8.842	896.64355	w/o MS2: MGDG 22:5_22:5	[M+NH4]+	0	0.84	True	10.18	896.62457	C53H82O10	MGDG	HATUDTSGQDPWKI-UHFFFAOYSA-N	O=C(OCC(OC(=O)CCCCCC=CCC=CCC=CCC=CCC=CCC)COC1OC(CO)C(O)C(O)C1O)CCCCCC=CCC=CCC=CCC=CCC=CCC	520	True	True	False	Normalized unit: Intensity; Annotation method: Msp20230821112155_conventional_converted_dev_1	False	False	1454	0	1	0.99	0.46	0.46	0.61	3	0.67	1.09	1061573	20231108_S21_4_2_rep1	896.58557:53827 896.58978:86345 896.59399:251351 896.59814:228810 896.60236:400439 896.60657:710921 896.61078:1109707 896.61499:1401219 896.61914:1457465 896.62335:1924600 896.62756:1808351 896.63177:2268543 896.63599:1513050 896.64020:1649822 896.64435:1784962 896.64856:1110624 896.65277:1287837 896.65698:716349 896.66119:399153 896.66534:425931 896.66956:386675 896.67377:234234 896.67798:14122 …	109.02311:1782 109.09489:261 111.04036:51 111.11279:441 123.11315:330 125.13065:78 127.03488:2981 129.04907:29 137.12628:48 144.60909:23 145.04631:15160 147.27631:22 151.14517:51 165.15868:22 207.20848:1756 223.20064:40 225.21696:5048 239.23363:34 241.21638:41 243.22482:439 257.24255:24 299.25217:410 311.25781:35 313.27054:5927 315.24240:28 321.24548:39 327.25443:34 331.28363:4865 331.35513:23 33…	54	27	203628270	190291244	179200113	176413900	150559606	153394047	169510735	169692074	85128124	113564883	194102667	199518998	187267593
1453	8.652	896.63885	w/o MS2: MGDG 22:5_22:5	[M+NH4]+	0	0.68	True	10.18	896.62457	C53H82O10	MGDG	HATUDTSGQDPWKI-UHFFFAOYSA-N	O=C(OCC(OC(=O)CCCCCC=CCC=CCC=CCC=CCC=CCC)COC1OC(CO)C(O)C(O)C1O)CCCCCC=CCC=CCC=CCC=CCC=CCC	520	True	True	False	Normalized unit: Intensity; Annotation method: Msp20230821112155_conventional_converted_dev_1	False	False	1453	0	1	0.99	0.51	0.52	0.69	3	1	1.27	277915.3	20231108_S21_7_2_rep1	896.58527:21756 896.58948:50978 896.59369:41400 896.59790:49816 896.60211:73258 896.60626:146594 896.61047:277804 896.61469:291290 896.61890:426570 896.62311:428156 896.62726:595071 896.63147:624047 896.63568:578862 896.63989:581551 896.64410:517790 896.64832:472426 896.65247:396596 896.65668:258953 896.66089:211258 896.66510:195007 896.66931:97595 896.67346:61296 896.67767:52053 896.68188:41025 …	109.02736:80 109.10061:147 111.11413:42 123.11451:29 125.13202:61 127.03625:556 137.12930:44 145.04770:3093 151.14485:47 165.16550:28 207.20789:308 211.20676:29 225.22050:3277 239.22853:29 243.23938:46 273.22876:24 299.25839:63 311.25668:29 313.27435:5067 315.23880:30 321.23929:29 327.25067:30 331.29007:403 333.25632:30 341.27539:30 351.25122:395 355.24796:39 368.12967:34 369.26627:26219 369.3336…	38	55	36459100	36071205	30801346	31025270	24468900	23823984	27311297	28405470	8827076	12928963	36351553	34401259	36633576
1631	10.787	1127.02283	w/o MS2: MGDG 27:0_32:0	[M+NH4]+	0	0.84	True	15.09	1127.01587	C68H132O10	MGDG	CZMLFXGPCZLTEO-UHFFFAOYSA-N	O=C(OCC(OC(=O)CCCCCCCCCCCCCCCCCCCCCCCCCCCCCCC)COC1OC(CO)C(O)C(O)C1O)CCCCCCCCCCCCCCCCCCCCCCCCCC	520	True	True	False	Normalized unit: Intensity; Annotation method: Msp20230821112155_conventional_converted_dev_1	False	False	1631	0	1	0.99	0.3	0.85	0.31	4	0.25	0.86	1932662	20231108_S21_4_1_rep2	1126.97485:78576 1126.97949:92111 1126.98425:234336 1126.98889:331303 1126.99365:461540 1126.99829:320736 1127.00305:539028 1127.00781:496693 1127.01245:359379 1127.01721:548138 1127.02185:593462 1127.02661:307637 1127.03125:298293 1127.03601:246979 1127.04077:142760 1127.04541:142108 1127.05017:99885 1127.05481:79664 1127.05957:50466 1127.06433:80224 1127.06897:2830 1127.07373:11176 1127.07837:8…	109.10262:23 221.23528:22 285.23242:23 298.36954:22 299.25699:26259 299.33466:28 312.31287:33 313.27295:27227 319.84406:23 327.29745:24 391.65399:22 535.80597:30 535.83197:44 537.04706:24 537.39490:29 537.50549:282405 537.60956:34 541.16699:24 541.63696:24 544.42194:23 555.49756:3472 555.57361:23 572.46283:22 572.52655:7189	5	0	63154232	60966743	45617692	53061909	32810837	28806271	44296761	49130308	11058085	19222367	44525588	49727026	70267494
1484	13.419	910.68164	w/o MS2: MGDG O-24:5_22:5	[M+NH4]+	0	0.84	True	11.6	910.6767	C55H88O9	EtherMGDG	CIEJXJSIMBWJQZ-UHFFFAOYSA-N	O=C(OC(COCCCCCCCCC=CCC=CCC=CCC=CCC=CCC)COC1OC(CO)C(O)C(O)C1O)CCCCCC=CCC=CCC=CCC=CCC=CCC	520	True	True	False	Normalized unit: Intensity; Annotation method: Msp20230821112155_conventional_converted_dev_1	False	False	1484	0	1	0.99	0.04	0.75	0.12	3	1	1.07	5666.96	20231108_S21_7_3_rep2	910.63513:1107 910.63934:2243 910.64355:2420 910.64783:4150 910.65204:5372 910.65625:7410 910.66052:10135 910.66473:9177 910.66895:10278 910.67322:9837 910.67743:9714 910.68164:12116 910.68591:7975 910.69012:6198 910.69440:7072 910.69861:5505 910.70282:4014 910.70709:3651 910.71130:3524 910.71552:3848 910.71979:2870 910.72400:1303 910.72821:1700 910.73248:214 910.73669:45 910.74091:428 910.74518:…	176.05040:6 231.40247:5 232.11571:3307 235.34314:3 289.17712:6 387.27597:6 713.57257:3 907.85815:5 910.67938:3231 910.82758:6 910.97150:5	77	102	462936	462641	1262683	1331642	765453	769084	1106751	1094051	307410	575959	1657225	1663004	592644
1481	8.629	910.63763	w/o MS2: MGDG O-24:6_22:4	[M+NH4]+	0	0.26	True	11.29	910.6767	C55H88O9	EtherMGDG	UQDCBNYUTMDWER-UHFFFAOYSA-N	O=C(OC(COCCCCCC=CCC=CCC=CCC=CCC=CCC=CCC)COC1OC(CO)C(O)C(O)C1O)CCCCCCCCC=CCC=CCC=CCC=CCC	520	True	True	False	Normalized unit: Intensity; Annotation method: Msp20230821112155_conventional_converted_dev_1	False	False	1481	0	1	0.7	0	0	0.83	3	0.67	0.93	9293.4	20231108_S21_7_4_rep1	910.59625:11092 910.60474:11057 910.60895:783 910.61322:11238 910.61743:17084 910.62164:35993 910.62592:65953 910.63013:101986 910.63434:79388 910.63861:119194 910.64282:63995 910.64703:69983 910.65131:91563 910.65552:50844 910.65973:29932 910.66400:22777 910.66821:17443 910.67242:18114 910.67670:522 910.68091:4893 910.68512:783 910.68939:1045 910.69360:8355 910.69788:1308 910.70630:1050 910.7105…	145.04535:34 165.16843:23 225.21349:47 253.25871:40 313.27863:24 327.28802:5705 331.28171:29 340.32175:24 345.30042:7506 351.24789:23 369.26556:2040 371.26291:29 387.27551:4326 389.27390:24 401.27371:24 713.55682:24 902.58600:69 902.60284:71	44	51	1770947	1744389	1242234	1396712	1124961	1116348	1004340	920756	329663	485300	1847655	1778966	1625877
309	4.238	374.29764	w/o MS2: NAE 22:5	[M+H]+	0	0.89	True	6.37	374.30539	C24H39NO2	NAE	XZURZCGSKALDLA-UHFFFAOYSA-N	O=C(NCCO)CCCCCC=CCC=CCC=CCC=CCC=CCC	520	True	True	False	Normalized unit: Intensity; Annotation method: Msp20230821112155_conventional_converted_dev_1	False	False	309	0	1	0.98	0	0	0	1	1	0.92	1725.48	20231108_S21_7_4_rep1	374.28677:419 374.29221:2297 374.29492:1716 374.29764:524 374.30035:10042 374.30304:314 374.30576:524 374.30847:209 374.31119:314 375.04700:211 375.05243:211 375.05786:211 375.06329:526 375.06601:316 375.06873:211 375.07416:211 375.07687:211 375.08502:211 375.28339:211 375.28882:211 375.29968:316 375.30783:211 375.31055:211 375.31326:211 375.35403:211 376.30035:211 376.30307:211 376.30850:211 376…	116.05248:11	87	103	1450075	1669364	1742321	1810217	1441339	1862406	1581350	1120114	464717	524358	1320289	1578836	136191
143	4.247	317.26395	w/o MS2: NAGly 15:0	[M+H]+	0	0.74	True	5.82	317.27991	C17H33NO3	NAGly	GFPGAMQTXLSWHM-UHFFFAOYSA-N	O=C(O)CNC(=O)CCCCCCCCCCCCCC	520	True	True	False	Normalized unit: Intensity; Annotation method: Msp20230821112155_conventional_converted_dev_1	False	False	143	0	1	0.86	-1	-1	-1	-1	-1	0.68	9122.03	20231108_S21_7_2_rep1	317.24863:230 317.25113:461 317.25363:576 317.25613:1265 317.25864:6766 317.26114:27945 317.26361:26299 317.26611:33680 317.26862:18943 317.27112:9893 317.27362:6025 317.27612:576 317.27863:576 317.28113:576 317.28360:461 317.29361:230 317.30359:230 317.33109:240 318.16620:240 318.25378:236 318.25629:472 318.25879:5844 318.26129:2978 318.26379:16919 318.26630:18890 318.26880:4539 318.27130:590 31…	0	119	28	2690958	2548168	2261472	2086297	1244507	1142959	1623056	1612074	1258527	968139	802469	775849	1161289
101	10.202	300.25446	w/o MS2: NAGly 15:0	[M+H]+	0	0.84	True	5.82	300.2533	C17H33NO3	NAGly	GFPGAMQTXLSWHM-UHFFFAOYSA-N	O=C(O)CNC(=O)CCCCCCCCCCCCCC	520	True	True	False	Normalized unit: Intensity; Annotation method: Msp20230821112155_conventional_converted_dev_1	False	False	101	0	1	1	0	0	0	1	0	0.5	542.28	20231108_S21_7_2_rep1	300.24350:995 300.24594:1658 300.24835:18788 300.25079:1326 300.25323:45296 300.25565:53094 300.25809:50746 300.26053:46803 300.26294:19192 300.26538:24954 300.26782:1326 300.27023:1326 300.27267:995 300.27509:995 300.27753:663 300.30670:676 300.33344:684 301.26276:683 301.26764:683 301.27249:1025 301.27493:683 301.97653:684	123.11295:20	1112	2956	2169144	2539620	2136795	1671280	1155626	1431780	1856289	1975133	544373	740203	1494896	1937043	2857466
127	10.793	313.27087	w/o MS2: NAGly 15:2	[M+NH4]+	0	0.84	True	5.04	313.2486	C17H29NO3	NAGly	HJGFWDSVMQUMLC-UHFFFAOYSA-N	O=C(O)CNC(=O)CCCCCCC=CCC=CCCC	520	True	True	False	Normalized unit: Intensity; Annotation method: Msp20230821112155_conventional_converted_dev_1	False	False	127	0	1	0.69	0	0.35	0	1	0	0.45	57802.73	20231108_S21_7_4_rep1	313.25027:19616 313.25275:19835 313.25522:2818 313.25772:97971 313.26019:166514 313.26266:424571 313.26517:626533 313.26764:664312 313.27011:1102479 313.27261:675304 313.27509:711256 313.27756:463646 313.28006:384048 313.28253:254354 313.28503:287814 313.28751:84342 313.28998:69662 313.29248:168391 313.29495:2818 313.29742:31118 313.30240:1127 313.30487:1127 313.30984:2258 313.31232:1697 313.3148…	101.05784:24 101.07053:24 109.09843:24 109.09989:24 109.10283:48 117.09435:20 121.10339:20 129.06721:20 149.02351:20 313.25351:24 313.26840:24 313.27832:24	144	121	38932425	33673138	33559820	19097174	21257750	21755026	29981074	26818912	7701604	11831316	28577711	27853315	32199729
128	12.002	313.27234	w/o MS2: NAGly 15:2	[M+NH4]+	0	0.84	True	5.04	313.2486	C17H29NO3	NAGly	HJGFWDSVMQUMLC-UHFFFAOYSA-N	O=C(O)CNC(=O)CCCCCCC=CCC=CCCC	520	True	True	False	Normalized unit: Intensity; Annotation method: Msp20230821112155_conventional_converted_dev_1	True	False	128	0	1	0.76	-1	-1	-1	-1	-1	0.63	2177	20231108_S21_4_3_rep2	313.25211:115 313.25461:154 313.25708:1097 313.25955:4528 313.26205:4455 313.26453:7372 313.26703:20161 313.26950:12010 313.27197:8708 313.27448:8469 313.27695:5239 313.27942:7495 313.28192:5495 313.28439:1212 313.28687:1539 313.28937:192 313.29929:154 313.30176:77 314.11169:82 314.25092:82 314.25342:82 314.26337:164 314.26584:164 314.26834:205 314.27081:2240 314.27332:205 314.27579:205 314.28326…	0	984	1054	1631459	1396213	1220082	963035	767558	562711	880068	919825	115222	264613	889963	631066	1162812
117	2.087	310.23239	w/o MS2: NAGly 16:2	[M+H]+	0	0.74	True	5.42	310.2377	C18H31NO3	NAGly	BNVWJSPAVNBWTH-UHFFFAOYSA-N	O=C(O)CNC(=O)CCCCCCCC=CCC=CCCC	520	True	True	False	Normalized unit: Intensity; Annotation method: Msp20230821112155_conventional_converted_dev_1	False	False	117	0	1	0.99	-1	-1	-1	-1	-1	0.74	13298.24	20231108_S21_7_3_rep1	310.19208:96 310.20688:96 310.21182:96 310.21924:144 310.22171:192 310.22418:96 310.22665:819 310.22913:974 310.23407:5323 310.23654:4833 310.23901:1618 310.24149:144 310.24396:96 310.24643:240 310.25137:96 311.14145:97 311.16373:97 311.18103:97 311.18353:97 311.21323:97 311.22064:146 311.22311:146 311.23300:194 311.24539:97 311.27014:97 312.23355:97 312.23602:97 312.26080:97 312.30792:97	0	91	326	4874514	5221250	4588356	4681016	4792930	4792691	4134161	4040005	3129732	3274266	4258414	4894379	56567
172	11.311	328.28665	w/o MS2: NAGly 17:0	[M+H]+	0	0.84	True	6.66	328.28461	C19H37NO3	NAGly	AEKJBHKVBQSNGN-UHFFFAOYSA-N	O=C(O)CNC(=O)CCCCCCCCCCCCCCCC	520	True	True	False	Normalized unit: Intensity; Annotation method: Msp20230821112155_conventional_converted_dev_1	True	False	172	0	1	0.99	0	0	0	1	0	0.5	9691.95	20231108_S21_7_3_rep2	328.27527:10157 328.27780:42331 328.28033:47525 328.28290:202136 328.28543:253512 328.28796:284480 328.29053:238513 328.29306:231461 328.29559:57597 328.29813:33639 328.30069:39079 328.30322:88965 328.30576:2548 328.30829:2548 328.31085:1911 328.31339:1911 328.31592:1274 328.32355:1274 328.34897:1358 329.00507:1370 329.01779:1370 329.28500:3423 329.28754:3423 329.29010:1369 329.29263:2054 329.295…	107.08175:20 182.15295:20 272.26456:20	452	592	8399437	7953666	6703200	6108134	4754436	4305362	5704984	5597498	1280332	1863480	4814762	6889314	6901128
204	4.202	339.24377	w/o MS2: NAGly 17:3	[M+NH4]+	0	0.74	True	5.48	339.26419	C19H31NO3	NAGly	HFFPGGYSKPLKDX-UHFFFAOYSA-N	O=C(O)CNC(=O)CCCCCCC=CCC=CCC=CCC	520	True	True	False	Normalized unit: Intensity; Annotation method: Msp20230821112155_conventional_converted_dev_1	True	False	204	0	1	0.86	0	0.21	0	1	0	0.48	10428.49	20231108_S21_7_3_rep1	339.20380:64 339.20636:38 339.21155:38 339.21411:51 339.21671:534 339.21930:861 339.22186:51 339.22446:2469 339.22705:2652 339.22961:2550 339.23221:4539 339.23480:5081 339.23737:14275 339.23996:22691 339.24252:40611 339.24512:46692 339.24771:53729 339.25027:55386 339.25287:49656 339.25546:36048 339.25803:31933 339.26062:26031 339.26321:21728 339.26578:12965 339.26837:7390 339.27097:4359 339.27353…	227.06967:20 283.15204:20 339.20209:20 339.29251:20	1014	1123	12729847	12509577	10600189	10805316	6257496	6104106	8513116	7947372	3625961	5412932	4197813	4799591	4905298
1134	8.899	721.66382	w/o MS2: NAGly 20:0;O(FA 22:2)	[M+NH4]+	0	0.21	True	13	721.64532	C44H81NO5	NAGly	YMXOBDVLVXLVIK-UHFFFAOYSA-N	O=C(O)CNC(=O)CCCCCCCC(OC(=O)CCCCCCCCCCCC=CCC=CCCCCC)CCCCCCCCCCC	520	True	True	False	Normalized unit: Intensity; Annotation method: Msp20230821112155_conventional_converted_dev_1	False	False	1134	0	1	0.98	0	0	0.38	6	0.17	0.67	23830.03	20231108_S21_4_4_rep1	721.60449:794426 721.60828:362726 721.61200:88851 721.61578:41676 721.61957:54874 721.62335:2245 721.62708:2806 721.63843:1123 721.64215:2245 721.64972:2245 721.69495:1314 721.71375:1315 721.71753:1315 721.73260:1972 722.48645:1125 722.50159:1684 722.50909:12406 722.51288:2245 722.51666:36085 722.52039:42656 722.52417:153972 722.52795:200931 722.53174:346404 722.53546:409382 722.53925:474853 722.…	104.10164:890 124.99570:7289 125.99667:45 128.55235:28 134.97311:22 166.06299:57 183.51003:1254 183.54233:45 183.91690:35 184.02344:33 184.08243:472112 184.52042:42 184.72435:48 184.76630:38 184.90170:30 185.07913:130584 185.12111:41 185.64633:30 186.31393:35 186.35416:36 186.72006:35 187.42033:30 187.49907:36 188.29510:30 188.80745:30 190.76111:30 192.49899:23 194.18024:23 196.79454:23 299.25449…	6	53	8975287	760714	8347084	91010	6681728	7542220	10181754	10029105	3903249	2890049	7753840	10033780	11586744
367	2.94	389.26071	w/o MS2: NAGlySer 14:0;O	[M+H]+	0	0.89	True	4.85	389.26459	C19H36N2O6	NAGlySer	PEPFTAZDRRMIPC-UHFFFAOYSA-N	O=C(NC(C(=O)O)CO)CNC(=O)CC(O)CCCCCCCCCCC	520	True	True	False	Normalized unit: Intensity; Annotation method: Msp20230821112155_conventional_converted_dev_1	True	False	367	0	1	1	0	0	0	2	0	0.5	552.06	20231108_S21_7_3_rep1	389.24173:289 389.24448:434 389.24725:289 389.25003:289 389.25278:13582 389.25555:36027 389.25833:48864 389.26108:34043 389.26385:51199 389.26663:41309 389.26938:33847 389.27216:13306 389.27493:10552 389.27768:3817 389.28046:723 389.28323:4629 389.28601:579 389.29153:579 389.30261:289 389.32196:303 389.33859:308 390.11395:463 390.24417:307 390.25525:460 390.25803:767 390.26080:460 390.26355:5830 …	119.98994:33 176.05562:182 232.11522:1983	2241	2069	2710241	2605107	7996390	7946304	4690278	4665150	6866843	7094406	3045676	3844652	6404212	6220950	2947887
359	9.243	387.26712	w/o MS2: NAGlySer 14:1;O	[M+H]+	0	0.84	True	4.56	387.24899	C19H34N2O6	NAGlySer	PCKJYZIHFNOWHT-UHFFFAOYSA-N	O=C(O)C(NC(=O)CNC(=O)CC(O)CCCCCC=CCCCC)CO	520	True	True	False	Normalized unit: Intensity; Annotation method: Msp20230821112155_conventional_converted_dev_1	False	False	359	0	1	0.7	0.05	0.09	0.58	2	0.5	0.8	70646.99	20231108_S21_4_3_rep1	387.24542:1166 387.25095:2332 387.25369:30483 387.25647:58249 387.25922:153769 387.26199:326240 387.26474:357910 387.26752:311453 387.27026:439599 387.27304:342138 387.27579:297305 387.27856:304547 387.28131:130435 387.28406:111228 387.28683:26470 387.28958:19132 387.29236:64107 387.29510:2331 387.29788:1166 387.30063:1749 387.31442:1171 387.31720:1179 387.31995:1190 387.39172:1306 388.10989:1955…	109.02441:203 109.09765:60 123.11141:39 127.03311:39 145.04271:30	123	83	37191530	40789400	32046701	31239856	30139619	26131118	33261793	29579879	16135147	22115181	36091181	37074210	37182262
398	9.777	401.28601	w/o MS2: NAGlySer 15:1;O	[M+H]+	0	0.84	True	4.9	401.26459	C20H36N2O6	NAGlySer	CCFUSVLJVJGWRJ-UHFFFAOYSA-N	O=C(O)C(NC(=O)CNC(=O)CC(O)CCCCCC=CCCCCC)CO	520	True	True	False	Normalized unit: Intensity; Annotation method: Msp20230821112155_conventional_converted_dev_1	False	False	398	0	1	0.67	0.25	0.44	0.58	2	0.5	0.87	7405.96	20231108_S21_7_4_rep2	401.25885:340 401.26169:453 401.26450:14147 401.26730:3901 401.27011:25980 401.27292:18826 401.27573:77018 401.27853:66755 401.28134:93693 401.28415:90467 401.28696:103425 401.28976:79134 401.29257:79261 401.29538:37393 401.29819:50063 401.30103:26670 401.30383:28071 401.30664:8321 401.30945:9736 401.31226:18781 401.31506:5585 401.31787:453 401.32068:340 401.32349:453 401.32629:454 401.33191:457 …	109.10027:15 145.04402:11	68	193	1822090	2194567	1123331	1726194	1212356	1004552	905223	912335	102652	205920	1238024	1063564	1136633
1035	1.98	674.43091	w/o MS2: NAGlySer 18:3;O(FA 15:3)	[M+NH4]+	0	0.63	True	7.28	674.47388	C38H60N2O7	NAGlySer	YVBSWCXERRIYBB-UHFFFAOYSA-N	O=C(OC(C=CCC=CCC=CCC)CCCCCCC(=O)NCC(=O)NC(C(=O)O)CO)CCCCC=CCC=CCC=CCC	520	True	True	False	Normalized unit: Intensity; Annotation method: Msp20230821112155_conventional_converted_dev_1	False	False	1035	0	1	0.62	0.13	0.94	0.09	9	0.22	0.65	3824.37	20231108_S21_4_4_rep2	674.39368:63 674.39734:1471 674.40100:2761 674.40460:5540 674.40826:2748 674.41193:5496 674.41553:7251 674.41919:14918 674.42285:15027 674.42645:23779 674.43011:20323 674.43378:21448 674.43738:23808 674.44104:33235 674.44470:23686 674.44830:20140 674.45197:12973 674.45563:15400 674.45923:11188 674.46289:4357 674.46655:5630 674.47015:4159 674.47382:347 674.47748:1021 674.48114:900 674.48474:809 67…	106.08144:167 270.23242:24 288.25076:2541 387.19971:24	6	4	2116162	1961035	2040322	2056496	1964337	1960542	1477665	1635634	110150	214509	1211618	1587971	3629
142	4.086	317.26352	w/o MS2: NAOrn 11:0;O	[M+H]+	0	0.79	True	3.99	317.2435	C16H32N2O4	NAOrn	HTWPBRAYAGVGRF-UHFFFAOYSA-N	O=C(NC(C(=O)O)CCCN)CC(O)CCCCCCCC	520	True	True	False	Normalized unit: Intensity; Annotation method: Msp20230821112155_conventional_converted_dev_1	False	False	142	0	1	0.77	0	0.44	0	3	0	0.49	7025.73	20231108_S21_4_2_rep2	317.24677:239 317.24924:11943 317.25174:7457 317.25424:10203 317.25674:12734 317.25925:31373 317.26175:46341 317.26425:36787 317.26675:21869 317.26923:16318 317.27173:18323 317.27423:4376 317.27673:9627 317.27924:7587 317.28174:478 317.28424:478 317.29422:359 317.30423:240 317.65912:255 317.66162:255 317.67163:509 317.67413:255 318.24942:253 318.25192:253 318.25443:631 318.25693:505 318.25943:108…	163.10466:20 191.11592:20 317.27310:20	25	45	2380107	2284225	1864250	2277948	1018184	1011845	1494654	1465940	1258433	968139	674058	668919	742196
692	10.173	541.47803	w/o MS2: NAOrn 11:0;O(FA 15:0)	[M+H]+	0	0.84	True	7.93	541.45752	C31H60N2O5	NAOrn	LWPRPCPJNRIUFN-UHFFFAOYSA-N	O=C(OC(CCCC)CCCCCC(=O)NC(C(=O)O)CCCN)CCCCCCCCCCCCCC	520	True	True	False	Normalized unit: Intensity; Annotation method: Msp20230821112155_conventional_converted_dev_1	False	False	692	0	1	0.93	0.11	1	0.16	7	0.14	0.74	2306.36	20231108_S21_4_2_rep2	541.43884:1286 541.44537:1286 541.45514:1286 541.45844:1929 541.46167:1286 541.46497:1929 541.46820:64908 541.47150:38837 541.47473:56829 541.47803:2572 541.48126:30823 541.48456:17766 541.48779:12192 541.49109:3215 541.49432:1929 541.49762:1286 541.50085:1286 541.51068:1929 542.45764:1304 542.46417:1304 542.46747:1304 542.47076:1956 542.47400:1956 542.48053:1956 542.48383:1956 542.48706:1304 542…	299.25415:47	262	1788	2514459	2382909	1981672	1922893	1420903	1442586	1634765	2023863	617358	805256	2144489	2140359	2739345
165	12.577	327.28149	w/o MS2: NAOrn 13:1	[M+H]+	0	0.84	True	5.36	327.26419	C18H34N2O3	NAOrn	RJVNOAUAAWTPBB-UHFFFAOYSA-N	O=C(O)C(NC(=O)CCCCCCCC=CCCC)CCCN	520	True	True	False	Normalized unit: Intensity; Annotation method: Msp20230821112155_conventional_converted_dev_1	False	False	165	0	1	0.73	0	0.28	0	2	0	0.45	331.47	20231108_S21_4_2_rep1	327.26636:783 327.26892:783 327.27145:7647 327.27399:22264 327.27652:24878 327.27905:59593 327.28159:74167 327.28412:146551 327.28668:67740 327.28922:87362 327.29175:53597 327.29428:36852 327.29681:10516 327.30188:1044 327.30444:1044 327.30698:783 327.30951:522 327.31204:783 327.34250:555 327.34756:560 327.36026:560 327.99759:560 328.27963:559 328.28217:1119 328.28473:1399 328.28979:1119 328.2923…	109.10387:24 109.13025:24 113.09867:20 327.08246:20 327.27783:20	183	60	5545005	5804559	3413534	3908381	2771786	2476423	3411205	3445860	388079	902830	3480062	3223500	4407014
264	5.458	367.27307	w/o MS2: NAOrn 16:2	[M+H]+	0	0.84	True	6.03	367.2955	C21H38N2O3	NAOrn	PUVNOHICWHLUKZ-UHFFFAOYSA-N	O=C(O)C(NC(=O)CCCCCCCC=CCC=CCCC)CCCN	520	True	True	False	Normalized unit: Intensity; Annotation method: Msp20230821112155_conventional_converted_dev_1	True	False	264	0	1	0.87	0	0	0	2	0	0.46	5922.31	20231108_S21_4_3_rep2	367.24713:162 367.25519:243 367.25787:405 367.26056:324 367.26328:3596 367.26596:13538 367.26865:9943 367.27133:15223 367.27402:26620 367.27670:23370 367.27939:10457 367.28207:27616 367.28476:19363 367.28745:4793 367.29013:1105 367.29282:2681 367.29553:3269 367.30090:243 367.30359:243 367.30627:162 367.30896:162 367.31165:162 367.31433:324 367.31970:163 367.32239:163 367.34122:172 368.25317:172 3…	173.16895:20 205.06149:20 233.21857:20 285.13504:20 296.12747:20 299.15732:20 313.20078:20 359.36145:24 359.37738:24 359.38272:24 359.38538:24 367.19211:20	535	567	1720776	1689127	1618988	1730770	883873	815425	1110344	1099715	125444	534724	597059	457264	361826
394	10.232	397.28979	w/o MS2: NAOrn 17:2;O	[M+H]+	0	0.84	True	5.77	397.30609	C22H40N2O4	NAOrn	ITFZOHITJYZOKY-UHFFFAOYSA-N	O=C(O)C(NC(=O)CC(O)CCCCCC=CCC=CCCCC)CCCN	520	True	True	False	Normalized unit: Intensity; Annotation method: Msp20230821112155_conventional_converted_dev_1	False	False	394	0	1	0.95	0	0.24	0	3	0	0.52	863.66	20231108_S21_7_4_rep1	397.27579:1919 397.27856:1919 397.28137:2558 397.28418:3198 397.28696:53432 397.28976:81407 397.29254:20653 397.29535:20596 397.29816:89863 397.30093:45010 397.30374:3198 397.30655:8225 397.32889:1279 398.28571:1305 398.29132:1305 398.29410:1305 398.29691:1958 398.31650:1305	109.02392:20 109.10156:20 121.10670:20 125.13306:20 127.03256:20 137.12714:20 191.17885:20 233.23682:20 397.33310:20	2181	763	1143172	1474975	1117345	820778	665777	1002030	859962	798164	121365	77663	681124	1002458	887221
322	1.679	377.26233	w/o MS2: NAOrn 17:4	[M+H]+	0	0.53	True	5.38	377.27991	C22H36N2O3	NAOrn	JUOPIQMURLJXLB-UHFFFAOYSA-N	O=C(O)C(NC(=O)CCCC=CCC=CCC=CCC=CCC)CCCN	520	True	True	False	Normalized unit: Intensity; Annotation method: Msp20230821112155_conventional_converted_dev_1	True	False	322	0	1	0.68	0	0.75	0	2	0	0.5	11476.18	20231108_S21_4_2_rep1	377.21179:152 377.23087:301 377.23361:301 377.23633:377 377.23904:1717 377.24176:15451 377.24451:7989 377.24722:16618 377.24994:28152 377.25269:38983 377.25540:47627 377.25812:53507 377.26083:41578 377.26358:42685 377.26630:20735 377.26901:24920 377.27176:10517 377.27448:2794 377.27719:13712 377.27991:4385 377.28265:5229 377.28537:377 377.28809:301 377.29080:301 377.29355:151 377.29626:227 377.29…	123.11314:11 192.12361:12 209.12096:15 210.13438:17 219.12868:15 276.18225:21 293.20453:32 303.18625:27 359.25800:11 377.25674:603	234	261	7577103	7488365	7494925	7996246	7737336	7735104	6146061	6048182	4261824	6236114	12033458	13084618	7690532
1048	15.691	681.63092	w/o MS2: NAOrn 19:0;O(FA 17:0)	[M+H]+	0	0.84	True	11.35	681.61401	C41H80N2O5	NAOrn	BGAREXSWTJVFQV-UHFFFAOYSA-N	O=C(OC(CCCCCCCC(=O)NC(C(=O)O)CCCN)CCCCCCCCCC)CCCCCCCCCCCCCCCC	520	True	True	False	Normalized unit: Intensity; Annotation method: Msp20230821112155_conventional_converted_dev_1	False	False	1048	0	1	0.88	0.09	0.92	0.32	7	0.43	0.88	3032.78	20231108_S21_7_3_rep2	681.59796:1281 681.60162:1281 681.60529:1601 681.60895:3633 681.61261:31865 681.61627:3844 681.61993:27512 681.62360:88657 681.62726:100824 681.63092:104261 681.63458:98674 681.63824:37115 681.64191:69233 681.64557:36079 681.64923:1601 681.65289:28204 681.66022:1281 681.66754:961 681.67120:1281 681.67487:641 681.76642:683 682.52112:1023 682.53943:1357 682.54309:1018 682.54675:1354 682.55408:675 6…	107.08464:37 109.10007:59 111.11359:8 119.08221:6 121.09586:124 123.11240:28 133.09669:26 135.11253:27 137.13039:20 147.11377:6 149.12820:191 151.14427:7 159.11734:9 163.14310:112 165.16312:4 173.12747:9 175.14136:34 177.15756:9 179.17592:6 187.13715:6 189.16125:49 191.17685:36 201.16029:5 203.18068:13 215.17740:10 217.19240:24 229.19489:6 231.20605:7 243.19943:9 245.22488:7 255.18898:5 257.22314…	27	3	3208839	3009842	2536582	2660361	1716787	1923980	1827406	1867790	240431	547333	2618519	2430760	2431191
465	8.039	427.36249	w/o MS2: NAOrn 20:0	[M+H]+	0	0.37	True	7.5	427.3894	C25H50N2O3	NAOrn	CJUPJMMWKNFPLG-UHFFFAOYSA-N	O=C(NC(C(=O)O)CCCN)CCCCCCCCCCCCCCCCCCC	520	True	True	False	Normalized unit: Intensity; Annotation method: Msp20230821112155_conventional_converted_dev_1	False	False	465	0	1	0.78	0.02	0.03	0.5	2	0.5	0.79	3720.35	20231108_S21_7_2_rep1	427.34280:176 427.34570:106 427.34860:550 427.35150:2755 427.35440:5553 427.35730:10574 427.36020:13977 427.36310:26087 427.36600:30339 427.36890:41337 427.37180:61539 427.37469:44142 427.37759:52566 427.38049:36942 427.38339:31400 427.38629:33717 427.38919:18993 427.39209:8332 427.39499:16800 427.39789:5888 427.40079:6241 427.40369:4552 427.40659:176 427.40948:106 427.41238:141 427.41528:861 427…	105.07274:20 111.10676:24 111.11415:24 111.12154:24 115.08203:20 119.07666:20 121.09798:20 123.24998:20 131.07892:20 139.10753:48 139.10919:24 139.11084:24 139.11746:24 139.16214:20 149.09454:20 157.11250:20 167.11275:24 167.12726:24 167.14720:24 185.15128:20	6961	2317	15470	21683	46530	59758	27744	20330	18211	24747	25552	19831	2031888	2102265	50779
637	7.501	523.47095	w/o MS2: NAOrn 27:1	[M+H]+	0	0.84	True	8.63	523.48328	C32H62N2O3	NAOrn	FKAIPZAHQNXFMR-UHFFFAOYSA-N	O=C(NC(C(=O)O)CCCN)CCCCCCCCCCCCCCC=CCCCCCCCCCC	520	True	True	False	Normalized unit: Intensity; Annotation method: Msp20230821112155_conventional_converted_dev_1	False	False	637	0	1	0.94	0	0.83	0	2	0	0.6	325139	20231108_S21_7_2_rep2	523.42615:535 523.43573:1069 523.43896:34797 523.44214:25833 523.44537:49639 523.44861:126745 523.45178:218682 523.45502:220945 523.45819:579250 523.46143:698041 523.46466:1062145 523.46783:976411 523.47107:993662 523.47424:1216067 523.47748:819534 523.48065:725695 523.48389:521912 523.48712:601593 523.49030:450173 523.49353:250117 523.49670:217607 523.49994:155982 523.50317:59886 523.50635:64744…	109.09576:997 111.11664:34 123.11407:180 125.13001:31 137.12888:24 151.14616:32 207.21159:30 225.22020:25 352.34830:20 521.87970:12 523.47028:4097 523.53766:19	29	90	77209065	77004454	78465111	72823630	47113391	48249457	76301891	83796595	27652768	43826470	59290881	60791448	75809236
635	19.103	523.46906	w/o MS2: NAOrn 27:1	[M+H]+	0	0.84	True	8.63	523.48328	C32H62N2O3	NAOrn	FKAIPZAHQNXFMR-UHFFFAOYSA-N	O=C(NC(C(=O)O)CCCN)CCCCCCCCCCCCCCC=CCCCCCCCCCC	520	True	True	False	Normalized unit: Intensity; Annotation method: Msp20230821112155_conventional_converted_dev_1	False	False	635	0	0.99	0.97	0	0.83	0	2	0	0.61	123571	20231108_S21_7_4_rep1	523.42902:737 523.43542:921 523.43860:737 523.44183:20872 523.44507:19049 523.44824:67979 523.45148:99010 523.45465:210129 523.45789:330647 523.46106:365820 523.46429:433832 523.46753:558142 523.47070:653992 523.47394:567074 523.47711:655935 523.48035:320790 523.48352:336794 523.48676:291763 523.48999:201611 523.49316:87206 523.49640:109142 523.49957:80590 523.50281:20716 523.50604:20424 523.5092…	123.11875:33 207.20753:30 523.47009:332	15	14	52458961	21950331	20737228	45130566	33815050	33860787	44052234	44740809	7404958	29650811	27489552	46316978	55051753
683	7.847	537.48779	w/o MS2: NAOrn 28:1	[M+H]+	0	0.84	True	8.78	537.49902	C33H64N2O3	NAOrn	PUMJMTXGSDFHPA-UHFFFAOYSA-N	O=C(NC(C(=O)O)CCCN)CCCCCCCCCCCCCCCC=CCCCCCCCCCC	520	True	True	False	Normalized unit: Intensity; Annotation method: Msp20230821112155_conventional_converted_dev_1	False	False	683	0	1	1	0	0.82	0	2	0	0.62	885722.6	20231108_S21_4_4_rep1	537.44836:49600 537.45160:88789 537.45483:84210 537.45807:161593 537.46136:339834 537.46460:443141 537.46783:1141679 537.47113:1535181 537.47437:2319346 537.47760:3848104 537.48083:4333405 537.48413:5438162 537.48737:5716905 537.49060:5638123 537.49384:5237710 537.49713:5757809 537.50037:4799850 537.50360:3813997 537.50690:3078326 537.51013:2254916 537.51337:810374 537.51660:915726 537.51990:5324…	109.09769:5080 111.11118:1072 113.12668:28 123.11144:2718 125.12894:319 137.12283:230 139.14235:35 151.13982:345 165.16028:209 207.20419:50 221.21603:38 225.20618:35 239.23334:66 299.25906:29 537.18372:24 537.48938:28643 537.59344:30 540.53107:22	40	58	279889583	295087090	286332416	270950687	191383419	201218592	284079841	316760673	85210020	127951631	238023276	239309342	268341869
680	10.755	537.48456	w/o MS2: NAOrn 28:1	[M+H]+	0	0.84	True	8.78	537.49902	C33H64N2O3	NAOrn	PUMJMTXGSDFHPA-UHFFFAOYSA-N	O=C(NC(C(=O)O)CCCN)CCCCCCCCCCCCCCCC=CCCCCCCCCCC	520	True	True	False	Normalized unit: Intensity; Annotation method: Msp20230821112155_conventional_converted_dev_1	False	False	680	0	1	1	0	0.83	0	2	0	0.62	791050.1	20231108_S21_4_2_rep1	537.44836:18429 537.45160:6536 537.45483:73689 537.45807:119438 537.46136:142149 537.46460:322937 537.46783:380780 537.47113:818295 537.47437:1115492 537.47760:1724455 537.48083:2202220 537.48413:2929136 537.48737:3209984 537.49060:3188277 537.49390:3088342 537.49713:3403649 537.50037:2497669 537.50360:2251149 537.50690:1298402 537.51013:1262729 537.51337:852365 537.51666:497915 537.51990:401510 …	109.09637:3706 111.11430:694 113.12386:24 123.11162:2601 125.12754:78 137.13452:462 151.14346:81 165.15869:35 207.21255:42 221.22260:42 225.21069:54 239.23149:47 257.24484:23 299.24734:28 535.83936:24 537.49011:29274	169	56	382440704	368467202	316306501	305478730	214906088	227398229	284625975	269022965	72960109	118602440	293443093	292850323	347677318
682	19.763	537.48682	w/o MS2: NAOrn 28:1	[M+H]+	0	0.84	True	8.78	537.49902	C33H64N2O3	NAOrn	PUMJMTXGSDFHPA-UHFFFAOYSA-N	O=C(NC(C(=O)O)CCCN)CCCCCCCCCCCCCCCC=CCCCCCCCCCC	520	True	True	False	Normalized unit: Intensity; Annotation method: Msp20230821112155_conventional_converted_dev_1	True	False	682	0	0.99	0.99	0	0.82	0	2	0	0.61	268282.8	20231108_S21_7_2_rep1	537.44623:726 537.44946:726 537.45270:14333 537.45599:49102 537.45923:50274 537.46246:117736 537.46570:198511 537.46899:336989 537.47223:642462 537.47546:805709 537.47870:1157030 537.48199:1715951 537.48523:2113070 537.48846:2364564 537.49176:2326136 537.49500:2420926 537.49823:2193656 537.50146:2019108 537.50476:1773872 537.50800:1489192 537.51123:858324 537.51453:623006 537.51776:350750 537.521…	109.09911:1852 111.11558:124 123.11292:579 125.13042:35 137.12927:408 139.14388:12 151.14308:155 165.16185:21 179.18019:14 207.20784:20 313.28421:11 535.84326:14 537.48755:10220 537.56555:17	574	537	213493360	199951328	183059488	170178192	167227600	159853280	167246368	172252896	79476776	119030528	190784992	185954384	208708144
659	7.81	531.48529	w/o MS2: NAOrn 28:4	[M+H]+	0	0.84	True	8.01	531.45203	C33H58N2O3	NAOrn	YEQNZYIFWDTSFF-UHFFFAOYSA-N	O=C(O)C(NC(=O)CCCCCCCCCCCCCCC=CCC=CCC=CCC=CCC)CCCN	520	True	True	False	Normalized unit: Intensity; Annotation method: Msp20230821112155_conventional_converted_dev_1	False	False	659	0	1	0.62	0	0	0	2	0	0.37	13097.46	20231108_S21_4_3_rep1	531.45557:1053 531.46204:1053 531.46527:1053 531.46851:53819 531.47174:22475 531.47498:21752 531.47821:109703 531.48145:74725 531.48468:2631 531.48792:33705 531.49115:23001 531.49438:52477 531.49762:23948 531.50085:2631 531.50409:2105 531.50732:1053 531.51056:1053 531.51379:1053 531.52026:1579 531.52673:1053 531.52997:1053 532.46820:1081 532.47144:1621 532.47467:2702 532.47791:1081 532.48114:1621…	123.11157:58 392.34583:34 392.36526:29 458.38663:513	69	36	1466688	1619473	3076625	2087391	4139167	3866802	1213066	2788234	1666218	2409645	6086976	3746874	1241515
790	2.968	574.32324	w/o MS2: PC 19:0	[M+Na]+	0	0.16	True	6.23	574.3479	C27H54NO8P	PC	ZMPYTRRLWQIATF-UHFFFAOYSA-N	O=C(OCC(OC(=O)CCCC)COP(=O)([O-])OCC[N+](C)(C)C)CCCCCCCCCCCCC	520	True	True	False	Normalized unit: Intensity; Annotation method: Msp20230821112155_conventional_converted_dev_1	True	False	790	0	1	0.94	0	0	0	6	0	0.48	2017.84	20231108_S21_4_4_rep1	574.31079:4969 574.31750:4959 574.32086:1188 574.32422:15811 574.32758:15699 574.33093:18440 574.33429:11528 574.33765:26781 574.34100:11367 574.34442:4178 574.34778:4619 574.35449:2901 574.35785:410 574.37128:205 574.37463:205 574.43854:214 575.30621:320 575.31293:320 575.31635:213 575.32306:533 575.32642:533 575.32977:533 575.33313:1899 575.33649:320 575.34662:213 575.34998:213 575.35333:213 57…	132.59142:20 149.00745:24 149.00916:24 149.01086:24 149.01259:48 149.01430:95 149.01601:71 149.01772:48 149.01942:1317 149.02115:119 149.02286:95 149.02457:95 149.02628:24 149.02800:24 167.02785:24 167.03873:24 205.06760:24 205.07564:24 205.08167:24 205.08366:24 232.09967:24 232.12103:24 271.10062:20 279.15298:24 279.15768:24 279.16470:24 319.12445:20 320.62216:20 383.22491:20 429.26483:20 574.25…	478	487	755402	666219	1127744	1259048	709875	797012	1595308	1737942	446356	379951	1362414	1612600	2007084
1277	1.692	768.52875	w/o MS2: PC 33:1	[M+Na]+	0	0.89	True	9.37	768.55139	C41H80NO8P	PC	PFPFBBPLRKUCAB-UHFFFAOYSA-N	O=C(OCC(OC(=O)CCCCCCCCCCCCCCCCCC=CCCCCCCCC)COP(=O)([O-])OCC[N+](C)(C)C)CCCC	520	True	True	False	Normalized unit: Intensity; Annotation method: Msp20230821112155_conventional_converted_dev_1	False	False	1277	0	1	0.84	0.32	0.98	0.43	6	0.17	0.83	1186.5	20231108_S1_blank_rep6	768.48212:35 768.48987:35 768.49768:53 768.50153:53 768.50543:88 768.50934:1260 768.51318:1113 768.51709:2116 768.52100:2215 768.52490:3792 768.52875:5759 768.53265:2580 768.53656:3255 768.54041:4397 768.54431:2926 768.54822:526 768.55212:2461 768.55597:647 768.55988:515 768.56378:513 768.56763:474 768.57153:53 768.57544:88 768.57935:53 768.58710:238 768.59100:53 768.59485:53 768.59875:71 768.610…	385.25699:23 768.53668:491	897	2436	5814094	5946907	6306474	6554194	5650390	5810730	4670262	5078186	2710111	4211587	9428362	9673269	5042363
1389	5.172	850.53381	w/o MS2: PC 40:9	[M+Na]+	0	0.42	True	8.54	850.53571	C48H78NO8P	PC	GQEIDTJKSFOXAW-UHFFFAOYSA-N	O=C(OCC(OC(=O)CCCCC=CCC=CCC=CCC=CCC=CCC=CCC)COP(=O)([O-])OCC[N+](C)(C)C)CCCCCC=CCC=CCC=CCC	520	True	True	False	Normalized unit: Intensity; Annotation method: Msp20230821112155_conventional_converted_dev_1	True	False	1389	0	1	1	0.33	1	0.43	6	0.17	0.88	2229.37	20231108_S21_7_4_rep2	850.48468:100 850.48883:75 850.49292:973 850.49701:1134 850.50110:4197 850.50519:2241 850.50928:3698 850.51337:5175 850.51746:7971 850.52155:12504 850.52563:21418 850.52972:20381 850.53381:32202 850.53790:26160 850.54199:29090 850.54608:22786 850.55017:18938 850.55426:23540 850.55835:23094 850.56244:18071 850.56653:17471 850.57062:13020 850.57471:8037 850.57880:5806 850.58289:6168 850.58698:5319 …	229.15279:10 284.18045:10 305.15942:8 417.28168:10 485.27747:7 567.36194:8 650.44391:8 768.46503:114 794.49341:7 850.41772:10 850.55267:17255 853.35724:7	114	82	616168	583376	540245	551498	600908	586634	457056	518391	27068	149759	437231	455501	263832
1230	9.447	752.55249	w/o MS2: PC O-9:0_26:5	[M+H]+	0	0.42	True	9.29	752.5589	C43H78NO7P	EtherPC	OYYHPUJIZCEARP-UHFFFAOYSA-N	O=C(OC(COCCCCCCCCC)COP(=O)([O-])OCC[N+](C)(C)C)CCCCCCCCCC=CCC=CCC=CCC=CCC=CCC	520	True	True	False	Normalized unit: Intensity; Annotation method: Msp20230821112155_conventional_converted_dev_1	False	False	1230	0	1	0.9	0.07	0.02	0.77	4	0.5	0.91	4060.18	20231108_S21_7_2_rep1	752.49921:1286 752.50690:1286 752.51074:1286 752.51459:1286 752.51843:1929 752.52228:2572 752.52612:10212 752.52997:1929 752.53381:14937 752.53766:57653 752.54150:64751 752.54535:14426 752.54926:28393 752.55310:31463 752.55695:2572 752.56079:2571 752.57233:1286 752.58002:1286 752.58771:1286 752.59155:1286 752.62231:1299 753.51538:1954 753.53076:1948 753.53461:1947 753.53845:1297 753.54230:1297 75…	104.06864:669 184.07062:680 185.07872:35 549.76172:22 551.50293:7869 551.55237:35 551.60181:34 737.57178:52 737.59082:313 752.58447:42	98	149	995146	1075049	702334	866774	575489	609038	577217	580157	181720	309503	928966	985039	948802
1006	5.904	656.33826	w/o MS2: PI 20:2	[M+NH4]+	0	0.21	True	5.08	656.34058	C29H51O13P	PI	IBJHZRPGUMOQFW-UHFFFAOYSA-N	O=C(OCC(OC(=O)CCCCCCC=CCC=CCCC)COP(=O)(O)OC1C(O)C(O)C(O)C(O)C1O)CCCC	520	True	True	False	Normalized unit: Intensity; Annotation method: Msp20230821112155_conventional_converted_dev_1	True	False	1006	0	1	1	0	0	0	2	0	0.5	89830.23	20231108_S21_7_2_rep1	656.29138:1158 656.29498:1158 656.30219:1735 656.30579:2314 656.31299:46084 656.31653:190880 656.32013:302772 656.32373:173823 656.32733:218750 656.33093:313863 656.33453:451766 656.33813:451854 656.34174:320714 656.34528:370163 656.34888:192461 656.35248:87886 656.35608:137257 656.35968:54037 656.36328:54202 656.36688:2892 656.37048:16248 656.37402:25738 656.38123:1735 656.38483:1737 656.39563:1…	163.01306:23 239.05089:22 338.05972:30 393.08127:34 394.08585:39 395.07224:24 470.11151:30 525.17590:51 526.18250:808 526.19861:143 527.19012:1459 581.23444:54 582.25281:6938 582.43219:24 583.25513:32500 583.30933:51 584.24475:59 587.92578:22 638.30878:1195 638.34424:55 639.07092:24 639.31921:49657 639.41144:34 640.31622:48	572	365	57585312	56312460	57821552	57385148	58025500	59950484	53949044	54144532	22347306	30105344	51841688	51876840	45265192
1669	18.556	1311.93201	w/o MS2: PI 67:6	[M+H]+	0	0.84	True	14.1	1311.96887	C76H137O13P	PI	PRASMWDAJRACOR-UHFFFAOYSA-N	O=C(OCC(OC(=O)CCCCCCCCCCCCCCCCCCC=CCC=CCC=CCC=CCC=CCC=CCC)COP(=O)(O)OC1C(O)C(O)C(O)C(O)C1O)CCCCCCCCCCCCCCCCCCCCCCCCCCCC	520	True	True	False	Normalized unit: Intensity; Annotation method: Msp20230821112155_conventional_converted_dev_1	True	False	1669	0	1	0.99	0	0	0.58	4	0.25	0.77	269627.6	20231108_S21_7_4_rep1	1311.91187:47219 1311.91699:66052 1311.92200:52455 1311.92712:83038 1311.93213:69777 1311.93726:51976 1311.94238:64527 1311.94739:91903 1311.95251:81179 1311.95764:96318 1311.96265:48293 1311.96777:43543 1311.97278:12173 1311.97791:3141 1311.98303:32331 1311.98804:1418 1311.99316:1135 1311.99829:4707 1312.00842:8791 1312.01343:860 1312.01855:576 1312.02368:578 1312.03381:585 1312.05920:608 1312.8…	123.11536:10 299.25021:65 313.26849:8 509.44952:152 521.83667:13 521.86230:13 521.87830:12 522.44885:10 523.37585:10 523.47858:78411 523.60052:26 524.47711:8 527.66547:8 530.49182:7 531.88843:8 535.82947:15 536.74231:8 537.25262:10 537.32092:12 537.49646:80194 537.58105:22 537.60382:13 537.61359:15 537.64612:15 538.31958:8 540.53168:8 542.50977:8 543.66364:8 546.92609:7 551.50525:28 659.46674:10 …	6	0	6528670	6792289	6067186	5231112	3504370	3809580	5336428	5247487	1857860	2921032	5840516	5950602	9053041
1676	19.142	1325.94543	w/o MS2: PI 68:6	[M+H]+	0	0.84	True	14.13	1325.98462	C77H139O13P	PI	QBAIVJXYPPCWEK-UHFFFAOYSA-N	O=C(OCC(OC(=O)CCCCCCCCCCCCCCCCCCC=CCC=CCC=CCC=CCC=CCC=CCC)COP(=O)(O)OC1C(O)C(O)C(O)C(O)C1O)CCCCCCCCCCCCCCCCCCCCCCCCCCCCC	520	True	True	False	Normalized unit: Intensity; Annotation method: Msp20230821112155_conventional_converted_dev_1	True	False	1676	0	1	0.94	0	0	0.58	4	0.25	0.75	604498.9	20231108_S21_4_3_rep2	1325.91516:31228 1325.92029:60339 1325.92542:70756 1325.93054:69561 1325.93555:88727 1325.94067:104562 1325.94580:128836 1325.95093:129349 1325.95605:136404 1325.96118:137075 1325.96619:112611 1325.97131:111965 1325.97644:96293 1325.98157:63069 1325.98669:43673 1325.99182:58067 1325.99683:40242 1326.00195:23469 1326.00708:12916 1326.01221:13368 1326.01733:12728 1326.02246:3966 1326.02759:4986 132…	235.25368:22 299.25427:24 521.87457:24 523.40417:28 523.47479:34610 523.58392:30 526.93372:28 535.82898:35 537.49268:67822 537.59027:44 549.80298:23 551.50476:33879 551.62335:35 673.47681:27 789.45404:23 1083.75049:24 1307.92542:23 1325.95544:486	0	0	19009888	21056090	15930799	17736800	16642455	16175413	19827260	17727348	9136282	13480298	17786936	20071452	26678534
1686	19.751	1339.9657	w/o MS2: PI 69:6	[M+Na]+	0	0.53	True	14.18	1340.00024	C78H141O13P	PI	WZZNPUZYOUARDA-UHFFFAOYSA-N	O=C(OCC(OC(=O)CCCCCCCCCCCCCCCCCCC=CCC=CCC=CCC=CCC=CCC=CCC)COP(=O)(O)OC1C(O)C(O)C(O)C(O)C1O)CCCCCCCCCCCCCCCCCCCCCCCCCCCCCC	520	True	True	False	Normalized unit: Intensity; Annotation method: Msp20230821112155_conventional_converted_dev_1	True	False	1686	0	1	0.93	0	0.02	0.58	4	0.25	0.75	589106.5	20231108_S21_7_4_rep2	1339.92773:78067 1339.93286:104393 1339.93799:159616 1339.94312:185961 1339.94824:290024 1339.95337:347151 1339.95850:308161 1339.96362:355386 1339.96875:320040 1339.97388:434981 1339.97900:367651 1339.98425:245751 1339.98938:257232 1339.99451:218645 1339.99963:184570 1340.00476:178311 1340.00989:58521 1340.01501:65666 1340.02014:80236 1340.02527:14085 1340.03040:15246 1340.03552:1683 1340.04065:…	313.29190:12 523.46747:161 523.48676:87 536.78308:12 537.39752:17 537.49829:116529 537.57312:23 539.92053:12 540.70636:12 545.38068:11 549.80206:22 551.51373:111341 551.57959:104 551.60266:21 551.64221:21 552.68378:12 555.30524:15 558.72833:12 563.79944:11 565.52271:210 567.75317:11 570.46704:11 687.52307:19 789.46863:12 915.69971:11 1097.73035:15 1097.74890:14 1097.78613:14 1115.79895:22 1321.99…	7	7	28366324	26980664	24756218	23707662	20243906	22749526	23324280	23579484	13894762	17334556	25250942	26312200	31534036
1687	19.766	1339.97437	w/o MS2: PI 69:6	[M+H]+	0	0.79	True	14.18	1340.00024	C78H141O13P	PI	WZZNPUZYOUARDA-UHFFFAOYSA-N	O=C(OCC(OC(=O)CCCCCCCCCCCCCCCCCCC=CCC=CCC=CCC=CCC=CCC=CCC)COP(=O)(O)OC1C(O)C(O)C(O)C(O)C1O)CCCCCCCCCCCCCCCCCCCCCCCCCCCCCC	520	True	True	False	Normalized unit: Intensity; Annotation method: Msp20230821112155_conventional_converted_dev_1	True	False	1687	0	1	0.94	0	0.02	0.58	4	0.25	0.76	601704	20231108_S21_4_3_rep1	1339.92981:14312 1339.93494:25943 1339.94006:52672 1339.94531:105864 1339.95044:58600 1339.95557:80416 1339.96069:130071 1339.96582:114875 1339.97095:95151 1339.97607:186198 1339.98120:79762 1339.98633:64846 1339.99146:77739 1339.99658:66849 1340.00171:50206 1340.00684:27096 1340.01196:25331 1340.01709:9032 1340.02222:1752 1340.02747:1753 1340.03259:702 1340.03772:1054 1340.04285:1056 1340.04797:…	137.12769:7 327.29700:8 406.53851:7 523.46808:148 523.51941:10 535.79620:10 535.85138:15 536.46527:8 537.12823:10 537.33307:12 537.49567:85200 537.61926:25 537.65179:15 540.34167:10 548.70801:8 549.81256:19 550.14154:10 551.25745:10 551.51105:86278 551.58350:23 551.65601:17 553.61145:8 555.24634:8 556.38062:8 559.47522:7 560.75665:7 562.33221:7 565.52002:152 673.48376:8 687.48700:10 705.52246:8 7…	7	0	28014634	26440990	23522372	23440070	21579092	22441112	23480824	22206444	13980910	17079686	25083966	26136278	29200448
1681	18.542	1333.91602	w/o MS2: PI 69:9	[M+Na]+	0	0.79	True	13.8	1333.95325	C78H135O13P	PI	JEKBBGYEWFGRKP-UHFFFAOYSA-N	O=C(OCC(OC(=O)CCCCCCCCCC=CCC=CCC=CCC=CCC=CCC=CCC=CCC=CCC=CCC)COP(=O)(O)OC1C(O)C(O)C(O)C(O)C1O)CCCCCCCCCCCCCCCCCCCCCCCCCCCCCC	520	True	True	False	Normalized unit: Intensity; Annotation method: Msp20230821112155_conventional_converted_dev_1	False	False	1681	0	1	0.99	0.36	0.97	0.58	4	0.25	0.96	88223.98	20231108_S21_4_1_rep1	1333.89246:14334 1333.89758:5408 1333.90271:13850 1333.90784:12099 1333.91296:15870 1333.91809:27844 1333.92322:15150 1333.92822:21304 1333.93335:12183 1333.93848:15130 1333.94360:11805 1333.94873:24477 1333.95386:7673 1333.95898:8981 1333.96411:5661 1333.96924:8015 1333.97437:5220 1333.97949:2019 1333.98462:3312 1333.98975:6836 1333.99487:278 1334.00000:139 1334.01025:210 1334.02051:284 1334.025…	151.14363:9 274.98282:8 523.47083:15 524.47906:14 525.47534:40 526.47906:17 527.48053:11 537.48218:27 538.48096:19 538.50049:18 539.49701:14 540.49121:17 540.51727:13 783.40631:8 797.43359:206 797.47321:14 811.45355:86 1316.96179:18 1329.73901:10 1329.83618:11 1332.96338:8 1333.64978:12 1333.93152:49053 1334.22864:15 1334.29016:10 1336.01746:8	0	0	1621430	1741903	1136831	1169905	612410	620272	956675	1068337	237153	473676	1244930	1238674	2457640
1707	20.364	1355.96851	w/o MS2: PI 70:5	[M+Na]+	0	0.63	True	14.27	1356.03149	C79H145O13P	PI	DAXZKETVPOCTRP-UHFFFAOYSA-N	O=C(OCC(OC(=O)CCCCCCCCCCCCCCCCCCCCCC=CCC=CCC=CCC=CCC=CCC)COP(=O)(O)OC1C(O)C(O)C(O)C(O)C1O)CCCCCCCCCCCCCCCCCCCCCCCCCCCCCCC	520	True	True	False	Normalized unit: Intensity; Annotation method: Msp20230821112155_conventional_converted_dev_1	True	False	1707	0	1	0.95	0	0	0	4	0	0.48	72399.7	20231108_S21_7_3_rep1	1355.96265:1938 1355.96777:2584 1355.97302:11735 1355.97815:26225 1355.98328:26643 1355.98853:2584 1355.99365:22994 1355.99878:1938 1356.00403:13858 1356.00916:35431 1356.01428:3230 1356.01941:2584 1356.02466:1292 1356.02979:1292 1356.04016:3230 1356.04529:1292 1356.05566:1292 1356.91321:1302 1356.95972:1953 1356.96484:3255 1356.97522:1953 1356.98035:19285 1356.98560:1953 1356.99072:1953 1356.995…	299.27713:8 327.29062:8 523.48212:11 524.46460:10 524.48389:10 525.47382:14 537.49036:35 538.50220:249 539.48895:17 549.82690:8 550.81409:10 551.31787:10 551.50562:18248 551.58801:20 551.61108:14 551.67035:13 551.80212:10 552.51080:28759 552.59656:14 552.62292:17 552.67236:14 552.72186:12 553.40472:10 553.51361:12513 555.23431:10 556.33881:10 558.02411:7 560.09369:8 562.20367:7 565.52454:27 566.5…	0	5	2681484	3119563	2240236	2357891	2048278	2177772	2067911	2604766	1095392	1921543	2337408	2818672	3442236
1700	20.329	1353.98291	w/o MS2: PI 70:6	[M+Na]+	0	0.68	True	14.2	1354.01587	C79H143O13P	PI	DNASLCIIWUHWEB-UHFFFAOYSA-N	O=C(OCC(OC(=O)CCCCCCCCCCCCCCCCCCC=CCC=CCC=CCC=CCC=CCC=CCC)COP(=O)(O)OC1C(O)C(O)C(O)C(O)C1O)CCCCCCCCCCCCCCCCCCCCCCCCCCCCCCC	520	True	True	False	Normalized unit: Intensity; Annotation method: Msp20230821112155_conventional_converted_dev_1	True	False	1700	0	1	0.97	0	0	0.58	4	0.25	0.76	454564.1	20231108_S21_7_2_rep1	1353.95264:41628 1353.95776:60634 1353.96301:150965 1353.96814:102272 1353.97327:145165 1353.97852:141021 1353.98364:151921 1353.98877:133155 1353.99390:86415 1353.99915:166610 1354.00427:61238 1354.00940:119850 1354.01465:10074 1354.01978:2422 1354.02490:1816 1354.03003:2422 1354.04041:2426 1354.04553:2431 1354.05078:2434 1354.05591:1828 1354.06104:1832 1354.07654:1242 1354.12817:1304 1354.90771…	299.25320:32 327.29092:17 416.85126:11 523.47247:436 537.48383:2243 547.05109:11 549.79730:32 549.81702:32 551.31458:17 551.38702:15 551.42328:15 551.51880:234601 551.59454:15 551.66046:12 554.35541:12 555.01941:12 557.97107:12 559.21759:12 560.04053:12 563.03876:14 565.40106:12 565.51447:2395 567.71149:11 579.53015:174 687.48413:18 785.47461:12 1083.71265:11 1101.76379:12 1111.72205:15 1129.7210…	15	0	20133040	20991638	17637488	16973580	16367644	14928774	16884918	19159870	8903018	13243985	17056474	21226166	25240448
1709	19.751	1357.96118	w/o MS2: PI 71:11	[M+Na]+	0	0.05	True	13.74	1357.95325	C80H135O13P	PI	MBSVQUVZYVPHFR-UHFFFAOYSA-N	O=C(OCC(OC(=O)CCCCCCC=CCC=CCC=CCC=CCC=CCC=CCC=CCC=CCC=CCC=CCC)COP(=O)(O)OC1C(O)C(O)C(O)C(O)C1O)CCCCCCCCCCCCCCCCCCCCC=CCCCCCCCCCC	520	True	True	False	Normalized unit: Intensity; Annotation method: Msp20230821112155_conventional_converted_dev_1	True	False	1709	0	1	0.99	0	0	0	4	0	0.5	3071418	20231108_S21_4_4_rep2	1357.91284:451 1357.92310:8298 1357.92834:21334 1357.93347:21835 1357.93860:61590 1357.94385:103861 1357.94897:110114 1357.95410:104106 1357.95935:216162 1357.96448:265337 1357.96960:343132 1357.97485:510193 1357.97998:702676 1357.98511:732534 1357.99036:784384 1357.99548:967188 1358.00073:968783 1358.00586:822126 1358.01099:801502 1358.01624:720570 1358.02136:587528 1358.02649:483831 1358.03174:…	109.10027:11 110.09590:10 123.11729:7 137.13557:7 207.21375:7 225.21823:8 288.12411:7 299.25836:28 300.25653:14 313.28928:10 327.28372:10 328.29446:10 420.55460:7 426.43753:7 467.22363:8 496.39032:8 504.35065:7 510.81964:8 523.46722:1366 523.57635:10 524.46899:732 533.22687:7 535.17212:8 535.81482:95 535.84399:25 536.80231:19 536.84131:61 537.12085:12 537.29968:12 537.49805:220109 537.58911:13 53…	10	30	135425552	135240560	105527768	107135416	95045560	103722944	108004104	111074320	61566764	81613888	117132096	105230160	132027632
1718	20.964	1368.00769	w/o MS2: PI 71:6	[M+H]+	0	0.74	True	14.28	1368.03149	C80H145O13P	PI	DKLHWONMSSQLIL-UHFFFAOYSA-N	O=C(OCC(OC(=O)CCCCCCCCCCCCCCCCCCC=CCC=CCC=CCC=CCC=CCC=CCC)COP(=O)(O)OC1C(O)C(O)C(O)C(O)C1O)CCCCCCCCCCCCCCCCCCCCCCCCCCCCCCCC	520	True	True	False	Normalized unit: Intensity; Annotation method: Msp20230821112155_conventional_converted_dev_1	True	False	1718	0	1	0.99	0	0	0.59	4	0.25	0.77	124780.8	20231108_S21_7_1_rep1	1367.97314:3813 1367.97827:5767 1367.98352:4988 1367.98865:5138 1367.99390:5822 1367.99902:6501 1368.00427:4671 1368.00940:4442 1368.01465:5722 1368.01978:6518 1368.02502:4983 1368.03015:4164 1368.03540:2897 1368.04053:943 1368.04578:3200 1368.05090:550 1368.05615:390 1368.06128:811 1368.06653:1473 1368.07166:121 1368.07690:591 1368.08203:554 1368.09766:49 1368.10803:75 1368.11316:75 1368.12878:5…	537.48987:2655 537.64594:12 551.50519:5377 551.60071:12 563.80750:11 565.51740:5228 565.77094:14 579.19556:12 579.53320:1878 585.29138:11 850.73914:12 1367.99988:28	0	5	3848429	4850976	2440248	2543972	2408285	2245593	2366562	2721969	794516	1457952	2658997	2998416	4341901
1712	19.858	1361.96777	w/o MS2: PI 71:9	[M+Na]+	0	0.79	True	13.94	1361.98462	C80H139O13P	PI	JGMQISWBBNCQMG-UHFFFAOYSA-N	O=C(OCC(OC(=O)CCCCCCCCCC=CCC=CCC=CCC=CCC=CCC=CCC=CCC=CCC=CCC)COP(=O)(O)OC1C(O)C(O)C(O)C(O)C1O)CCCCCCCCCCCCCCCCCCCCCCCCCCCCCCCC	520	True	True	False	Normalized unit: Intensity; Annotation method: Msp20230821112155_conventional_converted_dev_1	False	False	1712	0	1	0.99	0.36	0.97	0.59	4	0.25	0.96	165528.3	20231108_S21_7_4_rep2	1361.92773:27935 1361.93286:26279 1361.93811:39428 1361.94324:30618 1361.94849:28345 1361.95361:29752 1361.95874:38618 1361.96399:34929 1361.96912:35137 1361.97437:49671 1361.97949:28586 1361.98462:39950 1361.98987:22390 1361.99500:13306 1362.00024:737 1362.00537:921 1362.01050:2792 1362.01575:6291 1362.02087:925 1362.02612:371 1362.04163:375 1362.04675:376 1362.05200:567 1362.06238:381 1362.0675…	274.96558:16 537.49115:35 538.48999:28 539.49304:44 540.49048:27 541.50183:15 551.50977:26 552.51166:35 553.50128:109 554.51483:23 555.51611:20 793.52850:12 811.42926:66 811.45325:373 825.46234:271 825.48248:229 1119.74170:11 1292.99487:11 1345.01086:21 1357.78882:15 1361.97351:86166 1362.07703:61 1362.11841:25 1362.36182:15 1362.47046:15	5	0	3865504	3948861	3712600	3269535	2204758	2880764	3791646	3923022	4859539	3341927	3325678	3873569	3993405
1731	20.372	1374.02588	w/o MS2: PI 72:10	[M+Na]+	0	0.84	True	13.9	1373.98462	C81H139O13P	PI	FPHQZONQZZBQBQ-UHFFFAOYSA-N	O=C(OCC(OC(=O)CCCCCCC=CCC=CCC=CCC=CCC=CCC=CCC=CCC=CCC=CCC=CCC)COP(=O)(O)OC1C(O)C(O)C(O)C(O)C1O)CCCCCCCCCCCCCCCCCCCCCCCCCCCCCCCCC	520	True	True	False	Normalized unit: Intensity; Annotation method: Msp20230821112155_conventional_converted_dev_1	True	False	1731	0	1	0.93	0	0	0.59	4	0.25	0.75	172248	20231108_S21_4_1_rep1	1373.96362:1268 1373.96887:1902 1373.97925:2535 1373.98450:14970 1373.98962:46727 1373.99487:38701 1374.00000:34682 1374.00525:24211 1374.01050:118908 1374.01563:42963 1374.02087:25597 1374.02600:24462 1374.03125:15927 1374.03650:26352 1374.04163:34026 1374.04688:2535 1374.05200:22682 1374.06250:12904 1374.06763:1901 1374.07288:1901 1374.07800:1268 1374.08325:1902 1374.08850:2537 1374.09363:1272 …	299.25943:12 523.45856:10 524.46997:22 524.48279:24 525.47589:16 537.47949:27 537.48596:27 538.48480:39 539.48456:74 539.55621:10 540.50153:15 549.79620:8 550.79651:14 551.34967:8 551.50122:12916 552.50635:24833 552.59210:15 552.62177:17 552.69434:10 553.34088:8 553.51245:17606 553.58508:18 553.66095:17 554.51282:4980 557.04260:7 558.02960:7 559.30939:8 561.23511:7 563.23737:8 565.51001:23 566.52…	6	6	7148318	7454642	6196428	6664424	5425054	6241001	5863486	6336460	3376190	4347912	6566364	7178418	8253873
1730	20.399	1373.95703	w/o MS2: PI 72:10	[M+Na]+	0	0.16	True	13.9	1373.98462	C81H139O13P	PI	FPHQZONQZZBQBQ-UHFFFAOYSA-N	O=C(OCC(OC(=O)CCCCCCC=CCC=CCC=CCC=CCC=CCC=CCC=CCC=CCC=CCC=CCC)COP(=O)(O)OC1C(O)C(O)C(O)C(O)C1O)CCCCCCCCCCCCCCCCCCCCCCCCCCCCCCCCC	520	True	True	False	Normalized unit: Intensity; Annotation method: Msp20230821112155_conventional_converted_dev_1	True	False	1730	0	1	0.92	0	0	0.59	4	0.25	0.75	89609.54	20231108_S21_4_4_rep2	1373.93103:487 1373.94666:727 1373.96741:5754 1373.97778:4201 1373.98303:21254 1373.98828:20665 1373.99341:4549 1373.99866:48073 1374.00378:21872 1374.00903:42346 1374.01428:47553 1374.01941:16187 1374.02466:25469 1374.02979:3925 1374.03503:7872 1374.04028:31763 1374.04541:6729 1374.05066:726 1374.05579:968 1374.06104:484 1374.06628:484 1374.07666:727 1374.08179:485 1374.08704:729 1374.09229:7250…	187.07024:11 300.25638:11 328.29938:11 477.43274:11 524.49445:12 537.47498:32 538.47705:93 538.50311:28 539.49640:34 540.51337:15 550.78870:15 551.44727:16 551.50330:11657 551.56586:24 551.68451:17 552.50848:22751 552.56122:32 552.62714:24 552.66016:15 553.51123:15600 553.58057:15 553.64655:17 554.39270:12 554.50830:5214 554.63385:12 555.98248:11 565.52216:27 566.51996:142 566.53998:22 567.51532:…	6	9	7266896	7663974	6302386	6816147	6196036	6338582	6230716	2359727	3536752	4646960	6663287	7275738	8557699
1736	21.557	1382.02026	w/o MS2: PI 72:6	[M+H]+	0	0.84	True	14.31	1382.04724	C81H147O13P	PI	ASJDVZGRSTUJNK-UHFFFAOYSA-N	O=C(OCC(OC(=O)CCCCCCCCCCCCCCCCCCC=CCC=CCC=CCC=CCC=CCC=CCC)COP(=O)(O)OC1C(O)C(O)C(O)C(O)C1O)CCCCCCCCCCCCCCCCCCCCCCCCCCCCCCCCC	520	True	True	False	Normalized unit: Intensity; Annotation method: Msp20230821112155_conventional_converted_dev_1	False	False	1736	0	1	0.92	0	0.02	0.59	4	0.25	0.75	99820.54	20231108_S21_7_4_rep2	1381.97229:4912 1381.97754:9714 1381.98267:16242 1381.98792:11913 1381.99316:25364 1381.99841:29198 1382.00354:29508 1382.00879:31904 1382.01404:28243 1382.01929:44007 1382.02441:37653 1382.02966:32176 1382.03491:28026 1382.04004:25803 1382.04529:22270 1382.05054:21420 1382.05579:19429 1382.06091:13589 1382.06616:11444 1382.07141:8395 1382.07654:9257 1382.08179:3451 1382.08704:4990 1382.09229:197…	299.28018:8 327.29385:12 537.48828:10 549.80841:10 551.36853:12 551.50690:28752 551.60242:16 552.28784:8 554.13544:7 556.02576:8 558.86072:8 565.52576:539 577.75671:10 579.53827:29197 579.60919:21 579.63623:14 579.68689:14 580.54840:10 583.50269:8 687.51172:8 1111.73511:10 1129.77209:10 1364.02002:8 1382.01404:527	6	7	2912070	2899156	1717325	1683142	1546400	1512886	1424441	1461771	47651	401280	1716565	1991370	2449598
1734	20.25	1375.96558	w/o MS2: PI 72:9	[M+Na]+	0	0.68	True	13.98	1376.00024	C81H141O13P	PI	HKGCWZXUARLTIR-UHFFFAOYSA-N	O=C(OCC(OC(=O)CCCCCCCCCC=CCC=CCC=CCC=CCC=CCC=CCC=CCC=CCC=CCC)COP(=O)(O)OC1C(O)C(O)C(O)C(O)C1O)CCCCCCCCCCCCCCCCCCCCCCCCCCCCCCCCC	520	True	True	False	Normalized unit: Intensity; Annotation method: Msp20230821112155_conventional_converted_dev_1	False	False	1734	0	1	0.96	0.35	0.96	0.59	4	0.25	0.95	96569.88	20231108_S21_4_2_rep2	1375.93298:986 1375.93811:1232 1375.94336:27164 1375.94861:41879 1375.95374:13472 1375.95898:25252 1375.96411:42740 1375.96936:39527 1375.97461:8915 1375.97974:19844 1375.98499:36389 1375.99023:9295 1375.99536:40111 1376.00061:986 1376.00574:6265 1376.01099:24252 1376.01624:6794 1376.02136:4398 1376.03186:4405 1376.03699:493 1376.04224:987 1376.04736:495 1376.05786:747 1376.06824:754 1376.09424:5…	207.20430:3 274.96198:6 526.48346:5 540.47937:4 551.50519:282 552.50378:459 553.50653:714 554.51355:428 555.50824:93 555.53137:81 556.51703:6 807.46124:12 825.47333:1144 839.48053:6 853.51544:4 1105.74573:3 1232.28455:3 1248.83533:3 1293.76611:3 1320.37988:3 1359.01868:61 1359.11694:5 1371.72253:11 1371.74854:11 1371.82642:6 1375.53845:5 1375.60608:9 1375.69458:7 1375.79858:7 1375.99109:87640 137…	0	5	1506935	1304032	1778562	1320500	1018739	1317706	1757595	1692235	2481145	1635421	1761728	1811994	1357197
1733	20.455	1375.96533	w/o MS2: PI 72:9	[M+Na]+	0	0.84	True	13.98	1376.00024	C81H141O13P	PI	HKGCWZXUARLTIR-UHFFFAOYSA-N	O=C(OCC(OC(=O)CCCCCCCCCC=CCC=CCC=CCC=CCC=CCC=CCC=CCC=CCC=CCC)COP(=O)(O)OC1C(O)C(O)C(O)C(O)C1O)CCCCCCCCCCCCCCCCCCCCCCCCCCCCCCCCC	520	True	True	False	Normalized unit: Intensity; Annotation method: Msp20230821112155_conventional_converted_dev_1	False	False	1733	0	1	0.97	0.36	0.97	0.59	4	0.25	0.95	109470.4	20231108_S21_7_2_rep2	1375.93506:24409 1375.94031:29909 1375.94556:26104 1375.95068:31812 1375.95593:14884 1375.96106:31992 1375.96631:26588 1375.97156:28873 1375.97668:31867 1375.98193:36563 1375.98718:14972 1375.99231:9984 1375.99756:16338 1376.00269:9525 1376.00793:5675 1376.01318:3296 1376.01831:2518 1376.02356:6431 1376.02881:560 1376.03394:4101 1376.03918:1628 1376.04431:424 1376.04956:425 1376.05481:570 1376.05…	274.97961:23 551.49030:45 551.51331:43 552.50531:54 553.51801:269 569.51892:24 825.41846:29 825.47083:290 839.50647:23 1086.86768:22 1359.02002:38 1375.65942:24 1375.98718:81982 1376.10681:45 1376.41907:30	0	4	2536131	2081872	1981589	2566175	1554552	2407997	1967152	2533381	1709371	2189188	1923000	2639803	1875634
1741	20.961	1388.04846	w/o MS2: PI 73:10	[M+Na]+	0	0.84	True	13.96	1388.00024	C82H141O13P	PI	VWOBPAJONQQZSY-UHFFFAOYSA-N	O=C(OCC(OC(=O)CCCCCCC=CCC=CCC=CCC=CCC=CCC=CCC=CCC=CCC=CCC=CCC)COP(=O)(O)OC1C(O)C(O)C(O)C(O)C1O)CCCCCCCCCCCCCCCCCCCCCCCCCCCCCCCCCC	520	True	True	False	Normalized unit: Intensity; Annotation method: Msp20230821112155_conventional_converted_dev_1	True	False	1741	0	1	0.93	0	0.02	0.59	4	0.25	0.75	44360.26	20231108_S21_4_4_rep2	1387.97974:140 1387.98499:187 1387.99023:233 1387.99536:233 1388.00061:4751 1388.00586:6257 1388.01111:3770 1388.01636:6140 1388.02148:4180 1388.02673:12682 1388.03198:6830 1388.03723:6477 1388.04248:8165 1388.04761:7663 1388.05286:6686 1388.05811:4390 1388.06335:4671 1388.06860:3882 1388.07385:3866 1388.07898:1437 1388.08423:1454 1388.08948:1198 1388.09473:2438 1388.09998:233 1388.10510:187 1388…	537.48907:39 538.46509:40 538.49115:59 539.47461:30 539.50067:53 551.49445:59 551.51093:47 552.49634:69 553.50574:92 554.51270:35 565.49658:35 565.52325:53 566.52441:249 567.50641:61 567.53314:56 568.53607:35 579.52222:39 580.54242:77 581.53650:72 582.55176:30 850.70935:27 1370.97253:54 1371.02966:242 1371.06091:72 1388.01404:23	0	0	1604081	1893434	941573	913997	889146	815372	876622	1041215	281514	471180	1065356	1215124	1566664
1739	21.035	1385.95813	w/o MS2: PI 73:11	[M+Na]+	0	0.16	True	13.78	1385.98462	C82H139O13P	PI	SQJMCFBHROGSPQ-UHFFFAOYSA-N	O=C(OCC(OC(=O)CCCCCCC=CCC=CCC=CCC=CCC=CCC=CCC=CCC=CCC=CCC=CCC)COP(=O)(O)OC1C(O)C(O)C(O)C(O)C1O)CCCCCCCCCCCCCCCCCCCCCCC=CCCCCCCCCCC	520	True	True	False	Normalized unit: Intensity; Annotation method: Msp20230821112155_conventional_converted_dev_1	True	False	1739	0	1	0.9	0	0	0	4	0	0.47	153798.6	20231108_S21_4_1_rep2	1385.94275:572 1385.94800:571 1385.95325:1424 1385.95850:569 1385.96362:10358 1385.96887:16720 1385.97412:20970 1385.97937:38054 1385.98462:68032 1385.98975:75942 1385.99500:129692 1386.00024:138517 1386.00549:127602 1386.01062:150269 1386.01587:253132 1386.02112:236369 1386.02637:170465 1386.03162:206871 1386.03674:140481 1386.04199:186989 1386.04724:159759 1386.05249:109302 1386.05762:104950 13…	537.48279:4321 538.48486:1452 549.82257:22 551.50128:4374 551.60339:24 552.50317:4339 552.60541:23 565.51678:4737 565.65021:29 566.52130:4797 566.56799:50 579.53925:2591 579.56964:54 580.53583:2077 1351.02698:29 1368.91467:33 1368.97168:692 1369.01318:1112 1369.04431:536	5	11	5589383	6426821	2643461	3096264	3195238	3692110	1233670	5713722	896233	1883997	4276392	3148817	3370485
1743	20.974	1389.97949	w/o MS2: PI 73:9	[M+Na]+	0	0.84	True	14.06	1390.01587	C82H143O13P	PI	BBTMRZUTWWSBMX-UHFFFAOYSA-N	O=C(OCC(OC(=O)CCCCCCCCCC=CCC=CCC=CCC=CCC=CCC=CCC=CCC=CCC=CCC)COP(=O)(O)OC1C(O)C(O)C(O)C(O)C1O)CCCCCCCCCCCCCCCCCCCCCCCCCCCCCCCCCC	520	True	True	False	Normalized unit: Intensity; Annotation method: Msp20230821112155_conventional_converted_dev_1	True	False	1743	0	1	0.99	0.31	0.92	0.59	4	0.25	0.95	36108.42	20231108_S21_4_1_rep1	1389.95691:8326 1389.96216:8048 1389.96741:8148 1389.97266:7281 1389.97791:9227 1389.98303:10133 1389.98828:6478 1389.99353:2156 1389.99878:6775 1390.00403:10853 1390.00928:7546 1390.01453:6282 1390.01965:5495 1390.02490:205 1390.03015:6677 1390.03540:4200 1390.04065:205 1390.04590:206 1390.05103:1729 1390.05627:258 1390.06152:155 1390.06677:104 1390.08240:105 1390.10339:160 1390.11389:108 1390.7…	537.47968:862 538.49475:29 551.49811:2109 552.55603:24 554.46021:24 565.51691:1174 566.51471:29 579.52924:693 580.54272:30 811.49463:23 825.47992:24 1368.01733:276 1385.70862:24 1389.71130:24 1389.98840:33135 1390.20801:30	0	0	902175	1273752	420761	425771	291218	303397	323799	410767	67876	116875	522583	551611	888555
1752	7.847	1418.0011	w/o MS2: PI 75:9	[M+H]+	0	0.84	True	14.24	1418.04724	C84H147O13P	PI	HQUCQQVDGMQPCE-UHFFFAOYSA-N	O=C(OCC(OC(=O)CCCCCCCCCC=CCC=CCC=CCC=CCC=CCC=CCC=CCC=CCC=CCC)COP(=O)(O)OC1C(O)C(O)C(O)C(O)C1O)CCCCCCCCCCCCCCCCCCCCCCCCCCCCCCCCCCCC	520	True	True	False	Normalized unit: Intensity; Annotation method: Msp20230821112155_conventional_converted_dev_1	False	False	1752	0	1	0.97	0	0.03	0.59	4	0.25	0.77	238752.7	20231108_S21_4_1_rep1	1417.98120:57263 1417.98645:57208 1417.99170:10620 1417.99707:48697 1418.00232:3168 1418.00757:80591 1418.01294:2534 1418.01819:30564 1418.02344:10582 1418.02869:81731 1418.03931:8282 1418.04456:1267 1418.04980:3169 1418.05518:2535 1418.06042:3171 1418.06567:1269 1418.07104:1906 1418.07629:1271 1418.94263:1285 1418.94800:1285 1418.95325:2570 1418.96387:2570 1418.96912:2569 1418.97437:1285 1418.97…	299.25479:54 313.27814:29 453.25641:29 467.28256:32 535.81940:30 537.37903:30 537.49939:139064 537.63269:30 538.70978:22 541.10211:22 673.48401:30 691.49463:29 709.49628:524 709.50745:563 785.37585:23 841.41498:29 1245.94434:51 1245.98389:41 1246.03845:42 1417.99207:3267 1418.03430:1968	0	0	1856340	2305528	2468363	2242982	1189099	1168488	2858700	2639750	293982	636908	1658103	2075331	2910918
1759	8.951	1440.1134	w/o MS2: PI 76:5	[M+Na]+	0	0.84	True	14.95	1440.12537	C85H157O13P	PI	YMXSMMCSDHIKMP-UHFFFAOYSA-N	O=C(OCC(OC(=O)CCCCCCCCCCCCCCCCCCCCCC=CCC=CCC=CCC=CCC=CCC)COP(=O)(O)OC1C(O)C(O)C(O)C(O)C1O)CCCCCCCCCCCCCCCCCCCCCCCCCCCCCCCCCCCCC	520	True	True	False	Normalized unit: Intensity; Annotation method: Msp20230821112155_conventional_converted_dev_1	False	False	1759	0	1	0.99	0.36	0.97	0.59	4	0.25	0.96	1622413	20231108_S21_4_4_rep1	1440.06812:61981 1440.07336:146264 1440.07874:144821 1440.08411:135408 1440.08936:230601 1440.09473:224019 1440.09998:224882 1440.10535:107340 1440.11072:225760 1440.11597:245698 1440.12134:175215 1440.12671:97600 1440.13196:25358 1440.13733:62319 1440.14258:74791 1440.14795:26437 1440.15332:35588 1440.15857:38222 1440.16394:1881 1440.16919:23801 1440.17456:2516 1440.17993:1263 1440.18518:1901 14…	184.07292:220 198.08554:22 369.26755:24 387.27209:44 713.61658:23 720.55432:1619 734.55713:23 903.64850:22 1225.11536:22 1303.01526:22 1435.62817:60 1435.67065:50 1435.70264:41 1439.20190:36 1439.64905:51 1439.79272:30 1440.13867:331065 1440.61780:36 1442.09290:24 1444.60828:23	0	0	14748763	15127627	13350953	14528963	8687655	9329622	10742181	12220403	2044112	3922777	13228046	14288710	13533264
795	5.264	576.32062	w/o MS2: PS 5:0_16:3	[M+H]+	0	0.89	True	4.99	576.29321	C27H46NO10P	PS	GKPARMRQWJNQBL-UHFFFAOYSA-N	O=C(OCC(OC(=O)CCCCCC=CCC=CCC=CCC)COP(=O)(O)OCC(N)C(=O)O)CCCC	520	True	True	False	Normalized unit: Intensity; Annotation method: Msp20230821112155_conventional_converted_dev_1	True	False	795	0	1	0.8	0	0	0	6	0	0.43	10222.38	20231108_S21_4_3_rep1	576.27557:1302 576.27893:1406 576.28229:127 576.28564:3577 576.28906:6605 576.29242:9018 576.29578:20354 576.29913:23083 576.30249:36506 576.30585:45473 576.30927:79294 576.31262:108289 576.31598:105656 576.31934:106049 576.32269:104563 576.32605:84104 576.32947:76369 576.33282:69262 576.33618:43833 576.33954:29333 576.34290:26361 576.34631:18433 576.34967:12864 576.35303:6963 576.35638:3248 576.…	371.14020:30 503.22446:1989 503.27795:29 559.28955:7933	6052	6238	7052856	7013224	6682976	6834582	7248979	7053143	5948802	5954738	983448	2278180	5156296	5793724	4123383
1573	0.932	966.52423	w/o MS2: RIKEN P-VS1 ID-16962 from Mouse_Kidney_WT_N_F1DHA	[M+H]+	0	0.84	True	8.91	966.52502	0	Unknown	0	0	520	True	True	False	Normalized unit: Intensity; Annotation method: Msp20230821112155_conventional_converted_dev_1	False	False	1573	0	1	1	0	0	0.03	10	0.1	0.5	5310	20231108_S21_4_2_rep2	966.47571:614 966.48004:98 966.48444:882 966.48877:277 966.49316:3635 966.49750:2338 966.50189:5122 966.50623:11173 966.51062:10405 966.51495:15338 966.51935:15183 966.52368:19138 966.52802:14056 966.53241:18627 966.53674:18434 966.54114:16858 966.54547:11593 966.54987:9826 966.55420:8764 966.55859:5632 966.56293:6101 966.56726:8094 966.57166:3200 966.57599:3181 966.58038:4897 966.58472:2244 966.…	263.14124:24 360.18936:9289 360.25858:36 409.21085:30 508.28854:204 579.36835:23 607.36078:544 715.38715:24 966.53595:24	0	4	861450	867315	597967	670942	858285	733133	952398	766730	386301	546565	714526	721123	595508
1765	8.166	1464.0575	w/o MS2: RIKEN P-VS1 ID-19977 from Mouse_Brain_fads2KO_N_Ctr	[M+H]+	0	0.84	True	8.95	1464.07874	0	Unknown	0	0	520	True	True	False	Normalized unit: Intensity; Annotation method: Msp20230821112155_conventional_converted_dev_1	False	False	1765	0	1	0.97	0	0	0.19	7	0.14	0.55	757477	20231108_S21_4_3_rep1	1464.01331:2476 1464.01868:9597 1464.02405:38113 1464.02942:33717 1464.03479:37892 1464.04016:22975 1464.04553:70448 1464.05090:110535 1464.05627:145567 1464.06165:190901 1464.06702:64619 1464.07239:42191 1464.07776:28343 1464.08313:34735 1464.08850:48665 1464.09387:69128 1464.09924:3091 1464.10461:1855 1464.10999:2473 1464.11536:7106 1464.12610:23022 1464.13672:1862 1464.14209:1243 1464.14746:18…	299.25677:48 327.28714:29 454.28711:23 550.79694:33 551.43579:27 551.51154:82245 551.58398:34 551.62683:30 552.51343:65509 552.58923:32 705.51563:22 723.51288:2665 723.53174:2094 723.64117:23 724.52063:2529 724.56592:319 740.56061:51 741.54956:47 1274.09802:24 1275.00940:583 1275.03442:1420 1275.09961:43 1446.03162:36 1447.06128:36687 1447.19995:31 1447.30139:33 1463.98804:22	0	5	6958476	7021144	4796907	6281681	4059827	3652211	6215548	6859960	1275340	2144561	5398964	6234853	7344729
1767	9.387	1468.12476	w/o MS2: RIKEN P-VS1 ID-19992 from Mouse_Brain_WT_N_w6rich	[M+H]+	0	0.84	True	9.57	1468.11499	0	Unknown	0	0	520	True	True	False	Normalized unit: Intensity; Annotation method: Msp20230821112155_conventional_converted_dev_1	False	False	1767	0	1	0.99	0	0	0.02	4	0.75	0.74	2306561	20231108_S21_7_1_rep2	1468.07642:2414 1468.08179:56221 1468.08716:37564 1468.09253:51448 1468.09790:16597 1468.10327:83968 1468.10864:120898 1468.11401:83240 1468.11938:111666 1468.12476:186954 1468.13025:166406 1468.13562:111932 1468.14099:81901 1468.14636:140818 1468.15173:33833 1468.15710:74755 1468.16248:63473 1468.16785:113498 1468.17322:26540 1468.17859:9503 1468.18396:57259 1468.18933:28253 1468.19470:2417 1468…	184.06877:69 734.57086:970 756.53564:36 917.65759:23 1249.82886:22 1453.34595:22 1463.56152:36 1463.63123:35 1466.16528:24 1467.79858:35 1467.98669:32 1468.17480:288525 1468.47583:33 1468.50806:35 1468.52417:33 1468.57251:38 1468.91663:30 1472.74146:22	0	4	20381731	19807752	17141012	19048482	12887832	13066803	14094558	14563128	3458999	5391954	18956067	19926827	18922469
300	1.019	371.23434	w/o MS2: RIKEN P-VS1 ID-2112 from Mouse_AdrenalGlands_fads2KO_N_Ctr	[M+H]+	0	0.84	True	4.66	371.22699	0	Unknown	0	0	520	True	True	False	Normalized unit: Intensity; Annotation method: Msp20230821112155_conventional_converted_dev_1	False	False	300	0	1	0.96	0	0	0	2	0	0.44	169.23	20231108_S21_7_1_rep1	371.18570:85 371.19382:85 371.19922:56 371.20462:56 371.20734:112 371.21002:141 371.21274:141 371.21545:3516 371.21814:2634 371.22086:9077 371.22354:14761 371.22626:16499 371.22894:35816 371.23166:41554 371.23434:54837 371.23706:76252 371.23978:55986 371.24246:32835 371.24518:33308 371.24786:26903 371.25058:17679 371.25327:16314 371.25598:11950 371.25870:8826 371.26138:8960 371.26410:787 371.2667…	118.07945:570 194.12964:50 195.11002:444 237.13608:34 254.15637:856	400	301	3293276	3499755	3028261	3154875	1974674	1848718	3521389	3748249	1764437	2424683	2149154	2288760	2843616
303	3.953	372.34473	w/o MS2: RIKEN P-VS1 ID-2140 from Mouse_Aorta_WT_N_Ctr	[M+H]+	0	0.68	True	6.49	372.3479	0	Unknown	0	0	520	True	True	False	Normalized unit: Intensity; Annotation method: Msp20230821112155_conventional_converted_dev_1	False	False	303	0	1	1	0.02	0.02	0.41	2	1	0.95	2560.87	20231108_S21_4_2_rep1	372.31088:63 372.31360:63 372.31631:986 372.31900:79 372.32172:11035 372.32443:5813 372.32712:15854 372.32983:21532 372.33255:42678 372.33524:76606 372.33795:111037 372.34067:172479 372.34338:204431 372.34607:233036 372.34879:299986 372.35150:276857 372.35419:273908 372.35690:250210 372.35962:209745 372.36230:138860 372.36502:116698 372.36774:76324 372.37042:36610 372.37314:14605 372.37585:9335 3…	118.08402:24 283.26730:22 324.32272:2506 354.34061:37 372.33633:57	835	746	57597834	56446360	40380347	40978388	66257658	66165608	40812979	40561652	8347039	12592168	48269188	49996785	67056
1162	7.844	728.53644	w/o MS2: SHexCer 14:2;O2/17:4	[M+H]+	0	0.89	True	6.73	728.40381	C37H61NO11S	SHexCer	PCBXVNMKZJIOBA-UHFFFAOYSA-N	O=C(NC(COC1OC(CO)C(O)C(OS(=O)(=O)O)C1O)C(O)C=CCCC=CCCCCC)CCCC=CCC=CCC=CCC=CCC	520	True	True	False	Normalized unit: Intensity; Annotation method: Msp20230821112155_conventional_converted_dev_1	False	False	1162	0	1	1	0	0	0	10	0	0.5	78194.03	20231108_S1_blank_rep6	728.35101:25 728.35480:38 728.35858:25 728.36237:51 728.36615:25 728.36993:38 728.37372:38 728.37750:38 728.38129:579 728.38507:506 728.38885:656 728.39264:814 728.39648:1807 728.40027:1822 728.40405:404 728.40784:1142 728.41162:50 728.41541:1006 728.41919:457 728.42297:334 728.42676:445 728.43054:63 728.43433:38 728.43811:38 728.44189:191 728.44568:51 728.44946:51 728.45325:38 728.45703:63 728.4…	543.18390:14 655.32123:31 655.33563:28 711.36749:104 711.38995:168	164	50	21437084	20188476	18909084	20269545	15731868	14400449	19939082	19271591	7405112	10701149	17898649	17422938	17948412
913	6.5	618.3656	w/o MS2: SL 13:2;O/22:6;O	[M+H]+	0	0.89	True	6.55	618.38232	C35H55NO6S	SL	ZQFYOYVCGPQJOF-UHFFFAOYSA-N	O=C(N(CC(O)C=CCCC=CCCCC)CS(=O)(=O)O)C(O)CC=CCC=CCC=CCC=CCC=CCC=CCC	520	True	True	False	Normalized unit: Intensity; Annotation method: Msp20230821112155_conventional_converted_dev_1	False	False	913	0	1	0.85	0	0	0.05	5	0.2	0.55	7330.49	20231108_S21_4_3_rep1	618.31592:31 618.32288:1560 618.32635:1463 618.32990:1461 618.33337:1204 618.33685:2561 618.34033:5244 618.34381:9488 618.34729:8997 618.35077:17750 618.35431:22279 618.35779:30060 618.36127:39761 618.36475:42780 618.36823:40613 618.37170:38014 618.37518:36306 618.37872:25826 618.38220:23453 618.38568:13895 618.38916:13907 618.39264:11149 618.39612:7092 618.39960:4071 618.40314:4878 618.40662:362…	545.28387:346 545.30682:447 601.34302:8035 618.40662:24	31	83	1841378	1747806	1853785	1796382	2118180	1950077	1780195	1668098	316587	672660	1467849	1573366	1275030
1534	15.711	941.79266	w/o MS2: SL 20:2;O/36:0;O	[M+NH4]+	0	0.84	True	14.34	941.83142	C56H109NO6S	SL	WWEULZBKGCJTIK-UHFFFAOYSA-N	O=C(N(CC(O)C=CCCC=CCCCCCCCCCCC)CS(=O)(=O)O)C(O)CCCCCCCCCCCCCCCCCCCCCCCCCCCCCCCCCC	520	True	True	False	Normalized unit: Intensity; Annotation method: Msp20230821112155_conventional_converted_dev_1	False	False	1534	0	1	0.74	0.12	0.24	0.26	6	0.33	0.68	20660.54	20231108_S21_7_2_rep1	941.74738:107 941.75171:1000 941.75598:612 941.76031:4168 941.76465:5698 941.76892:9164 941.77325:11711 941.77753:13357 941.78186:17891 941.78613:18546 941.79047:19367 941.79474:19384 941.79907:18063 941.80334:10417 941.80768:11004 941.81195:8411 941.81628:7815 941.82056:9570 941.82489:6248 941.82916:4490 941.83350:3104 941.83777:3578 941.84210:649 941.84644:1843 941.85071:1289 941.85504:563 941.…	326.24881:29 340.27814:51 372.25583:1088 412.28738:722 430.29514:29 654.51624:51 654.52698:50 682.53906:1270 700.56189:23 924.76849:39 924.80261:38	4	4	1770649	1829088	1699632	1707372	1023908	1134879	1077346	1070219	167709	388807	1425042	1451615	1899122
1516	15.084	927.76941	w/o MS2: SL 22:1;O/33:1;O	[M+NH4]+	0	0.84	True	14.15	927.81567	C55H107NO6S	SL	QLWWYHHZZHBUNC-UHFFFAOYSA-N	O=C(N(CC(O)C=CCCCCCCCCCCCCCCCCC)CS(=O)(=O)O)C(O)CCCCCCCCCCCCCCCCCCCC=CCCCCCCCCCC	520	True	True	False	Normalized unit: Intensity; Annotation method: Msp20230821112155_conventional_converted_dev_1	False	False	1516	0	1	0.84	0	0	0.73	6	0.33	0.8	92777.7	20231108_S21_4_3_rep1	927.74170:5039 927.74597:5261 927.75024:12371 927.75452:16244 927.75879:21202 927.76306:22649 927.76733:38451 927.77161:42608 927.77588:48068 927.78015:47587 927.78442:48639 927.78870:51066 927.79297:38595 927.79724:28297 927.80151:22824 927.80579:19763 927.81006:15134 927.81433:14714 927.81860:11072 927.82288:6525 927.82715:6573 927.83142:2749 927.83569:2496 927.83997:2542 927.84424:1178 927.848…	122.02590:10 160.03769:615 160.07672:5 163.04529:4 233.22911:3 251.23701:6 256.25772:9 270.26489:8 270.28104:9 299.24689:4 308.25046:5 312.23315:5 326.26508:169 340.28186:168 352.26755:4 356.25946:5 358.23730:2016 372.25439:2331 374.27609:4 384.28790:5 398.26889:1211 398.31088:8 402.29889:6 412.28601:1523 416.28311:7 430.29672:6 431.28659:5 612.52130:4 622.51477:4 626.51440:6 640.48102:82 640.502…	2	5	8336033	8388893	6518270	6654112	4080793	4162817	4115704	4331273	705502	1533353	6257413	6307512	8194512
1512	15.702	924.77301	w/o MS2: SL 22:1;O/34:1;O	[M+H]+	0	0.84	True	14.32	924.80481	C56H109NO6S	SL	OASNRWOEPQRKTC-UHFFFAOYSA-N	O=C(N(CC(O)C=CCCCCCCCCCCCCCCCCC)CS(=O)(=O)O)C(O)CCCCCCCCCCCCCCCCCCCCC=CCCCCCCCCCC	520	True	True	False	Normalized unit: Intensity; Annotation method: Msp20230821112155_conventional_converted_dev_1	True	False	1512	0	1	0.79	0	0	0.75	5	0.4	0.82	4269.83	20231108_S21_4_1_rep1	924.72607:443 924.73889:7439 924.74316:4937 924.74744:9592 924.75171:14179 924.75592:17462 924.76019:10731 924.76447:20988 924.76874:1107 924.77301:38133 924.77728:4387 924.78156:664 924.78583:886 924.79010:664 924.79431:664 924.79858:443 924.80713:443 924.82849:444 924.84125:447 925.72876:675 925.73730:450 925.74158:450 925.74585:450 925.75006:675 925.75433:675 925.75861:900 925.76288:19513 925.…	122.02476:11 160.03981:357 162.04950:4 251.22826:4 270.27652:10 299.25415:4 326.23965:8 326.25485:7 340.27914:505 372.21359:6 372.25418:2274 372.32455:5 384.29590:8 402.30417:6 412.28564:1385 412.42523:5 415.30737:3 430.29919:7 431.28033:5 608.52405:4 654.49622:62 654.51416:66 654.53925:13 664.49957:5 664.53931:7 672.55469:6 682.54065:860 700.55603:5 725.42511:5 906.75989:5 924.65521:6 924.72778:6	57	72	812010	802230	760714	723541	475295	477335	423650	462931	50496	171920	739953	638729	832905
1490	14.477	913.76099	w/o MS2: SL 22:3;O/34:5	[M+NH4]+	0	0.84	True	13.55	913.74261	C56H97NO5S	SL	XWUZDMNRRLECOJ-UHFFFAOYSA-N	O=C(N(CC(O)C=CCCC=CCCC=CCCCCCCCCC)CS(=O)(=O)O)CCCCCCCCCCCCCCCCCC=CCC=CCC=CCC=CCC=CCC	520	True	True	False	Normalized unit: Intensity; Annotation method: Msp20230821112155_conventional_converted_dev_1	False	False	1490	0	1	0.94	0.11	0.23	0.41	8	0.63	0.91	35411.15	20231108_S21_4_1_rep1	913.71259:908 913.71686:1678 913.72107:3036 913.72534:3169 913.72955:4575 913.73383:7618 913.73804:12584 913.74231:16742 913.74652:25063 913.75073:29263 913.75500:36617 913.75922:45490 913.76349:42779 913.76770:41229 913.77197:37688 913.77618:29374 913.78046:23989 913.78467:26441 913.78894:18311 913.79315:16387 913.79742:12077 913.80164:8919 913.80591:7187 913.81012:3040 913.81439:2844 913.81860:…	122.02331:13 160.03816:718 237.22450:3 256.26031:143 280.27670:4 299.25443:5 308.24576:5 312.23340:11 312.25073:5 313.27777:5 326.26526:536 344.21863:12 357.12585:4 358.24008:5147 358.32770:5 370.27606:9 384.25497:14 388.27994:5 398.27170:3716 398.33051:5 398.37250:5 403.25323:4 412.28885:5 416.28021:21 434.28928:4 594.47839:4 608.50031:5 612.50336:6 626.49274:9 626.52435:15 626.55597:7 636.49646…	5	3	4614783	4669942	3747545	3698819	2143235	2260382	2516096	2580093	451645	879171	3542404	3663142	5310075
728	8.158	551.51105	w/o MS2: SM 12:0;O2/11:0	[M+H]+	0	0.89	True	7.14	551.4184	C28H59N2O6P	SM	KWYYQEKVLVDQDX-UHFFFAOYSA-N	O=C(NC(COP(=O)([O-])OCC[N+](C)(C)C)C(O)CCCCCCCCC)CCCCCCCCCC	520	True	True	False	Normalized unit: Intensity; Annotation method: Msp20230821112155_conventional_converted_dev_1	False	False	728	0	1	0.93	0	0.03	0.32	3	0.33	0.72	485662.4	20231108_S1_blank_rep6	551.38141:527 551.38470:395 551.39130:8832 551.39459:6571 551.39789:4178 551.40118:9808 551.40448:13969 551.40778:18214 551.41107:4850 551.41437:9969 551.41766:263 551.42096:527 551.43085:2495 551.45392:263 552.39636:269 552.40295:674 552.41614:404 552.41943:539 552.42273:269 552.43591:404 552.44250:269 553.40234:270 553.41553:270	123.10903:20 133.08511:20 155.00191:24 155.00365:24 155.01413:24 310.30896:20 311.29071:24 311.29565:24 311.29816:24 311.30063:24 311.30310:24 311.36002:20 328.32687:24 328.33450:24 341.29037:24 341.29297:24 341.29556:24 341.29816:48 341.30334:72 341.30594:48 341.31888:24 341.36035:24 368.33643:24 368.34448:48 368.34720:24 368.35257:24 368.36066:24 368.36603:24 380.18384:20 439.26556:20 468.40619…	31	161	492581232	425829911	425163687	418229559	322608380	340982578	364362249	434803672	117873815	188479514	381670165	343071651	346061241
1116	7.501	717.45953	w/o MS2: SM 17:3;O2/19:5	[M+H]+	0	0.84	True	7.58	717.49658	C41H69N2O6P	SM	NHDYQOJOIFJNMX-UHFFFAOYSA-N	O=C(NC(COP(=O)([O-])OCC[N+](C)(C)C)C(O)C=CCCC=CCCC=CCCCC)CCC=CCC=CCC=CCC=CCC=CCC	520	True	True	False	Normalized unit: Intensity; Annotation method: Msp20230821112155_conventional_converted_dev_1	False	False	1116	0	1	0.68	0.04	0.44	0.38	3	0.33	0.71	4264.5	20231108_S21_4_3_rep2	717.41980:1245 717.42731:622 717.43109:622 717.43481:1555 717.43860:1555 717.44232:35325 717.44611:8887 717.44983:41130 717.45361:42882 717.45740:64603 717.46112:48131 717.46490:96585 717.46863:90630 717.47241:44820 717.47614:47499 717.47992:18054 717.48370:3763 717.48743:31290 717.49121:1244 717.49493:5467 717.49872:1244 717.50244:622 717.50623:933 717.51373:622 717.54755:652 717.55505:657 717.5…	137.13104:23 194.99797:5483 195.03127:28 475.24500:23 523.46820:1302 523.50354:37 545.44696:151 563.46057:30 717.46936:2563	28	81	4374617	4222378	4277561	4110978	2907847	3018809	4713374	4868050	2232281	2902673	3337508	3478428	4069791
868	1.84	599.39081	w/o MS2: SM 25:1;O2	[M+Na]+	0	0.84	True	7.28	599.41589	C30H61N2O6P	SM	NMOJSWLXQHTAJR-UHFFFAOYSA-N	O=C(NC(COP(=O)([O-])OCC[N+](C)(C)C)C(O)C=CCCCCCCC)CCCCCCCCCCCC	520	True	True	False	Normalized unit: Intensity; Annotation method: Msp20230821112155_conventional_converted_dev_1	True	False	868	0	1	0.77	0.22	0.83	0.38	4	0.25	0.79	76586.16	20231108_S21_4_3_rep2	599.34631:190 599.34979:3706 599.35321:3687 599.35663:4683 599.36005:20376 599.36353:31471 599.36694:75727 599.37036:58326 599.37378:130198 599.37726:149248 599.38068:251079 599.38409:291273 599.38751:322954 599.39099:340385 599.39441:344675 599.39783:302019 599.40131:241689 599.40472:183979 599.40814:173049 599.41156:109970 599.41504:73596 599.41846:78562 599.42188:31624 599.42529:40628 599.4287…	102.08784:4344 102.11477:18 123.11474:331 128.10274:37 159.05992:23 166.15529:25 184.16818:38 202.10361:31 213.08293:12 216.12001:3204 216.15919:14 242.13229:17 284.17920:16 298.19760:2314 302.19064:80 324.21146:22 385.26529:2312 416.22076:279 416.25513:24 467.34351:134 499.30588:18 538.32947:28 538.35876:15 599.20544:15 599.39435:27705 599.45959:23 599.55573:17	565	816	70231080	68915080	68839400	70073192	71583336	72109424	62243772	61806772	21615056	29288476	54881112	57805768	57242800
899	3.096	613.39886	w/o MS2: SM 27:5;O3	[M+H]+	0	0.79	True	5.82	613.39758	C32H57N2O7P	SM	SWTMBTLJWBOOHF-UHFFFAOYSA-N	O=C(NC(COP(=O)([O-])OCC[N+](C)(C)C)C(O)C(O)CCCC=CCCC)CC=CCC=CCC=CCC=CCC	520	True	True	False	Normalized unit: Intensity; Annotation method: Msp20230821112155_conventional_converted_dev_1	True	False	899	0	1	1	0.28	0.92	0.44	3	0.33	0.94	6116.3	20231108_S21_4_1_rep2	613.34760:151 613.36841:376 613.37189:2949 613.37537:3751 613.37885:3267 613.38232:5777 613.38580:6281 613.38928:14040 613.39270:20067 613.39618:26054 613.39966:24066 613.40314:20125 613.40662:17900 613.41010:14077 613.41357:11719 613.41705:2840 613.42053:2792 613.42401:6582 613.42749:2395 613.43097:3687 613.43439:226 613.43787:301 613.44135:226 613.44830:151 614.36932:402 614.37280:161 614.37976…	116.10345:157 316.21909:14 481.37085:12 613.40601:1546	107	165	5618026	5494628	5338534	5118262	5750150	5756163	4526050	4539778	1529157	1909088	3983897	3550895	4339084
1533	10.237	939.67023	w/o MS2: SM 29:6;O2(FA 22:3)	[M+H]+	0	0.11	True	11.2	939.69501	C56H95N2O7P	ASM	BDMCXNSLYZQWBK-UHFFFAOYSA-N	O=C(OC(C=CCCC=CCCC)C(NC(=O)CCCC=CCC=CCC=CCC=CCC)COP(=O)([O-])OCC[N+](C)(C)C)CCCCCCCCC=CCC=CCC=CCCCCC	520	True	True	False	Normalized unit: Intensity; Annotation method: Msp20230821112155_conventional_converted_dev_1	True	False	1533	0	1	1	0	0	0	3	0	0.5	25247.34	20231108_S21_4_4_rep1	939.64514:2469 939.64948:6136 939.65375:2649 939.65808:28007 939.66235:12334 939.66669:14633 939.67096:33521 939.67529:34928 939.67957:32019 939.68384:23314 939.68817:36257 939.69244:37105 939.69678:2699 939.70105:11507 939.70538:6271 939.70966:8705 939.71399:347 939.71826:347 939.72253:5473 939.72687:347 939.73114:347 939.73547:3109 939.75269:351 939.75696:353 940.64728:366 940.66022:733 940.664…	111.11128:8 127.03484:11 145.04625:86 179.17688:8 235.24309:8 236.24670:14 253.24452:19 254.25449:11 271.26462:8 327.28220:124 328.29044:21 345.29449:20 379.27817:13 380.28415:17 388.26096:8 397.29572:1293 398.29449:437 401.27585:9 414.01996:10 415.30533:3320 415.36249:8 416.30643:2353 436.33844:7 472.34488:7 542.34625:8 578.36536:10 579.54669:13 580.52979:15 668.52484:8 741.57281:16 742.58539:27…	157	146	51762496	51095308	42971960	42478360	36221792	35927520	35649764	36028416	11305088	15549908	44122812	44439964	40289428
1109	3.106	713.4173	w/o MS2: SM 34:7;O2	[M+Na]+	0	0.53	True	7.39	713.46289	C39H67N2O6P	SM	JJWKDLBPKNOIJO-UHFFFAOYSA-N	O=C(NC(COP(=O)([O-])OCC[N+](C)(C)C)C(O)C=CCCCCCCC)CCC=CCC=CCC=CCC=CCC=CCC=CCC	520	True	True	False	Normalized unit: Intensity; Annotation method: Msp20230821112155_conventional_converted_dev_1	False	False	1109	0	1	0.74	0	0	0	4	0	0.41	25937.57	20231108_S21_4_4_rep1	713.38678:3173 713.39056:487 713.39429:609 713.39807:13399 713.40179:12254 713.40552:10993 713.40930:32454 713.41302:50721 713.41675:31937 713.42053:35940 713.42426:27752 713.42804:16500 713.43176:7403 713.43549:22501 713.43927:11061 713.44299:608 713.44678:6228 713.45050:4344 713.45422:7533 713.46173:244 713.47675:367 713.50671:257 714.39124:258 714.39496:517 714.39874:646 714.40247:1650 714.406…	216.11354:190 298.20206:74 383.21912:23 499.29584:57 581.38470:30	16	29	4252449	4056553	3514475	3602031	3978237	3925219	3076095	3191660	286	1234178	2238924	2142564	2822073
1657	11.994	1188.02283	w/o MS2: SM 68:5;O3	[M+H]+	0	0.84	True	14.22	1188.03931	C73H139N2O7P	SM	RFCYCOFOEDLWGK-UHFFFAOYSA-N	O=C(NC(COP(=O)([O-])OCC[N+](C)(C)C)C(O)C(O)CCCC=CCCCCCCCCCCCCCCCCCCCCC)CCCCCCCCCCCCCCCCCCCCCCCCC=CCC=CCC=CCC=CCC	520	True	True	False	Normalized unit: Intensity; Annotation method: Msp20230821112155_conventional_converted_dev_1	True	False	1657	0	1	1	0	0	0	3	0	0.5	35456.77	20231108_S21_4_4_rep1	1187.99121:3817 1187.99609:7556 1188.00098:3237 1188.00574:4127 1188.01062:5138 1188.01538:10585 1188.02026:14086 1188.02515:11316 1188.02991:10701 1188.03479:14689 1188.03955:15692 1188.04443:8465 1188.04932:5375 1188.05408:4776 1188.05896:7038 1188.06372:6483 1188.06860:4932 1188.07349:168 1188.07825:225 1188.08313:823 1188.08789:112 1188.09277:113 1188.09766:282 1188.10242:226 1188.10730:113 1…	603.65161:29 605.51410:17740	9	8	852570	674779	414976	339486	199440	201730	480916	449868	33134	76993	274550	294561	923380
84	2.063	288.25323	w/o MS2: SPB 16:1;O3	[M+H]+	0	0.84	True	4.71	288.2533	C16H33NO3	PhytoSph	BAZATHGLKPSAQL-UHFFFAOYSA-N	OCC(N)C(O)C(O)CCCC=CCCCCCCC	520	True	True	False	Normalized unit: Intensity; Annotation method: Msp20230821112155_conventional_converted_dev_1	False	False	84	0	1	1	0	0	0	4	0	0.5	109160.4	20231108_S21_7_1_rep1	288.20325:47 288.21039:47 288.22705:93 288.22943:70 288.23181:93 288.23419:4984 288.23657:6970 288.23895:18517 288.24133:29130 288.24371:50809 288.24609:74490 288.24847:101481 288.25085:120865 288.25323:124178 288.25562:110029 288.25803:101117 288.26041:53830 288.26279:59436 288.26517:47449 288.26755:27645 288.26993:18312 288.27231:5094 288.27469:8848 288.27707:1629 288.27945:600 288.28183:93 288…	106.08176:491 106.08321:120 106.08465:48 106.08610:24 106.08754:24 106.08898:24 106.09043:24 106.10199:24 112.54276:20 117.06644:20 120.99632:20 121.10126:20 123.11784:20 226.20964:24 226.21387:24 227.14732:24 227.18538:24 227.19173:48 227.19595:48 227.20441:72 227.20653:48 270.23312:20	20	96	28829224	29056624	26963055	27731647	27223967	27149125	22101717	21663699	6763631	9312958	23947914	25012874	156108
178	4.193	330.33035	w/o MS2: SPB 20:0;O2	[M+H]+	0	0.84	True	7.19	330.3367	C20H43NO2	DHSph	UFMHYBVQZSPWSS-UHFFFAOYSA-N	OCC(N)C(O)CCCCCCCCCCCCCCCCC	520	True	True	False	Normalized unit: Intensity; Annotation method: Msp20230821112155_conventional_converted_dev_1	False	False	178	0	1	0.99	0.11	0.93	0.21	5	0.2	0.79	263608.9	20231108_S21_7_1_rep2	330.29684:140 330.30957:350 330.31213:2433 330.31467:3240 330.31723:28492 330.31979:59398 330.32233:122127 330.32489:180095 330.32742:229444 330.32999:314325 330.33252:325999 330.33508:265922 330.33762:248393 330.34018:206188 330.34271:196160 330.34528:112938 330.34781:84258 330.35037:52860 330.35294:60630 330.35547:9377 330.35803:2654 330.36057:8301 330.36313:1965 330.36566:350 330.36823:140 330…	102.08611:13 106.08001:18 312.32193:128	26	49	83225942	83026054	91384480	93176588	74377099	75096684	68281904	67211357	22611239	31627602	70902701	73360360	1065187
221	3.517	346.29083	w/o MS2: SPB 20:0;O3	[M+H]+	0	0.74	True	6.83	346.3316	C20H43NO3	PhytoSph	UQAUXYMLKGFKBX-UHFFFAOYSA-N	OCC(N)C(O)C(O)CCCCCCCCCCCCCCCC	520	True	True	False	Normalized unit: Intensity; Annotation method: Msp20230821112155_conventional_converted_dev_1	False	False	221	0	1	0.98	0.36	0.97	0.35	4	0.5	1	79111.39	20231108_S21_4_2_rep1	346.28479:158 346.28741:237 346.29526:237 346.29785:158 346.30048:4360 346.30307:2764 346.30569:4763 346.30829:8791 346.31091:31211 346.31351:43991 346.31613:79001 346.31873:116466 346.32135:268862 346.32394:358141 346.32657:410505 346.32919:352613 346.33179:326683 346.33441:247243 346.33701:157763 346.33963:122241 346.34222:110584 346.34485:79431 346.34744:21764 346.35007:27202 346.35266:12578 3…	104.06462:10 118.08109:27 122.07896:16 284.29782:12 298.30701:4479 298.35547:12 300.33826:8 310.30872:10 328.31900:27	31	9	49637322	49423823	35275606	35573055	53223549	53561471	35685887	35979024	8549564	12694871	41527295	42885286	53064
216	4.753	344.34058	w/o MS2: SPB 21:0;O2	[M+H]+	0	0.63	True	7.29	344.35229	C21H45NO2	DHSph	NHDQIKCVJISQDC-UHFFFAOYSA-N	OCC(N)C(O)CCCCCCCCCCCCCCCCCC	520	True	True	False	Normalized unit: Intensity; Annotation method: Msp20230821112155_conventional_converted_dev_1	False	False	216	0	1	1	0.14	1	0.21	5	0.2	0.81	134.12	20231108_S21_4_3_rep1	344.30353:201 344.30615:301 344.31134:200 344.31915:300 344.32956:200 344.33218:200 344.33478:401 344.33737:13670 344.33997:15323 344.34259:7606 344.34518:23730 344.34778:19323 344.35040:25397 344.35300:13304 344.35559:19117 344.35822:300 344.36081:200 344.36340:5618 344.36600:200 344.36862:300 344.38943:201 344.43109:211 345.24118:316 345.34021:210 345.34283:210 345.34543:210 345.34805:315 345.3…	326.34384:35	74	90	1879923	2158195	2262875	2353274	1919027	1605045	1510269	1507535	321942	513677	1537587	1748382	2048
249	5.593	358.36191	w/o MS2: SPB 22:0;O2	[M+H]+	0	0.84	True	7.43	358.36801	C22H47NO2	DHSph	VPIBTXPFUHYKCE-UHFFFAOYSA-N	OCC(N)C(O)CCCCCCCCCCCCCCCCCCC	520	True	True	False	Normalized unit: Intensity; Annotation method: Msp20230821112155_conventional_converted_dev_1	True	False	249	0	1	1	0.13	0.97	0.21	5	0.2	0.8	122343	20231108_S21_7_2_rep2	358.33615:414 358.33881:414 358.34146:2327 358.34412:28046 358.34677:27375 358.34943:35142 358.35208:114330 358.35474:184774 358.35739:303973 358.36005:462363 358.36270:531545 358.36536:642755 358.36801:662915 358.37067:496457 358.37332:332454 358.37598:334575 358.37863:244651 358.38129:177961 358.38394:91322 358.38660:74146 358.38925:56654 358.39191:2222 358.39456:690 358.39722:13048 358.40253:2…	106.08839:46 296.33173:29 314.36014:24 340.35605:1971	215	219	63176948	63988964	66418696	68875472	57108236	57658516	53625228	54547668	19828724	27396904	55754352	54702076	781063
311	4.928	374.32224	w/o MS2: SPB 22:0;O3	[M+H]+	0	0.89	True	7.3	374.36292	C22H47NO3	PhytoSph	AXTDXTXGBCSUKI-UHFFFAOYSA-N	OCC(N)C(O)C(O)CCCCCCCCCCCCCCCCCC	520	True	True	False	Normalized unit: Intensity; Annotation method: Msp20230821112155_conventional_converted_dev_1	False	False	311	0	1	1	0.33	0.97	0.32	4	0.25	0.88	86087.87	20231108_S21_7_2_rep2	374.31729:285 374.32001:356 374.32544:214 374.32816:356 374.33087:356 374.33359:3046 374.33627:4887 374.33899:3911 374.34171:7384 374.34442:37539 374.34714:62392 374.34985:85416 374.35257:162903 374.35529:230432 374.35800:300218 374.36072:321454 374.36343:252032 374.36615:263534 374.36887:244425 374.37158:184382 374.37430:127058 374.37698:66910 374.37970:57567 374.38242:46108 374.38513:23919 374.…	118.08172:30 326.33997:3629	95	93	35093069	35016480	25302431	25684359	41070353	41685983	25075285	25408208	5556957	7668395	30399685	31461841	203440
1491	9.211	915.59821	w/o MS2: TG 15:3_15:4_26:6	[M+Na]+	0	0.84	True	13.09	915.64728	C59H88O6	TG	SATBDIFDZWWCHY-UHFFFAOYSA-N	O=C(OCC(OC(=O)CC=CCC=CCC=CCC=CCC)COC(=O)CCCCCCC=CCC=CCC=CCC=CCC=CCC=CCC)CCCCC=CCC=CCC=CCC	520	True	True	False	Normalized unit: Intensity; Annotation method: Msp20230821112155_conventional_converted_dev_1	False	False	1491	0	1	0.62	0.82	0.73	0.68	4	0.5	1	293493.9	20231108_S21_7_3_rep1	915.55548:2895 915.55975:2892 915.56396:50608 915.56824:73780 915.57251:99104 915.57672:63297 915.58099:265172 915.58521:185055 915.58948:285820 915.59369:345102 915.59796:196121 915.60217:393279 915.60645:347925 915.61066:195456 915.61493:135268 915.61920:269943 915.62341:206214 915.62769:94631 915.63190:26520 915.63617:105882 915.64038:2887 915.64465:75840 915.64886:65910 915.65314:24417 915.65…	125.12988:22 145.04712:55 327.28812:77 345.30313:41 369.26300:2494 387.28116:8232 390.28204:23 513.29126:23 531.31647:22 551.49915:33 677.54999:23 713.56067:56 753.53876:39 912.77081:41 914.50494:23 915.26862:30 915.38745:42 915.62512:177908 915.71002:41 915.81616:40 917.98236:22	12	32	20714340	22991724	19478640	20193694	19150877	18363114	21083781	22207496	15560525	19013484	22104705	23728976	20876815
1537	10.266	943.63214	w/o MS2: TG 15:4_15:4_28:5	[M+Na]+	0	0.84	True	13.35	943.67859	C61H92O6	TG	OTPWKKAOQBQIAK-UHFFFAOYSA-N	O=C(OCC(OC(=O)CC=CCC=CCC=CCC=CCC)COC(=O)CCCCCCCCCCCC=CCC=CCC=CCC=CCC=CCC)CC=CCC=CCC=CCC=CCC	520	True	True	False	Normalized unit: Intensity; Annotation method: Msp20230821112155_conventional_converted_dev_1	True	False	1537	0	1	0.85	0.89	0.74	0.7	3	0.33	1.03	7968.84	20231108_S21_7_3_rep1	943.60443:7724 943.60876:11727 943.61310:6495 943.61737:41908 943.62170:60258 943.62598:46121 943.63031:44065 943.63458:11053 943.63892:67426 943.64325:34306 943.64752:11974 943.65186:80618 943.65613:14504 943.66046:6666 943.66479:10085 943.66907:1368 943.67340:821 943.67767:1095 943.68201:548 943.68634:15788 943.69061:548 943.69495:549 943.69922:549 944.58710:568 944.60004:6009 944.60437:1136 94…	184.06979:69 762.58282:175 762.61383:265 926.62897:23 940.75610:23 943.46417:23 943.64514:35162	3425	3759	3983222	3993912	3205713	3024103	3076320	3547660	2909708	2816746	1114589	1120225	3199742	3465865	2424024
1656	11.982	1183.08862	w/o MS2: TG 16:0_17:0_22:4;O(FA 17:0)	[M+NH4]+	0	0.79	True	16.57	1183.05725	C75H136O8	TG_EST	PTMWXDXBRICQEJ-UHFFFAOYSA-N	O=C(OCC(OC(=O)CCCCCCCCCCCCCCCC)COC(=O)CCCCCCCC(OC(=O)CCCCCCCCCCCCCCCC)C=CCC=CCC=CCC=CCC)CCCCCCCCCCCCCCC	520	True	True	False	Normalized unit: Intensity; Annotation method: Msp20230821112155_conventional_converted_dev_1	True	False	1656	0	1	1	0.31	0.98	0.23	7	0.14	0.81	36724.94	20231108_S21_4_3_rep2	1183.00952:78 1183.01428:78 1183.01917:196 1183.02393:117 1183.02881:156 1183.03357:583 1183.03845:1573 1183.04321:156 1183.04810:2454 1183.05286:7256 1183.05774:5553 1183.06250:3012 1183.06738:5022 1183.07214:6835 1183.07703:5008 1183.08179:5726 1183.08667:5273 1183.09143:2483 1183.09631:662 1183.10107:1747 1183.10596:4867 1183.11084:117 1183.11560:1306 1183.12048:3324 1183.12524:908 1183.13013:…	313.28024:130 327.28970:157 341.31271:23 565.52051:6443 565.57721:28 583.52783:45 600.55170:51	0	0	819561	805624	474999	368581	213990	224527	446169	466075	13169	41347	290411	317258	853248
1467	8.795	901.59436	w/o MS2: TG 17:4_17:4_21:5	[M+Na]+	0	0.84	True	13.18	901.63171	C58H86O6	TG	HVHIZCYHSCAHRR-UHFFFAOYSA-N	O=C(OCC(OC(=O)CCCC=CCC=CCC=CCC=CCC)COC(=O)CCCCC=CCC=CCC=CCC=CCC=CCC)CCCC=CCC=CCC=CCC=CCC	520	True	True	False	Normalized unit: Intensity; Annotation method: Msp20230821112155_conventional_converted_dev_1	False	False	1467	0	1	0.72	0.91	0.75	0.7	3	0.33	0.99	113068.2	20231108_S21_7_3_rep2	901.54865:21742 901.55286:43999 901.55707:23784 901.56128:67168 901.56549:105492 901.56970:110492 901.57391:128950 901.57813:164541 901.58234:188533 901.58655:191356 901.59076:178628 901.59497:218540 901.59918:170493 901.60339:127775 901.60760:97386 901.61182:81839 901.61603:107581 901.62024:41659 901.62445:73929 901.62866:24419 901.63287:12174 901.63708:6726 901.64130:788 901.64551:8033 901.6497…	389.29633:30 579.53400:34 739.51978:36 739.54266:36 901.60919:138101 901.70190:28 901.78192:30 906.31158:27	124	32	12244503	13264996	10210010	11345973	10355712	9980647	11998446	11272452	9816000	8780087	11427662	13765339	15796114
1517	9.789	929.61707	w/o MS2: TG 21:3_18:5_18:5	[M+Na]+	0	0.84	True	13.27	929.66302	C60H90O6	TG	PHJOBMGOFIQSPU-UHFFFAOYSA-N	O=C(OCC(OC(=O)CC=CCC=CCC=CCC=CCC=CCC)COC(=O)CCCCCCCC=CCC=CCC=CCCCCC)CC=CCC=CCC=CCC=CCC=CCC	520	True	True	False	Normalized unit: Intensity; Annotation method: Msp20230821112155_conventional_converted_dev_1	False	False	1517	0	1	0.68	0.91	0.75	0.7	3	0.33	0.97	78405.42	20231108_S21_7_2_rep2	929.57507:9888 929.57935:468 929.58362:20797 929.58789:18246 929.59216:35043 929.59644:42635 929.60071:44322 929.60498:59162 929.60925:61619 929.61359:68028 929.61786:74634 929.62213:90308 929.62640:70498 929.63068:42293 929.63495:39179 929.63922:45140 929.64349:23681 929.64777:21298 929.65204:12905 929.65631:25770 929.66058:15979 929.66486:13919 929.66913:3935 929.67346:4401 929.67773:1059 929.6…	565.51941:27 711.48828:30 767.55975:30 770.57837:30 770.60565:29 926.75214:35 929.54266:33 929.63251:79336 929.77789:33	14	13	7502388	7937050	5955647	6985140	5311526	4604125	4547568	4569113	1545918	2066442	5958384	5748622	6297458
1692	19.709	1341.97876	w/o MS2: TG 26:7_26:7_36:10	[M+H]+	0	0.37	True	15.75	1341.97595	C91H130O6	TG	BCVKITFSKXCQPI-UHFFFAOYSA-N	O=C(OCC(OC(=O)CCCC=CCC=CCC=CCC=CCC=CCC=CCC=CCC)COC(=O)CCCCC=CCC=CCC=CCC=CCC=CCC=CCC=CCC=CCC=CCC=CCC)CCCC=CCC=CCC=CCC=CCC=CCC=CCC=CCC	520	True	True	False	Normalized unit: Intensity; Annotation method: Msp20230821112155_conventional_converted_dev_1	True	False	1692	0	1	0.96	0	0	0.7	3	0.33	0.83	64688.56	20231108_S21_4_2_rep2	1341.91589:576 1341.92102:864 1341.92615:864 1341.93127:6077 1341.93652:12518 1341.94165:26650 1341.94678:18987 1341.95190:18053 1341.95703:49399 1341.96216:10028 1341.96729:40330 1341.97241:27247 1341.97754:22356 1341.98267:17430 1341.98779:16480 1341.99304:7208 1341.99817:19592 1342.00330:24426 1342.00842:1440 1342.01355:1152 1342.01868:3521 1342.02380:1152 1342.02893:576 1342.03406:865 1342.03…	300.25171:11 536.59766:12 537.48834:6794 537.57941:15 538.49371:10611 538.59784:17 539.49347:4751 539.64661:18 550.21637:11 551.50366:7544 552.32745:12 552.50879:10862 552.63739:12 553.33667:15 553.50830:4598 553.68652:12 566.51697:20 786.50726:11 1099.75696:14 1117.79529:15 1341.94226:42	10	0	4612882	4344438	4151320	3955925	3712417	3799670	3966334	4039181	2276949	2680776	3943454	4528820	4935199
1691	19.708	1341.97192	w/o MS2: TG 26:7_26:7_36:10	[M+Na]+	0	0.79	True	15.75	1341.97595	C91H130O6	TG	BCVKITFSKXCQPI-UHFFFAOYSA-N	O=C(OCC(OC(=O)CCCC=CCC=CCC=CCC=CCC=CCC=CCC=CCC)COC(=O)CCCCC=CCC=CCC=CCC=CCC=CCC=CCC=CCC=CCC=CCC=CCC)CCCC=CCC=CCC=CCC=CCC=CCC=CCC=CCC	520	True	True	False	Normalized unit: Intensity; Annotation method: Msp20230821112155_conventional_converted_dev_1	True	False	1691	0	1	1	0	0.01	0.7	3	0.33	0.85	107359.8	20231108_S21_7_3_rep2	1341.93115:1483 1341.93628:18678 1341.94141:43051 1341.94653:31422 1341.95166:42918 1341.95679:50634 1341.96204:41232 1341.96716:74054 1341.97229:27085 1341.97742:58043 1341.98254:22764 1341.98767:33725 1341.99280:7754 1341.99792:50015 1342.00305:26834 1342.00818:39279 1342.01331:1482 1342.01855:1483 1342.02368:5733 1342.02881:741 1342.04419:6503 1342.06470:1132 1342.11609:780 1342.92310:777 1342…	299.25571:13 301.27069:10 524.47504:15 525.46814:10 535.85657:8 536.84088:8 537.36432:8 537.48785:9068 537.62445:12 538.32721:8 538.48993:13047 538.53876:330 538.59088:14 538.64948:10 539.40503:11 539.49298:5465 539.59723:10 542.15485:8 551.36151:10 551.50311:9314 551.65137:10 552.50830:12581 552.59406:15 552.63690:10 553.37579:8 553.50781:5759 556.06171:7 565.50195:12 566.51648:20 567.52521:8 67…	8	0	4739972	4520643	4153052	4103932	3718682	3816045	4289520	4064788	2482784	2852246	4068299	4506514	5507794
1633	10.784	1131.98218	w/o MS2: TG 35:0_18:5_18:5	[M+Na]+	0	0.84	True	16.01	1131.92896	C74H124O6	TG	JEIVLOOIHPYDDZ-UHFFFAOYSA-N	O=C(OCC(OC(=O)CC=CCC=CCC=CCC=CCC=CCC)COC(=O)CCCCCCCCCCCCCCCCCCCCCCCCCCCCCCCCCC)CC=CCC=CCC=CCC=CCC=CCC	520	True	True	False	Normalized unit: Intensity; Annotation method: Msp20230821112155_conventional_converted_dev_1	False	False	1633	0	1	0.82	0	0	0.7	3	0.33	0.79	604323.1	20231108_S21_7_2_rep1	1131.91699:1797 1131.92175:8271 1131.92651:22005 1131.93115:68266 1131.93591:58160 1131.94067:51765 1131.94531:94320 1131.95007:97887 1131.95483:169437 1131.95947:165806 1131.96423:241706 1131.96899:171253 1131.97363:216588 1131.97839:100834 1131.98315:124354 1131.98779:104231 1131.99255:65421 1131.99731:47705 1132.00195:9924 1132.00671:10461 1132.01147:30563 1132.01611:14580 1132.02087:2396 1132…	300.27597:12 314.28067:11 481.48065:11 539.48621:17 542.50739:14 575.67749:179 575.70776:34 577.30756:23 577.49634:226138 577.54688:255 577.57050:17 577.60083:15 578.47430:15 578.72736:15 579.48688:12 580.37189:12 584.30182:11 590.20282:11 594.14874:11 599.25757:11 1131.92981:12	7	5	22975048	21873321	18667917	19835334	15637260	16503234	20330939	21376587	9532138	13715429	19554501	21108731	24376686
690	19.153	539.48676	w/o MS2: VAE 17:0	[M+H]+	0	0.32	True	13.58	539.4823	C37H62O2	VAE	YCYPLHHZESSMQT-UHFFFAOYSA-N	O=C(OCC=C(C=CC=C(C=CC1=C(C)CCCC1(C)C)C)C)CCCCCCCCCCCCCCCC	520	True	True	False	Normalized unit: Intensity; Annotation method: Msp20230821112155_conventional_converted_dev_1	True	False	690	0	1	0.99	0	0	0	7	0	0.5	19266.47	20231108_S21_4_1_rep1	539.45331:1517 539.46307:1011 539.46637:1516 539.46960:1516 539.47290:31311 539.47614:54491 539.47937:19389 539.48267:58429 539.48590:96853 539.48920:38287 539.49243:85424 539.49567:38864 539.49896:9830 539.50220:10186 539.50543:26237 539.50873:1516 539.51196:1011 539.51526:1011 539.51849:2022 539.52502:1516 539.53149:1011 539.53479:1517 539.59668:1047 540.46051:1046 540.48334:1046 540.48657:1046…	110.09974:10 123.11356:10 124.11948:10 137.13159:8 226.21820:9 539.48138:277	97	96	4447376	4171925	3141794	3515030	2762164	2573784	3524242	3436891	1056388	1984134	3302367	3370712	4119254
738	19.776	553.50134	w/o MS2: VAE 18:0	[M+H]+	0	0.37	True	13.28	553.49792	C38H64O2	VAE	YNGACJMSLZMZOX-UHFFFAOYSA-N	O=C(OCC=C(C=CC=C(C=CC1=C(C)CCCC1(C)C)C)C)CCCCCCCCCCCCCCCCC	520	True	True	False	Normalized unit: Intensity; Annotation method: Msp20230821112155_conventional_converted_dev_1	True	False	738	0	1	0.99	0	0	0	7	0	0.5	12742.59	20231108_S21_7_3_rep1	553.47498:1303 553.47827:1303 553.48157:521 553.48486:1042 553.48816:1302 553.49146:10902 553.49475:13343 553.49805:24064 553.50134:102959 553.50464:51720 553.50793:44506 553.51123:90969 553.51459:99423 553.51788:22828 553.52118:29840 553.52448:30039 553.52777:19251 553.53107:12020 553.53436:521 553.53766:1302 553.54095:782 553.54425:521 553.54755:782 553.55084:1303 553.55414:521 554.46869:557 55…	123.11096:23	207	275	6110428	5488350	5159556	4645886	4657520	4470274	4817166	4647208	1943120	3350132	5536767	5356608	5909022
722	21.559	551.50183	w/o MS2: VAE 18:1	[M+H]+	0	0.79	True	13.46	551.4823	C38H62O2	VAE	FXKDHZXYYBPLHI-UHFFFAOYSA-N	O=C(OCC=C(C=CC=C(C=CC1=C(C)CCCC1(C)C)C)C)CCCCCCCC=CCCCCCCCC	520	True	True	False	Normalized unit: Intensity; Annotation method: Msp20230821112155_conventional_converted_dev_1	True	False	722	0	1	0.83	0	0	0	7	0	0.44	26489.78	20231108_S21_4_1_rep2	551.45618:178 551.45947:296 551.46277:178 551.46606:13710 551.46936:3350 551.47266:10140 551.47595:23543 551.47925:46560 551.48254:56680 551.48584:107227 551.48914:172947 551.49243:243404 551.49573:279860 551.49902:369647 551.50232:351810 551.50562:367838 551.50891:334352 551.51221:286840 551.51550:252196 551.51880:214829 551.52209:114699 551.52533:93911 551.52863:60025 551.53192:24273 551.53522:…	109.09679:61 111.11471:22 123.11668:61 137.12669:15 151.14728:15 179.17352:15 235.24123:15	571	689	30837214	29432726	20565986	19352994	19167992	17405500	15329076	16473579	2628627	6094912	19411136	18621140	22434076
724	11.3	551.50317	w/o MS2: VAE 18:1	[M+H]+	0	0.89	True	13.46	551.4823	C38H62O2	VAE	FXKDHZXYYBPLHI-UHFFFAOYSA-N	O=C(OCC=C(C=CC=C(C=CC1=C(C)CCCC1(C)C)C)C)CCCCCCCC=CCCCCCCCC	520	True	True	False	Normalized unit: Intensity; Annotation method: Msp20230821112155_conventional_converted_dev_1	False	False	724	0	1	0.85	0	0	0	7	0	0.45	767779.3	20231108_S21_7_1_rep1	551.44867:1531 551.45197:1021 551.45526:1021 551.46515:30995 551.46844:31088 551.47174:63913 551.47504:61655 551.47833:327003 551.48163:386971 551.48492:536237 551.48822:777847 551.49152:1151656 551.49481:1228474 551.49811:1873868 551.50140:1830464 551.50470:1704269 551.50800:1678246 551.51129:1233792 551.51453:1130133 551.51782:758154 551.52112:387989 551.52441:391130 551.52771:348940 551.53101:…	109.09609:1882 111.11549:480 123.11286:396 125.12722:41 137.12926:115 151.14482:50 167.06741:29 207.20802:44 243.23306:39 551.35931:35 551.50757:17327	107	180	661085641	625951473	514615132	525599615	412924375	402685232	452118543	468504680	133376703	197452154	477431409	539507759	569919084
726	19.714	551.50378	w/o MS2: VAE 18:1	[M+H]+	0	0.16	True	13.46	551.4823	C38H62O2	VAE	FXKDHZXYYBPLHI-UHFFFAOYSA-N	O=C(OCC=C(C=CC=C(C=CC1=C(C)CCCC1(C)C)C)C)CCCCCCCC=CCCCCCCCC	520	True	True	False	Normalized unit: Intensity; Annotation method: Msp20230821112155_conventional_converted_dev_1	False	False	726	0	1	0.74	0	0	0	7	0	0.41	123404.5	20231108_S21_7_4_rep2	551.45752:994 551.46082:1491 551.46411:1491 551.46741:32522 551.47070:28956 551.47400:99895 551.47729:231277 551.48059:171435 551.48389:340831 551.48718:706469 551.49048:1015038 551.49377:1376690 551.49707:1901284 551.50037:2042432 551.50366:2417424 551.50696:2232565 551.51025:2118577 551.51355:1631868 551.51685:1648194 551.52014:1086818 551.52338:670657 551.52667:669697 551.52997:489545 551.5332…	109.09720:2265 111.11365:739 113.13513:11 123.11247:807 125.12997:31 137.13048:356 151.14436:135 165.15962:19 225.22008:25 235.23987:26 253.25456:25 299.26776:12 537.48126:65 549.80786:15 551.50635:14426 551.59198:21	39	11	102616740	98991285	112956379	61712585	164428525	77544291	48065287	169635440	77206460	117792752	189584383	66141538	131308800
762	11.964	565.51434	w/o MS2: VAE 19:1	[M+H]+	0	0.84	True	13.24	565.49792	C39H64O2	VAE	HPIDDVCMPJDELO-UHFFFAOYSA-N	O=C(OCC=C(C=CC=C(C=CC1=C(C)CCCC1(C)C)C)C)CCCCCCCC=CCCCCCCCCC	520	True	True	False	Normalized unit: Intensity; Annotation method: Msp20230821112155_conventional_converted_dev_1	False	False	762	0	1	0.89	0	0	0	7	0	0.46	53037.95	20231108_S21_4_2_rep1	565.47821:811 565.48492:811 565.48822:20717 565.49158:11162 565.49493:34335 565.49823:95580 565.50159:124640 565.50494:140408 565.50824:163893 565.51160:185181 565.51495:154559 565.51825:174679 565.52161:115933 565.52496:99350 565.52826:92316 565.53162:91269 565.53497:93953 565.53827:28483 565.54163:14636 565.54492:5213 565.54828:1014 565.55164:406 565.55493:15802 565.55829:406 565.56165:1016 565…	109.09789:54 111.11434:30 123.11323:37 137.12637:35	45	70	23234372	21374874	17593922	17115859	12305014	11907383	15286665	15450324	2405601	4593904	13665589	13493501	19085015
761	8.588	565.51263	w/o MS2: VAE 19:1	[M+H]+	0	0.84	True	13.24	565.49792	C39H64O2	VAE	HPIDDVCMPJDELO-UHFFFAOYSA-N	O=C(OCC=C(C=CC=C(C=CC1=C(C)CCCC1(C)C)C)C)CCCCCCCC=CCCCCCCCCC	520	True	True	False	Normalized unit: Intensity; Annotation method: Msp20230821112155_conventional_converted_dev_1	False	False	761	0	1	0.98	0	0	0	7	0	0.49	8379.06	20231108_S21_4_1_rep1	565.48694:1247 565.49030:3116 565.49365:3116 565.49695:61654 565.50031:62114 565.50366:129417 565.50696:81048 565.51031:97647 565.51367:112031 565.51697:83695 565.52032:67240 565.52362:72248 565.52698:45087 565.53033:1870 565.53363:2493 565.53699:1247 565.54364:1246 565.55365:1247 565.60706:1305 566.48474:1291 566.49811:1936 566.50146:1936 566.50476:1291 566.50812:1936 566.51147:3227 566.51477:32…	109.09810:45 123.10873:23 151.14534:29 486.44977:22	4	9	3414715	3197716	2330512	2372719	1596693	1554322	2509959	2768103	479118	762025	1570970	1535877	2986467
248	4.665	357.28745	w/o MS2: VAE 4:0	[M+H]+	0	0.84	True	5.28	357.27881	C24H36O2	VAE	MSHMSHDEYSUBDL-UHFFFAOYSA-N	O=C(OCC=C(C=CC=C(C=CC1=C(C)CCCC1(C)C)C)C)CCC	520	True	True	False	Normalized unit: Intensity; Annotation method: Msp20230821112155_conventional_converted_dev_1	False	False	248	0	1	0.94	0	0	0	7	0	0.48	19606.12	20231108_S21_7_4_rep1	357.23944:94 357.26331:93 357.28189:62 357.28452:93 357.28717:1910 357.28983:62 357.29248:4000 357.29514:2186 357.29779:155 357.30045:124 357.30310:93 357.30573:1014 357.31104:124 357.31369:621 357.31635:93 357.31900:62 357.33224:62 357.34818:94 357.35345:94 357.35611:125 357.36142:94 357.36407:63 357.37204:63 358.06445:63 358.27417:63 358.28479:63 358.29541:63 358.31400:94 358.32462:63 358.32727…	147.11356:20 167.14093:20 231.05006:20 357.35721:20	86	29	18044068	17694051	19265234	19508908	15787200	15736435	13689727	13907087	4589445	6176871	14842027	15733645	86076
301	6.894	371.30933	w/o MS2: VAE 5:0	[M+H]+	0	0.84	True	5.79	371.29449	C25H38O2	VAE	NZFANTPWRRCKOJ-UHFFFAOYSA-N	O=C(OCC=C(C=CC=C(C=CC1=C(C)CCCC1(C)C)C)C)CCCC	520	True	True	False	Normalized unit: Intensity; Annotation method: Msp20230821112155_conventional_converted_dev_1	False	False	301	0	1	0.76	0	0.01	0.06	7	0.14	0.5	339.79	20231108_S21_7_3_rep1	371.28036:1291 371.29388:1290 371.29660:2581 371.29929:1290 371.30200:3226 371.30472:13350 371.30740:18830 371.31012:33080 371.31281:2581 371.31552:82402 371.31821:16848 371.32092:1290 371.32361:2581 371.32632:1290 371.33713:1290 371.34253:1936 372.31085:1305 372.31628:1305	101.05506:48 101.05788:24 101.06070:24 101.06352:24 111.03954:24 111.04545:24 111.04693:24 119.07900:20 129.04814:24 129.04973:24 149.04239:20 178.99924:20 206.04765:20 250.95560:24 250.95782:24 265.01993:20 266.98282:24 266.99426:48 266.99655:72 267.00574:24 281.05746:24 281.07626:24 299.09244:20 310.31604:20 312.30588:24 312.31827:24 312.34555:24 315.00626:20 324.26987:24 324.31787:24 324.32040…	10993	26465	137548	188122	3542464	3356193	1004914	980163	105992	102943	438432	501124	29517557	29540021	877567
[truncated: 24 more columns]
